# Supplementary material for: Deciphering MET‐dependent modulation of global cellular responses to DNA damage by quantitative phosphoproteomics
Source: Mol Oncol. 2020 May 13;14(6):1185–206. doi: 10.1002/1878-0261.12696 (PMC7266272; doi:10.1002/1878-0261.12696)
Supplement: Supplementary file 5 — Table S1. MaxQuant and Perseus results for the two immunoaffinity experiments. [file MOL2-14-1185-s005.xlsx]

## Sheet: info
Table S1
Maxquant /Perseus output for the two immunoaffinity enrichments experiments ("PIKK", "Atypical")
this table contains the four following tabs
PIKK_peptides	Perseus processed output (log transformation, missing value imputation) of the ModificationSpecificPeptides table for the "ATMR" immunoaffinity experiment
PIKK_phosphosites	Maxquant Phospho(STY) table for the "PIKK" immunoaffinity experiment
Atypical_peptides	Perseus processed output (log transformation, missing value imputation) of the ModificationSpecificPeptides table for the "Atypical" immunoaffinity experiment
Atypical_phosphosites	Maxquant Phospho(STY) table for the "Atypical" immunoaffinity experiment

## Sheet: PIKK_peptides
								without imputed values								with imputed values																			without imputed values				with imputed values
ATMR_identifier	Sequence	Proteins	Gene Names	Protein Names	Protein Groups	Raw file	Modifications	Intensity ATMR untreated_1	Intensity ATMR untreated_2	Intensity ATMR EMD_1	Intensity ATMR EMD_2	Intensity ATMR IR_1	Intensity ATMR IR_2	Intensity ATMR EMD_IR_1	Intensity ATMR EMD_IR_2	Intensity ATMR untreated_3	Intensity ATMR untreated_4	Intensity ATMR EMD_3	Intensity ATMR EMD_4	Intensity ATMR IR_3	Intensity PIKK IR_4	Intensity PIKK EMD_IR_3	Intensity PIKK EMD_IR_4	Mass	Mass Fractional Part	Retention time	Calibrated retention time	PEP	Score	Delta score	MS/MS Count	Missed cleavages	Oxidation (M)	Phospho (STY)	Avg. Intensity ATMR untreated_1	Avg. Intensity ATMR EMD_1	Avg. Intensity ATMR IR_1	Avg. Intensity ATMR EMD_IR_1	Avg. Intensity ATMR untreated_3	Avg. Intensity ATMR EMD_3	Avg. Intensity ATMR IR_3	Avg. Intensity ATMR EMD_IR_3	Unique (Groups)	Unique (Proteins)	Protein group IDs	Oxidation (M) site IDs	Phospho (STY) site IDs	Peptide ID	Evidence IDs
10374	TAAELLQSQGSQAGGSQTLK	B1AMS2;Q14141-2;Q14141-4;Q14141	SEPT6	Septin-6	409	092412_15888_HG_service_v	Phospho (STY)	0.804422	1.68551	3.29092	3.07105	2.55261	2.03356	2.07285	2.47662	0.804422	1.68551	3.29092	3.07105	2.55261	2.03356	2.07285	2.47662	2053.97	0.968128	62.205	61.805	9.6782e-32	284.2	225.02	16	0	0	1	1.24496	3.18099	2.29308	2.27474	1.24496	3.18099	2.29308	2.27474	yes	no	409		265;266;2097	9502	84279;84280;84281;84282;84283;84284;84285;84286;84287;84288;84289;84290;84291;84292;84293;84294;84295;84296;84297;84298;84299;84300
10375	TAAELLQSQGSQAGGSQTLKR	B1AMS2;Q14141-2;Q14141-4;Q14141	SEPT6	Septin-6	409	092412_15895_HG_service_v	Phospho (STY)	-1.22595	-1.06726	0.0736618	-0.335873	-0.724779	-0.33375	-0.0944786	-1.00508	-1.22595	-1.06726	0.0736618	-0.335873	-0.724779	-0.33375	-0.0944786	-1.00508	2210.07	0.0692389	57.192	56.729	0.0025524	69.935	47.883	5	1	0	1	-1.14661	-0.131105	-0.529264	-0.54978	-1.14661	-0.131105	-0.529264	-0.54978	yes	no	409		265;266;2097	9503	84301;84302;84303;84304;84305;84306;84307;84308
81	AAVEALQSQALHATSQQPLRK	A0A087X142;A6NMH6;A6NFQ9;F8W8I8;Q92599-3;Q92599-2;Q92599-4;Q92599	SEPT8	Septin-8	148	092412_15895_HG_service_v	Phospho (STY)	-0.859448	-1.23581	-1.04502	-0.659693	-1.00449	-1.09628	-1.50305	-1.29524	-0.859448	-1.23581	-1.04502	-0.659693	-1.00449	-1.09628	-1.50305	-1.29524	2326.18	0.179458	62.495	62.12	0.0021055	70.783	57.416	3	1	0	1	-1.04763	-0.852357	-1.05038	-1.39914	-1.04763	-0.852357	-1.05038	-1.39914	yes	no	148		75;76;2038	71	798;799;800;801;802;803;804;805
867	ATSEIFHSQSFLATGSNLR	E7EW69;E7EX04;B5ME97;Q9P0V9;Q9P0V9-2;Q9P0V9-3	SEPT10	Septin-10	469	092412_15891_HG_service_v	Phospho (STY)	2.74499	3.11909	4.33955	4.34651	3.00619	3.2996	4.10302	3.63034	2.74499	3.11909	4.33955	4.34651	3.00619	3.2996	4.10302	3.63034	2144.99	0.989198	74.554	74.061	1.3652e-14	189.49	152.75	14	0	0	1	2.93204	4.34303	3.1529	3.86668	2.93204	4.34303	3.1529	3.86668	yes	no	469		294;295;2108	800	7335;7336;7337;7338;7339;7340;7341;7342;7343;7344;7345;7346;7347;7348;7349
868	ATSEIFHSQSFLATGSNLRK	E7EW69;E7EX04;B5ME97;Q9P0V9;Q9P0V9-2;Q9P0V9-3	SEPT10	Septin-10	469	092412_15895_HG_service_v	Phospho (STY)	-0.620647	-1.74594	0.634916	0.461977	-0.515123	-0.112669	0.323862	-0.199713	-0.620647	-1.74594	0.634916	0.461977	-0.515123	-0.112669	0.323862	-0.199713	2273.08	0.0841607	67.858	67.496	0.00038373	93.427	62.017	5	1	0	1	-1.18329	0.548447	-0.313896	0.0620747	-1.18329	0.548447	-0.313896	0.0620747	yes	no	469		294;295;2108	801	7350;7351;7352;7353;7354;7355;7356;7357
5462	KATSEIFHSQSFLATGSNLR	E7EW69;E7EX04;B5ME97;Q9P0V9;Q9P0V9-2;Q9P0V9-3	SEPT10	Septin-10	469	092412_15889_HG_service_v	Phospho (STY)	0.280842	0.394367	1.90264	2.64827	1.07417	0.993677	1.23146	1.80519	0.280842	0.394367	1.90264	2.64827	1.07417	0.993677	1.23146	1.80519	2273.08	0.0841607	68.893	68.506	0.012467	67.644	49.41	5	1	0	1	0.337605	2.27546	1.03392	1.51833	0.337605	2.27546	1.03392	1.51833	yes	no	469		294;295;2108	5047	44707;44708;44709;44710;44711;44712;44713;44714
11301	TTCMSSQGSDDEQIK	E7EW69;E7EX04;B5ME97;Q9P0V9;Q9P0V9-2;C9JEW2;C9JNR7	SEPT10	Septin-10	469	092412_15892_HG_service_v	Phospho (STY)	-3.00956	n. def.	-1.00876	-1.03897	-1.57098	-1.67339	-0.77047	-0.92584	-3.00956	-1.98962	-1.00876	-1.03897	-1.57098	-1.67339	-0.77047	-0.92584	1765.65	0.653595	45.655	45.513	4.3985e-07	166.21	110.36	3	0	0	1	-3.00956	-1.02387	-1.62219	-0.848155	-2.49959	-1.02387	-1.62219	-0.848155	yes	no	469		296;297	10349	91919;91920;91921;91922;91923;91924;91925
11302	TTCMSSQGSDDEQIK	E7EW69;E7EX04;B5ME97;Q9P0V9;Q9P0V9-2;C9JEW2;C9JNR7	SEPT10	Septin-10	469	092412_15891_HG_service_v	Oxidation (M);Phospho (STY)	-3.89109	n. def.	-2.35001	-2.82172	-1.98225	-1.21061	-1.38704	-2.7462	-3.89109	-2.84102	-2.35001	-2.82172	-1.98225	-1.21061	-1.38704	-2.7462	1781.65	0.64851	38.821	38.679	3.5528e-07	154.31	95.627	6	0	1	1	-3.89109	-2.58586	-1.59643	-2.06662	-3.36605	-2.58586	-1.59643	-2.06662	yes	no	469	330	296;297	10349	91926;91927;91928;91929;91930;91931;91932
4	AAAQLLQSQAQQSGAQQTK	D6RGI3;D6RER5;Q9NVA2;Q9NVA2-2;H0Y961;H0Y9G8	SEPT11	Septin-11	694	092412_15891_HG_service_v	Phospho (STY)	-1.7238	n. def.	-0.403751	-0.677164	-1.74802	-0.815725	-1.74389	-0.765083	-1.7238	-4.31595	-0.403751	-0.677164	-1.74802	-0.815725	-1.74389	-0.765083	2035.97	0.968797	52.821	52.607	0.00020096	95.554	55.801	2	0	0	1	-1.7238	-0.540458	-1.28187	-1.25449	-3.01988	-0.540458	-1.28187	-1.25449	yes	no	694		403	4	40;41;42;43;44;45;46
11272	TSQQNVYNPSEGSTWNPFDDDNFSK	A0A096LP60;A0A096LNZ0;A0A096LP25;Q2M2I8-2;Q2M2I8	AAK1	AP2-associated protein kinase 1	175	092412_15891_HG_service_v	Phospho (STY)	-2.02942	-1.55012	n. def.	-1.07383	n. def.	-2.00504	-1.33448	-0.907417	-2.02942	-1.55012	-3.56193	-1.07383	-3.14435	-2.00504	-1.33448	-0.907417	2956.18	0.18249	87.356	87.048	0.019824	47.648	26.299	1	0	0	1	-1.78977	-1.07383	-2.00504	-1.12095	-1.78977	-2.31788	-2.5747	-1.12095	yes	no	175		2046	10323	91756;91757;91758;91759;91760;91761
302	AGDRNSEDDGVVMTFSSVK	Q9NY61	AATF	Protein AATF	2973	092412_15893_HG_service_v	Oxidation (M);Phospho (STY)	5.67742	5.40249	6.56273	6.81844	5.92502	6.18649	6.64468	6.72941	5.67742	5.40249	6.56273	6.81844	5.92502	6.18649	6.64468	6.72941	2108.87	0.872179	65.336	64.962	9.0003e-15	205.12	128.55	45	1	1	1	5.53995	6.69058	6.05575	6.68704	5.53995	6.69058	6.05575	6.68704	yes	yes	2973	2204	1707	275	2550;2551;2552;2553;2554;2555;2556;2557;2558;2559;2560;2561;2562;2563;2564;2565;2566;2567;2568;2569;2570;2571;2572;2573;2574;2575;2576;2577;2578;2579;2580;2581;2582;2583;2584;2585;2586;2587;2588;2589;2590;2591;2592;2593;2594;2595;2596;2597;2598;2599;2600;2601;2602;2603;2604;2605;2606;2607;2608;2609;2610;2611;2612
303	AGDRNSEDDGVVMTFSSVK	Q9NY61	AATF	Protein AATF	2973	092412_15893_HG_service_v	Phospho (STY)	2.82985	3.78687	3.84962	4.39442	3.53549	3.96725	4.10658	4.68095	2.82985	3.78687	3.84962	4.39442	3.53549	3.96725	4.10658	4.68095	2092.88	0.877264	70.258	69.684	7.1931e-12	175.07	112.42	13	1	0	1	3.30836	4.12202	3.75137	4.39377	3.30836	4.12202	3.75137	4.39377	yes	yes	2973		1707	275	2613;2614;2615;2616;2617;2618;2619;2620;2621;2622;2623;2624;2625;2626;2627;2628;2629;2630;2631;2632;2633
7927	NQDEESQEAPELLK	H0YGW7;Q8NE71-2;Q8NE71	ABCF1	ATP-binding cassette sub-family F member 1	1097	092412_15891_HG_service_v	Phospho (STY)	-1.32058	-1.67635	-0.712996	-0.522623	-2.18346	-1.68615	-1.1823	-1.79026	-1.32058	-1.67635	-0.712996	-0.522623	-2.18346	-1.68615	-1.1823	-1.79026	1708.72	0.71929	62.701	62.339	5.7565e-06	150.69	87.01	2	0	0	1	-1.49846	-0.617809	-1.93481	-1.48628	-1.49846	-0.617809	-1.93481	-1.48628	yes	no	1097		647	7264	64496;64497;64498;64499;64500;64501;64502;64503
7849	NMAPSQQSPVR	E7EW77;E7EP65;A0A0C4DG21;F8WAL6;Q9NYB9-2;Q9NYB9-4;Q9NYB9;H0Y6B5;B7Z836;Q9NYB9-3;H7C3Q7	ABI2	Abl interactor 2	270	092412_15890_HG_service_v	Phospho (STY)	-0.685863	-0.698833	-0.737988	0.0172386	0.0400047	-0.128059	-1.64951	-0.349424	-0.685863	-0.698833	-0.737988	0.0172386	0.0400047	-0.128059	-1.64951	-0.349424	1293.55	0.553685	41.727	41.377	0.00035221	139.15	80	8	0	0	1	-0.692348	-0.360374	-0.0440273	-0.999468	-0.692348	-0.360374	-0.0440273	-0.999468	yes	no	270		144	7198	63800;63801;63802;63803;63804;63805;63806;63807
7851	NMAPSQQSPVR	E7EW77;E7EP65;A0A0C4DG21;F8WAL6;Q9NYB9-2;Q9NYB9-4;Q9NYB9;H0Y6B5;B7Z836;Q9NYB9-3;H7C3Q7	ABI2	Abl interactor 2	270	092412_15894_HG_service_v	Oxidation (M);Phospho (STY)	-2.43985	-2.85734	-1.13278	-1.78612	-1.45286	-2.86165	-1.3893	-2.19162	-2.43985	-2.85734	-1.13278	-1.78612	-1.45286	-2.86165	-1.3893	-2.19162	1309.55	0.5486	35.626	35.251	0.00025741	136.33	84.164	7	0	1	1	-2.64859	-1.45945	-2.15726	-1.79046	-2.64859	-1.45945	-2.15726	-1.79046	yes	no	270	194	144	7198	63816;63817;63818;63819;63820;63821;63822;63823
4045	GVSMPNMLEPK	O14639-4;O14639-3;O14639-5;J3QSX6;O14639-2;O14639-6;O14639;F8W8M4;A0A0A0MRL6	ABLIM1	Actin-binding LIM protein 1	1380	092412_15893_HG_service_v	2 Oxidation (M);Phospho (STY)	-1.04177	n. def.	0.364891	0.373949	-0.876249	0.0980282	-0.0565796	-0.272419	-1.04177	-3.34939	0.364891	0.373949	-0.876249	0.0980282	-0.0565796	-0.272419	1313.54	0.539675	50.565	50.351	0.031257	87.667	50.989	1	0	2	1	-1.04177	0.36942	-0.389111	-0.164499	-2.19558	0.36942	-0.389111	-0.164499	yes	no	1380	844;845	775	3743	32843;32844;32845;32846;32847;32848;32849
7686	NGLHRPVSTDFAQYNSYGDVSGGVR	O14639-4;O14639-3;O14639-5;J3QSX6;O14639-2;O14639-6;O14639;F8W8M4;A0A0A0MRL6	ABLIM1	Actin-binding LIM protein 1	1380	092412_15891_HG_service_v	Phospho (STY)	2.46757	3.57088	3.45873	3.73698	3.28344	2.79722	2.66936	3.89266	2.46757	3.57088	3.45873	3.73698	3.28344	2.79722	2.66936	3.89266	2775.24	0.24022	64.883	64.533	9.6659e-13	150.64	130.16	8	1	0	1	3.01922	3.59785	3.04033	3.28101	3.01922	3.59785	3.04033	3.28101	yes	no	1380		776;777;2241;2704	7048	62556;62557;62558;62559;62560;62561;62562;62563
7687	NGLHRPVSTDFAQYNSYGDVSGGVR	O14639-4;O14639-3;O14639-5;J3QSX6;O14639-2;O14639-6;O14639;F8W8M4;A0A0A0MRL6	ABLIM1	Actin-binding LIM protein 1	1380	092412_15891_HG_service_v	2 Phospho (STY)	0.0869598	-0.0218506	1.90149	2.15194	0.864735	0.243557	0.371201	1.23205	0.0869598	-0.0218506	1.90149	2.15194	0.864735	0.243557	0.371201	1.23205	2855.21	0.206551	68.873	68.479	3.0706e-08	106.88	83.399	6	1	0	2	0.0325546	2.02671	0.554146	0.801623	0.0325546	2.02671	0.554146	0.801623	yes	no	1380		776;777;2241;2704	7048	62564;62565;62566;62567;62568;62569;62570;62571
8309	PVSTDFAQYNSYGDVSGGVR	O14639-4;O14639-3;O14639-5;J3QSX6;O14639-2;O14639-6;O14639;F8W8M4;A0A0A0MRL6	ABLIM1	Actin-binding LIM protein 1	1380	092412_15893_HG_service_v	Phospho (STY)	0.513489	0.173405	2.36868	1.78467	0.0197048	0.22205	0.935337	1.051	0.513489	0.173405	2.36868	1.78467	0.0197048	0.22205	0.935337	1.051	2197.93	0.931742	71.861	71.311	2.8633e-06	139.41	115.04	8	0	0	1	0.343447	2.07667	0.120877	0.99317	0.343447	2.07667	0.120877	0.99317	yes	no	1380		776;777;2241;2704	7616	67555;67556;67557;67558;67559;67560;67561;67562;67563;67564;67565;67566;67567;67568;67569;67570
10243	STSQGSINSPVYSR	O14639-4;O14639-3;O14639-5;J3QSX6;O14639-2;O14639-6;O14639;F8W8M4;A0A0A0MRL6;H0Y7N6;F6XFR5	ABLIM1	Actin-binding LIM protein 1	1380	092412_15891_HG_service_v	2 Phospho (STY)	-1.14333	-2.44692	0.922709	1.03848	-0.702398	-1.9718	-0.87722	-0.44165	-1.14333	-2.44692	0.922709	1.03848	-0.702398	-1.9718	-0.87722	-0.44165	1641.64	0.643696	54.647	54.276	8.0381e-05	128.66	76.551	6	0	0	2	-1.79513	0.980595	-1.3371	-0.659435	-1.79513	0.980595	-1.3371	-0.659435	yes	no	1380		778;779;780;781;2242	9388	83238;83239;83240;83241;83242;83243;83244;83245;83246;83247;83248;83249
10244	STSQGSINSPVYSR	O14639-4;O14639-3;O14639-5;J3QSX6;O14639-2;O14639-6;O14639;F8W8M4;A0A0A0MRL6;H0Y7N6;F6XFR5	ABLIM1	Actin-binding LIM protein 1	1380	092412_15891_HG_service_v	Phospho (STY)	1.1547	n. def.	3.16439	3.44989	1.13063	1.76117	2.3	1.99737	1.1547	-3.0727	3.16439	3.44989	1.13063	1.76117	2.3	1.99737	1561.68	0.677366	52.813	52.599	5.2182e-06	159.64	119.27	1	0	0	1	1.1547	3.30714	1.4459	2.14869	-0.959	3.30714	1.4459	2.14869	yes	no	1380		778;779;780;781;2242	9388	83250;83251;83252;83253;83254;83255;83256
10428	TASLPGYGR	O14639-4;O14639-3;O14639-5;J3QSX6;O14639-2;O14639-6;O14639;F8W8M4;A0A0A0MRL6	ABLIM1	Actin-binding LIM protein 1	1380	092412_15890_HG_service_v	Phospho (STY)	1.71223	n. def.	3.01564	3.16988	2.17289	1.66343	1.8014	2.43779	1.71223	-2.97618	3.01564	3.16988	2.17289	1.66343	1.8014	2.43779	1000.44	0.437911	53.24	53.026	0.014565	99.5	70.923	2	0	0	1	1.71223	3.09276	1.91816	2.11959	-0.631973	3.09276	1.91816	2.11959	yes	no	1380		782	9550	84722;84723;84724;84725;84726;84727;84728
10938	TLSPTPSAEGYQDVR	O14639-4;O14639-3;O14639-5;J3QSX6;O14639-2;O14639-6;O14639;F8W8M4;A0A0A0MRL6;H0Y7N6;F6XFR5	ABLIM1	Actin-binding LIM protein 1	1380	092412_15892_HG_service_v	Phospho (STY)	1.13625	0.559637	2.11759	1.93421	1.11771	1.22774	1.68093	0.99276	1.13625	0.559637	2.11759	1.93421	1.11771	1.22774	1.68093	0.99276	1699.75	0.745445	59.026	58.6	4.3098e-07	177.41	135.41	7	0	0	1	0.847943	2.0259	1.17272	1.33684	0.847943	2.0259	1.17272	1.33684	yes	no	1380		783;784	10033	89020;89021;89022;89023;89024;89025;89026;89027
10939	TLSPTPSAEGYQDVR	O14639-4;O14639-3;O14639-5;J3QSX6;O14639-2;O14639-6;O14639;F8W8M4;A0A0A0MRL6;H0Y7N6;F6XFR5	ABLIM1	Actin-binding LIM protein 1	1380	092412_15891_HG_service_v	2 Phospho (STY)	-1.32733	n. def.	0.428873	0.23061	-2.01531	-1.3422	-0.320612	-0.312969	-1.32733	-1.86522	0.428873	0.23061	-2.01531	-1.3422	-0.320612	-0.312969	1779.71	0.711776	60.959	60.674	5.5954e-08	209.23	166.71	2	0	0	2	-1.32734	0.329741	-1.67875	-0.316791	-1.59628	0.329741	-1.67875	-0.316791	yes	no	1380		783;784	10033	89028;89029;89030;89031;89032;89033;89034
48	AAPCIYWLPLTDSQIVQK	S4R3H4;E7EQT4;Q9UKV3-5;Q9UKV3;G3V3B0;Q9UKV3-3;Q9UKV3-2	ACIN1	Apoptotic chromatin condensation inducer in the nucleus	749	092412_15895_HG_service_v	Phospho (STY)	-0.308796	-0.127832	0.936871	1.07283	2.57399	2.66088	3.36435	3.4387	-0.308796	-0.127832	0.936871	1.07283	2.57399	2.66088	3.36435	3.4387	2182.05	0.0533779	96.333	96.159	7.9188e-06	134.06	112.82	14	0	0	1	-0.218314	1.00485	2.61744	3.40153	-0.218314	1.00485	2.61744	3.40153	yes	no	749		438;2147	42	450;451;452;453;454;455;456;457;458;459;460;461;462;463;464;465
2212	EIKSSQGLK	S4R3H4;E7EQT4;Q9UKV3-5;Q9UKV3	ACIN1	Apoptotic chromatin condensation inducer in the nucleus	749	092412_15892_HG_service_v	Phospho (STY)	2.37622	n. def.	1.28373	2.62734	4.0036	3.89795	4.62786	4.47664	2.37622	-3.39071	1.28373	2.62734	4.0036	3.89795	4.62786	4.47664	1068.52	0.52164	34.401	34.287	0.0073617	125.57	29.66	3	1	0	1	2.37622	1.95554	3.95077	4.55225	-0.507244	1.95554	3.95077	4.55225	yes	no	749		439	2048	18016;18017;18018;18019;18020;18021;18022
4540	HSTPHAAFQPNSQIGEEMSQNSFIK	S4R3H4;E7EQT4;Q9UKV3-5;Q9UKV3	ACIN1	Apoptotic chromatin condensation inducer in the nucleus	749	092412_15895_HG_service_v	Oxidation (M);Phospho (STY)	2.37908	1.47938	3.83365	3.89928	1.58024	1.53299	4.34372	3.99117	2.37908	1.47938	3.83365	3.89928	1.58024	1.53299	4.34372	3.99117	2880.25	0.253822	63.244	62.871	1.5422e-23	182.22	143.55	21	0	1	1	1.92923	3.86646	1.55661	4.16745	1.92923	3.86646	1.55661	4.16745	yes	no	749	504	440;441;442	4197	36817;36818;36819;36820;36821;36822;36823;36824;36825;36826;36827;36828;36829;36830;36831;36832;36833;36834;36835;36836;36837;36838;36839;36840;36841;36842;36843;36844;36845
4541	HSTPHAAFQPNSQIGEEMSQNSFIK	S4R3H4;E7EQT4;Q9UKV3-5;Q9UKV3	ACIN1	Apoptotic chromatin condensation inducer in the nucleus	749	092412_15890_HG_service_v	Phospho (STY)	1.21162	1.24634	4.4185	4.3547	1.28121	0.0736485	3.02166	3.43886	1.21162	1.24634	4.4185	4.3547	1.28121	0.0736485	3.02166	3.43886	2864.26	0.258907	71.028	70.477	9.7976e-13	146.34	112.09	14	0	0	1	1.22898	4.3866	0.67743	3.23026	1.22898	4.3866	0.67743	3.23026	yes	no	749		440;441;442	4197	36846;36847;36848;36849;36850;36851;36852;36853;36854;36855;36856;36857;36858;36859;36860;36861;36862;36863;36864;36865;36866;36867;36868
11352	TTSPLEEEER	S4R3H4;E7EQT4;Q9UKV3-5;Q9UKV3	ACIN1	Apoptotic chromatin condensation inducer in the nucleus	749	092412_15889_HG_service_v	Phospho (STY)	1.33921	1.2229	1.81543	1.64489	3.10159	3.54201	3.4364	2.93207	1.33921	1.2229	1.81543	1.64489	3.10159	3.54201	3.4364	2.93207	1269.51	0.512592	46.598	46.261	0.00060052	140.45	106.7	8	0	0	1	1.28106	1.73016	3.3218	3.18423	1.28106	1.73016	3.3218	3.18423	yes	no	749		443	10394	92334;92335;92336;92337;92338;92339;92340;92341
200	AELGMGDSTSQSPPIK	Q9NR19;Q9NR19-2	ACSS2	Acetyl-coenzyme A synthetase, cytoplasmic	2931	092412_15894_HG_service_v	Oxidation (M);Phospho (STY)	-3.11426	n. def.	-1.93724	-1.5634	-0.716347	-1.64528	-1.28293	-0.150303	-3.11426	-2.30013	-1.93724	-1.5634	-0.716347	-1.64528	-1.28293	-0.150303	1712.73	0.732832	53.281	53.067	0.0091105	82.765	42.579	2	0	1	1	-3.11426	-1.75032	-1.18081	-0.716616	-2.7072	-1.75032	-1.18081	-0.716616	yes	no	2931	2189	1685;2529	180	1714;1715;1716;1717;1718;1719;1720
8439	QFASQANVVGPWIQTK	O43707;O43707-2;F5GXS2;O43707-3;H7C144	ACTN4	Alpha-actinin-4	1432	092412_15890_HG_service_v	Phospho (STY)	-0.327265	-0.0139122	2.16347	2.00822	-0.227867	0.085022	n. def.	-0.294819	-0.327265	-0.0139122	2.16347	2.00822	-0.227867	0.085022	-3.58077	-0.294819	1852.89	0.887299	82.772	82.45	3.9854e-07	146.68	95.089	7	0	0	1	-0.170588	2.08585	-0.0714226	-0.294819	-0.170588	2.08585	-0.0714226	-1.93779	yes	no	1432		802	7738	68524;68525;68526;68527;68528;68529;68530;68531;68532
10005	SQGDPEDPHDEHYLLATQSK	H0Y849;Q9H981-3;Q9H981-2;Q9H981	ACTR8	Actin-related protein 8	1062	092412_15894_HG_service_v	Phospho (STY)	1.34726	2.12845	2.64995	2.88603	2.32452	2.46224	2.3314	2.1136	1.34726	2.12845	2.64995	2.88603	2.32452	2.46224	2.3314	2.1136	2345.98	0.980149	56.441	56.003	0.00011764	94.295	76.617	8	0	0	1	1.73785	2.76799	2.39338	2.2225	1.73785	2.76799	2.39338	2.2225	yes	no	1062		631	9171	81277;81278;81279;81280;81281;81282;81283;81284
12337	VSSQGNLIPARPAPAPPLYSSLT	A0A0J9YY58;Q13443	ADAM9	Disintegrin and metalloproteinase domain-containing protein 9	332	092412_15895_HG_service_v	Phospho (STY)	-0.966762	-0.988501	-0.439976	-0.131973	-0.590374	-0.0828114	-0.864115	-0.343084	-0.966762	-0.988501	-0.439976	-0.131973	-0.590374	-0.0828114	-0.864115	-0.343084	2415.22	0.219926	82.733	82.371	1.9161e-05	117.52	94.579	8	1	0	1	-0.977632	-0.285975	-0.336593	-0.6036	-0.977632	-0.285975	-0.336593	-0.6036	yes	no	332		195;196	11311	100476;100477;100478;100479;100480;100481;100482;100483
10383	TAESQTPTPSATSFFSGK	H0YCK3;P55265-3;P55265-2;P55265;P55265-4;P55265-5	ADAR	Double-stranded RNA-specific adenosine deaminase	1083	092412_15894_HG_service_v	Phospho (STY)	-0.690388	-1.69613	0.673817	0.45866	-1.07276	-0.839048	0.379389	0.32814	-0.690388	-1.69613	0.673817	0.45866	-1.07276	-0.839048	0.379389	0.32814	1922.83	0.829903	74.569	74.106	3.8985e-15	211.03	172.04	7	0	0	1	-1.19326	0.566238	-0.955904	0.353765	-1.19326	0.566238	-0.955904	0.353765	yes	no	1083		641;2191;2192	9511	84354;84355;84356;84357;84358;84359;84360;84361
10384	TAESQTPTPSATSFFSGK	H0YCK3;P55265-3;P55265-2;P55265;P55265-4;P55265-5	ADAR	Double-stranded RNA-specific adenosine deaminase	1083	092412_15891_HG_service_v	2 Phospho (STY)	-1.99145	-2.83998	-0.425686	-0.715641	-2.0403	-2.64382	-1.05635	-1.15786	-1.99145	-2.83998	-0.425686	-0.715641	-2.0403	-2.64382	-1.05635	-1.15786	2002.8	0.796234	78.021	77.615	0.00030501	130.14	89.649	3	0	0	2	-2.41571	-0.570663	-2.34206	-1.10711	-2.41571	-0.570663	-2.34206	-1.10711	yes	no	1083		641;2191;2192	9511	84362;84363;84364;84365;84366;84367;84368;84369
8694	QQGLEDAEQELLSDDASSVSQIQSQTQSPQNVPEK	Q9UEY8	ADD3	Gamma-adducin	3015	092412_15890_HG_service_v	Phospho (STY)	-1.36898	n. def.	0.223421	-0.0225735	-1.09661	n. def.	n. def.	0.118042	-1.36898	-3.86701	0.223421	-0.0225735	-1.09661	-3.58769	-3.8285	0.118042	3892.75	0.748759	81.982	81.723	0.00081297	56.68	41.292	2	0	0	1	-1.36898	0.100424	-1.09661	0.118042	-2.61799	0.100424	-2.34215	-1.85523	yes	yes	3015		1752;1753	7978	70440;70441;70442;70443;70444
6470	LMHNASDSEVDQDDVVEWK	Q9H2P0	ADNP	Activity-dependent neuroprotector homeobox protein	2868	092412_15889_HG_service_v	Oxidation (M);Phospho (STY)	1.60707	1.76236	2.60086	2.56787	1.12224	1.40738	2.58084	2.45968	1.60707	1.76236	2.60086	2.56787	1.12224	1.40738	2.58084	2.45968	2311.93	0.930422	64.697	64.334	1.7425e-05	119.62	87.724	9	0	1	1	1.68472	2.58436	1.26481	2.52026	1.68472	2.58436	1.26481	2.52026	yes	yes	2868	2163	1652;1653	5991	53190;53191;53192;53193;53194;53195;53196;53197;53198;53199;53200;53201;53202;53203;53204
6471	LMHNASDSEVDQDDVVEWK	Q9H2P0	ADNP	Activity-dependent neuroprotector homeobox protein	2868	092412_15890_HG_service_v	2 Phospho (STY);Oxidation (M)	2.46807	2.50667	3.60391	3.91036	2.64379	3.09378	3.77807	3.68241	2.46807	2.50667	3.60391	3.91036	2.64379	3.09378	3.77807	3.68241	2391.9	0.896752	68.792	68.318	7.2919e-12	171	135.46	20	0	1	2	2.48737	3.75713	2.86879	3.73024	2.48737	3.75713	2.86879	3.73024	yes	yes	2868	2163	1652;1653	5991	53205;53206;53207;53208;53209;53210;53211;53212;53213;53214;53215;53216;53217;53218;53219;53220;53221
6472	LMHNASDSEVDQDDVVEWK	Q9H2P0	ADNP	Activity-dependent neuroprotector homeobox protein	2868	092412_15895_HG_service_v	2 Phospho (STY)	-1.44638	-0.297062	0.170908	0.519014	-0.913731	n. def.	0.329473	0.531534	-1.44638	-0.297062	0.170908	0.519014	-0.913731	-4.59946	0.329473	0.531534	2375.9	0.901838	71.963	71.399	0.00090338	83.31	58.578	4	0	0	2	-0.87172	0.344961	-0.913731	0.430504	-0.87172	0.344961	-2.75659	0.430504	yes	yes	2868		1652;1653	5991	53222;53223;53224;53225;53226;53227;53228
6473	LMHNASDSEVDQDDVVEWK	Q9H2P0	ADNP	Activity-dependent neuroprotector homeobox protein	2868	092412_15894_HG_service_v	Phospho (STY)	-1.8697	-0.663555	-0.59453	-0.086443	-1.37679	-0.842142	-0.896944	-0.859045	-1.8697	-0.663555	-0.59453	-0.086443	-1.37679	-0.842142	-0.896944	-0.859045	2295.94	0.935507	67.49	67.127	5.1087e-05	111.58	86.319	3	0	0	1	-1.26663	-0.340487	-1.10947	-0.877995	-1.26663	-0.340487	-1.10947	-0.877995	yes	yes	2868		1652;1653	5991	53229;53230;53231;53232;53233;53234;53235;53236
3925	GSQGGGGGGSSSSSVVSSGGDEGYGTGGGGSSATSGGR	Q6ZN18-2;Q6ZN18	AEBP2	Zinc finger protein AEBP2	2460	092412_15892_HG_service_v	Phospho (STY)	n. def.	n. def.	n. def.	n. def.	0.637024	-0.210089	-1.46202	-0.690403	-3.88422	-3.50693	-2.9374	-3.28822	0.637024	-0.210089	-1.46202	-0.690403	3187.26	0.255943	50.025	49.787	0.0050749	47.825	22.5	2	0	0	1	n. def.	n. def.	0.213468	-1.07621	-3.69558	-3.11281	0.213468	-1.07621	yes	no	2460		1324;1325;1326	3634	31758;31759;31760;31761
8981	RGSLEMSSDGEPLSR	Q6ZN18-2;Q6ZN18	AEBP2	Zinc finger protein AEBP2	2460	092412_15893_HG_service_v	Oxidation (M);Phospho (STY)	-4.14166	n. def.	n. def.	n. def.	-1.63162	-1.93036	-2.51536	-1.48847	-4.14166	-3.02451	-2.70459	-3.43545	-1.63162	-1.93036	-2.51536	-1.48847	1715.72	0.718579	47.126	46.976	0.024723	68.291	44.58	1	1	1	1	-4.14166	n. def.	-1.78099	-2.00192	-3.58308	-3.07002	-1.78099	-2.00192	yes	no	2460	1947	1327	8238	72690;72691;72692;72693;72694
9789	SLSPGAASSSSGDGDGK	Q6ZN18-2;Q6ZN18	AEBP2	Zinc finger protein AEBP2	2460	092412_15893_HG_service_v	Phospho (STY)	-3.75415	n. def.	-2.0242	-2.17835	-2.35911	-3.16074	-2.27553	-1.44944	-3.75415	-4.05835	-2.0242	-2.17835	-2.35911	-3.16074	-2.27553	-1.44944	1558.61	0.614825	41.349	41.207	0.013475	77.959	47.955	1	0	0	1	-3.75415	-2.10127	-2.75993	-1.86248	-3.90625	-2.10127	-2.75993	-1.86248	yes	no	2460		1328	8982	79432;79433;79434;79435;79436;79437;79438
9203	RTISQSSSLK	Q9UHB7-2;Q9UHB7	AFF4	AF4/FMR2 family member 4	3021	092412_15893_HG_service_v	Phospho (STY)	5.3733	6.28533	6.30414	5.64465	5.19874	6.56438	6.47454	5.43682	5.3733	6.28533	6.30414	5.64465	5.19874	6.56438	6.47454	5.43682	1185.58	0.575467	39.135	38.772	0.0027636	113.37	74.789	3	1	0	1	5.82932	5.97439	5.88156	5.95568	5.82932	5.97439	5.88156	5.95568	yes	no	3021		1757	8442	74620;74621;74622;74623;74624;74625;74626;74627
10809	TISQSSSLK	Q9UHB7-2;Q9UHB7	AFF4	AF4/FMR2 family member 4	3021	092412_15893_HG_service_v	Phospho (STY)	1.87898	n. def.	0.833653	1.19545	2.47234	3.44714	0.748175	1.08512	1.87898	-3.70956	0.833653	1.19545	2.47234	3.44714	0.748175	1.08512	1029.47	0.474356	43.378	43.264	0.0011391	131.79	61.066	4	0	0	1	1.87898	1.01455	2.95974	0.91665	-0.915288	1.01455	2.95974	0.91665	yes	no	3021		1757	9914	87998;87999;88000;88001;88002;88003;88004
12163	VNPHKVSPASSVDSNIPSSQGYK	Q9UHB7-2;Q9UHB7	AFF4	AF4/FMR2 family member 4	3021	092412_15893_HG_service_v	4 Phospho (STY)	n. def.	-2.557	n. def.	-2.49173	-0.641893	-0.695908	-1.58734	n. def.	-3.175	-2.557	-4.08905	-2.49173	-0.641893	-0.695908	-1.58734	-3.23296	2717.06	0.0577734	57.937	57.35	0.017162	43.463	29.314	2	1	0	4	-2.557	-2.49174	-0.6689	-1.58734	-2.866	-3.29039	-0.6689	-2.41015	yes	no	3021		1758;1759;1760;1761;1762;1763;2791	11149	99145;99146;99147;99148;99149
12164	VNPHKVSPASSVDSNIPSSQGYKK	Q9UHB7-2;Q9UHB7	AFF4	AF4/FMR2 family member 4	3021	092412_15895_HG_service_v	2 Phospho (STY)	-1.95674	n. def.	n. def.	n. def.	-1.49075	n. def.	-0.288034	-0.748375	-1.95674	-3.4397	-4.97452	-3.6738	-1.49075	-3.47336	-0.288034	-0.748375	2685.22	0.220076	50.573	50.373	0.0035389	69.581	50.559	2	2	0	2	-1.95674	n. def.	-1.49075	-0.518205	-2.69822	-4.32416	-2.48206	-0.518205	yes	no	3021		1758;1759;1760;1761;1762;1763;2791	11150	99150;99151;99152;99153
12165	VNPHKVSPASSVDSNIPSSQGYKK	Q9UHB7-2;Q9UHB7	AFF4	AF4/FMR2 family member 4	3021	092412_15895_HG_service_v	4 Phospho (STY)	-3.24042	n. def.	-2.31132	-2.48618	-0.049818	-0.154358	-0.605816	-0.141645	-3.24042	-3.71159	-2.31132	-2.48618	-0.049818	-0.154358	-0.605816	-0.141645	2845.15	0.152736	53.139	52.925	0.002533	57.142	39.409	3	2	0	4	-3.24042	-2.39875	-0.102088	-0.373731	-3.47601	-2.39875	-0.102088	-0.373731	yes	no	3021		1758;1759;1760;1761;1762;1763;2791	11150	99154;99155;99156;99157;99158;99159;99160
13069	YPESNRTPVKPSSVEEEDSFFR	Q9UHB7-2;Q9UHB7	AFF4	AF4/FMR2 family member 4	3021	092412_15892_HG_service_v	Phospho (STY)	0.215418	-0.804129	-2.08727	-1.44171	1.65291	1.85966	1.51013	1.39762	0.215418	-0.804129	-2.08727	-1.44171	1.65291	1.85966	1.51013	1.39762	2679.19	0.185391	66.769	66.442	0.00015751	95.307	57.458	9	2	0	1	-0.294355	-1.76449	1.75628	1.45387	-0.294355	-1.76449	1.75628	1.45387	yes	no	3021		1764;2547	12004	106289;106290;106291;106292;106293;106294;106295;106296;106297;106298;106299;106300;106301
6552	LNTSDFQK	Q96B36;Q96B36-3;Q96B36-2	AKT1S1	Proline-rich AKT1 substrate 1	2694	092412_15892_HG_service_v	Phospho (STY)	3.71414	n. def.	2.36843	2.59432	3.39858	4.14612	2.47539	2.15028	3.71414	-4.55786	2.36843	2.59432	3.39858	4.14612	2.47539	2.15028	1031.43	0.432491	46.55	46.407	0.00076147	155.33	121.25	0	0	0	1	3.71414	2.48138	3.77235	2.31284	-0.421862	2.48138	3.77235	2.31284	yes	no	2694		2473	6058	53835;53836;53837;53838;53839;53840;53841
9059	RLSQIGVENTEENRR	P09972;A8MVZ9;K7EKH5;C9J8F3;J3KSV6;J3QKP5;J3QKK1	ALDOC	Fructose-bisphosphate aldolase C	1639	092412_15895_HG_service_v	Phospho (STY)	n. def.	n. def.	2.41665	2.63789	1.96659	1.13549	0.98947	1.75321	-4.54149	-3.64765	2.41665	2.63789	1.96659	1.13549	0.98947	1.75321	1879.89	0.890152	49.725	49.525	0.012566	92.096	64.362	2	2	0	1	n. def.	2.52727	1.55104	1.37134	-4.09457	2.52727	1.55104	1.37134	yes	no	1639		894	8311	73417;73418;73419;73420;73421;73422
13085	YQEDSDPERSDYEEQQLQK	Q6P6C2-3;Q6P6C2;Q6P6C2-1	ALKBH5	RNA demethylase ALKBH5	2440	092412_15890_HG_service_v	Phospho (STY)	0.839932	0.395241	0.858488	0.405622	0.0112038	-0.574615	0.380451	-0.00966263	0.839932	0.395241	0.858488	0.405622	0.0112038	-0.574615	0.380451	-0.00966263	2465.99	0.986022	52.506	52.106	1.5094e-07	141.85	113.5	8	1	0	1	0.617586	0.632055	-0.281706	0.185394	0.617586	0.632055	-0.281706	0.185394	yes	no	2440		1297;1298	12019	106396;106397;106398;106399;106400;106401;106402;106403
5252	IRDTSQEPCGR	A0A087WUY3;A0A087WZ65;A0A087WTF3;Q12955-6;Q12955-7;Q12955-5;Q12955-4;Q12955	ANK3	Ankyrin-3	28	092412_15895_HG_service_v	Phospho (STY)	2.82029	2.97339	-6.04281	3.39227	3.45418	3.73089	4.07062	3.65428	2.82029	2.97339	-6.04281	3.39227	3.45418	3.73089	4.07062	3.65428	1397.58	0.575877	33.961	33.661	0.020014	111.34	70.797	4	1	0	1	2.89684	-1.32527	3.59253	3.86245	2.89684	-1.32527	3.59253	3.86245	yes	no	28		11	4854	43044;43045;43046;43047;43048;43049;43050;43051
3339	GDGSDVSSQTPQTSSDWLEQVHLV	Q9P2G1	ANKIB1	Ankyrin repeat and IBR domain-containing protein 1	2995	092412_15894_HG_service_v	Phospho (STY)	-1.67899	-1.43133	-0.226673	0.0431824	-1.49867	-0.705368	-0.273033	-0.306787	-1.67899	-1.43133	-0.226673	0.0431824	-1.49867	-0.705368	-0.273033	-0.306787	2651.14	0.138835	94.17	93.921	9.6242e-15	162.44	133.38	7	0	0	1	-1.55516	-0.0917454	-1.10202	-0.28991	-1.55516	-0.0917454	-1.10202	-0.28991	yes	yes	2995		1736;1737;1738;2540	3104	27044;27045;27046;27047;27048;27049;27050;27051
3986	GTQIEENPLEENILAGEAASQAGDSGNEAANR	Q9P2G1	ANKIB1	Ankyrin repeat and IBR domain-containing protein 1	2995	092412_15892_HG_service_v	Phospho (STY)	0.0307064	-0.542566	0.716087	1.01215	-0.0385475	-0.0872326	0.726574	0.833792	0.0307064	-0.542566	0.716087	1.01215	-0.0385475	-0.0872326	0.726574	0.833792	3334.46	0.458665	80.874	80.552	5.1914e-13	112.01	91.889	7	0	0	1	-0.25593	0.86412	-0.0628901	0.780183	-0.25593	0.86412	-0.0628901	0.780183	yes	yes	2995		1739;1740	3689	32321;32322;32323;32324;32325;32326;32327;32328;32329
3988	GTQIEENPLEENILAGEAASQAGDSGNEAANR	Q9P2G1	ANKIB1	Ankyrin repeat and IBR domain-containing protein 1	2995	092412_15891_HG_service_v	2 Phospho (STY)	n. def.	-0.663782	0.242037	-0.19948	0.332592	-0.00131416	n. def.	0.0441608	-3.76575	-0.663782	0.242037	-0.19948	0.332592	-0.00131416	-4.33292	0.0441608	3414.43	0.424996	85.264	84.905	5.3629e-06	80.943	62.079	6	0	0	2	-0.663782	0.0212784	0.165639	0.0441608	-2.21476	0.0212784	0.165639	-2.14438	yes	yes	2995		1739;1740	3689	32338;32339;32340;32341;32342;32343
1104	CLLSIEDEESQQSILSSLENHSQQSTQPEMHK	Q6UB98-2;Q6UB98	ANKRD12	Ankyrin repeat domain-containing protein 12	2448	092412_15891_HG_service_v	Oxidation (M);Phospho (STY)	0.779388	n. def.	2.40898	2.59732	0.228041	n. def.	1.77653	n. def.	0.779388	-2.98095	2.40898	2.59732	0.228041	-3.2478	1.77653	-3.02977	3807.66	0.660478	81.865	81.505	0.0063819	46.347	29.792	2	0	1	1	0.779388	2.50315	0.228041	1.77653	-1.10078	2.50315	-1.50988	-0.626621	yes	no	2448	1943	1315;1316	1026	9147;9148;9149;9150;9151
11073	TPLMIASLGGHAAICSQLLQR	F6XZD3;Q8N283	ANKRD35	Ankyrin repeat domain-containing protein 35	943	092412_15892_HG_service_v	2 Phospho (STY);Oxidation (M)	-0.651718	-0.402265	n. def.	-0.772718	-0.711992	-0.168978	-0.819006	-0.391836	-0.651718	-0.402265	-2.87989	-0.772718	-0.711992	-0.168978	-0.819006	-0.391836	2412.11	0.109603	96.59	96.412	0.024805	46.494	6.7407	1	0	1	2	-0.526992	-0.772718	-0.440485	-0.605421	-0.526992	-1.8263	-0.440485	-0.605421	yes	no	943	603	549;550;2166	10151	90199;90200;90201;90202;90203;90204;90205
9343	SCSPSPVSPQVQPQAADTISDSVAVPASLLGMR	Q9NQW6-2;Q9NQW6;C9JJT6	ANLN	Actin-binding protein anillin	2927	092412_15888_HG_service_v	2 Phospho (STY);Oxidation (M)	0.971495	n. def.	n. def.	0.669563	0.602276	0.694719	-0.901937	-1.58307	0.971495	-3.1174	-4.05076	0.669563	0.602276	0.694719	-0.901937	-1.58307	3527.57	0.571466	93.215	92.973	0.011857	42.319	26.931	3	0	1	2	0.971495	0.669563	0.648498	-1.2425	-1.07295	-1.6906	0.648498	-1.2425	yes	no	2927	2187	1681;1682;1683;1684	8576	75710;75711;75712;75713;75714;75715
10954	TLTSERAEQLSNTLKK	A0A087WVT3;P28039-2;P28039	AOAH	Acyloxyacyl hydrolase;Acyloxyacyl hydrolase small subunit;Acyloxyacyl hydrolase large subunit	72	092412_15891_HG_service_v	3 Phospho (STY)	0.200014	0.236105	0.800312	1.20849	-0.257774	-0.252676	0.943174	1.07281	0.200014	0.236105	0.800312	1.20849	-0.257774	-0.252676	0.943174	1.07281	2057.88	0.883682	84.384	84.022	0.046199	55.66	8.7706	1	2	0	3	0.21806	1.0044	-0.255225	1.00799	0.21806	1.0044	-0.255225	1.00799	yes	no	72		43;2026;2027	10045	89190;89191;89192;89193;89194;89195;89196;89197
9092	RNVEGQDMLYQSLK	A0A087X253;P63010-3;P63010;P63010-2;Q10567-3;Q10567-4;Q10567-2;Q10567	AP2B1;AP1B1	AP-2 complex subunit beta;AP-1 complex subunit beta-1	164;2167	092412_15893_HG_service_v	Oxidation (M);Phospho (STY)	-1.78485	n. def.	n. def.	-2.29142	-1.23764	-1.3998	-2.73185	n. def.	-1.78485	-4.69588	-3.27899	-2.29142	-1.23764	-1.3998	-2.73185	-4.02671	1775.79	0.79135	53.823	53.563	0.045794	44.968	9.6637	1	1	1	1	-1.78485	-2.29142	-1.31872	-2.73185	-3.24036	-2.7852	-1.31872	-3.37928	no	no	164;2167	116	2645	8342	73669;73670;73671;73672;73673
9113	RPLLLAATTALAAGGALGPTSGASCR	Q2VPB7	AP5B1	AP-5 complex subunit beta-1	2352	092412_15890_HG_service_v	3 Phospho (STY)	3.78812	3.04623	3.86073	3.11726	2.94105	3.57352	3.36561	2.88948	3.78812	3.04623	3.86073	3.11726	2.94105	3.57352	3.36561	2.88948	2692.22	0.221017	67.723	67.361	0.040215	40.393	14.775	0	1	0	3	3.41718	3.489	3.25728	3.12754	3.41718	3.489	3.25728	3.12754	yes	yes	2352		1221;2375;2376	8361	73856;73857;73858;73859;73860;73861;73862;73863
9957	SPVINLPHETTGASQLEGSTEIAK	E9PRH6;F8WET0;Q8IW19	APLF	Aprataxin and PNK-like factor	871	092412_15895_HG_service_v	Phospho (STY)	n. def.	n. def.	n. def.	-2.02888	-2.28817	-2.40813	-0.31539	-0.489319	-4.27161	-4.4839	-3.99227	-2.02888	-2.28817	-2.40813	-0.31539	-0.489319	2558.23	0.226527	72.701	72.062	0.00023477	73.404	52.714	1	0	0	1	n. def.	-2.02888	-2.34815	-0.402354	-4.37776	-3.01058	-2.34815	-0.402354	yes	no	871		520	9129	80838;80839;80840;80841;80842
10024	SQLDLFDDVGTFASGPPK	H0YDN9;E9PQP3;A0A0D9SF70;G5E9L0;Q8N6H7-3;Q8N6H7-2;Q8N6H7	ARFGAP2	ADP-ribosylation factor GTPase-activating protein 2	303	092412_15895_HG_service_v	Phospho (STY)	-0.00499153	0.0259304	1.11877	1.17373	0.777819	1.00691	1.07785	1.15573	-0.00499153	0.0259304	1.11877	1.17373	0.777819	1.00691	1.07785	1.15573	1972.88	0.881939	93.89	93.64	1.513e-14	201.31	148.27	16	0	0	1	0.0104694	1.14625	0.892365	1.11679	0.0104694	1.14625	0.892365	1.11679	yes	no	303		178	9188	81521;81522;81523;81524;81525;81526;81527;81528;81529;81530;81531;81532;81533;81534;81535;81536
10166	SSRSQLDLFDDVGTFASGPPK	H0YDN9;E9PQP3;A0A0D9SF70;G5E9L0;Q8N6H7-3;Q8N6H7-2;Q8N6H7	ARFGAP2	ADP-ribosylation factor GTPase-activating protein 2	303	092412_15895_HG_service_v	Phospho (STY)	2.27562	2.13755	3.3784	3.41048	2.45066	2.80192	3.33243	3.01796	2.27562	2.13755	3.3784	3.41048	2.45066	2.80192	3.33243	3.01796	2303.05	0.0471065	85.992	85.658	5.8214e-13	171.49	141.4	14	1	0	1	2.20658	3.39444	2.62629	3.17519	2.20658	3.39444	2.62629	3.17519	yes	no	303		178;179;180	9318	82630;82631;82632;82633;82634;82635;82636;82637;82638;82639;82640;82641;82642;82643;82644
3844	GQSQLSNPTDDSWK	Q9Y6D5	ARFGEF2	Brefeldin A-inhibited guanine nucleotide-exchange protein 2	3140	092412_15889_HG_service_v	2 Phospho (STY)	0.174425	0.173914	0.754322	0.817741	-0.450409	0.32334	0.51199	0.366831	0.174425	0.173914	0.754322	0.817741	-0.450409	0.32334	0.51199	0.366831	1721.63	0.633525	63.705	63.343	0.00038642	118.21	76.227	5	0	0	2	0.17417	0.786032	-0.0635347	0.43941	0.17417	0.786032	-0.0635347	0.43941	yes	yes	3140		1824;1825	3569	31104;31105;31106;31107;31108;31109;31110;31111
4328	HLDVDLDRQSLSSIDKNPSER	Q9Y6D5	ARFGEF2	Brefeldin A-inhibited guanine nucleotide-exchange protein 2	3140	092412_15893_HG_service_v	3 Phospho (STY)	0.798418	0.216585	0.887012	0.551929	0.479765	0.578262	0.574417	0.454781	0.798418	0.216585	0.887012	0.551929	0.479765	0.578262	0.574417	0.454781	2663.1	0.10307	66.057	65.732	0.002012	68.309	48.728	2	2	0	3	0.507502	0.719471	0.529014	0.514599	0.507502	0.719471	0.529014	0.514599	yes	yes	3140		1826;1827;1828;1829	4006	35111;35112;35113;35114;35115;35116;35117;35118
4848	IFYVNYLSELSEHVK	Q07960;H0YE29	ARHGAP1	Rho GTPase-activating protein 1	2153	092412_15890_HG_service_v	3 Phospho (STY)	-0.210636	n. def.	-0.389479	-0.769812	-0.448597	-0.840057	-0.962578	-1.01887	-0.210636	-3.01668	-0.389479	-0.769812	-0.448597	-0.840057	-0.962578	-1.01887	2079.84	0.839692	49.996	49.782	0.011891	64.346	35.557	2	0	0	3	-0.210636	-0.579645	-0.644327	-0.990723	-1.61366	-0.579645	-0.644327	-0.990723	yes	no	2153		1053;2732;2733	4477	39710;39711;39712;39713;39714;39715;39716
9309	SASQGALTSPSVSFSNHR	Q5T5U3;A0A087WW76;E7ESW5;F8W9U9;Q5T5U3-3	ARHGAP21	Rho GTPase-activating protein 21	2398	092412_15889_HG_service_v	2 Phospho (STY)	1.69163	1.38443	2.00881	2.13101	2.1979	1.75172	1.27479	1.93578	1.69163	1.38443	2.00881	2.13101	2.1979	1.75172	1.27479	1.93578	1991.81	0.813949	61.364	60.959	3.2121e-05	122.59	80.464	7	0	0	2	1.53803	2.06991	1.97481	1.60529	1.53803	2.06991	1.97481	1.60529	yes	no	2398		1259;1260;1261;1262;2391	8545	75393;75394;75395;75396;75397;75398;75399;75400;75401;75402;75403;75404;75405;75406;75407;75408
9310	SASQGALTSPSVSFSNHR	Q5T5U3;A0A087WW76;E7ESW5;F8W9U9;Q5T5U3-3	ARHGAP21	Rho GTPase-activating protein 21	2398	092412_15889_HG_service_v	Phospho (STY)	5.92764	5.87759	6.64882	6.76102	6.2795	6.27983	6.43266	6.23865	5.92764	5.87759	6.64882	6.76102	6.2795	6.27983	6.43266	6.23865	1911.85	0.847619	59.938	59.45	2.1399e-15	212.55	152.77	8	0	0	1	5.90262	6.70492	6.27966	6.33565	5.90262	6.70492	6.27966	6.33565	yes	no	2398		1259;1260;1261;1262;2391	8545	75409;75410;75411;75412;75413;75414;75415;75416;75417;75418;75419;75420;75421;75422;75423;75424
10123	SSHLEETGSDSGTLLSTSSQASLAR	Q5T5U3;A0A087WW76	ARHGAP21	Rho GTPase-activating protein 21	2398	092412_15891_HG_service_v	Phospho (STY)	-1.27882	-2.19611	-0.442488	0.0645752	-1.41593	-1.26246	0.0307598	-0.831699	-1.27882	-2.19611	-0.442488	0.0645752	-1.41593	-1.26246	0.0307598	-0.831699	2600.16	0.160298	62.617	62.242	9.1525e-07	94.707	67.777	6	0	0	1	-1.73747	-0.188956	-1.3392	-0.40047	-1.73747	-0.188956	-1.3392	-0.40047	yes	no	2398		1263;1264;1265	9280	82314;82315;82316;82317;82318;82319;82320;82321
10321	SWDYIEGQDETLENVNSGTPIPDSNGEK	Q5T5U3;A0A087WW76;E7ESW5;F8W9U9;Q5T5U3-3	ARHGAP21	Rho GTPase-activating protein 21	2398	092412_15895_HG_service_v	Phospho (STY)	n. def.	-0.586357	0.420607	0.76169	-0.644558	-0.530607	0.369295	0.0777912	-3.67392	-0.586357	0.420607	0.76169	-0.644558	-0.530607	0.369295	0.0777912	3173.34	0.335028	81.137	80.723	7.2782e-10	116.19	96.79	3	0	0	1	-0.586357	0.591148	-0.587583	0.223543	-2.13014	0.591148	-0.587583	0.223543	yes	no	2398		1266;2743	9453	83901;83902;83903;83904;83905;83906;83907
11203	TRSWDYIEGQDETLENVNSGTPIPDSNGEK	Q5T5U3;A0A087WW76;E7ESW5;F8W9U9;Q5T5U3-3	ARHGAP21	Rho GTPase-activating protein 21	2398	092412_15888_HG_service_v	Phospho (STY)	4.66149	4.40527	5.83289	5.87545	5.09973	4.62024	6.00608	5.60746	4.66149	4.40527	5.83289	5.87545	5.09973	4.62024	6.00608	5.60746	3430.48	0.483817	75.542	75.097	2.0316e-12	117.62	95.772	9	1	0	1	4.53338	5.85417	4.85999	5.80677	4.53338	5.85417	4.85999	5.80677	yes	no	2398		1266;2392;2743	10264	91208;91209;91210;91211;91212;91213;91214;91215;91216;91217
2578	EVQAFASNKK	A0A0A0MSK6;Q13017-2;Q13017	ARHGAP5	Rho GTPase-activating protein 5	226	092412_15893_HG_service_v	Phospho (STY)	2.40551	0.409929	2.55732	1.44661	2.02153	1.60339	1.49689	1.10555	2.40551	0.409929	2.55732	1.44661	2.02153	1.60339	1.49689	1.10555	1200.55	0.554003	60.522	60.11	0.00074888	125.71	43.741	1	1	0	1	1.40772	2.00196	1.81246	1.30122	1.40772	2.00196	1.81246	1.30122	yes	no	226		122	2385	20902;20903;20904;20905;20906;20907;20908;20909
1253	DALPSGGAGSSLSQGDPDAAIWLGDSLGSMTQK	H0YAN8;O15013-7;O15013-4;O15013-5;O15013-6;O15013	ARHGEF10	Rho guanine nucleotide exchange factor 10	1077	092412_15892_HG_service_v	Oxidation (M);Phospho (STY)	-1.17358	-0.871897	-0.749844	-0.467014	-0.310865	-0.16674	-0.408833	n. def.	-1.17358	-0.871897	-0.749844	-0.467014	-0.310865	-0.16674	-0.408833	-3.27775	3284.45	0.454431	90.779	90.558	4.4925e-06	80.245	62.512	7	0	1	1	-1.02274	-0.608429	-0.238803	-0.408833	-1.02274	-0.608429	-0.238803	-1.84329	yes	no	1077	703	635;636;637;638	1167	10386;10387;10388;10389;10390;10391;10392
8007	NSVLSDPGLDSPRTSPVIMAR	O15085;O15085-2	ARHGEF11	Rho guanine nucleotide exchange factor 11	1400	092412_15888_HG_service_v	2 Phospho (STY);Oxidation (M)	-0.330517	-0.560034	-1.03676	-0.400499	-0.274033	-0.500967	-1.6817	-1.36296	-0.330517	-0.560034	-1.03676	-0.400499	-0.274033	-0.500967	-1.6817	-1.36296	2387.06	0.0593413	68.921	68.531	4.0671e-06	106.93	84.689	1	1	1	2	-0.445275	-0.718627	-0.3875	-1.52233	-0.445275	-0.718627	-0.3875	-1.52233	yes	no	1400	858	790;791;2244	7335	65183;65184;65185;65186;65187;65188;65189;65190
10431	TASQGPQTDSVIQNSENIK	E9PMR6;Q9NZN5-2;Q9NZN5	ARHGEF12	Rho guanine nucleotide exchange factor 12	857	092412_15892_HG_service_v	Phospho (STY)	2.54643	2.25749	1.67339	1.44185	2.69806	2.82743	1.37876	1.26619	2.54643	2.25749	1.67339	1.44185	2.69806	2.82743	1.37876	1.26619	2095.94	0.942307	61.198	60.788	6.9235e-15	225.66	174.2	15	0	0	1	2.40196	1.55762	2.76274	1.32248	2.40196	1.55762	2.76274	1.32248	yes	no	857		509;2161	9553	84738;84739;84740;84741;84742;84743;84744;84745;84746;84747;84748;84749;84750;84751;84752;84753
3030	FPPPQELSQDSFGSQASSAPSMTSSK	A0A087WUV6;O14497-3;O14497-2;O14497	ARID1A	AT-rich interactive domain-containing protein 1A	57	092412_15894_HG_service_v	Oxidation (M);Phospho (STY)	-0.0867939	-0.187746	1.58105	1.86105	n. def.	0.536152	0.855925	0.762873	-0.0867939	-0.187746	1.58105	1.86105	-4.58147	0.536152	0.855925	0.762873	2793.18	0.18407	68.273	67.728	3.2226e-07	98.015	77.719	25	0	1	1	-0.13727	1.72105	0.536152	0.809399	-0.13727	1.72105	-2.02266	0.809399	yes	no	57	37	24	2815	24528;24529;24530;24531;24532;24533;24534;24535;24536
3800	GPSPSPVGSPASVAQSR	A0A087WUV6;O14497-3;O14497-2;O14497	ARID1A	AT-rich interactive domain-containing protein 1A	57	092412_15889_HG_service_v	Phospho (STY)	-0.400179	-0.16287	-0.0276241	-0.569164	1.97702	2.5019	0.366653	0.329475	-0.400179	-0.16287	-0.0276241	-0.569164	1.97702	2.5019	0.366653	0.329475	1659.76	0.761764	54.09	53.652	8.3195e-10	186.89	130.64	10	0	0	1	-0.281525	-0.298394	2.23946	0.348064	-0.281525	-0.298394	2.23946	0.348064	yes	no	57		25	3529	30780;30781;30782;30783;30784;30785;30786;30787
7914	NPQMPQYSSPQPGSALSPR	A0A087WUV6;O14497-3;O14497-2;O14497	ARID1A	AT-rich interactive domain-containing protein 1A	57	092412_15893_HG_service_v	Oxidation (M);Phospho (STY)	-1.50229	-2.88323	n. def.	-2.93011	0.214109	-0.48086	-2.41925	-2.39453	-1.50229	-2.88323	-3.97553	-2.93011	0.214109	-0.48086	-2.41925	-2.39453	2136.93	0.929968	57.031	56.538	0.0070724	62.916	45.354	2	0	1	1	-2.19276	-2.93011	-0.133375	-2.40689	-2.19276	-3.45282	-0.133375	-2.40689	yes	no	57	40	26;27	7253	64395;64396;64397;64398;64399;64400;64401
10170	SSSLPASQNNLR	H3BU49;Q9Y2Y0-2;Q9Y2Y0	ARL2BP	ADP-ribosylation factor-like protein 2-binding protein	1178	092412_15892_HG_service_v	Phospho (STY)	-0.751198	-0.82118	0.456883	-0.314732	3.94183	1.23217	0.791353	1.63319	-0.751198	-0.82118	0.456883	-0.314732	3.94183	1.23217	0.791353	1.63319	1352.61	0.608558	47.49	46.989	0.00039899	133.87	58.129	7	0	0	1	-0.786189	0.0710754	2.587	1.21227	-0.786189	0.0710754	2.587	1.21227	yes	no	1178		675	9322	82671;82672;82673;82674;82675;82676;82677;82678;82679
10171	SSSLPASQNNLRH	H3BU49;Q9Y2Y0-2;Q9Y2Y0	ARL2BP	ADP-ribosylation factor-like protein 2-binding protein	1178	092412_15893_HG_service_v	Phospho (STY)	0.246389	-0.512426	-0.950785	-1.11443	2.27994	2.17665	1.28801	0.810251	0.246389	-0.512426	-0.950785	-1.11443	2.27994	2.17665	1.28801	0.810251	1489.67	0.66747	42.048	41.698	6.9235e-06	160.79	92.309	8	1	0	1	-0.133018	-1.03261	2.2283	1.04913	-0.133018	-1.03261	2.2283	1.04913	yes	no	1178		675	9323	82680;82681;82682;82683;82684;82685;82686;82687
9284	SAGEEEDGPVLTDEQK	F5GYV5;H7BZV4;A0A0C4DG62;F8WCT1;F5H7X4;Q66PJ3-7;Q66PJ3-4;Q66PJ3-3;Q66PJ3-2;Q66PJ3	ARL6IP4	ADP-ribosylation factor-like protein 6-interacting protein 4	273	092412_15889_HG_service_v	Phospho (STY)	-0.19763	0.0365562	0.46513	0.18231	-1.26694	-0.535225	-0.63241	-0.704346	-0.19763	0.0365562	0.46513	0.18231	-1.26694	-0.535225	-0.63241	-0.704346	1782.72	0.719684	53.802	53.413	4.9998e-42	304.2	230.4	6	0	0	1	-0.0805368	0.32372	-0.901084	-0.668378	-0.0805368	0.32372	-0.901084	-0.668378	yes	no	273		149	8520	75194;75195;75196;75197;75198;75199;75200;75201;75202
2040	EEALQMSSPGR	E7EWD6;Q76L83-2;Q76L83	ASXL2	Putative Polycomb group protein ASXL2	777	092412_15894_HG_service_v	Oxidation (M);Phospho (STY)	n. def.	n. def.	-3.67332	-3.83809	-3.3315	n. def.	-1.69772	-2.62832	-3.41206	-2.9992	-3.67332	-3.83809	-3.3315	-4.59696	-1.69772	-2.62832	1299.52	0.516631	40.404	40.255	0.00018135	139.32	94.684	5	0	1	1	n. def.	-3.7557	-3.3315	-2.16302	-3.20563	-3.7557	-3.96423	-2.16302	yes	no	777	513	474	1894	16732;16733;16734;16735;16736
4655	IACNGDASSSQIIHISDENEGK	A0A0B4J211;Q6PL18	ATAD2	ATPase family AAA domain-containing protein 2	255	092412_15892_HG_service_v	Phospho (STY)	0.455389	0.812498	-0.336254	-0.635668	0.524422	0.483242	-0.496574	-0.312862	0.455389	0.812498	-0.336254	-0.635668	0.524422	0.483242	-0.496574	-0.312862	2424.03	0.0264474	61.913	61.538	0.0035155	65.085	31.732	1	0	0	1	0.633944	-0.485961	0.503832	-0.404718	0.633944	-0.485961	0.503832	-0.404718	yes	no	255		136;137;138	4295	38203;38204;38205;38206;38207;38208;38209;38210
10062	SQVEQQQLITVEK	A0A0B4J211;Q6PL18	ATAD2	ATPase family AAA domain-containing protein 2	255	092412_15890_HG_service_v	Phospho (STY)	0.0956974	-0.205025	-0.0124912	-0.0327148	0.0326118	-0.577023	-1.60168	-0.933046	0.0956974	-0.205025	-0.0124912	-0.0327148	0.0326118	-0.577023	-1.60168	-0.933046	1608.78	0.776017	61.46	61.06	1.0167e-05	180.32	134.78	5	0	0	1	-0.0546637	-0.022603	-0.272205	-1.26736	-0.0546637	-0.022603	-0.272205	-1.26736	yes	no	255		139	9223	81840;81841;81842;81843;81844;81845;81846;81847
2000	EDAFSGTDWMLEKMDLK	P18848	ATF4	Cyclic AMP-dependent transcription factor ATF-4	1733	092412_15894_HG_service_v	2 Phospho (STY);Oxidation (M)	-2.71696	n. def.	0.208982	-0.336775	-1.60285	-2.48787	-2.12836	-0.815416	-2.71696	-3.17916	0.208982	-0.336775	-1.60285	-2.48787	-2.12836	-0.815416	2190.83	0.82919	44.525	44.383	0.044149	45.916	11.247	1	1	1	2	-2.71696	-0.0638962	-2.04536	-1.47189	-2.94806	-0.0638962	-2.04536	-1.47189	yes	yes	1733	1220	914;2281	1856	16478;16479;16480;16481;16482;16483;16484
9164	RSLAFEEGSQSTTISSLSEK	Q13315	ATM	Serine-protein kinase ATM	2207	092412_15894_HG_service_v	Phospho (STY)	0.0701656	-0.639194	1.07859	0.794449	2.08172	1.92035	2.31813	1.56255	0.0701656	-0.639194	1.07859	0.794449	2.08172	1.92035	2.31813	1.56255	2236.03	0.0260367	67.847	67.508	8.9294e-13	171.94	139.24	14	1	0	1	-0.284514	0.936521	2.00104	1.94034	-0.284514	0.936521	2.00104	1.94034	yes	yes	2207		1116;1117;1118	8407	74297;74298;74299;74300;74301;74302;74303;74304;74305;74306;74307;74308;74309;74310
9688	SLAFEEGSQSTTISSLSEK	Q13315	ATM	Serine-protein kinase ATM	2207	092412_15893_HG_service_v	Phospho (STY)	-1.04984	-1.46392	0.177015	-0.0903568	0.81966	0.713186	1.1905	0.934114	-1.04984	-1.46392	0.177015	-0.0903568	0.81966	0.713186	1.1905	0.934114	2079.92	0.924926	74.742	74.279	3.2058e-19	236.48	157.09	10	0	0	1	-1.25688	0.0433292	0.766423	1.06231	-1.25688	0.0433292	0.766423	1.06231	yes	yes	2207		1116;1117;1118	8887	78625;78626;78627;78628;78629;78630;78631;78632
8322	PYHPPPLFPPSPQPPDSTPR	P54259	ATN1	Atrophin-1	2005	092412_15889_HG_service_v	Phospho (STY)	0.24295	0.486857	1.35948	1.74501	1.01546	0.99379	0.754356	1.55408	0.24295	0.486857	1.35948	1.74501	1.01546	0.99379	0.754356	1.55408	2303.08	0.0776188	70.582	70.006	3.0822e-05	107.92	93.615	15	0	0	1	0.364903	1.55225	1.00463	1.15422	0.364903	1.55225	1.00463	1.15422	yes	yes	2005		1015	7628	67670;67671;67672;67673;67674;67675;67676;67677
4058	GVTQEVDGLSQTDGTLTYFDK	H7C0E8;A0A067XG54;Q8NB49-2;Q8NB49-3;Q8NB49-4;Q8NB49	ATP11C	Phospholipid-transporting ATPase IG	11	092412_15891_HG_service_v	Phospho (STY)	0.423426	0.592981	1.02826	0.613401	0.1173	0.527475	0.849565	1.03647	0.423426	0.592981	1.02826	0.613401	0.1173	0.527475	0.849565	1.03647	2353.04	0.0362671	82.783	82.421	3.3089e-26	241.08	200.84	8	0	0	1	0.508204	0.820831	0.322388	0.943016	0.508204	0.820831	0.322388	0.943016	yes	no	11		4	3755	32926;32927;32928;32929;32930;32931;32932;32933
9498	SFLSQGQVLK	P48047;H7C068	ATP5O	ATP synthase subunit O, mitochondrial	1923	092412_15891_HG_service_v	Phospho (STY)	-1.79488	-2.15805	-0.698122	-0.577669	-0.280233	-1.82109	-0.884934	-0.709822	-1.79488	-2.15805	-0.698122	-0.577669	-0.280233	-1.82109	-0.884934	-0.709822	1185.58	0.579489	74.225	73.762	0.0028521	117.93	57.83	2	0	0	1	-1.97647	-0.637896	-1.05066	-0.797378	-1.97647	-0.637896	-1.05066	-0.797378	yes	no	1923		982	8715	77036;77037;77038;77039;77040;77041;77042;77043
9070	RMAQSVVEVMEDSKGK	Q8NEY4;Q8NEY4-2	ATP6V1C2	V-type proton ATPase subunit C 2	2596	092412_15893_HG_service_v	2 Oxidation (M);2 Phospho (STY)	0.24546	n. def.	2.00535	1.38369	n. def.	0.745756	0.596346	0.969938	0.24546	-3.01825	2.00535	1.38369	-2.76281	0.745756	0.596346	0.969938	1984.8	0.803644	46.016	45.867	0.020219	54.828	13.138	5	2	2	2	0.245461	1.69452	0.745756	0.783142	-1.3864	1.69452	-1.00853	0.783142	yes	no	2596	2005;2006	1443;1444	8322	73494;73495;73496;73497;73498;73499
7832	NLTEDNSQNQDLIAK	B1AHE3;Q9UBB4-2;Q9UBB4	ATXN10	Ataxin-10	398	092412_15895_HG_service_v	Phospho (STY)	n. def.	n. def.	n. def.	n. def.	-1.51894	-1.09067	-1.38716	-1.42846	-3.22621	-2.84968	-3.59402	-3.06795	-1.51894	-1.09067	-1.38716	-1.42846	1781.78	0.783287	57.882	57.569	5.3476e-07	157.7	103.46	1	0	0	1	n. def.	n. def.	-1.3048	-1.40781	-3.03795	-3.33098	-1.3048	-1.40781	yes	no	398		258	7182	63685;63686;63687;63688
2549	EVDGLLTSEPMGSPVSSK	H3BUF6;Q8WWM7-6;Q8WWM7-8;Q8WWM7-5;Q8WWM7-4;Q8WWM7-9;Q8WWM7-2;Q8WWM7;Q8WWM7-3	ATXN2L	Ataxin-2-like protein	1179	092412_15893_HG_service_v	Oxidation (M);Phospho (STY)	-0.902758	-1.21886	-1.16932	-1.24513	-0.590755	-1.1003	-1.18592	-1.26414	-0.902758	-1.21886	-1.16932	-1.24513	-0.590755	-1.1003	-1.18592	-1.26414	1927.85	0.84859	65.516	65.192	1.15e-14	178.45	126.98	3	0	1	1	-1.06081	-1.20723	-0.845527	-1.22503	-1.06081	-1.20723	-0.845527	-1.22503	yes	no	1179	733	676	2360	20648;20649;20650;20651;20652;20653;20654;20655
10562	TESVSDKEDKPPLAPSGGTEGPEQPPPPCPSQTGSPPVGLIK	H3BUF6;Q8WWM7-6;Q8WWM7-8;Q8WWM7-5;Q8WWM7-4;Q8WWM7-9;Q8WWM7-2;Q8WWM7;Q8WWM7-3	ATXN2L	Ataxin-2-like protein	1179	092412_15892_HG_service_v	2 Phospho (STY)	n. def.	0.114876	n. def.	1.02712	0.7808	0.373163	n. def.	0.241806	-4.22205	0.114876	-3.67325	1.02712	0.7808	0.373163	-3.78272	0.241806	4424.02	0.0172083	69.027	68.526	0.00012192	55.645	42.437	5	2	0	2	0.114876	1.02712	0.576982	0.241806	-2.05359	-1.32306	0.576982	-1.77045	yes	no	1179		677;678;2206	9678	85716;85717;85718;85719;85720
8164	PEFLSRPPGPSLFGAIHHPHDLAR	H7C1G5;A0A087WVB5;Q75MD7;Q8WXX7-5;Q8WXX7-2;Q8WXX7	AUTS2	Autism susceptibility gene 2 protein	64	092412_15890_HG_service_v	2 Phospho (STY)	6.09087	5.9474	7.14381	7.38701	5.49776	5.15232	5.92433	6.03184	6.09087	5.9474	7.14381	7.38701	5.49776	5.15232	5.92433	6.03184	2807.31	0.309834	74.109	73.646	0.012	62.099	18.935	3	1	0	2	6.01913	7.26541	5.32504	5.97808	6.01913	7.26541	5.32504	5.97808	yes	no	64		34;35	7478	66390;66391;66392;66393;66394;66395;66396;66397
10363	SYSRRTTEATLNSLGISEELK	M0R0W6;P30530-2;P30530	AXL	Tyrosine-protein kinase receptor UFO	1345	092412_15895_HG_service_v	3 Phospho (STY)	-1.82308	n. def.	-1.9275	-1.94486	-2.48077	n. def.	-2.22596	-2.61735	-1.82308	-3.05074	-1.9275	-1.94486	-2.48077	-3.57072	-2.22596	-2.61735	2594.11	0.106759	84.057	83.699	0.01558	62.658	29.288	0	2	0	3	-1.82308	-1.93618	-2.48077	-2.42166	-2.43691	-1.93618	-3.02574	-2.42166	yes	no	1345		769;770;2239	9492	84214;84215;84216;84217;84218;84219
5600	KPQEMIDIWSQLQSAHLK	Q9NY97-2;Q9NY97	B3GNT2	UDP-GlcNAc:betaGal beta-1,3-N-acetylglucosaminyltransferase 2	2974	092412_15889_HG_service_v	2 Phospho (STY);Oxidation (M)	0.999947	1.63868	n. def.	2.83579	2.64379	2.05206	2.21513	3.13651	0.999947	1.63868	-3.79542	2.83579	2.64379	2.05206	2.21513	3.13651	2327.04	0.0422346	64.056	63.677	0.040382	40.493	16.112	1	1	1	2	1.31931	2.83579	2.34793	2.67582	1.31931	-0.479816	2.34793	2.67582	yes	no	2974	2205	1708;1709	5177	45836;45837;45838;45839;45840;45841;45842
9201	RTIPMFVPESTSK	H7C3B7;A8MTX4;A0A0B4J223;A8MYG7;Q9UPM9-2;Q9UPM9	B9D1	B9 domain-containing protein 1	256	092412_15891_HG_service_v	2 Phospho (STY);Oxidation (M)	-0.543325	-0.220972	0.655672	0.682909	n. def.	-0.177063	-0.172771	-0.00172043	-0.543325	-0.220972	0.655672	0.682909	-3.04323	-0.177063	-0.172771	-0.00172043	1667.7	0.703125	56.537	56.094	0.0097847	82.578	36.035	5	1	1	2	-0.382149	0.669291	-0.177063	-0.0872459	-0.382149	0.669291	-1.61015	-0.0872459	yes	no	256	173	140;2062	8440	74605;74606;74607;74608;74609;74610;74611
6326	LLEENETEAVTVPTPSPTPVR	Q9UHR4	BAIAP2L1	Brain-specific angiogenesis inhibitor 1-associated protein 2-like protein 1	3028	092412_15893_HG_service_v	Phospho (STY)	1.37214	1.14841	-0.0472603	-0.19828	0.73958	0.358797	-2.08271	-2.1261	1.37214	1.14841	-0.0472603	-0.19828	0.73958	0.358797	-2.08271	-2.1261	2358.14	0.135587	71.156	70.665	1.3013e-06	132.88	93.536	11	0	0	1	1.26027	-0.12277	0.549189	-2.1044	1.26027	-0.12277	0.549189	-2.1044	yes	yes	3028		1766;2548	5854	52009;52010;52011;52012;52013;52014;52015;52016;52017;52018;52019;52020;52021;52022
3933	GSSPSIRPIQGSQGSSSPVEK	H0Y8E8;F8W6N3;Q92560	BAP1	Ubiquitin carboxyl-terminal hydrolase BAP1	977	092412_15894_HG_service_v	2 Phospho (STY)	-0.687548	n. def.	0.289772	0.828987	1.769	1.06211	1.42146	2.3809	-0.687548	-2.55073	0.289772	0.828987	1.769	1.06211	1.42146	2.3809	2243.98	0.982471	53.307	53.07	5.772e-07	132.77	62.657	10	1	0	2	-0.687548	0.55938	1.41556	1.90118	-1.61914	0.55938	1.41556	1.90118	yes	no	977		565;566;567;568;569;570;571	3642	31814;31815;31816;31817;31818;31819;31820;31821;31822;31823;31824;31825
3934	GSSPSIRPIQGSQGSSSPVEK	H0Y8E8;F8W6N3;Q92560	BAP1	Ubiquitin carboxyl-terminal hydrolase BAP1	977	092412_15895_HG_service_v	3 Phospho (STY)	-0.347515	-0.754004	-0.850897	-0.488293	1.85966	1.39257	1.67985	1.45241	-0.347515	-0.754004	-0.850897	-0.488293	1.85966	1.39257	1.67985	1.45241	2323.95	0.948802	56.104	55.6	0.00010997	87.323	60.194	9	1	0	3	-0.550759	-0.669595	1.62612	1.56613	-0.550759	-0.669595	1.62612	1.56613	yes	no	977		565;566;567;568;569;570;571	3642	31826;31827;31828;31829;31830;31831;31832;31833;31834;31835;31836;31837;31838
3935	GSSPSIRPIQGSQGSSSPVEK	H0Y8E8;F8W6N3;Q92560	BAP1	Ubiquitin carboxyl-terminal hydrolase BAP1	977	092412_15894_HG_service_v	Phospho (STY)	-2.77416	n. def.	-0.385807	-0.853344	-0.796825	0.423145	1.17636	0.689858	-2.77416	-3.85795	-0.385807	-0.853344	-0.796825	0.423145	1.17636	0.689858	2164.02	0.0161407	51.827	51.613	0.00038838	84.208	48.904	2	1	0	1	-2.77417	-0.619576	-0.18684	0.933108	-3.31606	-0.619576	-0.18684	0.933108	yes	no	977		565;566;567;568;569;570;571	3642	31839;31840;31841;31842;31843;31844;31845
8208	PIQGSQGSSSPVEK	H0Y8E8;F8W6N3;Q92560	BAP1	Ubiquitin carboxyl-terminal hydrolase BAP1	977	092412_15893_HG_service_v	2 Phospho (STY)	-3.74637	n. def.	-3.51424	-3.92952	-1.75387	-1.44601	-1.49901	-2.18427	-3.74637	-2.54458	-3.51424	-3.92952	-1.75387	-1.44601	-1.49901	-2.18427	1559.63	0.626983	40.514	40.372	0.0004635	116.61	77.633	4	0	0	2	-3.74637	-3.72188	-1.59994	-1.84164	-3.14548	-3.72188	-1.59994	-1.84164	yes	no	977		568;569;570;571	7519	66764;66765;66766;66767;66768;66769;66770
8375	QCQTSALFQFAEISSNTSQLGGAEPVK	C9J8D0;C9JA69;Q8WY36-2;Q8WY36;Q8WY36-3	BBX	HMG box transcription factor BBX	537	092412_15890_HG_service_v	Phospho (STY)	-2.14035	-1.64376	-0.702372	-1.25048	n. def.	-2.27557	-1.47673	-1.13578	-2.14035	-1.64376	-0.702372	-1.25048	-3.36609	-2.27557	-1.47673	-1.13578	2977.35	0.352867	91.175	90.947	0.00054346	67.532	37.288	1	0	0	1	-1.89206	-0.976428	-2.27557	-1.30625	-1.89206	-0.976428	-2.82083	-1.30625	yes	no	537		334;2123	7679	68077;68078;68079;68080;68081;68082;68083
4351	HLLAPGPQDIYDVPPVR	P56945-4;P56945-5;P56945-8;P56945;P56945-7;P56945-3;P56945-2;P56945-6;H3BN62	BCAR1	Breast cancer anti-estrogen resistance protein 1	2023	092412_15895_HG_service_v	Phospho (STY)	-0.303009	-0.265577	-0.165453	0.241205	-0.085844	-0.559206	-0.24416	0.00575066	-0.303009	-0.265577	-0.165453	0.241205	-0.085844	-0.559206	-0.24416	0.00575066	1965.97	0.971363	72.203	71.665	0.0012607	88.768	64.812	6	0	0	1	-0.284293	0.0378761	-0.322525	-0.119205	-0.284293	0.0378761	-0.322525	-0.119205	yes	no	2023		2726	4028	35281;35282;35283;35284;35285;35286;35287;35288
10027	SQLELQQLK	P56945-4;P56945-5;P56945-8;P56945;P56945-7;P56945-3;P56945-2;P56945-6	BCAR1	Breast cancer anti-estrogen resistance protein 1	2023	092412_15892_HG_service_v	Phospho (STY)	-0.760498	-0.797323	n. def.	0.567183	-0.196396	-0.54928	-0.264866	0.260876	-0.760498	-0.797323	-3.40964	0.567183	-0.196396	-0.54928	-0.264866	0.260876	1165.57	0.574404	64.846	64.467	0.00656	109.44	60.976	5	0	0	1	-0.778911	0.567183	-0.372838	-0.00199509	-0.778911	-1.42123	-0.372838	-0.00199509	yes	no	2023		1018	9191	81549;81550;81551;81552;81553;81554;81555
11824	VGQGYVYEAAQPEQDEYDIPR	P56945-4;P56945-5;P56945-8;P56945;P56945-7;P56945-3;P56945-2;P56945-6;H3BN62	BCAR1	Breast cancer anti-estrogen resistance protein 1	2023	092412_15891_HG_service_v	Phospho (STY)	0.578995	0.831524	n. def.	1.53331	0.83791	n. def.	n. def.	n. def.	0.578995	0.831524	-3.52845	1.53331	0.83791	-3.54085	-3.35236	-4.27958	2506.07	0.0689642	69.667	69.242	3.0132e-09	128.72	95.473	1	0	0	1	0.705259	1.53331	0.83791	n. def.	0.705259	-0.997572	-1.35147	-3.81597	yes	no	2023		2727	10837	96224;96225;96226;96227
953	AVTPVSQGSNSSSADPK	A0A087WVU5;O00512	BCL9	B-cell CLL/lymphoma 9 protein	74	092412_15891_HG_service_v	2 Phospho (STY)	n. def.	n. def.	-1.92547	-2.54373	-3.74836	-3.08024	-2.145	-2.87924	-3.84858	-4.143	-1.92547	-2.54373	-3.74836	-3.08024	-2.145	-2.87924	1790.71	0.712504	40.843	40.677	0.001141	103.51	75.54	2	0	0	2	n. def.	-2.2346	-3.4143	-2.51212	-3.99579	-2.2346	-3.4143	-2.51212	yes	no	74		44;2028	881	8017;8018;8019;8020;8021;8022
8037	NTPSQHSHSIQHSPER	E9PJA7;E9PK09;E9PQN2;E9PKI6;E9PK91;Q9NYF8-4;Q9NYF8-3;Q9NYF8-2;Q9NYF8	BCLAF1	Bcl-2-associated transcription factor 1	830	092412_15893_HG_service_v	Phospho (STY)	n. def.	n. def.	4.11435	2.9871	n. def.	1.99413	-0.695831	2.04097	-3.05659	-3.37153	4.11435	2.9871	-3.50736	1.99413	-0.695831	2.04097	1920.82	0.822801	31.693	31.701	1.099e-07	146.84	115.89	5	0	0	1	n. def.	3.55072	1.99413	0.672567	-3.21406	3.55072	-0.756616	0.672567	yes	no	830		499;500;2158	7360	65405;65406;65407;65408;65409;65410;65411
8038	NTPSQHSHSIQHSPER	E9PJA7;E9PK09;E9PQN2;E9PKI6;E9PK91;Q9NYF8-4;Q9NYF8-3;Q9NYF8-2;Q9NYF8	BCLAF1	Bcl-2-associated transcription factor 1	830	092412_15894_HG_service_v	2 Phospho (STY)	2.10714	-2.06222	2.71366	2.96558	2.40379	1.58662	2.92548	2.45444	2.10714	-2.06222	2.71366	2.96558	2.40379	1.58662	2.92548	2.45444	2000.79	0.789131	33.454	33.152	0.0067788	69.045	49.264	4	0	0	2	0.0224638	2.83962	1.9952	2.68996	0.0224638	2.83962	1.9952	2.68996	yes	no	830		499;500;2158	7360	65412;65413;65414;65415;65416;65417;65418;65419
13135	YSPSQNSPIHHIPSR	E9PJA7;E9PK09;E9PQN2;E9PKI6;E9PK91;Q9NYF8-4;Q9NYF8-3;Q9NYF8-2;Q9NYF8;H0YF00	BCLAF1	Bcl-2-associated transcription factor 1	830	092412_15891_HG_service_v	2 Phospho (STY)	4.48386	-0.934362	5.05724	5.84594	4.89793	3.76042	4.13524	5.39758	4.48386	-0.934362	5.05724	5.84594	4.89793	3.76042	4.13524	5.39758	1878.78	0.781527	52.334	51.934	0.00038881	111.93	76.835	11	0	0	2	1.77475	5.45159	4.32918	4.76641	1.77475	5.45159	4.32918	4.76641	yes	no	830		501;502;503;504;2681	12064	106811;106812;106813;106814;106815;106816;106817;106818;106819;106820;106821;106822;106823;106824;106825;106826
13136	YSPSQNSPIHHIPSRR	E9PJA7;E9PK09;E9PQN2;E9PKI6;E9PK91;Q9NYF8-4;Q9NYF8-3;Q9NYF8-2;Q9NYF8;H0YF00	BCLAF1	Bcl-2-associated transcription factor 1	830	092412_15892_HG_service_v	2 Phospho (STY)	0.427855	n. def.	1.70226	1.54066	-0.333298	1.38526	1.55274	0.92556	0.427855	-3.59612	1.70226	1.54066	-0.333298	1.38526	1.55274	0.92556	2034.88	0.882638	48.148	47.991	0.0091681	68.283	41.059	6	1	0	2	0.427855	1.62146	0.525982	1.23915	-1.58413	1.62146	0.525982	1.23915	yes	no	830		501;502;503;504;2681	12065	106827;106828;106829;106830;106831;106832;106833
4643	HYVQLLYPRAKNDR	Q5T5X7	BEND3	BEN domain-containing protein 3	2399	092412_15895_HG_service_v	2 Phospho (STY)	-0.131403	-1.63696	0.316086	-0.17061	-0.316833	-1.44755	-0.836094	-0.774393	-0.131403	-1.63696	0.316086	-0.17061	-0.316833	-1.44755	-0.836094	-0.774393	1931.88	0.880847	82.994	82.632	0.022742	49.483	21.132	1	2	0	2	-0.884181	0.0727377	-0.882191	-0.805243	-0.884181	0.0727377	-0.882191	-0.805243	yes	yes	2399		2744;2745	4284	38104;38105;38106;38107;38108;38109;38110;38111
7282	MHGMSFDVKSSPCEK	A0A087WUH0;R4GMW8;P28715	BIVM-ERCC5;ERCC5	DNA repair protein complementing XP-G cells	48	092412_15894_HG_service_v	2 Oxidation (M);Phospho (STY)	n. def.	n. def.	-1.75664	-1.48894	0.955145	0.532106	-0.281092	-0.646332	-2.93432	-3.39286	-1.75664	-1.48894	0.955145	0.532106	-0.281092	-0.646332	1850.7	0.703856	47.09	46.907	0.047583	45.992	6.8725	1	1	2	1	n. def.	-1.62279	0.743626	-0.463712	-3.16359	-1.62279	0.743626	-0.463712	yes	no	48	32;33	23	6704	59535;59536;59537;59538;59539;59540
1445	DHSSQSEEEVVEGEK	H0YBC7;A0A087WVL5;O60238-2;O60238	BNIP3L	BCL2/adenovirus E1B 19 kDa protein-interacting protein 3-like	70	092412_15890_HG_service_v	Phospho (STY)	-0.631271	n. def.	0.0915489	-0.161791	-1.97506	-0.445143	0.546013	0.118715	-0.631271	-2.93495	0.0915489	-0.161791	-1.97506	-0.445143	0.546013	0.118715	1767.68	0.683633	46.498	46.352	2.0843e-08	223.44	189.17	9	0	0	1	-0.631271	-0.035121	-1.2101	0.332364	-1.78311	-0.035121	-1.2101	0.332364	yes	no	70		40;41;42	1345	11946;11947;11948;11949;11950;11951;11952;11953;11954;11955;11956;11957;11958
12417	VTTEEFEAPMPSAVSGDDSQLTASR	Q8NFC6	BOD1L1	Biorientation of chromosomes in cell division protein 1-like 1	2599	092412_15892_HG_service_v	Oxidation (M);Phospho (STY)	-0.0449448	-0.0397205	2.14844	2.19374	0.689291	0.789867	1.46562	2.38551	-0.0449448	-0.0397205	2.14844	2.19374	0.689291	0.789867	1.46562	2.38551	2720.15	0.152436	69.902	69.327	8.457e-13	142.79	114.7	9	0	1	1	-0.0423326	2.17109	0.739579	1.92557	-0.0423326	2.17109	0.739579	1.92557	yes	yes	2599	2010	1449	11387	101070;101071;101072;101073;101074;101075;101076;101077
12418	VTTEEFEAPMPSAVSGDDSQLTASR	Q8NFC6	BOD1L1	Biorientation of chromosomes in cell division protein 1-like 1	2599	092412_15891_HG_service_v	Phospho (STY)	-2.18288	-1.52328	0.637215	0.844099	-1.25903	-1.76615	0.7491	0.71273	-2.18288	-1.52328	0.637215	0.844099	-1.25903	-1.76615	0.7491	0.71273	2704.16	0.157521	76.179	75.678	5.8699e-10	125.35	96.73	4	0	0	1	-1.85308	0.740657	-1.51259	0.730915	-1.85308	0.740657	-1.51259	0.730915	yes	yes	2599		1449	11387	101078;101079;101080;101081;101082;101083;101084;101085
2571	EVLVVNSQGEISR	A0A0A0MR81;F5GXF5;E7ETD6;Q12830-4;Q12830-2;Q12830	BPTF	Nucleosome-remodeling factor subunit BPTF	189	092412_15895_HG_service_v	Phospho (STY)	-1.97945	n. def.	1.50944	1.66349	0.160734	-0.333277	1.43742	2.01684	-1.97945	-4.12291	1.50944	1.66349	0.160734	-0.333277	1.43742	2.01684	1508.72	0.723588	64.117	63.86	0.0014144	129.36	79.896	0	0	0	1	-1.97945	1.58646	-0.0862713	1.72713	-3.05118	1.58646	-0.0862713	1.72713	yes	no	189		93	2379	20840;20841;20842;20843;20844;20845;20846
933	AVLTSQKSSEYPISQNPEGLSADK	P38398-4;P38398;P38398-8;E7EUM2;P38398-5;H0Y8B8;B7ZA85;H0Y881	BRCA1	Breast cancer type 1 susceptibility protein	1881	092412_15892_HG_service_v	3 Phospho (STY)	-0.198008	-0.981054	n. def.	n. def.	-0.0677853	-0.000713348	n. def.	-1.20347	-0.198008	-0.981054	-3.53559	-2.46454	-0.0677853	-0.000713348	-4.32636	-1.20347	2788.16	0.164668	68.386	68.006	0.043673	43.768	18.257	0	1	0	3	-0.589531	n. def.	-0.0342493	-1.20347	-0.589531	-3.00006	-0.0342493	-2.76491	yes	no	1881		947;948;949;950	861	7893;7894;7895;7896;7897
4484	HQSESQGVGLSDK	P38398-4;P38398;P38398-8;P38398-7;Q5YLB2;H0Y850	BRCA1	Breast cancer type 1 susceptibility protein	1881	092412_15892_HG_service_v	Phospho (STY)	-0.964395	n. def.	-1.82807	-1.27262	1.10252	0.490932	-1.70025	-0.0633678	-0.964395	-3.58952	-1.82807	-1.27262	1.10252	0.490932	-1.70025	-0.0633678	1450.61	0.608952	39.987	39.845	0.00032039	130.09	86.795	4	0	0	1	-0.964396	-1.55035	0.796724	-0.881806	-2.27696	-1.55035	0.796724	-0.881806	yes	no	1881		951;952	4149	36369;36370;36371;36372;36373;36374;36375
4485	HQSESQGVGLSDK	P38398-4;P38398;P38398-8;P38398-7;Q5YLB2;H0Y850	BRCA1	Breast cancer type 1 susceptibility protein	1881	092412_15892_HG_service_v	2 Phospho (STY)	0.448141	-0.483906	-0.323429	0.283998	2.49807	2.19227	0.511929	1.63097	0.448141	-0.483906	-0.323429	0.283998	2.49807	2.19227	0.511929	1.63097	1530.58	0.575282	43.113	42.75	3.8923e-06	154.66	115.54	6	0	0	2	-0.0178823	-0.0197153	2.34517	1.07145	-0.0178823	-0.0197153	2.34517	1.07145	yes	no	1881		951;952	4149	36376;36377;36378;36379;36380;36381;36382;36383
8111	NYPSQEELIK	P38398-4;P38398;P38398-8;P38398-7;E7EUM2;P38398-5;H0Y8B8;B7ZA85;P38398-6;P38398-3;K7EPC7	BRCA1	Breast cancer type 1 susceptibility protein	1881	092412_15892_HG_service_v	Phospho (STY)	n. def.	1.24379	0.0463142	-0.350515	3.26831	3.40978	2.064	1.81023	-3.48676	1.24379	0.0463142	-0.350515	3.26831	3.40978	2.064	1.81023	1299.57	0.574798	61.992	61.564	0.011456	100.22	50.943	5	0	0	1	1.24379	-0.152101	3.33905	1.93711	-1.12148	-0.152101	3.33905	1.93711	yes	no	1881		953	7430	66016;66017;66018;66019;66020;66021;66022
10109	SSEYPISQNPEGLSADKFEVSADSSTSK	P38398-4;P38398;P38398-8;P38398-7;E7EUM2;P38398-5;H0Y8B8;B7ZA85;P38398-6;P38398-3;H0Y881	BRCA1	Breast cancer type 1 susceptibility protein	1881	092412_15888_HG_service_v	Phospho (STY)	0.58602	0.615635	n. def.	-2.4646	0.790148	0.90655	-0.124714	-0.269411	0.58602	0.615635	-3.16239	-2.4646	0.790148	0.90655	-0.124714	-0.269411	3039.32	0.323401	71.663	71.069	1.4655e-07	99.836	78.571	4	1	0	1	0.600827	-2.4646	0.848349	-0.197062	0.600827	-2.8135	0.848349	-0.197062	yes	no	1881		948;949;950	9266	82228;82229;82230;82231;82232;82233;82234
12154	VNNIPSQSTR	P38398-4;P38398;P38398-8;P38398-7;Q5YLB2	BRCA1	Breast cancer type 1 susceptibility protein	1881	092412_15892_HG_service_v	Phospho (STY)	0.0458832	-0.863092	-1.77538	-0.781856	2.72048	2.04779	-0.36191	1.1157	0.0458832	-0.863092	-1.77538	-0.781856	2.72048	2.04779	-0.36191	1.1157	1194.54	0.539416	41.648	41.298	0.0086584	103.3	58.657	5	0	0	1	-0.408605	-1.27862	2.38414	0.376896	-0.408605	-1.27862	2.38414	0.376896	yes	no	1881		954;955	11141	99069;99070;99071;99072;99073;99074;99075;99076
2438	EREDSGDAEAHAFK	Q9NPI1;Q9NPI1-2	BRD7	Bromodomain-containing protein 7	2920	092412_15894_HG_service_v	Phospho (STY)	-1.76123	2.43375	-1.54869	1.66173	1.73361	2.60061	2.5977	0.912418	-1.76123	2.43375	-1.54869	1.66173	1.73361	2.60061	2.5977	0.912418	1640.65	0.646794	40.651	40.355	2.0971e-06	160.56	124.34	8	1	0	1	0.336262	0.0565186	2.16711	1.75506	0.336262	0.0565186	2.16711	1.75506	yes	no	2920		1679	2260	19772;19773;19774;19775;19776;19777;19778;19779;19780;19781;19782;19783;19784;19785
2076	EESGTIFGSQIK	H0YAH7;H7C128;H7C179;B5MCW3;H7C127;Q9H0E9-3;Q9H0E9-4;Q9H0E9-2;Q9H0E9;H0YA84	BRD8	Bromodomain-containing protein 8	467	092412_15894_HG_service_v	Phospho (STY)	n. def.	n. def.	0.501085	n. def.	2.70166	2.08872	2.06245	2.57355	-3.30479	-3.46645	0.501085	-3.52733	2.70166	2.08872	2.06245	2.57355	1374.61	0.606826	69.447	69.057	0.01365	161.87	121.5	1	0	0	1	n. def.	0.501085	2.39519	2.318	-3.38562	-1.51312	2.39519	2.318	yes	no	467		2106	1928	16989;16990;16991;16992;16993
2393	EPNTKVRTCMHNQK	Q9NSI6	BRWD1	Bromodomain and WD repeat-containing protein 1	2946	092412_15893_HG_service_v	Phospho (STY)	0.0748787	n. def.	2.2097	2.22641	1.08042	-0.782854	-0.732811	1.80691	0.0748787	-3.95777	2.2097	2.22641	1.08042	-0.782854	-0.732811	1.80691	1821.8	0.801537	44.571	44.428	0.050079	44.925	44.925	0	2	0	1	0.0748787	2.21806	0.148786	0.537051	-1.94145	2.21806	0.148786	0.537051	yes	yes	2946		2532	2218	19431;19432;19433;19434;19435;19436;19437
5530	KINEELESQYQQSMDSK	E9PRZ9;E9PM92;O00193	C11orf58;SMAP	Small acidic protein	852	092412_15895_HG_service_v	Oxidation (M);Phospho (STY)	-3.44719	n. def.	-0.387558	0.557356	n. def.	-1.64786	-0.339882	-0.585135	-3.44719	-3.59624	-0.387558	0.557356	-3.37687	-1.64786	-0.339882	-0.585135	2151.9	0.903144	54.139	53.883	0.0086694	64.89	28.233	5	1	1	1	-3.44719	0.0848989	-1.64787	-0.462508	-3.52171	0.0848989	-2.51236	-0.462508	yes	no	852	547	506	5111	45265;45266;45267;45268;45269;45270;45271;45272
1928	EAAVSASDILQESAIHSPGTVEK	F5H3K2;F5H8B7;E7ENF1;G5EA44;F5H7W8;Q96C57	C12orf43	Uncharacterized protein C12orf43	734	092412_15895_HG_service_v	Phospho (STY)	-0.121723	-0.405268	0.0833855	0.101622	-0.968067	-0.206402	0.160974	-0.447033	-0.121723	-0.405268	0.0833855	0.101622	-0.968067	-0.206402	0.160974	-0.447033	2418.13	0.131564	72.38	71.842	0.00039727	74.732	51.438	1	0	0	1	-0.263495	0.0925035	-0.587234	-0.143029	-0.263495	0.0925035	-0.587234	-0.143029	yes	no	734		434;2140	1788	15910;15911;15912;15913;15914;15915;15916;15917
8923	RDSSESQLASTESDKPTTGR	K7EQH1;A0A087WVF1;Q5BIX2;Q96B23-2;Q96B23	C18orf25;ARKL1	Uncharacterized protein C18orf25	67	092412_15895_HG_service_v	Phospho (STY)	-0.0508652	1.3636	2.73738	2.10837	2.14873	2.35607	3.2304	3.09862	-0.0508652	1.3636	2.73738	2.10837	2.14873	2.35607	3.2304	3.09862	2230.97	0.970313	42.643	42.33	8.4416e-06	137.85	100.16	11	2	0	1	0.656367	2.42287	2.2524	3.16451	0.656367	2.42287	2.2524	3.16451	yes	no	67		36;37;38;39	8184	72250;72251;72252;72253;72254;72255;72256;72257;72258;72259;72260;72261
8924	RDSSESQLASTESDKPTTGR	K7EQH1;A0A087WVF1;Q5BIX2;Q96B23-2;Q96B23	C18orf25;ARKL1	Uncharacterized protein C18orf25	67	092412_15894_HG_service_v	2 Phospho (STY)	3.60227	3.66046	4.23319	3.85928	3.86979	4.39089	4.23952	3.55425	3.60227	3.66046	4.23319	3.85928	3.86979	4.39089	4.23952	3.55425	2310.94	0.936643	44.952	44.652	6.8672e-12	169.66	113.95	14	2	0	2	3.63137	4.04623	4.13034	3.89689	3.63137	4.04623	4.13034	3.89689	yes	no	67		36;37;38;39	8184	72262;72263;72264;72265;72266;72267;72268;72269;72270;72271;72272;72273;72274;72275;72276;72277;72278;72279;72280;72281;72282
10033	SQMEFSISALSIQEPSNGTAASEPR	E5RI90;Q9H425-3;Q9H425	C1orf198	Uncharacterized protein C1orf198	718	092412_15891_HG_service_v	Oxidation (M);Phospho (STY)	-1.4945	-1.14389	0.939932	0.571775	-0.286463	n. def.	0.49432	0.297579	-1.4945	-1.14389	0.939932	0.571775	-0.286463	-2.82293	0.49432	0.297579	2732.2	0.200055	82.317	81.967	1.5322e-10	135.64	112.11	6	0	1	1	-1.3192	0.755854	-0.286463	0.395949	-1.3192	0.755854	-1.5547	0.395949	yes	no	718	479	425;426;427	9197	81594;81595;81596;81597;81598;81599;81600
10034	SQMEFSISALSIQEPSNGTAASEPRPLSK	E5RI90;Q9H425-3;Q9H425	C1orf198	Uncharacterized protein C1orf198	718	092412_15894_HG_service_v	Oxidation (M);Phospho (STY)	-0.125202	-0.506008	1.35807	1.14188	0.159151	-0.239626	1.37618	1.18861	-0.125202	-0.506008	1.35807	1.14188	0.159151	-0.239626	1.37618	1.18861	3157.46	0.463874	79.153	78.778	7.9343e-06	84.809	71.896	5	1	1	1	-0.315605	1.24997	-0.0402374	1.28239	-0.315605	1.24997	-0.0402374	1.28239	yes	no	718	479	425;426;427	9198	81601;81602;81603;81604;81605;81606;81607;81608
9153	RRMASGNGLPSSSALVAK	Q6P1W5	C1orf94	Uncharacterized protein C1orf94	2436	092412_15894_HG_service_v	3 Phospho (STY);Oxidation (M)	-0.190384	-0.845799	1.13116	0.316803	0.264425	-0.874895	-0.247795	-0.259907	-0.190384	-0.845799	1.13116	0.316803	0.264425	-0.874895	-0.247795	-0.259907	2056.86	0.856756	81.429	81.067	0.026172	47.058	13.263	1	2	1	3	-0.518091	0.723983	-0.305235	-0.253851	-0.518091	0.723983	-0.305235	-0.253851	yes	yes	2436	1933	1287;1288;1289;1290	8398	74181;74182;74183;74184;74185;74186;74187;74188
8720	QQTQSALEQR	H0YFE9;Q86YS7;Q86YS7-2;Q86YS7-3;Q86YS7-4;Q86YS7-5	C2CD5	C2 domain-containing protein 5	1093	092412_15894_HG_service_v	Phospho (STY)	-1.0629	n. def.	n. def.	n. def.	-1.13467	-1.52768	-0.60713	-0.727722	-1.0629	-3.88671	-4.04924	-3.47022	-1.13467	-1.52768	-0.60713	-0.727722	1267.56	0.555794	43.327	43.144	0.04614	80.871	11.059	1	0	0	1	-1.0629	n. def.	-1.33118	-0.667426	-2.47481	-3.75973	-1.33118	-0.667426	yes	no	1093		646	8001	70671;70672;70673;70674;70675;70676
5588	KPHQQATPDDRSQDSTAVALSDSSSTQDFFNEPTSLLEGSR	A0A087WWW8;Q9Y6J0	CABIN1	Calcineurin-binding protein cabin-1	95	092412_15889_HG_service_v	Phospho (STY)	2.45998	2.439	3.21218	2.81805	2.39324	2.21752	2.74603	2.55224	2.45998	2.439	3.21218	2.81805	2.39324	2.21752	2.74603	2.55224	4529.03	0.0256024	80.331	79.968	8.8761e-05	59.152	48.838	2	2	0	1	2.44949	3.01512	2.30538	2.64913	2.44949	3.01512	2.30538	2.64913	yes	no	95		56;2030;2031	5166	45709;45710;45711;45712;45713;45714;45715;45716
2059	EEIVDKYDLFVGSQATDFGEALVR	O43852-9;O43852-8;O43852-5;O43852-6;O43852-2;O43852;O43852-4;O43852-3;H0Y875;O43852-15	CALU	Calumenin	1440	092412_15891_HG_service_v	Phospho (STY)	-1.15126	n. def.	-0.931194	-0.934847	-0.931456	-1.30442	-0.812773	-0.551348	-1.15126	-3.17386	-0.931194	-0.934847	-0.931456	-1.30442	-0.812773	-0.551348	2780.29	0.294607	94.93	94.716	4.6099e-07	117.6	93.727	4	1	0	1	-1.15126	-0.933021	-1.11794	-0.68206	-2.16256	-0.933021	-1.11794	-0.68206	yes	no	1440		806	1912	16879;16880;16881;16882;16883;16884;16885
176	AEEDEILNRSPR	P27824;P27824-2;P27824-3	CANX	Calnexin	1805	092412_15889_HG_service_v	Phospho (STY)	2.70989	2.21513	2.10421	1.98397	1.7769	1.85021	1.26559	0.730951	2.70989	2.21513	2.10421	1.98397	1.7769	1.85021	1.26559	0.730951	1507.67	0.666801	51.465	51.065	0.0027999	130.47	84.148	6	1	0	1	2.46251	2.04409	1.81355	0.998271	2.46251	2.04409	1.81355	0.998271	yes	no	1805		928	161	1547;1548;1549;1550;1551;1552;1553;1554
2402	EQDSESQTLDK	C9JB29;A0A0A0MS31;Q14790-8;Q14790-7;Q14790-2;Q14790;Q14790-4;Q14790-9	CASP8	Caspase-8;Caspase-8 subunit p18;Caspase-8 subunit p10	211	092412_15895_HG_service_v	Phospho (STY)	n. def.	n. def.	n. def.	-4.67118	-3.27879	-2.53883	-1.69255	-3.35815	-4.01064	-2.61194	-2.88602	-4.67118	-3.27879	-2.53883	-1.69255	-3.35815	1358.52	0.523885	38.963	38.762	0.0025893	116.84	75.342	2	0	0	1	n. def.	-4.67118	-2.90881	-2.52535	-3.31129	-3.7786	-2.90881	-2.52535	yes	no	211		112	2227	19510;19511;19512;19513;19514
1800	DTSQSDKDLDDALDK	A0A0C4DGB5;P20810-9;P20810-5;P20810-10;P20810-7;P20810-6;A0A0C4DGD1;E7EQ12;E7EQA0;H0Y7F0;E9PDE4;E9PCH5;B7Z574;P20810-3;P20810-4;P20810-8;P20810-2;P20810;E7ES10	CAST	Calpastatin	275	092412_15891_HG_service_v	Phospho (STY)	0.38666	0.502512	0.630722	0.535793	-0.151138	0.348894	0.235558	0.347328	0.38666	0.502512	0.630722	0.535793	-0.151138	0.348894	0.235558	0.347328	1744.7	0.704034	57.371	56.921	2.2054e-05	134.4	86.687	8	1	0	1	0.444586	0.583258	0.0988779	0.291443	0.444586	0.583258	0.0988779	0.291443	yes	no	275		150;151;2064	1670	14882;14883;14884;14885;14886;14887;14888;14889
5578	KPADDQDPIDALSGDLDSCPSTTETSQNTAK	A0A0C4DGB5;P20810-9;P20810-5;P20810-10;P20810-7;P20810-6;A0A0C4DGD1;E7EQ12;E7EQA0;H0Y7F0;E9PDE4;E9PCH5;B7Z574;P20810-3;P20810-4;P20810-8;P20810-2;P20810;A0A0A0MR45;H0YD33;H0Y9H6;E7EVY3	CAST	Calpastatin	275	092412_15890_HG_service_v	Phospho (STY)	n. def.	-1.72395	-0.626074	-0.923231	-0.729067	n. def.	-0.0504856	0.000171661	-2.71849	-1.72395	-0.626074	-0.923231	-0.729067	-3.7704	-0.0504856	0.000171661	3356.42	0.423919	76.432	75.84	0.0065377	65.495	40.98	0	1	0	1	-1.72395	-0.774652	-0.729067	-0.025157	-2.22122	-0.774652	-2.24973	-0.025157	yes	no	275		152	5156	45644;45645;45646;45647;45648;45649
5684	LAAAISEVVSQTPASTTQAGAPPR	A0A0C4DGB5;P20810-9;P20810-5;P20810-10;P20810-7;P20810-6;A0A0C4DGD1;E7EQ12;E7EQA0;H0Y7F0;E9PDE4;E9PCH5;B7Z574;P20810-3;P20810-4;P20810-8;P20810-2;P20810;E7ES10;A0A0A0MR45;H0YD33;H0Y9H6;E7EVY3	CAST	Calpastatin	275	092412_15893_HG_service_v	Phospho (STY)	-0.242403	-0.102078	1.20835	1.12907	0.722794	0.508884	0.987989	1.6293	-0.242403	-0.102078	1.20835	1.12907	0.722794	0.508884	0.987989	1.6293	2402.18	0.184269	69.87	69.295	5.7189e-07	110.38	91.745	9	0	0	1	-0.17224	1.16871	0.615839	1.30865	-0.17224	1.16871	0.615839	1.30865	yes	no	275		153;154	5253	46484;46485;46486;46487;46488;46489;46490;46491
5686	LAAAISEVVSQTPASTTQAGAPPRDTSQSDK	A0A0C4DGB5;P20810-9;P20810-5;P20810-10;P20810-7;P20810-6;A0A0C4DGD1;E7EQ12;E7EQA0;H0Y7F0;E9PDE4;E9PCH5;B7Z574;P20810-3;P20810-4;P20810-8;P20810-2;P20810;E7ES10	CAST	Calpastatin	275	092412_15894_HG_service_v	Phospho (STY)	-0.518658	-1.07614	n. def.	-0.64123	-1.10393	-1.39989	-1.3284	-1.07193	-0.518658	-1.07614	-3.30947	-0.64123	-1.10393	-1.39989	-1.3284	-1.07193	3163.5	0.503431	68.329	67.922	4.5009e-05	73.058	53.167	1	1	0	1	-0.797398	-0.64123	-1.25191	-1.20016	-0.797398	-1.97535	-1.25191	-1.20016	yes	no	275		150;151;153;154;2064	5254	46500;46501;46502;46503;46504;46505;46506
9883	SNSSEALLVDR	Q96HB5-2;Q96HB5;Q96HB5-5;Q96HB5-3;Q96HB5-4	CCDC120	Coiled-coil domain-containing protein 120	2717	092412_15890_HG_service_v	Phospho (STY)	n. def.	-1.69799	-0.390482	-1.02034	-1.60858	-2.07473	n. def.	n. def.	-3.71571	-1.69799	-0.390482	-1.02034	-1.60858	-2.07473	-2.60525	-4.06837	1269.56	0.560211	61.047	60.506	0.01454	95.073	53.249	1	0	0	1	-1.69799	-0.705412	-1.84166	n. def.	-2.70685	-0.705412	-1.84166	-3.33681	yes	no	2717		1522	9063	80230;80231;80232;80233;80234
3827	GQETSMSPGR	Q2M243	CCDC27	Coiled-coil domain-containing protein 27	2348	092412_15894_HG_service_v	Oxidation (M);Phospho (STY)	n. def.	n. def.	n. def.	-2.99291	-3.98018	-2.9537	-1.64006	-2.37077	-3.41258	-2.94364	-3.30442	-2.99291	-3.98018	-2.9537	-1.64006	-2.37077	1144.42	0.422003	32.418	32.289	0.019409	86.738	17.522	1	0	1	1	n. def.	-2.99291	-3.46694	-2.00541	-3.17811	-3.14866	-3.46694	-2.00541	yes	yes	2348	1887	1220;2374	3552	30976;30977;30978;30979;30980
8726	QRPYSVAVPAFSQGLDDYGAR	I3L3C6;B4DWA1;I3L4C2;Q9UQB8-3;Q9UQB8-5;Q9UQB8-4;Q9UQB8-6;Q9UQB8-2;Q9UQB8	CCDC43;BAIAP2	Brain-specific angiogenesis inhibitor 1-associated protein 2	450	092412_15891_HG_service_v	Phospho (STY)	n. def.	-1.51374	-0.347652	-0.186411	-1.10733	n. def.	-0.25535	-1.28861	-4.00301	-1.51374	-0.347652	-0.186411	-1.10733	-2.66416	-0.25535	-1.28861	2376.09	0.0899744	78.72	78.279	0.014052	56.748	24.447	1	1	0	1	-1.51374	-0.267032	-1.10733	-0.771979	-2.75837	-0.267032	-1.88574	-0.771979	yes	no	450		280	8007	70710;70711;70712;70713;70714;70715
6689	LQQGAGLESPQGQPEPGAASPQR	Q9H6F5	CCDC86	Coiled-coil domain-containing protein 86	2882	092412_15889_HG_service_v	2 Phospho (STY)	-1.16145	-2.88092	-2.12447	n. def.	-1.64598	-1.8978	n. def.	-2.09689	-1.16145	-2.88092	-2.12447	-3.59076	-1.64598	-1.8978	-4.58438	-2.09689	2462.06	0.0628467	54.931	54.455	0.0029843	63.606	43.253	1	0	0	2	-2.02119	-2.12447	-1.77189	-2.09689	-2.02119	-2.85761	-1.77189	-3.34063	yes	yes	2882		1661;1662	6188	54851;54852;54853;54854;54855;54856
8956	RFSQMLQDK	Q9H6F5	CCDC86	Coiled-coil domain-containing protein 86	2882	092412_15894_HG_service_v	Oxidation (M);Phospho (STY)	0.177301	-0.842653	2.10491	2.09556	-0.346895	n. def.	1.75686	2.15714	0.177301	-0.842653	2.10491	2.09556	-0.346895	-4.25137	1.75686	2.15714	1247.54	0.536973	46.122	45.839	0.0034343	107.99	27.749	8	1	1	1	-0.332676	2.10024	-0.346895	1.957	-0.332676	2.10024	-2.29913	1.957	yes	yes	2882	2171	1663	8216	72471;72472;72473;72474;72475;72476;72477;72478;72479;72480;72481;72482
8957	RFSQMLQDK	Q9H6F5	CCDC86	Coiled-coil domain-containing protein 86	2882	092412_15890_HG_service_v	Phospho (STY)	0.36544	0.606306	1.76888	1.39385	-0.995142	-0.265123	1.26052	1.17155	0.36544	0.606306	1.76888	1.39385	-0.995142	-0.265123	1.26052	1.17155	1231.54	0.542058	60.12	59.726	0.010424	98.592	44.317	4	1	0	1	0.485873	1.58137	-0.630133	1.21603	0.485873	1.58137	-0.630133	1.21603	yes	yes	2882		1663	8216	72483;72484;72485;72486;72487;72488;72489;72490
8216	PKPPPNSEGEQGPNGSQNSSYSQS	J3KP90;P24863-2;P24863	CCNC	Cyclin-C	1245	092412_15895_HG_service_v	Phospho (STY)	n. def.	n. def.	-2.11593	-2.53237	-1.6848	-0.435867	-0.256794	-0.544247	-4.25619	-3.47375	-2.11593	-2.53237	-1.6848	-0.435867	-0.256794	-0.544247	2552.05	0.0452686	42.606	42.423	0.000228	78.418	51.639	6	1	0	1	n. def.	-2.32415	-1.06034	-0.40052	-3.86496	-2.32415	-1.06034	-0.40052	yes	no	1245		717;718;719;720;721	7527	66805;66806;66807;66808;66809;66810
11180	TQSQQGLQENSSGQSFFVR	A0A0C4DH08;P20273-2;P20273-5;P20273-4;P20273-3;P20273	CD22	B-cell receptor CD22	291	092412_15889_HG_service_v	Phospho (STY)	n. def.	-0.364168	n. def.	-1.38556	-0.521458	-0.375671	-2.21108	-1.52984	-2.06194	-0.364168	-2.90634	-1.38556	-0.521458	-0.375671	-2.21108	-1.52984	2206.96	0.96444	70.997	70.271	0.009885	63.46	34.361	2	0	0	1	-0.364168	-1.38556	-0.448565	-1.87046	-1.21305	-2.14595	-0.448565	-1.87046	yes	no	291		2069	10243	91034;91035;91036;91037;91038;91039
5603	KPSGLNGEASKSQEMVHLVNK	H0YD13;H0Y2P0;P16070-18;P16070-12;P16070-14;P16070-13;P16070-11;P16070-10;P16070-16;P16070-8;P16070-17;P16070-6;P16070-4;P16070-3;P16070-7;P16070-5;P16070;H0YE40	CD44	CD44 antigen	1035	092412_15891_HG_service_v	Phospho (STY)	0.792357	2.12516	2.65533	2.29141	0.531172	1.17294	1.38335	1.39537	0.792357	2.12516	2.65533	2.29141	0.531172	1.17294	1.38335	1.39537	2332.12	0.124645	51.891	51.491	0.010442	59.182	39.762	5	2	0	1	1.45876	2.47337	0.852057	1.38936	1.45876	2.47337	0.852057	1.38936	yes	no	1035		609;610;611	5180	45859;45860;45861;45862;45863;45864;45865;45866
10134	SSLLENGTVHQGDTSWGSSGSASQSSQGR	C9JEZ4;Q9UKI2	CDC42EP3	Cdc42 effector protein 3	548	092412_15890_HG_service_v	Phospho (STY)	1.43296	1.57888	2.01646	1.34159	1.6274	1.40653	1.59563	1.03456	1.43296	1.57888	2.01646	1.34159	1.6274	1.40653	1.59563	1.03456	2986.27	0.269014	61.741	61.366	1.0512e-14	130.51	107.04	14	0	0	1	1.50592	1.67902	1.51696	1.3151	1.50592	1.67902	1.51696	1.3151	yes	no	548		336;337;338;339;340	9291	82390;82391;82392;82393;82394;82395;82396;82397
10135	SSLLENGTVHQGDTSWGSSGSASQSSQGR	C9JEZ4;Q9UKI2	CDC42EP3	Cdc42 effector protein 3	548	092412_15890_HG_service_v	2 Phospho (STY)	0.28211	0.109961	0.522644	0.836147	n. def.	-0.366491	0.0109272	0.233492	0.28211	0.109961	0.522644	0.836147	-3.78505	-0.366491	0.0109272	0.233492	3066.24	0.235344	65.511	65.182	1.2858e-05	71.207	45.969	5	0	0	2	0.196035	0.679396	-0.366491	0.12221	0.196035	0.679396	-2.07577	0.12221	yes	no	548		336;337;338;339;340	9291	82398;82399;82400;82401;82402;82403;82404
12782	YDEEGGGEEDQDYDLSQLQQPDTVEPDAIKPVGIR	P19022-2;P19022	CDH2	Cadherin-2	1734	092412_15888_HG_service_v	Phospho (STY)	0.800886	0.714081	1.42646	1.96213	0.0731163	0.22825	-0.442236	-0.334332	0.800886	0.714081	1.42646	1.96213	0.0731163	0.22825	-0.442236	-0.334332	3984.74	0.742611	79.65	79.314	0.0013544	54.581	40.001	6	1	0	1	0.757483	1.69429	0.150683	-0.388284	0.757483	1.69429	0.150683	-0.388284	yes	no	1734		915;2717	11731	104004;104005;104006;104007;104008;104009;104010;104011;104012;104013;104014;104015;104016;104017
8983	RGTSPRPPEGGLGYSQLGDDDLK	Q5QPR4;J3QR29;A0A0D9SEI3;Q5QPR3;J3QKR5;B7ZVY7;A0A0D9SER5;A0A0D9SEN2;J3QR44;Q9UQ88-5;Q9UQ88-10;P21127-12;P21127-4;P21127-5;P21127-10;P21127-6;P21127-9;Q9UQ88-4;P21127-8;Q9UQ88-3;Q9UQ88-2;P21127-3;P21127-2;Q9UQ88;P21127;Q9UQ88-8	CDK11A;CDK11B;CDC2L1	Cyclin-dependent kinase 11A;Cyclin-dependent kinase 11B	294	092412_15889_HG_service_v	2 Phospho (STY)	1.86751	0.852673	2.72749	2.19002	1.83906	1.97859	2.61402	2.01056	1.86751	0.852673	2.72749	2.19002	1.83906	1.97859	2.61402	2.01056	2574.12	0.115276	67.834	67.472	1.1063e-05	112.58	92.513	10	2	0	2	1.36009	2.45876	1.90882	2.31229	1.36009	2.45876	1.90882	2.31229	yes	no	294		171;172;2070;2654	8240	72700;72701;72702;72703;72704;72705;72706;72707
8984	RGTSPRPPEGGLGYSQLGDDDLK	Q5QPR4;J3QR29;A0A0D9SEI3;Q5QPR3;J3QKR5;B7ZVY7;A0A0D9SER5;A0A0D9SEN2;J3QR44;Q9UQ88-5;Q9UQ88-10;P21127-12;P21127-4;P21127-5;P21127-10;P21127-6;P21127-9;Q9UQ88-4;P21127-8;Q9UQ88-3;Q9UQ88-2;P21127-3;P21127-2;Q9UQ88;P21127;Q9UQ88-8	CDK11A;CDK11B;CDC2L1	Cyclin-dependent kinase 11A;Cyclin-dependent kinase 11B	294	092412_15888_HG_service_v	3 Phospho (STY)	0.770796	0.783707	2.27914	2.12875	0.821699	1.33363	1.7084	2.01695	0.770796	0.783707	2.27914	2.12875	0.821699	1.33363	1.7084	2.01695	2654.08	0.0816066	71.759	71.208	2.1211e-05	95.361	69.018	11	2	0	3	0.777251	2.20394	1.07766	1.86267	0.777251	2.20394	1.07766	1.86267	yes	no	294		171;172;2070;2654	8240	72708;72709;72710;72711;72712;72713;72714;72715
9621	SHTSSNYDSYK	J3QSD7;Q9NYV4-3;Q9NYV4-2;Q9NYV4	CDK12	Cyclin-dependent kinase 12	1276	092412_15890_HG_service_v	Phospho (STY)	-2.22168	n. def.	-0.325504	-0.847694	-2.66674	-2.81852	-0.124807	-0.584875	-2.22168	-3.17181	-0.325504	-0.847694	-2.66674	-2.81852	-0.124807	-0.584875	1367.5	0.50309	39.296	39.153	0.016415	92.943	31.521	1	0	0	1	-2.22168	-0.586599	-2.74263	-0.354841	-2.69675	-0.586599	-2.74263	-0.354841	yes	no	1276		742	8823	78079;78080;78081;78082;78083;78084;78085
8222	PLGGIQPSSQTIQPK	Q14004-2;Q14004	CDK13	Cyclin-dependent kinase 13	2233	092412_15893_HG_service_v	Phospho (STY)	-3.11012	-3.05587	-0.541212	-0.914606	-1.16751	-1.15336	0.110273	-0.0479069	-3.11012	-3.05587	-0.541212	-0.914606	-1.16751	-1.15336	0.110273	-0.0479069	1629.81	0.812737	60.361	59.948	3.3805e-08	163.56	106.69	3	0	0	1	-3.083	-0.727909	-1.16043	0.0311832	-3.083	-0.727909	-1.16043	0.0311832	yes	no	2233		1137;1138;2352	7533	66855;66856;66857;66858;66859;66860;66861;66862
3927	GSQITQQSTNQSR	P50750;P50750-2	CDK9	Cyclin-dependent kinase 9	1967	092412_15889_HG_service_v	Phospho (STY)	1.0454	0.511789	2.6831	2.31048	2.10349	1.18962	2.34183	1.83345	1.0454	0.511789	2.6831	2.31048	2.10349	1.18962	2.34183	1.83345	1513.65	0.652214	35.687	35.312	5.1349e-07	222.96	163.21	8	0	0	1	0.778597	2.49679	1.64655	2.08764	0.778597	2.49679	1.64655	2.08764	yes	no	1967		1000	3636	31769;31770;31771;31772;31773;31774;31775;31776
9022	RKGSQITQQSTNQSR	P50750;P50750-2	CDK9	Cyclin-dependent kinase 9	1967	092412_15892_HG_service_v	Phospho (STY)	n. def.	0.913958	0.595785	0.603703	1.16593	-0.67663	-0.730947	0.842211	-3.89461	0.913958	0.595785	0.603703	1.16593	-0.67663	-0.730947	0.842211	1797.85	0.848288	32.632	32.303	0.0016345	114.31	68.437	3	2	0	1	0.913958	0.599744	0.244648	0.0556316	-1.49033	0.599744	0.244648	0.0556316	yes	no	1967		1000	8276	73142;73143;73144;73145;73146;73147;73148
10503	TDPSDSQTGLAEQCAGIR	E7ES52;P46527	CDKN1B	Cyclin-dependent kinase inhibitor 1B	755	092412_15892_HG_service_v	Phospho (STY)	-1.49383	-1.86707	0.96488	0.933149	0.221663	0.747278	1.6758	1.53963	-1.49383	-1.86707	0.96488	0.933149	0.221663	0.747278	1.6758	1.53963	1984.82	0.819749	59.383	58.939	1.6602e-14	200.04	145.68	10	0	0	1	-1.68045	0.949015	0.48447	1.60771	-1.68045	0.949015	0.48447	1.60771	yes	no	755		455;456;2149	9623	85305;85306;85307;85308;85309;85310;85311;85312;85313;85314;85315;85316;85317;85318;85319;85320
12189	VPAQESQDVSGSR	E7ES52;P46527	CDKN1B	Cyclin-dependent kinase inhibitor 1B	755	092412_15894_HG_service_v	Phospho (STY)	n. def.	n. def.	-0.892912	-0.840885	-1.55526	-2.83161	-1.97804	-0.413834	-4.27454	-3.2486	-0.892912	-0.840885	-1.55526	-2.83161	-1.97804	-0.413834	1438.61	0.608952	37.924	37.741	0.028461	83.891	48.418	1	0	0	1	n. def.	-0.866899	-2.19344	-1.19594	-3.76157	-0.866899	-2.19344	-1.19594	yes	no	755		457;458	11173	99349;99350;99351;99352;99353;99354
12190	VPAQESQDVSGSRPAAPLIGAPANSEDTHLVDPK	E7ES52;P46527	CDKN1B	Cyclin-dependent kinase inhibitor 1B	755	092412_15894_HG_service_v	Phospho (STY)	-0.755562	-0.800072	2.22996	2.56015	2.3468	1.85997	2.54222	0.269142	-0.755562	-0.800072	2.22996	2.56015	2.3468	1.85997	2.54222	0.269142	3532.68	0.68352	65.687	65.37	0.00074465	53.545	41.186	4	1	0	1	-0.777817	2.39506	2.10338	1.40568	-0.777817	2.39506	2.10338	1.40568	yes	no	755		457;458	11174	99355;99356;99357;99358;99359;99360;99361;99362;99363;99364;99365;99366
10176	SSSQTSTSQLPSK	Q9NXV6	CDKN2AIP	CDKN2A-interacting protein	2972	092412_15894_HG_service_v	Phospho (STY)	-2.76965	-2.37422	-0.155401	-0.415743	-1.02839	-1.59223	-0.282667	-0.171354	-2.76965	-2.37422	-0.155401	-0.415743	-1.02839	-1.59223	-0.282667	-0.171354	1416.61	0.613368	41.168	40.817	0.0001323	137.32	70.302	6	0	0	1	-2.57194	-0.285572	-1.31031	-0.227011	-2.57194	-0.285572	-1.31031	-0.227011	yes	yes	2972		1704;1705;1706	9328	82717;82718;82719;82720;82721;82722;82723;82724
5199	IPQCSQLQEDVDPQK	Q8N0S6-3;Q8N0S6;Q8N0S6-2	CENPL	Centromere protein L	2548	092412_15894_HG_service_v	Phospho (STY)	0.900604	-0.155174	1.44346	0.927555	-0.0577526	0.479044	1.03929	0.633577	0.900604	-0.155174	1.44346	0.927555	-0.0577526	0.479044	1.03929	0.633577	1863.81	0.807394	64.367	64.029	4.3674e-07	170.14	112.77	8	0	0	1	0.372715	1.18551	0.210646	0.836435	0.372715	1.18551	0.210646	0.836435	yes	no	2548		1410	4805	42530;42531;42532;42533;42534;42535;42536;42537
1119	CNPLMESENAASEKSQGLDVQEPPVK	O94986-3;O94986	CEP152	Centrosomal protein of 152 kDa	1518	092412_15890_HG_service_v	2 Phospho (STY);Oxidation (M)	-0.585678	-0.618277	0.289877	0.366039	-0.42211	-0.63971	0.208572	-0.0953922	-0.585678	-0.618277	0.289877	0.366039	-0.42211	-0.63971	0.208572	-0.0953922	3032.25	0.254548	67.104	66.742	0.014676	49.555	23.944	3	1	1	2	-0.601977	0.327958	-0.53091	0.0565901	-0.601977	0.327958	-0.53091	0.0565901	yes	no	1518	926	845;846;847	1041	9270;9271;9272;9273;9274;9275;9276;9277
8357	QAQQPLGIEDKDDSQSSQDELQSK	Q9UPV0-2;Q9UPV0	CEP164	Centrosomal protein of 164 kDa	3072	092412_15892_HG_service_v	2 Phospho (STY)	-1.07619	-0.84384	-0.744383	-0.479069	-0.982853	-1.17202	-1.49353	-0.83676	-1.07619	-0.84384	-0.744383	-0.479069	-0.982853	-1.17202	-1.49353	-0.83676	2833.17	0.169222	58.753	58.303	0.018163	57.484	35.626	1	1	0	2	-0.960014	-0.611726	-1.07744	-1.16515	-0.960014	-0.611726	-1.07744	-1.16515	yes	no	3072		1776;1777;1778	7663	67943;67944;67945;67946;67947;67948;67949;67950
9808	SLTSWFLVSSGGTR	Q5SW79-2;Q5SW79-3;Q5SW79;E5RIH6;E5RJT5;E5RFU8	CEP170	Centrosomal protein of 170 kDa	2387	092412_15894_HG_service_v	4 Phospho (STY)	n. def.	0.215151	0.847614	1.14609	0.252115	0.110466	0.431513	0.660973	-4.30745	0.215151	0.847614	1.14609	0.252115	0.110466	0.431513	0.660973	1816.63	0.627664	59.546	59.031	0.032159	40.968	14.856	1	0	0	4	0.215151	0.99685	0.181291	0.546243	-2.04615	0.99685	0.181291	0.546243	yes	no	2387		1240;1241;1242;2386;2387	8999	79585;79586;79587;79588;79589;79590;79591
8907	RDIDELRTTISDR	Q5SZL2;Q5SZL2-4	CEP85L	Centrosomal protein of 85 kDa-like	2389	092412_15893_HG_service_v	2 Phospho (STY)	-1.2385	n. def.	2.20984	1.90078	0.704609	0.49464	2.29561	2.59485	-1.2385	-3.62942	2.20984	1.90078	0.704609	0.49464	2.29561	2.59485	1748.75	0.749558	46.997	46.84	0.0085781	99.5	55.906	1	2	0	2	-1.2385	2.05531	0.599625	2.44523	-2.43396	2.05531	0.599625	2.44523	yes	no	2389		1243;2388;2389	8171	72097;72098;72099;72100;72101;72102;72103
6427	LLRSHSQASLAGPGPVDPSNR	A2A3M4;A6PVU7;Q9P2M7-2;Q9P2M7	CGN	Cingulin	345	092412_15890_HG_service_v	Phospho (STY)	-3.19357	n. def.	-0.240847	-0.00669289	n. def.	-2.10916	-1.74473	-0.686384	-3.19357	-3.39499	-0.240847	-0.00669289	-3.70581	-2.10916	-1.74473	-0.686384	2238.09	0.0906431	52.004	51.804	0.011784	59.182	18.094	1	1	0	1	-3.19357	-0.12377	-2.10917	-1.21556	-3.29428	-0.12377	-2.90749	-1.21556	yes	no	345		208;209;210	5952	52824;52825;52826;52827;52828;52829
9611	SHSQASLAGPGPVDPSNR	A2A3M4;A6PVU7;Q9P2M7-2;Q9P2M7	CGN	Cingulin	345	092412_15889_HG_service_v	Phospho (STY)	6.44604	6.71937	7.75201	4.43493	6.26289	7.09694	7.37147	6.84492	6.44604	6.71937	7.75201	4.43493	6.26289	7.09694	7.37147	6.84492	1855.82	0.821404	50.551	50.15	6.5981e-19	232.57	191.21	12	0	0	1	6.5827	6.09347	6.67991	7.10819	6.5827	6.09347	6.67991	7.10819	yes	no	345		208;209;210	8816	78006;78007;78008;78009;78010;78011;78012;78013;78014;78015;78016;78017;78018;78019;78020
9877	SNSMLELAPK	A2A3M4;A6PVU7;Q9P2M7-2;Q9P2M7	CGN	Cingulin	345	092412_15891_HG_service_v	Oxidation (M);Phospho (STY)	3.50758	3.79509	4.55547	5.64234	3.94351	3.78338	4.22075	5.18381	3.50758	3.79509	4.55547	5.64234	3.94351	3.78338	4.22075	5.18381	1184.51	0.51484	60.694	60.257	0.000292	142.1	92.824	147	0	1	1	3.65134	5.09891	3.86345	4.70228	3.65134	5.09891	3.86345	4.70228	yes	no	345	250	211	9060	80159;80160;80161;80162;80163;80164;80165;80166;80167;80168;80169;80170;80171;80172;80173;80174;80175;80176;80177;80178;80179;80180;80181;80182;80183;80184;80185;80186;80187;80188;80189;80190;80191;80192;80193;80194
9878	SNSMLELAPK	A2A3M4;A6PVU7;Q9P2M7-2;Q9P2M7	CGN	Cingulin	345	092412_15893_HG_service_v	Phospho (STY)	2.21795	2.38344	3.37287	3.32097	2.30636	2.44082	3.01287	2.84385	2.21795	2.38344	3.37287	3.32097	2.30636	2.44082	3.01287	2.84385	1168.52	0.519926	66.971	66.609	0.0010048	128.85	97.352	7	0	0	1	2.3007	3.34692	2.37359	2.92836	2.3007	3.34692	2.37359	2.92836	yes	no	345		211	9060	80195;80196;80197;80198;80199;80200;80201;80202
8824	QVNYNDGSQEDR	F5GWX5;A0A0C4DGG9;Q14839;Q14839-2	CHD4	Chromodomain-helicase-DNA-binding protein 4	278	092412_15890_HG_service_v	Phospho (STY)	0.25403	-0.224794	2.21987	2.56202	3.85855	3.10988	3.75145	4.79612	0.25403	-0.224794	2.21987	2.56202	3.85855	3.10988	3.75145	4.79612	1503.56	0.56273	39.794	39.431	6.8681e-05	218.34	167.87	8	0	0	1	0.0146179	2.39094	3.48422	4.27379	0.0146179	2.39094	3.48422	4.27379	yes	no	278		159	8093	71466;71467;71468;71469;71470;71471;71472;71473
7020	LVQGISFSQPTCPDHMLLNSQLLGTPGSSQNPWQR	E7EPP6;O14757-2;O14757-3;O14757	CHEK1	Serine/threonine-protein kinase Chk1	743	092412_15893_HG_service_v	Oxidation (M);Phospho (STY)	-0.745369	-0.878695	n. def.	n. def.	2.31147	2.64314	0.194452	0.425341	-0.745369	-0.878695	-4.16034	-4.06544	2.31147	2.64314	0.194452	0.425341	3988.86	0.860121	87.32	86.989	0.00060113	60.48	47.598	4	0	1	1	-0.812032	n. def.	2.4773	0.309896	-0.812032	-4.11289	2.4773	0.309896	yes	no	743	494	436;437;2144	6487	57510;57511;57512;57513;57514;57515;57516;57517;57518;57519
7394	MPMVDPEAQAPTKQPPRSSPNTVK	P11229-2;P11229	CHRM1	Muscarinic acetylcholine receptor M1	1662	092412_15888_HG_service_v	2 Phospho (STY);Oxidation (M)	0.855478	0.570877	-0.10261	0.0330124	-0.0639496	0.163635	0.736483	0.156198	0.855478	0.570877	-0.10261	0.0330124	-0.0639496	0.163635	0.736483	0.156198	2781.23	0.226817	84.692	84.342	0.047461	41.115	24.84	1	2	1	2	0.713178	-0.0347986	0.0498428	0.446341	0.713178	-0.0347986	0.0498428	0.446341	yes	no	1662	1100;1101	900;2278	6797	60285;60286;60287;60288;60289;60290;60291;60292
3318	GDAASSPAPAASVGSSQGGAR	F8WCC1;E7EXA6;A0A0D9SF58;Q8WVB6;Q8WVB6-2	CHTF18	Chromosome transmission fidelity protein 18 homolog	301	092412_15895_HG_service_v	Phospho (STY)	-1.90887	n. def.	n. def.	-1.10341	-0.506031	-2.03963	-0.468342	-0.10998	-1.90887	-4.50902	-3.36357	-1.10341	-0.506031	-2.03963	-0.468342	-0.10998	1879.81	0.806148	44.461	44.302	1.6389e-09	155.47	82.501	3	0	0	1	-1.90887	-1.10341	-1.27283	-0.289161	-3.20894	-2.23349	-1.27283	-0.289161	yes	no	301		175;176;177	3085	26871;26872;26873;26874;26875;26876;26877;26878;26879;26880;26881
3319	GDAASSPAPAASVGSSQGGAR	F8WCC1;E7EXA6;A0A0D9SF58;Q8WVB6;Q8WVB6-2	CHTF18	Chromosome transmission fidelity protein 18 homolog	301	092412_15889_HG_service_v	2 Phospho (STY)	-1.90597	-2.70562	n. def.	n. def.	-1.78783	-2.04003	n. def.	n. def.	-1.90597	-2.70562	-3.32565	-4.8223	-1.78783	-2.04003	-3.05213	-2.85658	1959.77	0.772478	44.412	43.899	8.3043e-14	164.48	91.807	4	0	0	2	-2.3058	n. def.	-1.91393	n. def.	-2.3058	-4.07397	-1.91393	-2.95435	yes	no	301		175;176;177	3085	26882;26883;26884;26885
5463	KAVAILHYPGVASNGTK	H7C2S6;C9J7P8;C9J300;C9JRD8;Q99966;Q99966-2	CITED1	Cbp/p300-interacting transactivator 1	519	092412_15891_HG_service_v	2 Phospho (STY)	0.914843	1.02511	-0.691824	-0.423019	n. def.	n. def.	n. def.	n. def.	0.914843	1.02511	-0.691824	-0.423019	-3.35908	-4.75093	-2.87718	-3.28737	1884.89	0.890015	89.286	89.074	0.031867	49.188	14.538	1	1	0	2	0.969977	-0.557422	n. def.	n. def.	0.969977	-0.557422	-4.055	-3.08228	yes	no	519		320;2116	5048	44715;44716;44717;44718
3080	FSFRSQEDLNEPIK	Q7Z460-4;H0Y5T1;F8WA11;Q7Z460-2;Q7Z460-5;Q7Z460-3;Q7Z460	CLASP1	CLIP-associating protein 1	2484;2485	092412_15893_HG_service_v	Phospho (STY)	0.960726	1.31825	0.923483	1.30699	0.745886	0.564133	-0.0716572	-0.141502	0.960726	1.31825	0.923483	1.30699	0.745886	0.564133	-0.0716572	-0.141502	1788.81	0.80838	68.16	67.798	0.004827	89.358	63.246	3	1	0	1	1.13949	1.11524	0.655009	-0.10658	1.13949	1.11524	0.655009	-0.10658	no	no	2485;2484		1345	2865	24906;24907;24908;24909;24910;24911;24912;24913
5203	IPRSQGCSRETSPNR	Q7Z460-4;H0Y5T1;F8WA11;Q7Z460-2;Q7Z460-5;Q7Z460-3;Q7Z460	CLASP1	CLIP-associating protein 1	2484;2485	092412_15890_HG_service_v	3 Phospho (STY)	-0.781834	-4.29129	0.398859	-0.234682	-0.282692	0.125002	0.238453	-1.58694	-0.781834	-4.29129	0.398859	-0.234682	-0.282692	0.125002	0.238453	-1.58694	1983.74	0.742454	35.578	35.252	0.0033836	96.579	60.599	7	2	0	3	-2.53656	0.0820885	-0.078845	-0.674244	-2.53656	0.0820885	-0.078845	-0.674244	no	no	2485;2484		1347;1348;1349;2414	4808	42560;42561;42562;42563;42564;42565;42566;42567;42568;42569;42570;42571
12073	VLSTSTDLEAAVADALK	Q7Z460	CLASP1	CLIP-associating protein 1	2484	092412_15889_HG_service_v	Phospho (STY)	6.70892	6.43226	7.26109	7.27042	6.76465	6.76071	6.91963	6.83101	6.70892	6.43226	7.26109	7.27042	6.76465	6.76071	6.91963	6.83101	1782.87	0.865226	98.126	97.955	5.7292e-11	210.2	157.7	36	0	0	1	6.57059	7.26575	6.76268	6.87532	6.57059	7.26575	6.76268	6.87532	yes	yes	2484		1350;1351;2415;2416	11070	98389;98390;98391;98392;98393;98394;98395;98396;98397;98398;98399;98400;98401;98402;98403;98404;98405;98406;98407;98408;98409
12076	VLSTSTDLEAAVADALKK	Q7Z460	CLASP1	CLIP-associating protein 1	2484	092412_15891_HG_service_v	Phospho (STY)	3.04103	3.21809	3.57348	4.07836	3.0017	3.65523	0.969742	0.992695	3.04103	3.21809	3.57348	4.07836	3.0017	3.65523	0.969742	0.992695	1910.96	0.960189	89.19	88.962	1.4518e-07	142.27	106.11	12	1	0	1	3.12956	3.82592	3.32847	0.981218	3.12956	3.82592	3.32847	0.981218	yes	yes	2484		1350;1351;2415;2416	11071	98437;98438;98439;98440;98441;98442;98443;98444;98445;98446;98447;98448;98449;98450
12512	VVSQSQPGSR	Q7Z460-4	CLASP1	CLIP-associating protein 1	2485	092412_15888_HG_service_v	Phospho (STY)	-3.50679	-0.331959	-1.75132	-2.43746	-2.73968	-0.36417	-0.561365	-1.2004	-3.50679	-0.331959	-1.75132	-2.43746	-2.73968	-0.36417	-0.561365	-1.2004	1123.5	0.502302	32.075	31.665	0.0051505	109.6	72.051	7	0	0	1	-1.91938	-2.09439	-1.55193	-0.880885	-1.91938	-2.09439	-1.55193	-0.880885	yes	yes	2485		1352	11473	101877;101878;101879;101880;101881;101882;101883;101884;101885;101886
310	AGGDATDSSQTALDNK	E3W994;J3KR49;O75122;E7ERI8;E7EW49;O75122-3;H7C4X8	CLASP2	CLIP-associating protein 2	704	092412_15889_HG_service_v	Phospho (STY)	-2.11317	-1.3223	-0.6735	-1.18166	-1.59184	-1.30072	-1.8734	-1.77488	-2.11317	-1.3223	-0.6735	-1.18166	-1.59184	-1.30072	-1.8734	-1.77488	1629.65	0.651939	41.022	40.672	1.1534e-13	237.16	173.4	3	0	0	1	-1.71773	-0.927583	-1.44628	-1.82414	-1.71773	-0.927583	-1.44628	-1.82414	yes	no	704		406	282	2679;2680;2681;2682;2683;2684;2685;2686
1974	EASRESSRDTSPVR	E3W994;J3KR49;O75122;E7ERI8;E7EW49;O75122-3;H7C4M5	CLASP2	CLIP-associating protein 2	704	092412_15888_HG_service_v	3 Phospho (STY)	-0.284176	n. def.	-0.0282097	-0.588869	-0.167438	0.0517864	0.260464	-0.498703	-0.284176	-2.90116	-0.0282097	-0.588869	-0.167438	0.0517864	0.260464	-0.498703	1815.66	0.659102	34.438	34.325	0.006132	94.188	68.607	5	2	0	3	-0.284176	-0.308539	-0.057826	-0.11912	-1.59267	-0.308539	-0.057826	-0.11912	yes	no	704		407;408;409;410;2138	1833	16283;16284;16285;16286;16287;16288;16289
4049	GVTEAIQNFSFRSQEDMNEPLK	E3W994;J3KR49;O75122;E7ERI8;E7EW49;O75122-3	CLASP2	CLIP-associating protein 2	704	092412_15891_HG_service_v	Oxidation (M);Phospho (STY)	2.97463	2.84199	2.22219	2.35896	2.67341	2.20609	n. def.	1.84511	2.97463	2.84199	2.22219	2.35896	2.67341	2.20609	-4.07233	1.84511	2635.16	0.162547	75.393	75.058	2.9331e-06	121.01	96.508	7	1	1	1	2.90831	2.29058	2.43975	1.84511	2.90831	2.29058	2.43975	-1.11361	yes	no	704	472	411;412	3747	32867;32868;32869;32870;32871;32872;32873
5202	IPRPSVSQGCSR	E3W994;J3KR49;O75122;E7ERI8;E7EW49;O75122-3;H7C4M5	CLASP2	CLIP-associating protein 2	704	092412_15894_HG_service_v	Phospho (STY)	0.211618	-0.455427	0.288155	-0.0613346	0.130173	0.743313	0.863848	-0.243527	0.211618	-0.455427	0.288155	-0.0613346	0.130173	0.743313	0.863848	-0.243527	1422.64	0.643897	43.982	43.657	0.023017	96.229	69.443	2	1	0	1	-0.121904	0.11341	0.436743	0.310161	-0.121904	0.11341	0.436743	0.310161	yes	no	704		413;414	4807	42552;42553;42554;42555;42556;42557;42558;42559
6847	LSSSVSAMR	E3W994;J3KR49;O75122;E7ERI8;E7EW49;O75122-3;H7C4M5	CLASP2	CLIP-associating protein 2	704	092412_15892_HG_service_v	Oxidation (M);Phospho (STY)	0.370861	1.52959	1.74777	1.5385	0.87731	2.21339	1.95974	1.42071	0.370861	1.52959	1.74777	1.5385	0.87731	2.21339	1.95974	1.42071	1032.43	0.431111	39.203	38.669	0.00070369	126.66	70.645	8	0	1	1	0.950224	1.64313	1.54535	1.69022	0.950224	1.64313	1.54535	1.69022	yes	no	704	473	415;416	6326	56081;56082;56083;56084;56085;56086;56087;56088;56089
6848	LSSSVSAMR	E3W994;J3KR49;O75122;E7ERI8;E7EW49;O75122-3;H7C4M5	CLASP2	CLIP-associating protein 2	704	092412_15894_HG_service_v	Phospho (STY)	2.24237	n. def.	2.04761	1.89167	1.66228	2.28272	1.67431	1.01941	2.24237	-3.85489	2.04761	1.89167	1.66228	2.28272	1.67431	1.01941	1016.44	0.436196	49.094	48.923	0.0013348	126.66	87.944	7	0	0	1	2.24237	1.96964	1.9725	1.34686	-0.806261	1.96964	1.9725	1.34686	yes	no	704		415;416	6326	56090;56091;56092;56093;56094;56095;56096
7513	MVSQSQPGSR	E3W994;J3KR49;O75122;E7ERI8;E7EW49;O75122-3	CLASP2	CLIP-associating protein 2	704	092412_15893_HG_service_v	Phospho (STY)	0.640347	1.21091	n. def.	-0.378611	0.2146	0.908232	0.831068	-0.101469	0.640347	1.21091	-3.85317	-0.378611	0.2146	0.908232	0.831068	-0.101469	1155.47	0.474372	34.55	34.082	0.00057155	142.57	81.038	7	0	0	1	0.925631	-0.378611	0.561416	0.364799	0.925631	-2.11589	0.561416	0.364799	yes	no	704		417;418	6888	61129;61130;61131;61132;61133;61134;61135
8288	PSVSQGCSR	E3W994;J3KR49;O75122;E7ERI8;E7EW49;O75122-3;H7C4M5	CLASP2	CLIP-associating protein 2	704	092412_15891_HG_service_v	Phospho (STY)	-3.56981	-0.241301	-0.537228	-0.507933	n. def.	-1.46808	-0.218561	-1.58384	-3.56981	-0.241301	-0.537228	-0.507933	-3.21451	-1.46808	-0.218561	-1.58384	1056.41	0.405959	32.799	32.274	0.0060823	110.8	68.004	5	0	0	1	-1.90556	-0.52258	-1.46808	-0.901203	-1.90556	-0.52258	-2.34129	-0.901203	yes	no	704		413;414	7598	67312;67313;67314;67315;67316;67317;67318;67319
8289	PSVSQGCSR	E3W994;J3KR49;O75122;E7ERI8;E7EW49;O75122-3;H7C4M5	CLASP2	CLIP-associating protein 2	704	092412_15890_HG_service_v	2 Phospho (STY)	-1.57409	-1.5545	0.318493	0.870464	-0.22846	-0.364121	-1.30069	0.225313	-1.57409	-1.5545	0.318493	0.870464	-0.22846	-0.364121	-1.30069	0.225313	1136.37	0.372289	33.905	33.592	0.0068103	95.428	69.854	5	0	0	2	-1.56429	0.594479	-0.29629	-0.537688	-1.56429	0.594479	-0.29629	-0.537688	yes	no	704		413;414	7598	67320;67321;67322;67323;67324;67325;67326;67327
9987	SQEDMNEPLK	E3W994;J3KR49;O75122;E7ERI8;E7EW49;O75122-3	CLASP2	CLIP-associating protein 2	704	092412_15893_HG_service_v	Oxidation (M);Phospho (STY)	-1.73793	n. def.	-3.0018	-2.19193	-1.17862	-1.93379	-3.40392	-2.64594	-1.73793	-4.23154	-3.0018	-2.19193	-1.17862	-1.93379	-3.40392	-2.64594	1285.49	0.489748	41.615	41.472	0.0081353	95.854	64.36	1	0	1	1	-1.73793	-2.59686	-1.55621	-3.02493	-2.98473	-2.59686	-1.55621	-3.02493	yes	no	704	472	412	9155	81069;81070;81071;81072;81073;81074;81075
12031	VLNTGSDVEEAVADALK	E3W994;J3KR49;O75122	CLASP2	CLIP-associating protein 2	704	092412_15888_HG_service_v	Phospho (STY)	5.02875	5.76146	5.4554	5.59957	5.64152	5.75707	5.49229	5.19864	5.02875	5.76146	5.4554	5.59957	5.64152	5.75707	5.49229	5.19864	1809.84	0.839739	93.442	93.192	6.4941e-31	215.45	144.04	14	0	0	1	5.39511	5.52749	5.69929	5.34547	5.39511	5.52749	5.69929	5.34547	yes	no	704		423;2139	11030	97993;97994;97995;97996;97997;97998;97999;98000;98001;98002;98003;98004;98005;98006;98007;98008
12033	VLNTGSDVEEAVADALKK	E3W994;J3KR49;O75122	CLASP2	CLIP-associating protein 2	704	092412_15892_HG_service_v	Phospho (STY)	3.6687	3.34215	3.48716	4.36644	3.28208	3.56241	3.25345	3.6442	3.6687	3.34215	3.48716	4.36644	3.28208	3.56241	3.25345	3.6442	1937.93	0.934703	86.528	86.215	1.1446e-07	146	109.96	6	1	0	1	3.50542	3.9268	3.42224	3.44882	3.50542	3.9268	3.42224	3.44882	yes	no	704		423;2139	11031	98033;98034;98035;98036;98037;98038;98039;98040;98041;98042;98043;98044;98045;98046;98047;98048
2736	FEEESKEPVADEEEEDSDDDVEPITEFR	P54105;E9PJF4	CLNS1A	Methylosome subunit pICln	2003	092412_15894_HG_service_v	Phospho (STY)	2.05309	1.93529	1.0514	1.15816	2.08296	2.16732	1.52826	1.69863	2.05309	1.93529	1.0514	1.15816	2.08296	2.16732	1.52826	1.69863	3393.35	0.345712	73.449	72.974	5.3076e-10	120.85	97.265	7	1	0	1	1.99419	1.10478	2.12514	1.61345	1.99419	1.10478	2.12514	1.61345	yes	no	2003		1014	2535	22137;22138;22139;22140;22141;22142;22143;22144
2371	ENMEELLNLCSGKFTSQDASTPASSELNK	E7ESG2;Q9HAW4-2;Q9HAW4-3;Q9HAW4	CLSPN	Claspin	758	092412_15892_HG_service_v	2 Phospho (STY);Oxidation (M)	-1.48754	-1.39605	n. def.	n. def.	0.354504	-0.229639	n. def.	n. def.	-1.48754	-1.39605	-3.56078	-3.99235	0.354504	-0.229639	-3.91643	-3.55026	3375.39	0.392498	77.438	77.175	1.6024e-08	88.989	66.009	2	1	1	2	-1.4418	n. def.	0.0624323	n. def.	-1.4418	-3.77657	0.0624323	-3.73335	yes	no	758	507	459;460;2150	2198	19254;19255;19256;19257
6761	LSEPSLPIEDSQDLYNASPEPK	E7ESG2;Q9HAW4-2;Q9HAW4-3;Q9HAW4	CLSPN	Claspin	758	092412_15888_HG_service_v	Phospho (STY)	1.47575	1.07818	n. def.	n. def.	1.52482	0.108341	n. def.	n. def.	1.47575	1.07818	-3.22734	-3.4383	1.52482	0.108341	-3.25294	-2.8346	2508.13	0.130896	78.66	78.409	5.4888e-06	118.46	86.983	5	0	0	1	1.27697	n. def.	0.81658	n. def.	1.27697	-3.33282	0.81658	-3.04377	yes	no	758		461;462	6253	55431;55432;55433;55434;55435;55436;55437
6762	LSEPSLPIEDSQDLYNASPEPK	E7ESG2;Q9HAW4-2;Q9HAW4-3;Q9HAW4	CLSPN	Claspin	758	092412_15892_HG_service_v	2 Phospho (STY)	-1.27588	-1.47306	n. def.	n. def.	-1.01046	-1.0289	n. def.	n. def.	-1.27588	-1.47306	-2.50113	-3.29205	-1.01046	-1.0289	-4.0064	-3.78057	2588.1	0.0972261	81.501	81.238	0.0068504	57.248	16.035	1	0	0	2	-1.37447	n. def.	-1.01968	n. def.	-1.37447	-2.89659	-1.01968	-3.89348	yes	no	758		461;462	6253	55438;55439;55440;55441
1015	CASQSGMTAYGTR	A0A087X1X5;B4DDF4;B4DUT8;Q99439-2;Q99439;U3KPS3;H3BQH0;A0A087X271;H3BVI6	CNN2	Calponin-2	160	092412_15893_HG_service_v	Oxidation (M);Phospho (STY)	-3.18383	n. def.	-0.963911	-0.86912	-2.25004	-2.16094	-0.699823	-1.94063	-3.18383	-2.83683	-0.963911	-0.86912	-2.25004	-2.16094	-0.699823	-1.94063	1484.54	0.542528	39.237	39.095	6.1093e-06	144.08	103.36	4	0	1	1	-3.18383	-0.916515	-2.20549	-1.32023	-3.01033	-0.916515	-2.20549	-1.32023	yes	no	160	110	83	940	8488;8489;8490;8491;8492;8493;8494
1016	CASQVGMTAPGTR	A0A087X1X5;B4DDF4;B4DUT8;Q99439-2;Q99439	CNN2	Calponin-2	160	092412_15888_HG_service_v	Oxidation (M);Phospho (STY)	-3.23855	n. def.	-0.290216	-0.725967	-2.40999	-1.49091	-0.891407	-1.33341	-3.23855	-3.14262	-0.290216	-0.725967	-2.40999	-1.49091	-0.891407	-1.33341	1430.57	0.568349	40.994	40.851	0.00025189	124.04	68.142	7	0	1	1	-3.23855	-0.508092	-1.95045	-1.11241	-3.19058	-0.508092	-1.95045	-1.11241	yes	no	160	111	84	941	8495;8496;8497;8498;8499;8500;8501
1898	DYQYSDQGIDY	Q15417-3;Q15417-2;Q15417	CNN3	Calponin-3	2303	092412_15890_HG_service_v	Phospho (STY)	-0.568342	-0.618584	2.41138	2.43848	0.398786	0.474484	3.09828	3.42007	-0.568342	-0.618584	2.41138	2.43848	0.398786	0.474484	3.09828	3.42007	1445.5	0.502421	71.981	71.431	0.0040077	110.08	65.637	2	0	0	1	-0.593463	2.42493	0.436635	3.25917	-0.593463	2.42493	0.436635	3.25917	yes	no	2303		1191	1761	15675;15676;15677;15678;15679;15680;15681;15682
3281	GASQAGMLAPGTR	Q15417-3;Q15417-2;Q15417;E9PDU6	CNN3	Calponin-3	2303	092412_15895_HG_service_v	Oxidation (M);Phospho (STY)	-1.64567	n. def.	0.852425	-0.16567	n. def.	-0.903341	-1.04999	-0.823231	-1.64567	-3.12212	0.852425	-0.16567	-2.79947	-0.903341	-1.04999	-0.823231	1311.56	0.56425	48.355	48.205	0.0069136	93.738	58.56	3	0	1	1	-1.64567	0.343377	-0.903341	-0.936612	-2.3839	0.343377	-1.85141	-0.936612	yes	no	2303	1866	1192	3053	26573;26574;26575;26576;26577;26578
734	AQNLPQSPENTDLQVIPGSQTR	Q8NE01-2;Q8NE01-3;Q8NE01	CNNM3	Metal transporter CNNM3	2590	092412_15894_HG_service_v	Phospho (STY)	0.994234	1.02596	2.89778	3.22406	1.87781	1.72152	2.27951	2.88104	0.994234	1.02596	2.89778	3.22406	1.87781	1.72152	2.27951	2.88104	2472.16	0.164596	69.081	68.678	1.382e-13	166.28	132.1	11	0	0	1	1.0101	3.06092	1.79967	2.58028	1.0101	3.06092	1.79967	2.58028	yes	no	2590		1442;2453	679	6198;6199;6200;6201;6202;6203;6204;6205;6206;6207;6208;6209;6210;6211;6212;6213;6214
1617	DMLASPSTSGQLSQFGASLYGQQSALGLPMR	F8VV52;Q9NZN8-4;Q9NZN8;F8VP97;Q9NZN8-5;A0A087X050;F8VVY1;F8VUB4;F8VX63;F8W145;F8VWH8	CNOT2	CCR4-NOT transcription complex subunit 2	955	092412_15890_HG_service_v	2 Oxidation (M);Phospho (STY)	-0.598629	n. def.	-0.0983028	-0.00873756	-0.158243	0.107611	0.182518	0.119112	-0.598629	-3.44282	-0.0983028	-0.00873756	-0.158243	0.107611	0.182518	0.119112	3309.5	0.504693	90.318	90.095	4.8828e-06	75.193	58.627	9	0	2	1	-0.598629	-0.0535202	-0.0253162	0.150815	-2.02073	-0.0535202	-0.0253162	0.150815	yes	no	955	612;613	554;555;556;2167	1505	13368;13369;13370;13371;13372;13373;13374
11022	TNSMSSSGLGSPNR	F8VV52;Q9NZN8-4;Q9NZN8;F8VP97;Q9NZN8-5;A0A087X050;F8VVY1;F8VUB4;F8VX63;F8VQD8	CNOT2	CCR4-NOT transcription complex subunit 2	955	092412_15890_HG_service_v	Oxidation (M);Phospho (STY)	-1.95576	-1.93992	1.11391	n. def.	0.0177727	-0.44412	0.464371	n. def.	-1.95576	-1.93992	1.11391	-4.7653	0.0177727	-0.44412	0.464371	-3.60214	1489.59	0.586836	37.734	37.308	2.9145e-06	154.48	109.87	7	0	1	1	-1.94784	1.11391	-0.213174	0.464371	-1.94784	-1.8257	-0.213174	-1.56888	yes	no	955	619	557;558	10103	89774;89775;89776;89777;89778;89779
11023	TNSMSSSGLGSPNR	F8VV52;Q9NZN8-4;Q9NZN8;F8VP97;Q9NZN8-5;A0A087X050;F8VVY1;F8VUB4;F8VX63;F8VQD8	CNOT2	CCR4-NOT transcription complex subunit 2	955	092412_15888_HG_service_v	Phospho (STY)	0.696072	0.154123	0.924625	1.34687	0.662437	0.325199	0.177639	0.891041	0.696072	0.154123	0.924625	1.34687	0.662437	0.325199	0.177639	0.891041	1473.59	0.591921	46.257	45.92	5.0568e-06	178.23	134.04	8	0	0	1	0.425097	1.13575	0.493818	0.53434	0.425097	1.13575	0.493818	0.53434	yes	no	955		557;558	10103	89780;89781;89782;89783;89784;89785;89786;89787
11025	TNSMSSSGLGSPNRSSPSIICMPK	F8VV52;Q9NZN8-4;Q9NZN8;F8VP97;Q9NZN8-5;A0A087X050;F8VVY1;F8VUB4;F8VX63;F8VQD8	CNOT2	CCR4-NOT transcription complex subunit 2	955	092412_15894_HG_service_v	2 Oxidation (M);2 Phospho (STY)	-1.89074	-2.29203	-1.68107	-1.28959	-1.77527	n. def.	-1.72102	-1.38435	-1.89074	-2.29203	-1.68107	-1.28959	-1.77527	-3.75225	-1.72102	-1.38435	2686.08	0.0839178	58.9	58.449	0.011339	48.968	30.434	2	1	2	2	-2.09138	-1.48533	-1.77527	-1.55269	-2.09138	-1.48533	-2.76376	-1.55269	yes	no	955	618;619	557;558;559;560;561	10104	89790;89791;89792;89793;89794;89795;89796
12323	VSLGSQIDLQK	A0A0J9YWK3;H7C2C4;H7C1N2;J3KR05;O75128-5;O75128-4;O75128-3;O75128;O75128-7;O75128-2	COBL	Protein cordon-bleu	325	092412_15893_HG_service_v	Phospho (STY)	2.72946	2.74593	4.56709	4.48721	3.23367	2.8657	3.372	4.106	2.72946	2.74593	4.56709	4.48721	3.23367	2.8657	3.372	4.106	1266.62	0.622083	69.702	69.126	0.00092868	127.2	88.193	7	0	0	1	2.73769	4.52715	3.04968	3.739	2.73769	4.52715	3.04968	3.739	yes	no	325		190	11298	100393;100394;100395;100396;100397;100398;100399;100400
12324	VSLGSQIDLQKK	A0A0J9YWK3;H7C2C4;H7C1N2;J3KR05;O75128-5;O75128-4;O75128-3;O75128;O75128-7;O75128-2	COBL	Protein cordon-bleu	325	092412_15891_HG_service_v	Phospho (STY)	n. def.	n. def.	-1.33241	-1.28422	-2.88796	-2.44176	-1.76922	-2.39261	-4.07052	-3.29061	-1.33241	-1.28422	-2.88796	-2.44176	-1.76922	-2.39261	1394.72	0.717046	62.59	62.273	0.0029379	106.35	17.095	1	1	0	1	n. def.	-1.30832	-2.66486	-2.08092	-3.68056	-1.30832	-2.66486	-2.08092	yes	no	325		190	11299	100401;100402;100403;100404;100405;100406
5084	ILNHVLQHAEPGNAQSVLEAIDTYCEQK	P21964-2;P21964;E7EMS6;E7EUU8;F8WBW9	COMT	Catechol O-methyltransferase	1753	092412_15888_HG_service_v	Phospho (STY)	3.96876	4.07208	n. def.	0.733208	4.18093	3.84389	-1.45408	-1.14658	3.96876	4.07208	-4.39503	0.733208	4.18093	3.84389	-1.45408	-1.14658	3256.52	0.522392	80.792	80.45	1.7643e-11	140.13	118.46	7	0	0	1	4.02042	0.733208	4.01241	-1.30033	4.02042	-1.83091	4.01241	-1.30033	yes	no	1753		2286;2718	4701	41643;41644;41645;41646;41647;41648;41649;41650;41651;41652;41653;41654
3505	GGGKMSPYTNCYAQR	Q96KJ9	COX4I2	Cytochrome c oxidase subunit 4 isoform 2, mitochondrial	2734	092412_15888_HG_service_v	2 Phospho (STY)	-2.79626	n. def.	-1.1258	-1.40305	-2.55837	n. def.	-2.15285	-2.01848	-2.79626	-3.59149	-1.1258	-1.40305	-2.55837	-4.02701	-2.15285	-2.01848	1848.67	0.67257	58.312	58.037	0.032533	66.708	20.986	0	1	0	2	-2.79626	-1.26443	-2.55837	-2.08567	-3.19387	-1.26443	-3.29269	-2.08567	yes	yes	2734		2481;2769	3258	28290;28291;28292;28293;28294;28295
2077	EESTAASETTEGSQGDSK	Q92793-2;Q92793	CREBBP	CREB-binding protein	2671	092412_15894_HG_service_v	Phospho (STY)	n. def.	n. def.	n. def.	n. def.	-1.46406	-2.53024	-0.887728	-1.05387	-3.14283	-3.29669	-3.60161	-3.9297	-1.46406	-2.53024	-0.887728	-1.05387	1892.72	0.716055	34.322	34.109	0.011656	74.251	43.512	1	0	0	1	n. def.	n. def.	-1.99715	-0.970801	-3.21976	-3.76565	-1.99715	-0.970801	yes	no	2671		1496	1929	16994;16995;16996;16997
5538	KKEESTAASETTEGSQGDSK	Q92793-2;Q92793	CREBBP	CREB-binding protein	2671	092412_15895_HG_service_v	Phospho (STY)	n. def.	n. def.	n. def.	n. def.	-3.8482	0.10321	-1.61102	0.584734	-3.29548	-4.26181	-4.47297	-3.87496	-3.8482	0.10321	-1.61102	0.584734	2148.91	0.905981	31.526	31.364	0.0045589	82.755	53.406	1	2	0	1	n. def.	n. def.	-1.8725	-0.513142	-3.77865	-4.17396	-1.8725	-0.513142	yes	no	2671		1496	5118	45345;45346;45347;45348
9444	SEMMEEDLQGASQVKEETDIAEQK	Q92793-2;Q92793	CREBBP	CREB-binding protein	2671	092412_15894_HG_service_v	2 Oxidation (M);Phospho (STY)	n. def.	n. def.	n. def.	n. def.	0.751339	0.420959	0.354546	1.17122	-4.49075	-3.24473	-3.72176	-3.80725	0.751339	0.420959	0.354546	1.17122	2836.17	0.166765	63.323	63.01	0.00071891	74.382	49.517	3	1	2	1	n. def.	n. def.	0.586149	0.762885	-3.86774	-3.7645	0.586149	0.762885	yes	no	2671	2057;2058	1497	8665	76571;76572;76573;76574
9932	SPLSQGDSSAPSLPK	Q92793-2;Q92793	CREBBP	CREB-binding protein	2671	092412_15892_HG_service_v	Phospho (STY)	-1.22582	n. def.	1.01522	n. def.	0.164686	-0.413437	1.29196	1.71797	-1.22582	-4.17443	1.01522	-2.29363	0.164686	-0.413437	1.29196	1.71797	1549.7	0.702518	63.068	62.835	1.1687e-06	142.27	63.37	5	0	0	1	-1.22582	1.01522	-0.124375	1.50497	-2.70013	-0.639203	-0.124375	1.50497	yes	no	2671		1498	9108	80603;80604;80605;80606;80607;80608
9205	RTNSDSALHQSTMTPTQPESFSSGSQDVHQK	M0QXN6;M0QX46;Q6UUV9-3;Q6UUV9;Q6UUV9-2	CRTC1	CREB-regulated transcription coactivator 1	1323	092412_15895_HG_service_v	2 Phospho (STY);Oxidation (M)	-1.28257	n. def.	0.529463	1.10781	n. def.	n. def.	n. def.	0.52602	-1.28257	-3.51604	0.529463	1.10781	-3.92086	-3.65923	-3.24239	0.52602	3563.47	0.466149	50.923	50.724	0.0009785	54.622	37.474	3	1	1	2	-1.28257	0.818635	n. def.	0.52602	-2.3993	0.818635	-3.79005	-1.35819	yes	no	1323	803	751;752;753;754;755;756;757;2234;2235;2236	8444	74633;74634;74635;74636
11020	TNSDSALHQSTMTPTQPESFSSGSQDVHQK	M0QXN6;M0QX46;Q6UUV9-3;Q6UUV9;Q6UUV9-2	CRTC1	CREB-regulated transcription coactivator 1	1323	092412_15888_HG_service_v	2 Phospho (STY);Oxidation (M)	0.129419	n. def.	1.62428	0.93433	1.02782	0.877163	-0.287033	1.49318	0.129419	-3.85314	1.62428	0.93433	1.02782	0.877163	-0.287033	1.49318	3407.36	0.365038	54.259	54.021	2.2606e-06	84.388	55.23	11	0	1	2	0.129419	1.27931	0.95249	0.603073	-1.86186	1.27931	0.95249	0.603073	yes	no	1323	803	751;752;753;754;755;756;757;2234;2235;2236	10102	89744;89745;89746;89747;89748;89749;89750;89751;89752;89753;89754;89755
12208	VPLSPLSLLAGPADAR	Q5T4K5;H0YDQ8;Q53ET0	CRTC2	CREB-regulated transcription coactivator 2	1086	092412_15893_HG_service_v	Phospho (STY)	-0.534843	-0.905615	-2.31474	-2.49201	-0.121967	-0.11336	-2.62867	-2.91385	-0.534843	-0.905615	-2.31474	-2.49201	-0.121967	-0.11336	-2.62867	-2.91385	1655.86	0.864772	95.713	95.527	2.6326e-10	212.34	184.57	8	0	0	1	-0.720229	-2.40338	-0.117663	-2.77126	-0.720229	-2.40338	-0.117663	-2.77126	yes	no	1086		642;643	11189	99506;99507;99508;99509;99510;99511;99512;99513;99514;99515;99516;99517;99518
3277	GAPVNISSSDLTGR	P48730-2;H7BYT1;P48730;J3KRM8	CSNK1D	Casein kinase I isoform delta	1932	092412_15894_HG_service_v	Phospho (STY)	-1.5228	-1.63615	-0.561495	-0.278679	n. def.	-1.86597	-1.49244	-0.838987	-1.5228	-1.63615	-0.561495	-0.278679	-3.59777	-1.86597	-1.49244	-0.838987	1452.66	0.660987	64.921	64.564	0.0031628	105.2	67.548	3	0	0	1	-1.57948	-0.420087	-1.86597	-1.16571	-1.57948	-0.420087	-2.73187	-1.16571	yes	no	1932		984;985;986	3049	26552;26553;26554;26555;26556;26557;26558
7450	MSTSQNSIPFEHHGK	P48730-2	CSNK1D	Casein kinase I isoform delta	1932	092412_15891_HG_service_v	Oxidation (M);Phospho (STY)	-1.78814	-3.0335	0.258286	0.409517	-1.49368	-1.78389	-1.09356	-0.0177345	-1.78814	-3.0335	0.258286	0.409517	-1.49368	-1.78389	-1.09356	-0.0177345	1794.74	0.739648	48.448	48.098	0.015143	64.104	42.75	3	0	1	1	-2.41082	0.333901	-1.63879	-0.555646	-2.41082	0.333901	-1.63879	-0.555646	yes	yes	1932	1479	987	6842	60685;60686;60687;60688;60689;60690;60691;60692
3229	GAALDVHESEPFSFSQGPLK	Q13363-2;Q13363;H0Y8W7;H0Y8U5	CTBP1	C-terminal-binding protein 1	2211	092412_15890_HG_service_v	Phospho (STY)	-2.41835	-2.17611	-1.07078	-0.404785	-0.405443	-0.228231	0.449713	0.577204	-2.41835	-2.17611	-1.07078	-0.404785	-0.405443	-0.228231	0.449713	0.577204	2194.99	0.993614	80.762	80.399	3.741e-07	140.8	113.27	5	0	0	1	-2.29723	-0.737782	-0.316837	0.513458	-2.29723	-0.737782	-0.316837	0.513458	yes	no	2211		1120	3005	26167;26168;26169;26170;26171;26172;26173;26174
799	ASQQSNQIQTQR	Q05D32-2;Q05D32;H0YMH7;H0YNU2;H0YNW9	CTDSPL2	CTD small phosphatase-like protein 2	2145	092412_15895_HG_service_v	Phospho (STY)	-1.20294	n. def.	-1.93463	-0.922605	-1.03214	-0.394257	-1.00528	-0.979933	-1.20294	-3.88272	-1.93463	-0.922605	-1.03214	-0.394257	-1.00528	-0.979933	1467.65	0.646734	36.571	36.443	0.00039552	133.96	76.443	4	0	0	1	-1.20294	-1.42862	-0.713197	-0.992605	-2.54283	-1.42862	-0.713197	-0.992605	yes	no	2145		1049;1050	738	6765;6766;6767;6768;6769;6770;6771
5459	KASQQSNQIQTQR	Q05D32-2;Q05D32;H0YMH7;H0YNU2;H0YNW9	CTDSPL2	CTD small phosphatase-like protein 2	2145	092412_15890_HG_service_v	Phospho (STY)	1.89545	n. def.	1.45721	2.93198	2.17849	n. def.	-0.569799	n. def.	1.89545	-3.27307	1.45721	2.93198	2.17849	-3.64239	-0.569799	-3.21695	1595.74	0.741697	33.907	33.802	0.011165	111.62	47.323	7	1	0	1	1.89545	2.1946	2.17849	-0.569799	-0.688813	2.1946	-0.73195	-1.89338	yes	no	2145		1049;1050	5044	44681;44682;44683;44684;44685;44686;44687;44688;44689;44690;44691
9029	RKSQVNGEAGSYEMTNQHVK	Q05D32-2;Q05D32;H0YMH7	CTDSPL2	CTD small phosphatase-like protein 2	2145	092412_15891_HG_service_v	Phospho (STY)	n. def.	n. def.	-0.716555	-1.468	n. def.	-2.833	-1.29305	-2.38289	-3.6532	-2.5641	-0.716555	-1.468	-2.73488	-2.833	-1.29305	-2.38289	2342.05	0.0474576	42.491	42.292	0.0090782	63.894	20.685	1	2	0	1	n. def.	-1.09228	-2.833	-1.83797	-3.10865	-1.09228	-2.78394	-1.83797	yes	no	2145		1051	8281	73218;73219;73220;73221;73222
10065	SQVNGEAGSYEMTNQHVK	Q05D32-2;Q05D32;H0YMH7	CTDSPL2	CTD small phosphatase-like protein 2	2145	092412_15895_HG_service_v	Oxidation (M);Phospho (STY)	5.75218	5.65073	6.06179	5.72759	5.53735	6.11899	6.36941	5.43254	5.75218	5.65073	6.06179	5.72759	5.53735	6.11899	6.36941	5.43254	2073.85	0.846298	45.957	45.569	1.1273e-30	277.8	220.05	19	0	1	1	5.70145	5.89469	5.82817	5.90098	5.70145	5.89469	5.82817	5.90098	yes	no	2145	1704	1051	9226	81857;81858;81859;81860;81861;81862;81863;81864;81865;81866;81867;81868;81869;81870;81871;81872;81873;81874;81875;81876;81877;81878;81879;81880;81881;81882;81883;81884;81885;81886;81887;81888;81889;81890;81891;81892;81893;81894;81895;81896;81897;81898;81899;81900;81901;81902;81903;81904;81905;81906;81907;81908;81909
10066	SQVNGEAGSYEMTNQHVK	Q05D32-2;Q05D32;H0YMH7	CTDSPL2	CTD small phosphatase-like protein 2	2145	092412_15894_HG_service_v	Phospho (STY)	5.53288	1.59275	2.81456	6.42532	5.65148	5.61618	5.41334	5.89179	5.53288	1.59275	2.81456	6.42532	5.65148	5.61618	5.41334	5.89179	2057.85	0.851384	50.019	49.694	1.0602e-38	296.81	222.56	13	0	0	1	3.56282	4.61994	5.63383	5.65257	3.56282	4.61994	5.63383	5.65257	yes	no	2145		1051	9226	81910;81911;81912;81913;81914;81915;81916;81917;81918;81919;81920;81921;81922;81923
7429	MSASQLEALCPQVINAALALAAKPQSK	P35221;P35221-2;G3XAM7;P35221-3;E5RFM5;E5RJP7;E5RGD2	CTNNA1	Catenin alpha-1	1855	092412_15890_HG_service_v	Phospho (STY)	n. def.	-3.04514	-0.651295	-0.623846	-2.46739	-2.43681	-0.631004	-0.384634	-3.29048	-3.04514	-0.651295	-0.623846	-2.46739	-2.43681	-0.631004	-0.384634	2889.45	0.44935	100.36	100.16	3.3058e-07	99.907	68.307	6	1	0	1	-3.04514	-0.63757	-2.4521	-0.507819	-3.16781	-0.63757	-2.4521	-0.507819	yes	no	1855		935;936	6824	60516;60517;60518;60519;60520;60521;60522
8617	QLQQAVTGISNAAQATASDDASQHQGGGGGELAYALNNFDK	P35221;P35221-2;G3XAM7;H0YBB8	CTNNA1	Catenin alpha-1	1855	092412_15891_HG_service_v	Phospho (STY)	0.510477	0.154097	1.93171	1.29833	n. def.	n. def.	1.01587	1.27952	0.510477	0.154097	1.93171	1.29833	-4.13678	-2.98573	1.01587	1.27952	4182.89	0.887987	85.626	85.268	9.3317e-05	60.645	48.935	1	0	0	1	0.332287	1.61502	n. def.	1.14769	0.332287	1.61502	-3.56125	1.14769	yes	no	1855		937;938	7908	69887;69888;69889;69890;69891;69892
89	AAVSHWQQQSYLDSGIHSGATTTAPSLSGK	B4DGU4;P35222;E7EMJ5;C9IZ65;E9PDF9;E7EV28	CTNNB1	Catenin beta-1	433	092412_15890_HG_service_v	Phospho (STY)	-0.0319347	n. def.	0.356598	0.864409	0.0848408	-0.468388	-0.920778	0.0511074	-0.0319347	-3.3563	0.356598	0.864409	0.0848408	-0.468388	-0.920778	0.0511074	3164.46	0.456421	64.852	64.581	0.0046865	50.364	33.133	1	0	0	1	-0.0319347	0.610503	-0.191773	-0.434835	-1.69412	0.610503	-0.191773	-0.434835	yes	no	433		279	78	875;876;877;878;879;880;881
699	APSRQDVYGPQPQVR	C9JZR2;O60716-24;O60716-23;O60716-21;O60716-19;O60716-22;O60716-20;O60716-16;O60716-18;O60716-15;O60716-17;O60716-13;O60716-11;O60716-14;O60716-12;O60716-10;O60716-8;O60716-9;O60716-7;O60716-5;O60716-3;O60716-6;O60716-4;O60716-2;O60716;E9PRE2	CTNND1	Catenin delta-1	589	092412_15891_HG_service_v	Phospho (STY)	1.56042	1.50237	3.44591	3.97215	1.19376	0.483242	2.0011	2.68719	1.56042	1.50237	3.44591	3.97215	1.19376	0.483242	2.0011	2.68719	1776.83	0.830847	49.703	49.341	0.0040574	87.088	63.26	2	1	0	1	1.5314	3.70903	0.8385	2.34415	1.5314	3.70903	0.8385	2.34415	yes	no	589		352	645	5912;5913;5914;5915;5916;5917;5918;5919
3905	GSLASLDSLR	C9JZR2;O60716-24;O60716-23;O60716-21;O60716-19;O60716-22;O60716-20;O60716-16;O60716-18;O60716-15;O60716-17;O60716-13;O60716-11;O60716-14;O60716-12;O60716-10;O60716-8;O60716-9;O60716-7;O60716-5;O60716-3;O60716-6;O60716-4;O60716-2;O60716;O60716-32;O60716-31;O60716-29;O60716-27;O60716-30;O60716-28;O60716-26;O60716-25;E9PKY0	CTNND1	Catenin delta-1	589	092412_15890_HG_service_v	2 Phospho (STY)	-1.13014	-1.35096	0.0723286	0.448465	-0.773741	-0.78557	-0.807549	-0.803286	-1.13014	-1.35096	0.0723286	0.448465	-0.773741	-0.78557	-0.807549	-0.803286	1177.48	0.478134	76.447	75.985	0.025069	73.802	16.866	1	0	0	2	-1.24055	0.260397	-0.779655	-0.805417	-1.24055	0.260397	-0.779655	-0.805417	yes	no	589		353;354;355	3618	31606;31607;31608;31609;31610;31611;31612;31613
3907	GSLASLDSLRK	C9JZR2;O60716-24;O60716-23;O60716-21;O60716-19;O60716-22;O60716-20;O60716-16;O60716-18;O60716-15;O60716-17;O60716-13;O60716-11;O60716-14;O60716-12;O60716-10;O60716-8;O60716-9;O60716-7;O60716-5;O60716-3;O60716-6;O60716-4;O60716-2;O60716;O60716-32;O60716-31;O60716-29;O60716-27;O60716-30;O60716-28;O60716-26;O60716-25;E9PKY0	CTNND1	Catenin delta-1	589	092412_15890_HG_service_v	3 Phospho (STY)	-1.08563	0.829214	1.04121	1.99821	-0.308515	0.466488	0.822817	1.57622	-1.08563	0.829214	1.04121	1.99821	-0.308515	0.466488	0.822817	1.57622	1385.54	0.539428	67.371	67.009	0.01578	69.289	25.491	2	1	0	3	-0.128205	1.51971	0.0789862	1.19952	-0.128205	1.51971	0.0789862	1.19952	yes	no	589		353;354;355	3619	31622;31623;31624;31625;31626;31627;31628;31629
4622	HYEDGYPGGSDNYGSLSR	C9JZR2;O60716-24;O60716-23;O60716-21;O60716-19;O60716-22;O60716-20;O60716-16;O60716-18;O60716-15;O60716-17;O60716-13;O60716-11;O60716-14;O60716-12;O60716-10;O60716-8;O60716-9;O60716-7;O60716-5;O60716-3;O60716-6;O60716-4;O60716-2;O60716;E9PRE2	CTNND1	Catenin delta-1	589	092412_15892_HG_service_v	Phospho (STY)	3.11199	3.5049	4.63322	4.77285	2.27525	2.74904	3.70268	3.79231	3.11199	3.5049	4.63322	4.77285	2.27525	2.74904	3.70268	3.79231	2052.79	0.785078	55.137	54.71	3.4714e-16	224.08	188.99	19	0	0	1	3.30845	4.70303	2.51215	3.74749	3.30845	4.70303	2.51215	3.74749	yes	no	589		356;2665	4266	37807;37808;37809;37810;37811;37812;37813;37814;37815;37816;37817;37818;37819;37820;37821;37822;37823;37824;37825;37826;37827;37828;37829
6725	LRSYEDMIGEEVPSDQYYWAPLAQHER	C9JZR2;O60716-24;O60716-23;O60716-21;O60716-19;O60716-22;O60716-20;O60716-16;O60716-18;O60716-15;O60716-17;O60716-13;O60716-11;O60716-14;O60716-12;O60716-10;O60716-8;O60716-9;O60716-7;O60716-5;O60716-3;O60716-6;O60716-4;O60716-2;O60716	CTNND1	Catenin delta-1	589	092412_15889_HG_service_v	Oxidation (M);Phospho (STY)	2.28932	2.17301	1.94607	3.41435	0.202187	1.49085	2.29816	2.57774	2.28932	2.17301	1.94607	3.41435	0.202187	1.49085	2.29816	2.57774	3377.47	0.470022	79.949	79.573	9.1815e-09	107.34	79.289	16	1	1	1	2.23116	2.68021	0.846519	2.43795	2.23116	2.68021	0.846519	2.43795	yes	no	589	384	357;2666	6221	55128;55129;55130;55131;55132;55133;55134;55135;55136;55137;55138;55139;55140;55141
6726	LRSYEDMIGEEVPSDQYYWAPLAQHER	C9JZR2;O60716-24;O60716-23;O60716-21;O60716-19;O60716-22;O60716-20;O60716-16;O60716-18;O60716-15;O60716-17;O60716-13;O60716-11;O60716-14;O60716-12;O60716-10;O60716-8;O60716-9;O60716-7;O60716-5;O60716-3;O60716-6;O60716-4;O60716-2;O60716	CTNND1	Catenin delta-1	589	092412_15890_HG_service_v	Phospho (STY)	-1.4733	-0.383335	0.407587	0.613617	-1.74046	-1.82548	n. def.	-1.78004	-1.4733	-0.383335	0.407587	0.613617	-1.74046	-1.82548	-2.70107	-1.78004	3361.48	0.475107	84.517	84.188	5.9775e-06	93.166	70.166	2	1	0	1	-0.928318	0.510602	-1.78297	-1.78004	-0.928318	0.510602	-1.78297	-2.24055	yes	no	589		357;2666	6221	55142;55143;55144;55145;55146;55147;55148;55149;55150;55151
7690	NGNGGPGPYVGQAGTATLPR	C9JZR2;O60716-24;O60716-23;O60716-21;O60716-19;O60716-22;O60716-20;O60716-16;O60716-18;O60716-15;O60716-17;O60716-13;O60716-11;O60716-14;O60716-12;O60716-10;O60716-8;O60716-9;O60716-7;O60716-5;O60716-3;O60716-6;O60716-4;O60716-2;O60716;E9PRE2	CTNND1	Catenin delta-1	589	092412_15891_HG_service_v	Phospho (STY)	-1.93769	-2.62548	-0.929857	-1.46083	-2.86463	-2.67253	-1.84506	-2.40108	-1.93769	-2.62548	-0.929857	-1.46083	-2.86463	-2.67253	-1.84506	-2.40108	1962.89	0.894903	62.66	62.297	1.154e-10	165.01	130.57	2	0	0	1	-2.28159	-1.19534	-2.76858	-2.12307	-2.28159	-1.19534	-2.76858	-2.12307	yes	no	589		2126	7050	62594;62595;62596;62597;62598;62599;62600;62601
10052	SQSSHSYDDSTLPLIDR	C9JZR2;O60716-24;O60716-23;O60716-21;O60716-19;O60716-22;O60716-20;O60716-16;O60716-18;O60716-15;O60716-17;O60716-13;O60716-11;O60716-14;O60716-12;O60716-10;O60716-8;O60716-9;O60716-7;O60716-5;O60716-3;O60716-6;O60716-4;O60716-2;O60716;O60716-32;O60716-31;O60716-29;O60716-27;O60716-30;O60716-28;O60716-26;O60716-25;H0YC95	CTNND1	Catenin delta-1	589	092412_15888_HG_service_v	Phospho (STY)	-0.413689	-0.715811	1.23539	0.752749	-0.365009	-0.231138	0.334379	0.044035	-0.413689	-0.715811	1.23539	0.752749	-0.365009	-0.231138	0.334379	0.044035	1999.85	0.852429	68.549	68.154	0.0012803	88.427	70.036	3	0	0	1	-0.56475	0.994069	-0.298074	0.189207	-0.56475	0.994069	-0.298074	0.189207	yes	no	589		359;360;361;362;2127;2667	9214	81745;81746;81747;81748;81749;81750;81751;81752
10053	SQSSHSYDDSTLPLIDR	C9JZR2;O60716-24;O60716-23;O60716-21;O60716-19;O60716-22;O60716-20;O60716-16;O60716-18;O60716-15;O60716-17;O60716-13;O60716-11;O60716-14;O60716-12;O60716-10;O60716-8;O60716-9;O60716-7;O60716-5;O60716-3;O60716-6;O60716-4;O60716-2;O60716;O60716-32;O60716-31;O60716-29;O60716-27;O60716-30;O60716-28;O60716-26;O60716-25;H0YC95	CTNND1	Catenin delta-1	589	092412_15891_HG_service_v	2 Phospho (STY)	-1.37868	-1.08635	0.27825	0.476231	-0.410137	-1.64234	0.268623	0.180036	-1.37868	-1.08635	0.27825	0.476231	-0.410137	-1.64234	0.268623	0.180036	2079.82	0.81876	73.031	72.491	2.2546e-05	128.19	76.249	14	0	0	2	-1.23251	0.37724	-1.02624	0.22433	-1.23251	0.37724	-1.02624	0.22433	yes	no	589		359;360;361;362;2127;2667	9214	81753;81754;81755;81756;81757;81758;81759;81760;81761;81762;81763;81764;81765;81766
10338	SYEDMIGEEVPSDQYYWAPLAQHER	C9JZR2;O60716-24;O60716-23;O60716-21;O60716-19;O60716-22;O60716-20;O60716-16;O60716-18;O60716-15;O60716-17;O60716-13;O60716-11;O60716-14;O60716-12;O60716-10;O60716-8;O60716-9;O60716-7;O60716-5;O60716-3;O60716-6;O60716-4;O60716-2;O60716	CTNND1	Catenin delta-1	589	092412_15889_HG_service_v	Oxidation (M);Phospho (STY)	-0.976591	-0.652315	-0.0114613	-0.183536	-1.34836	-0.866997	-0.683504	-0.961062	-0.976591	-0.652315	-0.0114613	-0.183536	-1.34836	-0.866997	-0.683504	-0.961062	3108.28	0.284847	83.525	83.162	1.0577e-09	121.75	105.04	8	0	1	1	-0.814453	-0.0974989	-1.10768	-0.822283	-0.814453	-0.0974989	-1.10768	-0.822283	yes	no	589	384	357;2666	9469	84007;84008;84009;84010;84011;84012;84013;84014
11799	VGGSSVDLHR	C9JZR2;O60716-24;O60716-23;O60716-21;O60716-19;O60716-22;O60716-20;O60716-16;O60716-18;O60716-15;O60716-17;O60716-13;O60716-11;O60716-14;O60716-12;O60716-10;O60716-8;O60716-9;O60716-7;O60716-5;O60716-3;O60716-6;O60716-4;O60716-2;O60716;E9PRE2	CTNND1	Catenin delta-1	589	092412_15890_HG_service_v	Phospho (STY)	2.07208	2.69228	4.83618	4.36156	1.94633	1.91359	3.77537	3.5402	2.07208	2.69228	4.83618	4.36156	1.94633	1.91359	3.77537	3.5402	1105.49	0.491737	43.415	43.162	0.0012922	161.25	111.15	8	0	0	1	2.38218	4.59887	1.92996	3.65778	2.38218	4.59887	1.92996	3.65778	yes	no	589		363	10812	96001;96002;96003;96004;96005;96006;96007;96008;96009;96010;96011;96012;96013;96014
4165	HCSQVDSVR	Q14247-3;Q14247;Q14247-2	CTTN	Src substrate cortactin	2244	092412_15889_HG_service_v	Phospho (STY)	1.38636	1.16925	1.77679	0.84275	1.01236	1.68567	2.39976	1.1471	1.38636	1.16925	1.77679	0.84275	1.01236	1.68567	2.39976	1.1471	1166.45	0.453971	34.576	34.201	0.0011391	131.79	77.018	8	0	0	1	1.27781	1.30977	1.34902	1.77343	1.27781	1.30977	1.34902	1.77343	yes	no	2244		1139	3857	33752;33753;33754;33755;33756;33757;33758;33759
4537	HSSVSDSQPCEPPSVGTEYSQGASPQPQHQLK	P39880-6;P39880-4;P39880-5;P39880-2;P39880;P39880-3	CUX1	Homeobox protein cut-like 1	1889	092412_15891_HG_service_v	Phospho (STY)	n. def.	n. def.	2.37065	2.15057	n. def.	-1.4661	0.705071	0.134664	-3.70328	-4.21011	2.37065	2.15057	-2.88739	-1.4661	0.705071	0.134664	3528.53	0.525305	54.088	53.814	0.00030051	64.16	48.792	2	0	0	1	n. def.	2.26061	-1.4661	0.419868	-3.95669	2.26061	-2.17674	0.419868	yes	no	1889		957;958;2297	4195	36798;36799;36800;36801;36802;36803;36804;36805
9828	SMEFAPSEGAGTQDAAKPLEVLLLEK	P39880-6;P39880-4;P39880-5;P39880-2;P39880;P39880-3;P39880-9;Q13948-9;Q13948-10;Q13948-2;Q13948	CUX1	Homeobox protein cut-like 1;Protein CASP	1889	092412_15891_HG_service_v	Oxidation (M);Phospho (STY)	n. def.	n. def.	-0.183157	-0.451523	-1.87692	-1.33063	-0.510162	-0.111559	-3.85756	-3.73753	-0.183157	-0.451523	-1.87692	-1.33063	-0.510162	-0.111559	2826.34	0.339843	90.564	90.315	0.00063882	69.765	53.299	1	1	1	1	n. def.	-0.31734	-1.60378	-0.310861	-3.79755	-0.31734	-1.60378	-0.310861	yes	no	1889	1427	2298	9019	79737;79738;79739;79740;79741;79742
7671	NFSLLSFGEEAEEEEEEVNRVSQSMK	D6REK3;Q6UX04-2;Q6UX04	CWC27	Peptidyl-prolyl cis-trans isomerase CWC27 homolog	691	092412_15892_HG_service_v	Oxidation (M);Phospho (STY)	n. def.	-1.70791	-1.57637	-1.39979	0.179825	0.56304	0.19841	0.315655	-2.97539	-1.70791	-1.57637	-1.39979	0.179825	0.56304	0.19841	0.315655	3112.32	0.32202	93.105	92.82	0.0029992	65.677	41.162	2	1	1	1	-1.70791	-1.48808	0.371432	0.257032	-2.34165	-1.48808	0.371432	0.257032	yes	no	691	466	402	7033	62427;62428;62429;62430;62431;62432;62433
7598	NDWHGGAIVSALSQTGSLFK	V9GZ61;V9GYC9;V9GYA7;V9GZ03;V9GYJ9;P51398-2;P51398-3;P51398	DAP3	28S ribosomal protein S29, mitochondrial	1973	092412_15890_HG_service_v	Phospho (STY)	-0.58816	-0.571129	-0.0834942	0.230845	-0.452394	-0.538984	0.673038	0.249674	-0.58816	-0.571129	-0.0834942	0.230845	-0.452394	-0.538984	0.673038	0.249674	2167.01	0.00993314	88.691	88.442	0.0015498	73.984	51.15	5	0	0	1	-0.579644	0.0736752	-0.495689	0.461356	-0.579644	0.0736752	-0.495689	0.461356	yes	no	1973		1003	6965	61838;61839;61840;61841;61842;61843;61844;61845
4725	ICTLPSPPSPLASLAPVADSSTR	Q9UER7-3;Q9UER7;Q9UER7-2	DAXX	Death domain-associated protein 6	3014	092412_15894_HG_service_v	Phospho (STY)	-0.452425	-1.10414	-0.46855	-0.293154	1.14311	1.52635	1.07537	1.25962	-0.452425	-1.10414	-0.46855	-0.293154	1.14311	1.52635	1.07537	1.25962	2416.17	0.170927	87.206	86.902	2.1594e-09	145.6	114.47	8	0	0	1	-0.778284	-0.380852	1.33473	1.1675	-0.778284	-0.380852	1.33473	1.1675	yes	no	3014		1747;1748	4364	38763;38764;38765;38766;38767;38768;38769;38770;38771;38772;38773;38774;38775;38776
5557	KLNLAPAATTSNEPSGNNPPTHLSLDPTNAENTASQSPR	Q9UER7-3;Q9UER7;Q9UER7-2;Q9UER7-5;Q9UER7-4	DAXX	Death domain-associated protein 6	3014	092412_15890_HG_service_v	Phospho (STY)	n. def.	-1.11835	0.419462	0.476902	n. def.	-1.20134	-0.176426	-0.7626	-3.72943	-1.11835	0.419462	0.476902	-3.88354	-1.20134	-0.176426	-0.7626	4091.92	0.918559	66.365	65.982	0.00019575	54.596	39.612	3	1	0	1	-1.11835	0.448182	-1.20134	-0.469513	-2.42389	0.448182	-2.54244	-0.469513	yes	no	3014		1749;2545	5136	45510;45511;45512;45513;45514;45515
11656	VDSPSHGLVTSSLCIPSPAR	Q9UER7-3;Q9UER7	DAXX	Death domain-associated protein 6	3014	092412_15894_HG_service_v	Phospho (STY)	-1.6678	-1.76309	-0.0496998	0.0829048	0.952959	0.545162	1.43345	0.968027	-1.6678	-1.76309	-0.0496998	0.0829048	0.952959	0.545162	1.43345	0.968027	2159.01	0.00821858	73.288	72.8	0.00016044	88.283	56.881	4	0	0	1	-1.71544	0.0166025	0.749061	1.20074	-1.71544	0.0166025	0.749061	1.20074	yes	no	3014		1750;1751	10681	94897;94898;94899;94900;94901;94902;94903;94904
2156	EGTQASEGYFSQSQEEEFAQSEELCAK	Q16643;Q16643-3;Q16643-2	DBN1	Drebrin	2339	092412_15888_HG_service_v	Phospho (STY)	-0.988016	n. def.	-0.46476	n. def.	-0.787088	-0.986469	-1.182	-1.34942	-0.988016	-3.59497	-0.46476	-3.09612	-0.787088	-0.986469	-1.182	-1.34942	3148.25	0.249249	78.543	78.172	2.0662e-09	114.21	95.207	1	0	0	1	-0.988016	-0.46476	-0.886779	-1.26571	-2.29149	-1.78044	-0.886779	-1.26571	yes	no	2339		1218	1998	17560;17561;17562;17563;17564;17565
12598	WCNVQSTQDEFEELTMSQK	D6RFG8;P27707;D6RCP9	DCK	Deoxycytidine kinase	698	092412_15890_HG_service_v	Oxidation (M);Phospho (STY)	4.37987	3.54175	3.57353	3.71915	4.96798	5.40099	4.33709	4.43073	4.37987	3.54175	3.57353	3.71915	4.96798	5.40099	4.33709	4.43073	2454.97	0.970906	78.124	77.696	6.7102e-31	278.23	225.56	23	0	1	1	3.96081	3.64634	5.18449	4.38391	3.96081	3.64634	5.18449	4.38391	yes	no	698	471	404;2137	11558	102533;102534;102535;102536;102537;102538;102539;102540;102541;102542;102543;102544;102545;102546;102547;102548;102549;102550;102551
12599	WCNVQSTQDEFEELTMSQK	D6RFG8;P27707;D6RCP9	DCK	Deoxycytidine kinase	698	092412_15894_HG_service_v	Phospho (STY)	-0.61997	0.310045	-1.17723	-0.375042	0.0731163	0.243843	0.699417	-0.029623	-0.61997	0.310045	-1.17723	-0.375042	0.0731163	0.243843	0.699417	-0.029623	2438.98	0.975992	81.068	80.705	5.6605e-05	109.84	75.669	5	0	0	1	-0.154963	-0.776136	0.15848	0.334897	-0.154963	-0.776136	0.15848	0.334897	yes	no	698		404;2137	11558	102552;102553;102554;102555;102556;102557;102558;102559
8213	PKALSSSVSSSK	Q16531-2;F5H198	DDB1	DNA damage-binding protein 1	2335	092412_15894_HG_service_v	3 Phospho (STY)	-2.13891	-2.76927	-0.644798	-0.291403	-1.16071	-1.8586	-1.43644	-1.20843	-2.13891	-2.76927	-0.644798	-0.291403	-1.16071	-1.8586	-1.43644	-1.20843	1416.53	0.534008	42.813	42.451	0.045394	57.616	16.452	3	1	0	3	-2.45409	-0.468101	-1.50965	-1.32243	-2.45409	-0.468101	-1.50965	-1.32243	yes	no	2335		1210;1211;1212;1213;1214	7524	66793;66794;66795;66796;66797;66798;66799;66800
10900	TLLQTTGAR	Q8NEL9-2;Q8NEL9-4;Q8NEL9	DDHD1	Phospholipase DDHD1	2591	092412_15890_HG_service_v	Phospho (STY)	2.14399	n. def.	0.299236	0.809799	1.9298	2.44062	1.72208	0.917685	2.14399	-3.11604	0.299236	0.809799	1.9298	2.44062	1.72208	0.917685	1039.51	0.506325	38.572	38.415	0.047534	60.436	28.676	2	0	0	1	2.144	0.554518	2.18521	1.31988	-0.486024	0.554518	2.18521	1.31988	yes	no	2591		2454	10002	88712;88713;88714;88715;88716;88717;88718
8658	QNPNTQSLSQTGTELK	Q96FC9-4;Q96FC9-3;Q96FC9-2;A8MPP1;Q96FC9	DDX11;DDX11L8	Probable ATP-dependent RNA helicase DDX11;Putative ATP-dependent RNA helicase DDX11-like protein 8	374	092412_15893_HG_service_v	Phospho (STY)	-2.00569	-2.51349	-2.91506	n. def.	-0.424397	-0.63971	-1.24672	-1.82797	-2.00569	-2.51349	-2.91506	-3.96758	-0.424397	-0.63971	-1.24672	-1.82797	1824.83	0.825486	56.092	55.634	0.0044354	92.932	56.879	2	0	0	1	-2.25959	-2.91506	-0.532053	-1.53734	-2.25959	-3.44132	-0.532053	-1.53734	yes	no	374		235;236	7946	70176;70177;70178;70179;70180;70181;70182
10164	SSQSSSQQFSGIGR	H3BLZ8;Q92841-1;Q92841-3;Q92841-2;Q92841	DDX17	Probable ATP-dependent RNA helicase DDX17	1142	092412_15890_HG_service_v	Phospho (STY)	-1.0614	-1.6651	1.10145	1.14288	0.0218239	0.351427	0.877239	1.54918	-1.0614	-1.6651	1.10145	1.14288	0.0218239	0.351427	0.877239	1.54918	1534.64	0.641314	53.879	53.546	5.6586e-06	152.32	84.04	6	0	0	1	-1.36325	1.12216	0.186625	1.21321	-1.36325	1.12216	0.186625	1.21321	yes	no	1142		661;662;663	9316	82608;82609;82610;82611;82612;82613;82614;82615;82616;82617;82618;82619;82620;82621;82622
4121	GYSSLLK	J3KTA4;P17844;P17844-2	DDX5	Probable ATP-dependent RNA helicase DDX5	1265	092412_15893_HG_service_v	3 Phospho (STY)	1.01065	0.82868	0.767269	0.812807	1.25826	1.31713	1.08424	1.60887	1.01065	0.82868	0.767269	0.812807	1.25826	1.31713	1.08424	1.60887	1006.32	0.321496	56.599	56.148	0.045174	44.973	17.836	0	0	0	3	0.919663	0.790038	1.28769	1.34655	0.919663	0.790038	1.28769	1.34655	yes	no	1265		738;739;2698	3816	33457;33458;33459;33460;33461;33462;33463;33464
11099	TPSPNSNEQQK	Q9H4E7	DEF6	Differentially expressed in FDCP 6 homolog	2877	092412_15889_HG_service_v	Phospho (STY)	n. def.	-2.98473	-2.98929	-0.47884	-3.07236	-1.92878	-2.09065	-1.90703	-4.27896	-2.98473	-2.98929	-0.47884	-3.07236	-1.92878	-2.09065	-1.90703	1308.53	0.534724	30.912	30.367	0.00076191	161.87	84.495	15	0	0	1	-2.98473	-1.73406	-2.50057	-1.99884	-3.63184	-1.73406	-2.50057	-1.99884	yes	yes	2877		1658	10172	90399;90400;90401;90402;90403;90404;90405;90406;90407;90408
4141	HAHLSQTTLSGGQSDLGYNSLSK	H3BTW5;Q7Z401	DENND4A	C-myc promoter-binding protein	1177	092412_15890_HG_service_v	Phospho (STY)	-0.450468	-0.817783	-0.0292492	0.0723324	-0.53348	-0.218718	0.387796	-0.469954	-0.450468	-0.817783	-0.0292492	0.0723324	-0.53348	-0.218718	0.387796	-0.469954	2480.13	0.133296	60.87	60.457	3.4521e-05	87.729	66.053	5	0	0	1	-0.634126	0.0215416	-0.376099	-0.0410786	-0.634126	0.0215416	-0.376099	-0.0410786	yes	no	1177		674;2204;2205	3834	33571;33572;33573;33574;33575;33576;33577;33578
4853	IGASTLLSDIERQIYHHVTGR	G3V158;E9PPM8;Q9Y315	DERA	Putative deoxyribose-phosphate aldolase	864	092412_15888_HG_service_v	Phospho (STY)	4.54076	3.22742	4.30286	4.12919	3.44736	3.96552	4.30637	3.78746	4.54076	3.22742	4.30286	4.12919	3.44736	3.96552	4.30637	3.78746	2445.22	0.216572	70.852	70.351	0.052135	47.618	12.458	1	1	0	1	3.88409	4.21602	3.70644	4.04691	3.88409	4.21602	3.70644	4.04691	yes	no	864		2682	4482	39757;39758;39759;39760;39761;39762;39763;39764;39765
2635	EYVMSMGVCPVSSSALK	Q6ZPD8	DGAT2L6	Diacylglycerol O-acyltransferase 2-like protein 6	2463	092412_15894_HG_service_v	2 Oxidation (M);Phospho (STY)	-3.28273	n. def.	-2.2912	n. def.	-3.11426	-2.9985	-3.18864	n. def.	-3.28273	-3.71407	-2.2912	-3.43811	-3.11426	-2.9985	-3.18864	-3.79438	1955.81	0.807987	59.736	59.445	0.04814	53.3	18.263	0	0	2	1	-3.28273	-2.2912	-3.05638	-3.18864	-3.4984	-2.86465	-3.05638	-3.49151	yes	yes	2463	1949;1950	1333	2439	21343;21344;21345;21346;21347
6953	LVAEDLSQDCFWTK	H9KV28;A0A0G2JH68;O60610-2;O60610-3;O60610	DIAPH1	Protein diaphanous homolog 1	311	092412_15891_HG_service_v	Phospho (STY)	-1.70202	-1.61515	-0.433502	-0.11146	-1.61306	-1.50076	-1.05662	-0.702946	-1.70202	-1.61515	-0.433502	-0.11146	-1.61306	-1.50076	-1.05662	-0.702946	1790.76	0.758652	82.468	82.118	0.00080916	120.15	63.584	2	0	0	1	-1.65859	-0.272481	-1.55691	-0.879785	-1.65859	-0.272481	-1.55691	-0.879785	yes	no	311		187	6423	56947;56948;56949;56950;56951;56952;56953;56954
755	ARQDSQGEEAEPLPASPEAPAHSPK	A7MBM2	DISP2	Protein dispatched homolog 2	373	092412_15892_HG_service_v	Phospho (STY)	2.58677	1.2651	2.27361	3.15397	3.13865	1.86235	1.32571	2.51804	2.58677	1.2651	2.27361	3.15397	3.13865	1.86235	1.32571	2.51804	2678.2	0.197353	49.811	49.427	3.9792e-13	156.08	121.43	19	1	0	1	1.92594	2.71379	2.5005	1.92187	1.92594	2.71379	2.5005	1.92187	yes	yes	373		232;233;234	700	6388;6389;6390;6391;6392;6393;6394;6395;6396;6397;6398;6399;6400;6401;6402;6403
756	ARQDSQGEEAEPLPASPEAPAHSPK	A7MBM2	DISP2	Protein dispatched homolog 2	373	092412_15892_HG_service_v	2 Phospho (STY)	2.50472	2.8875	2.46999	2.59551	3.43403	3.56075	1.73679	2.49908	2.50472	2.8875	2.46999	2.59551	3.43403	3.56075	1.73679	2.49908	2758.16	0.163683	51.462	51.092	1.836e-09	129.25	85.565	21	1	0	2	2.69611	2.53275	3.49739	2.11794	2.69611	2.53275	3.49739	2.11794	yes	yes	373		232;233;234	700	6404;6405;6406;6407;6408;6409;6410;6411;6412;6413;6414;6415;6416;6417;6418;6419;6420;6421;6422;6423;6424;6425;6426;6427;6428;6429;6430;6431;6432;6433
757	ARQDSQGEEAEPLPASPEAPAHSPK	A7MBM2	DISP2	Protein dispatched homolog 2	373	092412_15895_HG_service_v	3 Phospho (STY)	3.00458	2.11106	-0.767973	-0.379682	3.05529	2.70911	-0.0685749	-0.61973	3.00458	2.11106	-0.767973	-0.379682	3.05529	2.70911	-0.0685749	-0.61973	2838.13	0.130013	52.56	52.105	6.1102e-07	99.357	79.624	13	1	0	3	2.55782	-0.573828	2.8822	-0.344152	2.55782	-0.573828	2.8822	-0.344152	yes	yes	373		232;233;234	700	6434;6435;6436;6437;6438;6439;6440;6441;6442;6443;6444;6445
8396	QDSQGEEAEPLPASPEAPAHSPK	A7MBM2	DISP2	Protein dispatched homolog 2	373	092412_15892_HG_service_v	Phospho (STY)	1.98836	1.22241	1.19406	1.58389	2.67944	1.98543	1.20511	1.40934	1.98836	1.22241	1.19406	1.58389	2.67944	1.98543	1.20511	1.40934	2451.06	0.0591278	53.555	53.155	2.0929e-14	167.11	137.31	11	0	0	1	1.60538	1.38898	2.33244	1.30723	1.60538	1.38898	2.33244	1.30723	yes	yes	373		232;233;234	7699	68212;68213;68214;68215;68216;68217;68218;68219
8397	QDSQGEEAEPLPASPEAPAHSPK	A7MBM2	DISP2	Protein dispatched homolog 2	373	092412_15891_HG_service_v	2 Phospho (STY)	2.4946	1.88695	1.19571	1.0053	2.71587	2.83766	1.12228	0.62298	2.4946	1.88695	1.19571	1.0053	2.71587	2.83766	1.12228	0.62298	2531.03	0.0254582	55.597	55.153	6.6221e-08	137.42	104.53	19	0	0	2	2.19077	1.1005	2.77676	0.872632	2.19077	1.1005	2.77676	0.872632	yes	yes	373		232;233;234	7699	68220;68221;68222;68223;68224;68225;68226;68227;68228;68229;68230;68231;68232;68233;68234;68235
8398	QDSQGEEAEPLPASPEAPAHSPK	A7MBM2	DISP2	Protein dispatched homolog 2	373	092412_15892_HG_service_v	3 Phospho (STY)	1.1164	1.07136	-0.840923	-0.848881	1.542	1.31677	-1.56878	-0.991598	1.1164	1.07136	-0.840923	-0.848881	1.542	1.31677	-1.56878	-0.991598	2610.99	0.991789	56.682	56.241	9.0845e-07	107.19	88.224	4	0	0	3	1.09388	-0.844902	1.42938	-1.28019	1.09388	-0.844902	1.42938	-1.28019	yes	yes	373		232;233;234	7699	68236;68237;68238;68239;68240;68241;68242;68243
532	ALGVISNFQSSPK	Q6N039;E9PC87;O94876-2;O94876	DKFZp686H13261;TMCC1	Transmembrane and coiled-coil domains protein 1	788	092412_15888_HG_service_v	Phospho (STY)	1.08914	0.860493	0.948318	0.811899	1.03249	1.28506	1.03645	1.04728	1.08914	0.860493	0.948318	0.811899	1.03249	1.28506	1.03645	1.04728	1426.69	0.685745	70.302	69.727	4.8691e-06	147.7	93.353	6	0	0	1	0.974814	0.880109	1.15878	1.04187	0.974814	0.880109	1.15878	1.04187	yes	no	788		484	491	4434;4435;4436;4437;4438;4439;4440;4441
12648	WIEFCQLLSER	A0A087WV90;E9PDN5;A0A087WTU7;A0A075B6G3;P11532-4;P11532	DMD	Dystrophin	12	092412_15892_HG_service_v	Phospho (STY)	1.22166	n. def.	2.81927	2.57056	1.59953	1.33827	1.95362	2.01578	1.22166	-3.69536	2.81927	2.57056	1.59953	1.33827	1.95362	2.01578	1559.68	0.684365	49.628	49.457	0.039272	81.95	29.579	1	0	0	1	1.22166	2.69491	1.4689	1.9847	-1.23685	2.69491	1.4689	1.9847	yes	no	12		5	11606	102962;102963;102964;102965;102966;102967;102968
10371	SYVYFNTPKNTK	Q0VDD8;Q0VDD8-4	DNAH14	Dynein heavy chain 14, axonemal	2166	092412_15888_HG_service_v	3 Phospho (STY)	-4.71038	-4.48692	-3.88248	-3.45059	-3.74514	-3.57206	-3.75224	-3.15133	-4.71038	-4.48692	-3.88248	-3.45059	-3.74514	-3.57206	-3.75224	-3.15133	1700.63	0.628971	105.85	105.76	0.022638	59.634	23.802	1	1	0	3	-4.59865	-3.66654	-3.6586	-3.45179	-4.59865	-3.66654	-3.6586	-3.45179	yes	no	2166		2331;2332;2734	9499	84262;84263;84264;84265;84266;84267;84268;84269
4057	GVTPPLSPIR	Q8N4W6	DNAJC22	DnaJ homolog subfamily C member 22	2567	092412_15889_HG_service_v	Phospho (STY)	4.23399	5.33236	4.39571	5.59866	4.42259	5.64453	5.19921	5.41128	4.23399	5.33236	4.39571	5.59866	4.42259	5.64453	5.19921	5.41128	1115.57	0.57401	96.598	96.423	0.047711	48.188	22.072	0	0	0	1	4.78318	4.99719	5.03356	5.30525	4.78318	4.99719	5.03356	5.30525	yes	yes	2567		1420	3754	32918;32919;32920;32921;32922;32923;32924;32925
10074	SQYYSTVGGSHPHSEQYPDLLPLEAR	Q6XZF7	DNMBP	Dynamin-binding protein	2456	092412_15891_HG_service_v	Phospho (STY)	-0.285652	-0.0847015	n. def.	0.375349	-0.629721	-0.716557	-0.203367	-0.352879	-0.285652	-0.0847015	-3.34493	0.375349	-0.629721	-0.716557	-0.203367	-0.352879	3010.35	0.34983	74.587	74.079	0.0099337	49.266	33.744	1	0	0	1	-0.185177	0.375349	-0.673139	-0.278123	-0.185177	-1.48479	-0.673139	-0.278123	yes	yes	2456		1322;2409	9233	81974;81975;81976;81977;81978;81979;81980
7125	LYTSAPNTSQGK	J3KP30;Q5QJE6	DNTTIP2	Deoxynucleotidyltransferase terminal-interacting protein 2	1244	092412_15895_HG_service_v	Phospho (STY)	3.82636	2.73958	3.84115	3.74884	2.45919	1.92233	1.64506	2.79482	3.82636	2.73958	3.84115	3.74884	2.45919	1.92233	1.64506	2.79482	1345.59	0.591511	44.499	44.149	0.00011286	142.76	99.113	8	0	0	1	3.28297	3.795	2.19076	2.21994	3.28297	3.795	2.19076	2.21994	yes	no	1244		716;2222	6588	58331;58332;58333;58334;58335;58336;58337;58338
10064	SQVMNVIGSER	A0A096LNH6;Q14185	DOCK1	Dedicator of cytokinesis protein 1	174	092412_15890_HG_service_v	Oxidation (M);Phospho (STY)	n. def.	n. def.	-1.66942	n. def.	n. def.	-2.02662	-1.02149	-2.46059	-3.60432	-4.11134	-1.66942	-4.37439	-3.32737	-2.02662	-1.02149	-2.46059	1314.56	0.563916	51.676	51.476	0.029882	76.158	22.591	1	0	1	1	n. def.	-1.66942	-2.02662	-1.74104	-3.85783	-3.0219	-2.677	-1.74104	yes	no	174	125	89	9225	81853;81854;81855;81856
9947	SPSGSAFGSQENLR	H0Y7L2;Q96N67-4;Q96N67-3;Q96N67-5;Q96N67-2;Q96N67-6;Q96N67	DOCK7	Dedicator of cytokinesis protein 7	1060	092412_15891_HG_service_v	2 Phospho (STY)	-0.263336	-0.622824	1.51175	1.22216	-0.202345	0.00558472	0.409771	0.354608	-0.263336	-0.622824	1.51175	1.22216	-0.202345	0.00558472	0.409771	0.354608	1595.6	0.601831	60.113	59.725	2.1059e-06	149.82	104.2	8	0	0	2	-0.44308	1.36695	-0.0983801	0.38219	-0.44308	1.36695	-0.0983801	0.38219	yes	no	1060		623;624;625	9122	80738;80739;80740;80741;80742;80743;80744;80745
7441	MSQPPLLPASAETRK	A0A0D9SF41;A0A0A0MT38;A0A088AWN3;A0A0A0MRA7;Q9BZ29-3;Q9BZ29;Q9BZ29-4	DOCK9	Dedicator of cytokinesis protein 9	172	092412_15892_HG_service_v	Phospho (STY)	-0.744354	-0.572153	n. def.	-3.06868	-1.3275	-0.526436	-2.29172	-2.49219	-0.744354	-0.572153	-3.02904	-3.06868	-1.3275	-0.526436	-2.29172	-2.49219	1704.83	0.827007	89.919	89.683	0.04078	68.845	24.533	1	1	0	1	-0.658254	-3.06868	-0.926968	-2.39196	-0.658254	-3.04886	-0.926968	-2.39196	yes	no	172		87	6834	60610;60611;60612;60613;60614;60615;60616
4153	HAQDYVLTYNYEGR	Q02487	DSC2	Desmocollin-2	2132	092412_15888_HG_service_v	Phospho (STY)	-0.247362	-0.835819	-3.82875	n. def.	-0.571566	-0.419401	n. def.	n. def.	-0.247362	-0.835819	-3.82875	-4.04223	-0.571566	-0.419401	-3.21842	-4.97995	1807.76	0.756679	62.619	62.238	0.00011075	124.81	96.744	2	0	0	1	-0.541591	-3.82875	-0.495483	n. def.	-0.541591	-3.93549	-0.495483	-4.09919	yes	yes	2132		2731	3846	33676;33677;33678;33679;33680;33681
229	AESGPDLR	P15924-2;P15924-3;P15924	DSP	Desmoplakin	1709	092412_15889_HG_service_v	Phospho (STY)	0.133692	0.246723	2.42332	1.97701	-0.09729	0.399054	1.98723	1.25984	0.133692	0.246723	2.42332	1.97701	-0.09729	0.399054	1.98723	1.25984	923.375	0.374976	42.355	41.992	0.00947	107.11	54.946	3	0	0	1	0.190207	2.20016	0.150882	1.62353	0.190207	2.20016	0.150882	1.62353	yes	no	1709		906	205	1923;1924;1925;1926;1927;1928;1929;1930
5088	ILPVLGSQTGKI	Q9UNI6	DUSP12	Dual specificity protein phosphatase 12	3066	092412_15894_HG_service_v	Phospho (STY)	-2.21727	n. def.	-1.00377	n. def.	-1.17248	-0.754066	-0.878727	-0.740524	-2.21727	-2.981	-1.00377	-3.88415	-1.17248	-0.754066	-0.878727	-0.740524	1304.71	0.710504	79.548	79.181	0.00015546	152.07	102.77	5	1	0	1	-2.21727	-1.00377	-0.963276	-0.809626	-2.59913	-2.44396	-0.963276	-0.809626	yes	yes	3066		1774;2559	4705	41685;41686;41687;41688;41689;41690
3461	GFGSSAPEGLEPDSMASAASALHLLSPRPR	Q6P2E9;Q6P2E9-2	EDC4	Enhancer of mRNA-decapping protein 4	2437	092412_15888_HG_service_v	Oxidation (M);Phospho (STY)	-0.423922	n. def.	n. def.	-1.02895	n. def.	-0.811766	-1.30506	-1.25313	-0.423922	-3.935	-4.19526	-1.02895	-3.77515	-0.811766	-1.30506	-1.25313	3103.44	0.443413	80.32	79.93	0.013243	43.156	19.274	1	1	1	1	-0.423922	-1.02895	-0.811766	-1.27909	-2.17946	-2.6121	-2.29346	-1.27909	yes	no	2437	1934	1291	3216	27983;27984;27985;27986;27987
3782	GPGQVPTATSALSLELQEVEPLGLPQASPSR	Q6P2E9;Q6P2E9-2	EDC4	Enhancer of mRNA-decapping protein 4	2437	092412_15890_HG_service_v	Phospho (STY)	0.83157	0.710102	0.739998	1.20234	0.775015	0.601616	-1.12844	n. def.	0.83157	0.710102	0.739998	1.20234	0.775015	0.601616	-1.12844	-3.15873	3208.6	0.601688	97.029	96.857	5.9799e-13	112.06	90.569	9	0	0	1	0.770836	0.971171	0.688315	-1.12844	0.770836	0.971171	0.688315	-2.14358	yes	no	2437		1292;1293	3511	30658;30659;30660;30661;30662;30663;30664;30665;30666;30667;30668;30669;30670
11200	TRSPDVISSASTALSQDIPEIASEALSR	Q6P2E9;Q6P2E9-2	EDC4	Enhancer of mRNA-decapping protein 4	2437	092412_15893_HG_service_v	2 Phospho (STY)	-0.73415	-0.648123	-0.458525	-0.591103	-0.828341	-0.931572	-0.644981	-0.774687	-0.73415	-0.648123	-0.458525	-0.591103	-0.828341	-0.931572	-0.644981	-0.774687	3060.41	0.40537	98.758	98.583	7.9542e-07	93.993	58.351	13	1	0	2	-0.691136	-0.524814	-0.879956	-0.709834	-0.691136	-0.524814	-0.879956	-0.709834	yes	no	2437		1294;1295;2407	10262	91183;91184;91185;91186;91187;91188;91189;91190
9147	RQTIEER	Q14152-2;Q14152	EIF3A	Eukaryotic translation initiation factor 3 subunit A	2241	092412_15891_HG_service_v	Phospho (STY)	n. def.	n. def.	-2.5526	-1.37711	-3.33195	-1.79766	-1.2685	-1.08418	-2.69902	-3.15212	-2.5526	-1.37711	-3.33195	-1.79766	-1.2685	-1.08418	1010.45	0.454623	31.705	31.689	0.026086	108.47	56.079	2	1	0	1	n. def.	-1.96485	-2.5648	-1.17634	-2.92557	-1.96485	-2.5648	-1.17634	yes	no	2241		2353	8392	74147;74148;74149;74150;74151;74152
2743	FEELTNLIRTIRNAMK	Q99613-2;Q99613;B5ME19;H3BPE4	EIF3C;EIF3CL	Eukaryotic translation initiation factor 3 subunit C;Eukaryotic translation initiation factor 3 subunit C-like protein	468	092412_15895_HG_service_v	Oxidation (M);Phospho (STY)	2.00424	2.09307	4.02789	2.74598	3.01825	n. def.	3.00105	2.65117	2.00424	2.09307	4.02789	2.74598	3.01825	-3.51281	3.00105	2.65117	2044.02	0.0176611	78.334	77.959	0.04128	56.527	21.223	2	2	1	1	2.04865	3.38693	3.01826	2.82611	2.04865	3.38693	-0.247278	2.82611	yes	no	468	328	2107	2541	22188;22189;22190;22191;22192;22193;22194;22195
10050	SQSSDTEQQSPTSGGGK	E7EX17;P23588;P23588-2	EIF4B	Eukaryotic translation initiation factor 4B	780	092412_15890_HG_service_v	2 Phospho (STY)	-1.20079	n. def.	-2.47042	-1.3646	-0.846859	-1.27331	-2.4116	-1.71264	-1.20079	-3.29004	-2.47042	-1.3646	-0.846859	-1.27331	-2.4116	-1.71264	1839.66	0.656111	34.114	34.028	7.5549e-09	158.91	140.21	3	0	0	2	-1.20079	-1.91751	-1.06009	-2.06212	-2.24542	-1.91751	-1.06009	-2.06212	yes	no	780		476;477;478	9213	81729;81730;81731;81732;81733;81734;81735
1560	DLPTIPGVTSPSSDEPPMEASQSHLR	Q13541	EIF4EBP1	Eukaryotic translation initiation factor 4E-binding protein 1	2222	092412_15893_HG_service_v	Oxidation (M);Phospho (STY)	-1.914	n. def.	-0.351959	n. def.	-0.368349	-0.160431	0.588327	n. def.	-1.914	-3.18595	-0.351959	-3.25982	-0.368349	-0.160431	0.588327	-3.39398	2843.27	0.268469	75.281	74.771	5.0575e-05	76.492	56.461	5	0	1	1	-1.91401	-0.351959	-0.26439	0.588327	-2.54998	-1.80589	-0.26439	-1.40283	yes	yes	2222	1770	1128;1129	1456	12942;12943;12944;12945;12946
7993	NSPVTKTPPR	Q13541	EIF4EBP1	Eukaryotic translation initiation factor 4E-binding protein 1	2222	092412_15892_HG_service_v	2 Phospho (STY)	n. def.	n. def.	n. def.	n. def.	-2.6032	-1.47412	-2.29468	-3.88079	-3.63347	-3.95814	-4.29735	-3.46355	-2.6032	-1.47412	-2.29468	-3.88079	1255.54	0.536318	37.019	36.781	0.036789	89.232	61.892	1	1	0	2	n. def.	n. def.	-2.03866	-3.08774	-3.7958	-3.88045	-2.03866	-3.08774	yes	yes	2222		1130;2351	7321	65095;65096;65097;65098
8872	RAGGEESQFEMDI	Q13541	EIF4EBP1	Eukaryotic translation initiation factor 4E-binding protein 1	2222	092412_15890_HG_service_v	Oxidation (M);Phospho (STY)	0.0781708	-0.398777	1.89676	1.99504	1.30511	n. def.	1.91051	1.94306	0.0781708	-0.398777	1.89676	1.99504	1.30511	-4.01212	1.91051	1.94306	1563.59	0.591253	68.001	67.637	1.9118e-05	140.89	101.38	8	1	1	1	-0.160303	1.9459	1.30511	1.92679	-0.160303	1.9459	-1.35351	1.92679	yes	yes	2222	1771	1131	8140	71809;71810;71811;71812;71813;71814;71815;71816
8873	RAGGEESQFEMDI	Q13541	EIF4EBP1	Eukaryotic translation initiation factor 4E-binding protein 1	2222	092412_15894_HG_service_v	Phospho (STY)	-1.76289	-1.29069	0.335474	0.536285	-1.11826	-0.54615	0.327858	0.495789	-1.76289	-1.29069	0.335474	0.536285	-1.11826	-0.54615	0.327858	0.495789	1547.6	0.596338	75.958	75.447	0.0021629	109.67	55.409	6	1	0	1	-1.52679	0.43588	-0.832205	0.411823	-1.52679	0.43588	-0.832205	0.411823	yes	yes	2222		1131	8140	71817;71818;71819;71820;71821;71822;71823;71824
10010	SQGLSQLYHNQSQGLLSQLQGQSK	D3DQV9;P78344	EIF4G2	Eukaryotic translation initiation factor 4 gamma 2	667	092412_15891_HG_service_v	Phospho (STY)	-0.26413	n. def.	0.821507	0.374077	n. def.	0.0551872	0.461739	0.214794	-0.26413	-3.52301	0.821507	0.374077	-2.20161	0.0551872	0.461739	0.214794	2708.29	0.291922	77.803	77.37	6.4559e-07	108.28	86.233	4	0	0	1	-0.26413	0.597792	0.0551872	0.338266	-1.89357	0.597792	-1.07321	0.338266	yes	no	667		388	9176	81323;81324;81325;81326;81327;81328
997	AYSSFGGGR	Q15056-2;Q15056	EIF4H	Eukaryotic translation initiation factor 4H	2282	092412_15888_HG_service_v	Phospho (STY)	-2.40452	n. def.	-0.231382	-0.0497379	-2.98253	-3.23907	-1.90532	-1.70757	-2.40452	-3.37135	-0.231382	-0.0497379	-2.98253	-3.23907	-1.90532	-1.70757	980.375	0.37531	48.398	48.241	0.044381	83.081	48.829	1	0	0	1	-2.40452	-0.14056	-3.1108	-1.80644	-2.88793	-0.14056	-3.1108	-1.80644	yes	no	2282		1173	923	8353;8354;8355;8356;8357;8358;8359
7424	MRTVPQFTTFAATR	Q9BQ52-3	ELAC2	Zinc phosphodiesterase ELAC protein 2	2787	092412_15888_HG_service_v	3 Phospho (STY)	3.13906	2.23033	n. def.	n. def.	2.22098	2.67571	3.09283	3.19153	3.13906	2.23033	-3.81123	-3.46154	2.22098	2.67571	3.09283	3.19153	1865.73	0.733787	78.758	78.366	0.040887	44.662	14.75	0	1	0	3	2.6847	n. def.	2.44835	3.14218	2.6847	-3.63638	2.44835	3.14218	yes	yes	2787		2496;2497;2498	6821	60481;60482;60483;60484;60485;60486
8661	QNSQLPAQVQNGPSQEELEIQR	Q8N8S7-3;Q8N8S7-2;Q8N8S7;A0A075B6E5	ENAH	Protein enabled homolog	2571	092412_15888_HG_service_v	Phospho (STY)	0.740393	0.484272	2.83535	2.61385	1.11919	0.492188	1.99114	1.90718	0.740393	0.484272	2.83535	2.61385	1.11919	0.492188	1.99114	1.90718	2572.19	0.191873	68.004	67.641	2.0262e-06	115.81	88.129	4	0	0	1	0.612332	2.7246	0.80569	1.94916	0.612332	2.7246	0.80569	1.94916	yes	no	2571		1422	7949	70206;70207;70208;70209;70210;70211;70212;70213
8782	QTPTPPTTQLPQQVQPSLPAAPSADQPQQQPR	Q09472	EP300	Histone acetyltransferase p300	2164	092412_15892_HG_service_v	Phospho (STY)	0.0224876	-0.289389	0.953728	0.44532	1.21201	n. def.	1.47069	1.03454	0.0224876	-0.289389	0.953728	0.44532	1.21201	-4.06942	1.47069	1.03454	3511.71	0.709675	70.939	70.361	0.00066936	62.295	49.431	8	0	0	1	-0.133451	0.699524	1.21201	1.25262	-0.133451	0.699524	-1.4287	1.25262	yes	yes	2164		2327;2328;2329;2330	8055	71128;71129;71130;71131;71132;71133;71134
10067	SQVSEEEGKEVESDK	P11171-7;P11171-2;P11171;P11171-5	EPB41	Protein 4.1	1657	092412_15890_HG_service_v	Phospho (STY)	n. def.	n. def.	-0.150368	-1.66566	-2.09254	-1.85982	-1.09264	-2.15742	-3.79741	-2.40481	-0.150368	-1.66566	-2.09254	-1.85982	-1.09264	-2.15742	1758.72	0.719684	42.251	42.085	2.5329e-06	192.46	91.386	4	1	0	1	n. def.	-0.908014	-1.97618	-1.62503	-3.10111	-0.908014	-1.97618	-1.62503	yes	no	1657		899	9227	81924;81925;81926;81927;81928;81929
1762	DSSQLGTDATK	I6L9B1;E9PII3;E9PK52;E9PHY5;O43491-2;O43491-3;O43491-4;O43491;E9PJP4;E9PQN0;E9PRG1;E9PIG0;E9PQD2	EPB41L2	Band 4.1-like protein 2	821	092412_15891_HG_service_v	Phospho (STY)	n. def.	n. def.	-0.25098	-0.484289	n. def.	-1.61563	-0.387777	-0.732	-3.67295	-2.67575	-0.25098	-0.484289	-3.92335	-1.61563	-0.387777	-0.732	1201.49	0.486377	39.23	39.031	0.00090233	173.33	111.55	3	0	0	1	n. def.	-0.367635	-1.61563	-0.559889	-3.17435	-0.367635	-2.76949	-0.559889	yes	no	821		496;497	1635	14576;14577;14578;14579;14580
5468	KDSSQLGTDATK	I6L9B1;E9PII3;E9PK52;E9PHY5;O43491-2;O43491-3;O43491-4;O43491;E9PJP4;E9PQN0;E9PRG1;E9PIG0;E9PQD2	EPB41L2	Band 4.1-like protein 2	821	092412_15889_HG_service_v	Phospho (STY)	-0.174013	0.462488	-0.931559	0.815683	1.1865	-2.65032	n. def.	0.543411	-0.174013	0.462488	-0.931559	0.815683	1.1865	-2.65032	-3.82701	0.543411	1329.58	0.58134	34.178	33.878	0.000263	134.08	67.754	7	1	0	1	0.144238	-0.0579376	-0.731906	0.543411	0.144238	-0.0579376	-0.731906	-1.6418	yes	no	821		496;497	5053	44739;44740;44741;44742;44743;44744;44745;44746
11118	TPVLPAGPPTTDPWALNSPHHK	Q9H201	EPN3	Epsin-3	2863	092412_15888_HG_service_v	Phospho (STY)	0.119211	-0.442762	-1.58819	-1.71209	-0.281462	0.308739	-1.44124	-1.89238	0.119211	-0.442762	-1.58819	-1.71209	-0.281462	0.308739	-1.44124	-1.89238	2412.16	0.162745	72.415	71.877	0.00032442	81.157	66.957	5	0	0	1	-0.161776	-1.65014	0.0136385	-1.66681	-0.161776	-1.65014	0.0136385	-1.66681	yes	yes	2863		1645	10189	90561;90562;90563;90564;90565;90566;90567;90568
9027	RKSQMEEVQDELIHR	Q12929-2;Q12929	EPS8	Epidermal growth factor receptor kinase substrate 8	2183	092412_15891_HG_service_v	Phospho (STY)	0.141451	-0.161745	1.71488	1.97812	1.28015	1.16921	1.55721	0.906399	0.141451	-0.161745	1.71488	1.97812	1.28015	1.16921	1.55721	0.906399	1976.91	0.913924	57.975	57.524	0.0078335	79.886	57.348	11	2	0	1	-0.0101471	1.8465	1.22468	1.2318	-0.0101471	1.8465	1.22468	1.2318	yes	no	2183		1095	8280	73188;73189;73190;73191;73192;73193;73194;73195;73196;73197;73198;73199;73200;73201;73202;73203
9028	RKSQMEEVQDELIHR	Q12929-2;Q12929	EPS8	Epidermal growth factor receptor kinase substrate 8	2183	092412_15895_HG_service_v	Oxidation (M);Phospho (STY)	0.532955	n. def.	2.04593	3.21053	1.84415	1.26113	1.3544	2.48302	0.532955	-4.29816	2.04593	3.21053	1.84415	1.26113	1.3544	2.48302	1992.91	0.908839	49.938	49.724	0.00017632	120.6	89.007	9	2	1	1	0.532955	2.62823	1.55264	1.91871	-1.8826	2.62823	1.55264	1.91871	yes	no	2183	1743	1095	8280	73204;73205;73206;73207;73208;73209;73210;73211;73212;73213;73214;73215;73216;73217
10032	SQMEEVQDELIHR	Q12929-2;Q12929	EPS8	Epidermal growth factor receptor kinase substrate 8	2183	092412_15890_HG_service_v	Phospho (STY)	-0.772114	-0.476894	1.2609	1.61679	n. def.	-0.561809	0.574127	0.892756	-0.772114	-0.476894	1.2609	1.61679	-2.9482	-0.561809	0.574127	0.892756	1692.72	0.71785	67.241	66.869	1.2497e-06	213.36	150.56	7	0	0	1	-0.624504	1.43884	-0.56181	0.733441	-0.624504	1.43884	-1.75501	0.733441	yes	no	2183		1095	9196	81586;81587;81588;81589;81590;81591;81592;81593
1529	DLHGSQGSLALSVADR	Q96RT1-8;H0Y9E8;B4DIP2;H0YA04	ERBB2IP	Protein LAP2	2760	092412_15894_HG_service_v	Phospho (STY)	-0.995243	-1.57446	0.576454	0.441236	-0.834299	-0.674591	0.373001	-0.243425	-0.995243	-1.57446	0.576454	0.441236	-0.834299	-0.674591	0.373001	-0.243425	1704.78	0.783228	64.329	63.992	0.0026273	85.28	57.951	3	0	0	1	-1.28485	0.508845	-0.754445	0.0647879	-1.28485	0.508845	-0.754445	0.0647879	yes	no	2760		1550;1551	1426	12685;12686;12687;12688;12689;12690;12691;12692
12216	VPSFESFEDDCSQSLCLNKPTMSFK	P15036	ETS2	Protein C-ets-2	1701	092412_15889_HG_service_v	Oxidation (M);Phospho (STY)	-1.45824	-1.81946	n. def.	n. def.	-0.397932	-0.182125	n. def.	-2.08891	-1.45824	-1.81946	-3.30943	-3.55681	-0.397932	-0.182125	-5.02369	-2.08891	3048.26	0.259226	79.52	79.239	0.020411	51.469	38.386	2	1	1	1	-1.63885	n. def.	-0.290029	-2.08891	-1.63885	-3.43312	-0.290029	-3.5563	yes	yes	1701	1178	904	11196	99578;99579;99580;99581;99582
10054	SQSSSLLDMGNMSASDLDVADR	Q9NV70-2;Q9NV70	EXOC1	Exocyst complex component 1	2955	092412_15891_HG_service_v	2 Oxidation (M);Phospho (STY)	-1.16639	-1.5518	-0.688017	-0.620041	-0.994513	-1.29831	-1.28219	-0.776895	-1.16639	-1.5518	-0.688017	-0.620041	-0.994513	-1.29831	-1.28219	-0.776895	2409.97	0.966549	70.852	70.276	0.0010476	67.285	42.734	3	0	2	1	-1.35909	-0.654029	-1.14641	-1.02954	-1.35909	-0.654029	-1.14641	-1.02954	yes	no	2955	2199;2200	1690;1691;1692;1693	9215	81767;81768;81769;81770;81771;81772;81773;81774
6837	LSSGDPSTSPSLSQTTPSK	Q99504-2;Q99504-4;Q99504-5;Q99504-3;Q99504	EYA3	Eyes absent homolog 3	2769	092412_15892_HG_service_v	Phospho (STY)	-2.60279	n. def.	-1.43096	-2.41785	-0.531744	0.365109	0.639616	-0.37117	-2.60279	-3.20531	-1.43096	-2.41785	-0.531744	0.365109	0.639616	-0.37117	1955.87	0.872496	52.814	52.6	7.7667e-15	203.75	151.25	5	0	0	1	-2.60279	-1.92441	-0.0833178	0.134223	-2.90405	-1.92441	-0.0833178	0.134223	yes	no	2769		1558;2493	6319	55990;55991;55992;55993;55994;55995;55996
188	AEGSSTASSGSQLAEGK	A0A0C4DH52;Q9NZB2-5;Q9NZB2-4;Q9NZB2;Q9NZB2-6;Q9NZB2-2	FAM120A	Constitutive coactivator of PPAR-gamma-like protein 1	292	092412_15892_HG_service_v	Phospho (STY)	0.330522	0.232515	n. def.	2.56917	0.803244	0.48394	1.42723	1.65833	0.330522	0.232515	-3.47126	2.56917	0.803244	0.48394	1.42723	1.65833	1645.68	0.683239	42.881	42.459	2.2138e-11	223.44	157.53	8	0	0	1	0.281519	2.56917	0.643592	1.54278	0.281519	-0.451048	0.643592	1.54278	yes	no	292		167;168;169;170	172	1647;1648;1649;1650;1651;1652;1653;1654
189	AEGSSTASSGSQLAEGK	A0A0C4DH52;Q9NZB2-5;Q9NZB2-4;Q9NZB2;Q9NZB2-6;Q9NZB2-2	FAM120A	Constitutive coactivator of PPAR-gamma-like protein 1	292	092412_15895_HG_service_v	2 Phospho (STY)	-2.30082	n. def.	-2.16297	-2.2178	-1.7156	-2.32891	-2.333	-2.71083	-2.30082	-3.77364	-2.16297	-2.2178	-1.7156	-2.32891	-2.333	-2.71083	1725.65	0.649569	45.15	45.007	0.00077885	96.128	69.596	1	0	0	2	-2.30082	-2.19038	-2.02225	-2.52192	-3.03723	-2.19038	-2.02225	-2.52192	yes	no	292		167;168;169;170	172	1655;1656;1657;1658;1659;1660;1661
10094	SRSQVNGNSGALIK	Q9NX05	FAM120C	Constitutive coactivator of PPAR-gamma-like protein 2	2968	092412_15891_HG_service_v	Phospho (STY)	-2.04408	n. def.	-1.27853	-1.54008	-2.515	-1.49757	-1.06753	-2.23555	-2.04408	-3.7027	-1.27853	-1.54008	-2.515	-1.49757	-1.06753	-2.23555	1509.73	0.73007	45.229	45.086	0.013516	107.18	69.043	2	1	0	1	-2.04408	-1.40931	-2.00628	-1.65154	-2.87339	-1.40931	-2.00628	-1.65154	yes	yes	2968		1702	9251	82115;82116;82117;82118;82119;82120;82121
9871	SNSAPLIHGLSDTSPVFQAEAPSAR	Q96E09	FAM122A	Protein FAM122A	2707	092412_15891_HG_service_v	Phospho (STY)	-0.59613	-0.765238	-1.06476	-0.683241	n. def.	n. def.	-2.32307	n. def.	-0.59613	-0.765238	-1.06476	-0.683241	-3.56452	-3.17001	-2.32307	-3.96284	2631.23	0.23301	79.746	79.346	8.8467e-07	95.195	54.573	5	0	0	1	-0.680684	-0.874002	n. def.	-2.32307	-0.680684	-0.874002	-3.36727	-3.14295	yes	yes	2707		1516;1517;1518;2477	9055	80072;80073;80074;80075;80076
3037	FQDSEFSSSQGEDEK	D6RB01;Q9Y6X4	FAM169A	Soluble lamin-associated protein of 75 kDa	685	092412_15894_HG_service_v	Phospho (STY)	-1.50776	-1.69418	0.743202	0.540373	0.546091	0.605743	0.943914	1.0071	-1.50776	-1.69418	0.743202	0.540373	0.546091	0.605743	0.943914	1.0071	1798.66	0.657084	54.119	53.681	3.9478e-16	266.28	193.6	7	0	0	1	-1.60097	0.641788	0.575917	0.975507	-1.60097	0.641788	0.575917	0.975507	yes	no	685		399;400	2822	24570;24571;24572;24573;24574;24575;24576;24577
8955	RFQDSEFSSSQGEDEK	D6RB01;Q9Y6X4	FAM169A	Soluble lamin-associated protein of 75 kDa	685	092412_15895_HG_service_v	Phospho (STY)	1.80721	-0.145069	2.76953	3.44015	4.33898	3.74689	4.02708	4.39364	1.80721	-0.145069	2.76953	3.44015	4.33898	3.74689	4.02708	4.39364	1954.76	0.758195	50.065	49.752	5.6993e-14	240.44	173.67	11	1	0	1	0.831071	3.10484	4.04294	4.21036	0.831071	3.10484	4.04294	4.21036	yes	no	685		399;400	8215	72456;72457;72458;72459;72460;72461;72462;72463;72464;72465;72466;72467;72468;72469;72470
10893	TLKSFSMVDSSISNR	H0Y3Q9;Q32MH5-2;Q32MH5;Q32MH5-3	FAM214A	Protein FAM214A	1039	092412_15888_HG_service_v	Oxidation (M);Phospho (STY)	1.46649	1.37128	1.48358	n. def.	2.10462	2.00671	1.43478	2.11757	1.46649	1.37128	1.48358	-4.03316	2.10462	2.00671	1.43478	2.11757	1766.79	0.791015	77.364	76.964	0.040448	74.726	24.067	1	1	1	1	1.41889	1.48359	2.05566	1.77617	1.41889	-1.27479	2.05566	1.77617	yes	no	1039	676	612	9995	88662;88663;88664;88665;88666;88667;88668
5910	LEDTWAYCQDTRKGMK	U3KQR7;D6RBT2;Q6ZV65-2;Q6ZV65-1;Q6ZV65	FAM47E	Protein FAM47E	687	092412_15894_HG_service_v	Phospho (STY)	-2.2749	-2.07535	n. def.	-1.25022	-0.0522404	-0.907986	-0.254217	n. def.	-2.2749	-2.07535	-3.63347	-1.25022	-0.0522404	-0.907986	-0.254217	-2.8159	2080.87	0.874762	80.873	80.489	0.052105	47.037	11.905	0	2	0	1	-2.17512	-1.25022	-0.480113	-0.254217	-2.17512	-2.44184	-0.480113	-1.53506	yes	no	687		2671	5463	48535;48536;48537;48538;48539;48540
10093	SRSQPCDLDAR	Q9NYF3	FAM53C	Protein FAM53C	2975	092412_15894_HG_service_v	Phospho (STY)	-0.773901	-0.0449257	0.582089	0.188883	-0.859644	-0.0257282	0.94351	0.247032	-0.773901	-0.0449257	0.582089	0.188883	-0.859644	-0.0257282	0.94351	0.247032	1383.56	0.560227	40.853	40.503	0.0015021	144.15	94.519	4	1	0	1	-0.409413	0.385486	-0.442686	0.595271	-0.409413	0.385486	-0.442686	0.595271	yes	yes	2975		1711	9250	82107;82108;82109;82110;82111;82112;82113;82114
4535	HSSSSNSQGSIHKSKEDVTVSPSQEINAPPDENK	Q5T0W9	FAM83B	Protein FAM83B	2391	092412_15894_HG_service_v	3 Phospho (STY)	n. def.	n. def.	1.4341	0.798121	-2.06507	-0.962486	1.36695	n. def.	-2.94259	-4.00245	1.4341	0.798121	-2.06507	-0.962486	1.36695	-2.9965	3859.6	0.59763	51.815	51.566	0.00060894	57.613	42.102	3	2	0	3	n. def.	1.11611	-1.51378	1.36695	-3.47252	1.11611	-1.51378	-0.814772	yes	yes	2391		1244;1245;1246;1247;1248;1249;1250	4193	36787;36788;36789;36790;36791
5823	LCSSSDTLVSEGEENQKPK	Q5T0W9	FAM83B	Protein FAM83B	2391	092412_15893_HG_service_v	2 Phospho (STY)	-0.824989	-1.21253	-0.530302	-0.209932	-0.421179	-0.922504	-1.15377	-0.124014	-0.824989	-1.21253	-0.530302	-0.209932	-0.421179	-0.922504	-1.15377	-0.124014	2266.91	0.906589	53.297	52.897	0.0065602	79.346	55.293	4	1	0	2	-1.01876	-0.370117	-0.671842	-0.638891	-1.01876	-0.370117	-0.671842	-0.638891	yes	yes	2391		1251;1252;1253;1254	5381	47769;47770;47771;47772;47773;47774;47775;47776
5891	LDSSYFKNR	Q5T0W9	FAM83B	Protein FAM83B	2391	092412_15891_HG_service_v	2 Phospho (STY)	n. def.	n. def.	-2.16194	-2.62889	-3.77467	-2.3188	-2.28072	-2.04547	-4.90456	-3.23472	-2.16194	-2.62889	-3.77467	-2.3188	-2.28072	-2.04547	1288.49	0.489033	51.861	51.612	0.034098	76.1	25.295	0	1	0	2	n. def.	-2.39541	-3.04673	-2.1631	-4.06964	-2.39541	-3.04673	-2.1631	yes	yes	2391		1255;2741	5444	48327;48328;48329;48330;48331;48332
9179	RSQSSSQGDNPLAPGYLPPHYK	Q6ZRV2	FAM83H	Protein FAM83H	2464	092412_15893_HG_service_v	3 Phospho (STY)	3.10209	3.90873	4.19956	4.76674	3.8172	4.2311	4.04443	4.56778	3.10209	3.90873	4.19956	4.76674	3.8172	4.2311	4.04443	4.56778	2638.07	0.0655626	72.573	72.061	2.2544e-05	87.92	63.472	87	1	0	3	3.50541	4.48315	4.02415	4.3061	3.50541	4.48315	4.02415	4.3061	yes	yes	2464		1334;1335;1336;1337	8419	74425;74426;74427;74428;74429;74430;74431;74432;74433;74434;74435;74436;74437;74438;74439;74440;74441;74442;74443;74444;74445;74446;74447
10055	SQSSSQGDNPLAPGYLPPHYK	Q6ZRV2	FAM83H	Protein FAM83H	2464	092412_15895_HG_service_v	3 Phospho (STY)	0.437323	1.77408	2.28295	2.83155	1.76945	2.10845	2.04036	2.84301	0.437323	1.77408	2.28295	2.83155	1.76945	2.10845	2.04036	2.84301	2481.96	0.964452	77.776	77.356	6.8933e-06	105.44	63.091	62	0	0	3	1.1057	2.55725	1.93895	2.44169	1.1057	2.55725	1.93895	2.44169	yes	yes	2464		1334;1335;1336;1337	9216	81775;81776;81777;81778;81779;81780;81781;81782;81783;81784;81785;81786;81787;81788;81789;81790
9744	SLIDNSSEIEDEDQILENSSQK	Q9Y2M0;H3BQ24;Q9Y2M0-2	FAN1	Fanconi-associated nuclease 1	3089	092412_15892_HG_service_v	2 Phospho (STY)	-0.155676	-0.252926	n. def.	n. def.	0.641365	0.713827	-1.59033	-1.50888	-0.155676	-0.252926	-3.42651	-4.36641	0.641365	0.713827	-1.59033	-1.50888	2652.07	0.0728619	82.001	81.626	1.7473e-05	97.57	75.573	3	0	0	2	-0.204301	n. def.	0.677596	-1.54961	-0.204301	-3.89646	0.677596	-1.54961	yes	no	3089		1812;1813;1814	8939	79095;79096;79097;79098;79099;79100
8689	QQAAPDADLSQEPHLF	H3BSA3;O15360	FANCA	Fanconi anemia group A protein	1167	092412_15892_HG_service_v	Phospho (STY)	-0.668865	-0.975113	-0.959564	-1.63977	1.26705	1.20102	0.257215	0.0997429	-0.668865	-0.975113	-0.959564	-1.63977	1.26705	1.20102	0.257215	0.0997429	1845.79	0.793458	80.335	79.973	3.5854e-07	148.01	112.18	8	0	0	1	-0.821989	-1.29967	1.23403	0.178479	-0.821989	-1.29967	1.23403	0.178479	yes	no	1167		672	7973	70409;70410;70411;70412;70413;70414;70415;70416
839	ATEDGEEDEVSAGEK	Q9BXW9	FANCD2	Fanconi anemia group D2 protein	2834	092412_15890_HG_service_v	Phospho (STY)	n. def.	-3.0175	-2.63783	-2.80472	n. def.	n. def.	n. def.	-3.6587	-4.01014	-3.0175	-2.63783	-2.80472	-2.97954	-4.41831	-3.28166	-3.6587	1644.6	0.603985	41.691	41.141	4.8337e-05	135.29	106.41	2	0	0	1	-3.0175	-2.72128	n. def.	-3.6587	-3.51382	-2.72128	-3.69893	-3.47018	yes	yes	2834		1605	772	7111;7112;7113;7114
3848	GQVSQETLSEEASSQATLPNQPVEK	Q9NVI1;Q9NVI1-1	FANCI	Fanconi anemia group I protein	2957	092412_15893_HG_service_v	Phospho (STY)	2.79655	2.46582	0.476269	0.672739	4.67875	4.59515	1.67187	2.32081	2.79655	2.46582	0.476269	0.672739	4.67875	4.59515	1.67187	2.32081	2736.25	0.249113	64.245	63.861	1.4425e-10	137.9	89.614	9	0	0	1	2.63118	0.574504	4.63695	1.99634	2.63118	0.574504	4.63695	1.99634	yes	no	2957		1694;1695;2533	3573	31135;31136;31137;31138;31139;31140;31141;31142;31143;31144;31145;31146
12275	VSAGEPGSHPSPAPR	C9JME2;Q9Y4F1;Q9Y4F1-2	FARP1	FERM, RhoGEF and pleckstrin domain-containing protein 1	564	092412_15894_HG_service_v	Phospho (STY)	-2.57296	n. def.	-3.61425	-2.14238	n. def.	n. def.	-3.68395	-2.41939	-2.57296	-3.57194	-3.61425	-2.14238	-3.78542	-3.44653	-3.68395	-2.41939	1524.67	0.672221	38.132	37.974	0.011027	86.498	55.349	1	0	0	1	-2.57296	-2.87832	n. def.	-3.05167	-3.07245	-2.87832	-3.61598	-3.05167	yes	no	564		348	11253	100026;100027;100028;100029;100030
9199	RTHSQGGYGSQGYK	K7EPH2;K7ER00;Q9Y285-2;Q9Y285;K7ERS0	FARSA	Phenylalanine--tRNA ligase alpha subunit	1307	092412_15893_HG_service_v	Phospho (STY)	4.86616	2.76028	4.21101	3.40229	2.61262	4.47904	1.66848	0.57299	4.86616	2.76028	4.21101	3.40229	2.61262	4.47904	1.66848	0.57299	1604.67	0.673283	33.969	33.707	0.0016135	108.14	53.85	5	1	0	1	3.81322	3.80665	3.54583	1.12074	3.81322	3.80665	3.54583	1.12074	yes	no	1307		748;2232	8438	74587;74588;74589;74590;74591;74592;74593;74594;74595;74596;74597;74598
10744	THSQGGYGSQGYK	K7EPH2;K7ER00;Q9Y285-2;Q9Y285;K7ERS0	FARSA	Phenylalanine--tRNA ligase alpha subunit	1307	092412_15893_HG_service_v	Phospho (STY)	0.159365	0.30747	1.18017	0.189461	-0.275637	0.851543	0.837801	-0.650106	0.159365	0.30747	1.18017	0.189461	-0.275637	0.851543	0.837801	-0.650106	1448.57	0.572172	37.09	36.817	4.2183e-09	169.06	109.83	10	0	0	1	0.233418	0.684815	0.287953	0.0938473	0.233418	0.684815	0.287953	0.0938473	yes	no	1307		748;2232	9851	87454;87455;87456;87457;87458;87459;87460;87461;87462;87463;87464;87465;87466;87467;87468
6824	LSQVNESDADDEDNYGAR	Q6V0I7-2;Q6V0I7-3;Q6V0I7	FAT4	Protocadherin Fat 4	2452	092412_15895_HG_service_v	Phospho (STY)	-0.48875	-0.788317	2.49838	2.86483	0.0431366	-0.851193	1.31294	2.04743	-0.48875	-0.788317	2.49838	2.86483	0.0431366	-0.851193	1.31294	2.04743	2076.79	0.790951	52.261	51.861	5.5313e-39	299.94	256.64	11	0	0	1	-0.638534	2.68161	-0.404028	1.68018	-0.638534	2.68161	-0.404028	1.68018	yes	no	2452		1317	6308	55910;55911;55912;55913;55914;55915;55916;55917;55918;55919;55920;55921;55922;55923;55924;55925
5486	KEYITKQIASVK	Q8NCQ5-2;Q8NCQ5;J3QLF9	FBXO15	F-box only protein 15	2584	092412_15892_HG_service_v	2 Phospho (STY)	5.61192	5.22955	3.70986	3.0779	4.58026	4.08084	4.22137	4.11997	5.61192	5.22955	3.70986	3.0779	4.58026	4.08084	4.22137	4.11997	1566.75	0.745976	91.153	90.928	0.042318	66.674	8.5016	2	2	0	2	5.42073	3.39388	4.33055	4.17067	5.42073	3.39388	4.33055	4.17067	yes	no	2584		1428;2757	5071	44871;44872;44873;44874;44875;44876;44877;44878
8186	PGGQNDSQQGQLEENNNR	S4R3N3;S4R3U4;Q969H0	FBXW7	F-box/WD repeat-containing protein 7	2687	092412_15894_HG_service_v	Phospho (STY)	n. def.	n. def.	-4.03911	n. def.	-1.70827	-1.28388	-1.5459	-1.52612	-2.6557	-2.52645	-4.03911	-3.85222	-1.70827	-1.28388	-1.5459	-1.52612	2063.83	0.829403	40.14	40	0.00099972	85.362	45.176	2	0	0	1	n. def.	-4.03911	-1.49608	-1.53601	-2.59107	-3.94567	-1.49608	-1.53601	yes	no	2687		1505	7499	66594;66595;66596;66597;66598
10902	TLLSYSELWKSSLR	Q8TBJ5-2;Q8TBJ5	FEZF2	Fez family zinc finger protein 2	2618	092412_15888_HG_service_v	3 Phospho (STY)	-2.6745	-2.59266	-1.95577	-1.45658	-2.38195	-2.2503	-2.16678	-1.52265	-2.6745	-2.59266	-1.95577	-1.45658	-2.38195	-2.2503	-2.16678	-1.52265	1921.8	0.802913	70.409	69.834	0.04362	44.829	16.189	0	1	0	3	-2.63358	-1.70618	-2.31612	-1.84472	-2.63358	-1.70618	-2.31612	-1.84472	yes	no	2618		1461;1462;1463;2760	10004	88726;88727;88728;88729;88730;88731;88732;88733
9886	SNTAGSQSQVETEA	Q02790	FKBP4	Peptidyl-prolyl cis-trans isomerase FKBP4;Peptidyl-prolyl cis-trans isomerase FKBP4, N-terminally processed	2134	092412_15892_HG_service_v	Phospho (STY)	-1.83315	-2.04469	-0.129986	-0.274151	0.244883	0.335741	1.22377	1.33605	-1.83315	-2.04469	-0.129986	-0.274151	0.244883	0.335741	1.22377	1.33605	1487.58	0.577711	44.133	43.796	1.7273e-07	225.86	149.97	8	0	0	1	-1.93892	-0.202068	0.290312	1.27991	-1.93892	-0.202068	0.290312	1.27991	yes	yes	2134		1046;1047;1048	9065	80261;80262;80263;80264;80265;80266;80267;80268
3953	GTDSQAMEEEKPEGHV	Q13451	FKBP5	Peptidyl-prolyl cis-trans isomerase FKBP5	2214	092412_15889_HG_service_v	Oxidation (M);Phospho (STY)	1.24771	-0.98736	1.77116	1.61959	4.84953	4.76648	4.96506	3.67842	1.24771	-0.98736	1.77116	1.61959	4.84953	4.76648	4.96506	3.67842	1838.7	0.702988	43.656	43.383	2.7024e-09	190.37	139.65	15	1	1	1	0.130177	1.69537	4.80801	4.32174	0.130177	1.69537	4.80801	4.32174	yes	yes	2214	1768	1121;2348	3659	31997;31998;31999;32000;32001;32002;32003;32004;32005;32006;32007;32008;32009;32010;32011;32012;32013;32014;32015;32016;32017;32018;32019;32020;32021;32022
3954	GTDSQAMEEEKPEGHV	Q13451	FKBP5	Peptidyl-prolyl cis-trans isomerase FKBP5	2214	092412_15889_HG_service_v	Phospho (STY)	1.65296	-0.475176	2.31342	1.62818	4.28364	4.53143	4.87649	4.25009	1.65296	-0.475176	2.31342	1.62818	4.28364	4.53143	4.87649	4.25009	1822.71	0.708073	49.066	48.793	7.0067e-09	202.61	147.58	13	1	0	1	0.588891	1.9708	4.40753	4.56329	0.588891	1.9708	4.40753	4.56329	yes	yes	2214		1121;2348	3659	32023;32024;32025;32026;32027;32028;32029;32030;32031;32032;32033;32034;32035;32036;32037
4450	HPPDDDLSQDSPEQEASK	Q9P0K8-2;Q9P0K8	FOXJ2	Forkhead box protein J2	2986	092412_15895_HG_service_v	Phospho (STY)	0.267406	n. def.	1.7677	2.05116	0.146135	0.590635	1.44886	0.117447	0.267406	-3.46611	1.7677	2.05116	0.146135	0.590635	1.44886	0.117447	2073.82	0.816438	50.28	50.054	1.912e-14	197.86	135.12	8	0	0	1	0.267406	1.90943	0.368385	0.783153	-1.59935	1.90943	0.368385	0.783153	yes	no	2986		1719	4118	36098;36099;36100;36101;36102;36103;36104;36105;36106;36107;36108;36109;36110;36111;36112
4451	HPPDDDLSQDSPEQEASKSPR	Q9P0K8-2;Q9P0K8	FOXJ2	Forkhead box protein J2	2986	092412_15894_HG_service_v	2 Phospho (STY)	-0.61997	n. def.	1.05564	0.479153	-0.967697	-0.584774	0.886868	-0.516491	-0.61997	-4.0903	1.05564	0.479153	-0.967697	-0.584774	0.886868	-0.516491	2493.97	0.968672	50.291	50.077	3.575e-06	123.42	96.978	9	1	0	2	-0.61997	0.767397	-0.776236	0.185188	-2.35513	0.767397	-0.776236	0.185188	yes	no	2986		1719;1720	4119	36113;36114;36115;36116;36117;36118;36119
9152	RRHPPDDDLSQDSPEQEASK	Q9P0K8-2;Q9P0K8	FOXJ2	Forkhead box protein J2	2986	092412_15891_HG_service_v	Phospho (STY)	-1.60309	n. def.	-1.54192	-1.64434	-1.5498	-1.58782	-1.12976	-2.40896	-1.60309	-3.12434	-1.54192	-1.64434	-1.5498	-1.58782	-1.12976	-2.40896	2386.02	0.0186599	43.737	43.609	0.0087781	76.237	42.197	2	2	0	1	-1.60309	-1.59313	-1.56881	-1.76936	-2.36372	-1.59313	-1.56881	-1.76936	yes	no	2986		1719	8397	74174;74175;74176;74177;74178;74179;74180
8252	PPYSYVALIAMAIRESAEKR	P58012	FOXL2	Forkhead box protein L2	2025	092412_15895_HG_service_v	2 Phospho (STY);Oxidation (M)	-2.2933	-2.00576	-0.864998	-0.402168	-0.541458	-0.113279	-1.12128	-0.143971	-2.2933	-2.00576	-0.864998	-0.402168	-0.541458	-0.113279	-1.12128	-0.143971	2440.13	0.126299	69.32	68.745	0.031379	62.823	35.491	1	2	1	2	-2.14953	-0.633583	-0.327369	-0.632626	-2.14953	-0.633583	-0.327369	-0.632626	yes	yes	2025	1587	1022;2728	7562	67078;67079;67080;67081;67082;67083;67084;67085
354	AGSQVVATTAR	Q9BWH2	FUNDC2	FUN14 domain-containing protein 2	2826	092412_15892_HG_service_v	Phospho (STY)	0.0922394	n. def.	0.364397	1.66048	-0.276325	0.0820446	0.0491123	-0.227129	0.0922394	-4.41458	0.364397	1.66048	-0.276325	0.0820446	0.0491123	-0.227129	1139.53	0.533602	43.637	43.509	0.039984	81.713	41.698	1	0	0	1	0.0922394	1.01244	-0.0971403	-0.0890083	-2.16117	1.01244	-0.0971403	-0.0890083	yes	yes	2826		1600	323	3012;3013;3014;3015;3016;3017;3018
10173	SSSPAPADIAQTVQEDLR	Q13283	G3BP1	Ras GTPase-activating protein-binding protein 1	2206	092412_15888_HG_service_v	Phospho (STY)	-0.956358	-1.39681	-1.97967	-2.18129	-1.16467	-1.1905	n. def.	n. def.	-0.956358	-1.39681	-1.97967	-2.18129	-1.16467	-1.1905	-4.08415	-3.90375	1963.89	0.888815	85.014	84.714	0.00033892	108.28	62.539	1	0	0	1	-1.17658	-2.08048	-1.17759	n. def.	-1.17658	-2.08048	-1.17759	-3.99395	yes	yes	2206		1114;1115	9325	82696;82697;82698;82699;82700;82701
10510	TDSQTIGDFATR	Q13480-2	GAB1	GRB2-associated-binding protein 1	2217	092412_15895_HG_service_v	Phospho (STY)	0.825117	0.574102	2.21781	1.9169	0.684818	0.646378	1.16053	1.07742	0.825117	0.574102	2.21781	1.9169	0.684818	0.646378	1.16053	1.07742	1390.58	0.576589	63.835	63.484	0.0003912	134.08	92.972	7	0	0	1	0.69961	2.06735	0.665598	1.11898	0.69961	2.06735	0.665598	1.11898	yes	yes	2217		1122	9630	85358;85359;85360;85361;85362;85363;85364;85365
1301	DEALQNISADDLPDSASQAAHPQDSAFSYR	F8W9S7;Q14C86-3;Q14C86-4;Q14C86-2;Q14C86-6;Q14C86-5;Q14C86	GAPVD1	GTPase-activating protein and VPS9 domain-containing protein 1	984	092412_15892_HG_service_v	Phospho (STY)	2.86633	3.32832	3.87732	4.10983	4.06683	3.80205	3.89181	3.34881	2.86633	3.32832	3.87732	4.10983	4.06683	3.80205	3.89181	3.34881	3298.41	0.405173	76.394	75.925	4.1851e-18	156.47	125.91	13	0	0	1	3.09733	3.99357	3.93444	3.62031	3.09733	3.99357	3.93444	3.62031	yes	no	984		580;581;582;583;584	1212	10771;10772;10773;10774;10775;10776;10777;10778;10779;10780;10781;10782;10783
3678	GLLSQGSPLSWEETK	E1CEI4;P48506;D6RGF8;A0A0C4DGB2	GCLC	Glutamate--cysteine ligase catalytic subunit	703	092412_15892_HG_service_v	Phospho (STY)	1.4593	1.64135	2.26475	2.56611	3.50432	3.61989	4.28818	4.0648	1.4593	1.64135	2.26475	2.56611	3.50432	3.61989	4.28818	4.0648	1710.79	0.786582	86.304	85.992	6.141e-21	267.69	215.89	7	0	0	1	1.55032	2.41543	3.56211	4.17649	1.55032	2.41543	3.56211	4.17649	yes	no	703		405	3421	29810;29811;29812;29813;29814;29815;29816;29817
11658	VDSTTCLFPVEEK	Q06210-2;Q06210	GFPT1	Glutamine--fructose-6-phosphate aminotransferase [isomerizing] 1	2148	092412_15888_HG_service_v	Phospho (STY)	-0.0940056	-0.212627	-0.526899	-0.60099	n. def.	n. def.	n. def.	n. def.	-0.0940056	-0.212627	-0.526899	-0.60099	-4.18278	-3.98493	-3.84456	-4.03895	1603.68	0.68409	74.677	74.39	1.0453e-05	158.17	120.52	4	0	0	1	-0.153316	-0.563945	n. def.	n. def.	-0.153316	-0.563945	-4.08386	-3.94175	yes	no	2148		1052;2325	10682	94911;94912;94913;94914
11014	TNLQPLESTQSQDF	Q9Y248	GINS2	DNA replication complex GINS protein PSF2	3080	092412_15889_HG_service_v	Phospho (STY)	1.23799	1.39036	2.0819	1.7052	-0.334413	3.27928	3.65408	3.37747	1.23799	1.39036	2.0819	1.7052	-0.334413	3.27928	3.65408	3.37747	1686.71	0.713811	76.325	75.85	2.5959e-09	166.3	99.163	7	0	0	1	1.31417	1.89355	1.47243	3.51577	1.31417	1.89355	1.47243	3.51577	yes	yes	3080		1808;1809;2570	10097	89699;89700;89701;89702;89703;89704;89705;89706;89707;89708
11015	TNLQPLESTQSQDF	Q9Y248	GINS2	DNA replication complex GINS protein PSF2	3080	092412_15892_HG_service_v	2 Phospho (STY)	-3.74511	n. def.	n. def.	-2.78095	-1.38195	-0.696941	-1.03496	-0.70652	-3.74511	-3.47866	-3.25125	-2.78095	-1.38195	-0.696941	-1.03496	-0.70652	1766.68	0.680141	82.431	82.073	0.01959	69.747	38.636	1	0	0	2	-3.74511	-2.78095	-1.03945	-0.870742	-3.61189	-3.0161	-1.03945	-0.870742	yes	yes	3080		1808;1809;2570	10097	89709;89710;89711;89712;89713;89714
3823	GQASQITASNLVQNYK	Q9BRX5-2;Q9BRX5;Q9BRX5-3	GINS3	DNA replication complex GINS protein PSF3	2799	092412_15894_HG_service_v	Phospho (STY)	-3.04295	n. def.	-2.51118	-1.84983	-0.416195	-0.446472	-1.2291	-0.393982	-3.04295	-4.22327	-2.51118	-1.84983	-0.416195	-0.446472	-1.2291	-0.393982	1800.84	0.840743	69.813	69.27	4.3812e-10	210.71	136.57	3	0	0	1	-3.04295	-2.18051	-0.431334	-0.811541	-3.63311	-2.18051	-0.431334	-0.811541	yes	no	2799		1584	3548	30952;30953;30954;30955;30956;30957;30958
1482	DKDSGSSSPLPK	H7C0B2;Q86VQ1	GLCCI1	Glucocorticoid-induced transcript 1 protein	1195	092412_15894_HG_service_v	2 Phospho (STY)	-3.10414	n. def.	-1.57479	-1.53178	-2.26676	-2.37818	-1.74712	-0.892414	-3.10414	-2.88499	-1.57479	-1.53178	-2.26676	-2.37818	-1.74712	-0.892414	1376.53	0.526207	39.744	39.602	0.0016062	109.79	25.314	5	1	0	2	-3.10414	-1.55328	-2.32247	-1.31977	-2.99456	-1.55328	-2.32247	-1.31977	yes	no	1195		684;685;686	1381	12319;12320;12321;12322;12323;12324;12325
6401	LLLSTLTLLSK	G3V5E4;G3V4W4;Q96EK6	GNPNAT1	Glucosamine 6-phosphate N-acetyltransferase	1015	092412_15893_HG_service_v	3 Phospho (STY)	n. def.	-1.7469	n. def.	-1.81629	-0.962517	-1.39091	-1.15906	n. def.	-3.54688	-1.7469	-3.89948	-1.81629	-0.962517	-1.39091	-1.15906	-3.23998	1440.67	0.668317	78.664	78.181	0.037667	54.784	17.431	0	0	0	3	-1.7469	-1.81629	-1.17671	-1.15906	-2.64689	-2.85788	-1.17671	-2.19952	yes	no	1015		597;598;2179	5926	52621;52622;52623;52624;52625
852	ATGPPSQNSNIGTGR	Q9UKJ3-2;Q9UKJ3	GPATCH8	G patch domain-containing protein 8	3048	092412_15891_HG_service_v	Phospho (STY)	-3.00624	n. def.	-0.977535	-1.67321	-2.5047	-1.61149	-0.419939	-1.4833	-3.00624	-3.82164	-0.977535	-1.67321	-2.5047	-1.61149	-0.419939	-1.4833	1535.67	0.672949	42.386	42.229	4.4392e-07	161.08	117.48	5	0	0	1	-3.00624	-1.32537	-2.0581	-0.951617	-3.41394	-1.32537	-2.0581	-0.951617	yes	no	3048		1769	785	7221;7222;7223;7224;7225;7226;7227
11310	TTDRKSEFLK	Q9HC44	GPBP1L1	Vasculin-like protein 1	2909	092412_15888_HG_service_v	3 Phospho (STY)	-1.6393	n. def.	-1.16731	-2.07756	0.0868053	-1.28846	-1.70095	-1.85014	-1.6393	-3.3808	-1.16731	-2.07756	0.0868053	-1.28846	-1.70095	-1.85014	1463.55	0.549992	53.205	52.991	0.023108	77.279	14.981	2	2	0	3	-1.6393	-1.62244	-0.600829	-1.77554	-2.51005	-1.62244	-0.600829	-1.77554	yes	yes	2909		1675;2523;2524	10357	91965;91966;91967;91968;91969;91970;91971
10974	TMFIGGSQLSQK	P80108	GPLD1	Phosphatidylinositol-glycan-specific phospholipase D	2108	092412_15888_HG_service_v	2 Phospho (STY)	-0.449865	-3.25391	1.32408	1.61076	1.1001	0.72809	1.8794	2.16349	-0.449865	-3.25391	1.32408	1.61076	1.1001	0.72809	1.8794	2.16349	1455.59	0.587033	42.947	42.585	0.014899	94.639	12.736	1	0	0	2	-1.85189	1.46742	0.914096	2.02145	-1.85189	1.46742	0.914096	2.02145	yes	yes	2108		1038;2321	10064	89356;89357;89358;89359;89360;89361;89362;89363
996	AYSQEEITQGFEETGDTLYAPYSTHFQLQNQPPQK	Q8NFJ5	GPRC5A	Retinoic acid-induced protein 3	2602	092412_15891_HG_service_v	Phospho (STY)	-1.49302	n. def.	0.0668583	1.62987	-1.85365	-1.39012	-1.09135	-0.689364	-1.49302	-4.2265	0.0668583	1.62987	-1.85365	-1.39012	-1.09135	-0.689364	4124.83	0.831701	84.086	83.724	0.00037338	64.169	51.598	3	0	0	1	-1.49302	0.848364	-1.62188	-0.890356	-2.85976	0.848364	-1.62188	-0.890356	yes	yes	2602		2456;2457	922	8345;8346;8347;8348;8349;8350;8351;8352
2148	EGSQGELTPANSQSR	C9JFE4;Q13098-5;Q13098;Q13098-7;A0A096LP07;A0A096LPJ3;A8K070;J3QQX0	GPS1	COP9 signalosome complex subunit 1	550	092412_15889_HG_service_v	Phospho (STY)	6.95821	5.46456	4.91247	4.90325	5.99197	7.00444	6.08459	6.15249	6.95821	5.46456	4.91247	4.90325	5.99197	7.00444	6.08459	6.15249	1639.68	0.683908	43.777	43.554	3.9664e-07	199.31	164.91	12	0	0	1	6.21139	4.90786	6.4982	6.11854	6.21139	4.90786	6.4982	6.11854	yes	no	550		342;343;2125	1992	17478;17479;17480;17481;17482;17483;17484;17485;17486;17487;17488;17489;17490;17491;17492;17493;17494;17495;17496;17497
2149	EGSQGELTPANSQSR	C9JFE4;Q13098-5;Q13098;Q13098-7;A0A096LP07;A0A096LPJ3;A8K070;J3QQX0	GPS1	COP9 signalosome complex subunit 1	550	092412_15892_HG_service_v	2 Phospho (STY)	-2.91386	0.177677	0.794552	1.04209	2.43952	2.16874	1.73718	2.17325	-2.91386	0.177677	0.794552	1.04209	2.43952	2.16874	1.73718	2.17325	1719.65	0.650238	44.573	44.213	3.8929e-08	217.39	155.31	12	0	0	2	-1.36809	0.918321	2.30413	1.95521	-1.36809	0.918321	2.30413	1.95521	yes	no	550		342;343;2125	1992	17498;17499;17500;17501;17502;17503;17504;17505;17506;17507;17508;17509;17510;17511;17512;17513
2150	EGSQGELTPANSQSR	C9JFE4;Q13098-5;Q13098;Q13098-7;A0A096LP07;A0A096LPJ3;A8K070;J3QQX0	GPS1	COP9 signalosome complex subunit 1	550	092412_15893_HG_service_v	3 Phospho (STY)	n. def.	n. def.	-1.83281	-1.33782	-1.45343	-1.27459	-1.42029	-0.245361	-3.68286	-3.08048	-1.83281	-1.33782	-1.45343	-1.27459	-1.42029	-0.245361	1799.62	0.616568	44.594	44.428	4.291e-07	149.3	97.504	3	0	0	3	n. def.	-1.58531	-1.36401	-0.832824	-3.38167	-1.58531	-1.36401	-0.832824	yes	no	550		342;343;2125	1992	17514;17515;17516;17517;17518;17519
9937	SPPREGSQGELTPANSQSR	C9JFE4;Q13098-5;Q13098;Q13098-7;A0A096LP07;A0A096LPJ3;A8K070;J3QQX0	GPS1	COP9 signalosome complex subunit 1	550	092412_15895_HG_service_v	Phospho (STY)	2.80855	3.30075	3.32829	3.12055	3.9866	3.32039	3.81216	4.4009	2.80855	3.30075	3.32829	3.12055	3.9866	3.32039	3.81216	4.4009	2076.92	0.922575	42.816	42.454	2.5774e-11	167.87	139.54	15	1	0	1	3.05465	3.22442	3.65349	4.10653	3.05465	3.22442	3.65349	4.10653	yes	no	550		342;343;344;2125	9113	80621;80622;80623;80624;80625;80626;80627;80628;80629;80630;80631;80632;80633;80634;80635;80636
9938	SPPREGSQGELTPANSQSR	C9JFE4;Q13098-5;Q13098;Q13098-7;A0A096LP07;A0A096LPJ3;A8K070;J3QQX0	GPS1	COP9 signalosome complex subunit 1	550	092412_15895_HG_service_v	2 Phospho (STY)	-1.43059	n. def.	0.0671024	-0.339693	1.69849	1.84979	1.82194	1.57358	-1.43059	-4.23938	0.0671024	-0.339693	1.69849	1.84979	1.82194	1.57358	2156.89	0.888905	44.692	44.534	6.2724e-05	115.06	79.876	13	1	0	2	-1.43059	-0.136295	1.77414	1.69776	-2.83498	-0.136295	1.77414	1.69776	yes	no	550		342;343;344;2125	9113	80637;80638;80639;80640;80641;80642;80643;80644;80645;80646;80647;80648;80649;80650;80651;80652;80653
151	ADRPSSLPLDFNDEFSDLDGVVQQR	B7Z4W8;Q96HH9-5;Q96HH9-4;Q96HH9;Q96HH9-2;Q96HH9-3;D6REP5;E9PD09	GRAMD3	GRAM domain-containing protein 3	476	092412_15894_HG_service_v	Phospho (STY)	0.544292	0.897013	1.40089	1.73786	0.892536	1.10118	1.97991	1.90224	0.544292	0.897013	1.40089	1.73786	0.892536	1.10118	1.97991	1.90224	2899.3	0.302546	91.391	91.166	8.1898e-07	99.078	62.342	5	1	0	1	0.720653	1.56938	0.99686	1.94108	0.720653	1.56938	0.99686	1.94108	yes	no	476		299	137	1377;1378;1379;1380;1381;1382;1383;1384
11348	TTSFAESCKPVQQPSAFGSMK	P49841;P49841-2	GSK3B	Glycogen synthase kinase-3 beta	1955	092412_15888_HG_service_v	Oxidation (M);Phospho (STY)	1.40915	2.09078	0.914274	0.74621	0.208708	1.07817	0.328856	-0.320198	1.40915	2.09078	0.914274	0.74621	0.208708	1.07817	0.328856	-0.320198	2383.02	0.022548	58.375	57.925	0.0021507	76.237	53.611	4	1	1	1	1.74996	0.830242	0.64344	0.00432873	1.74996	0.830242	0.64344	0.00432873	yes	no	1955	1505	999;2307;2308	10392	92295;92296;92297;92298;92299;92300;92301;92302
11349	TTSFAESCKPVQQPSAFGSMK	P49841;P49841-2	GSK3B	Glycogen synthase kinase-3 beta	1955	092412_15889_HG_service_v	Phospho (STY)	-0.441765	-0.14196	-1.65344	-1.6546	-2.03527	-1.40535	-1.93826	-1.83043	-0.441765	-0.14196	-1.65344	-1.6546	-2.03527	-1.40535	-1.93826	-1.83043	2367.03	0.0276334	63.674	63.312	0.016128	54.521	37.907	1	1	0	1	-0.291862	-1.65402	-1.72031	-1.88435	-0.291862	-1.65402	-1.72031	-1.88435	yes	no	1955		999;2307;2308	10392	92303;92304;92305;92306;92307;92308;92309;92310
3753	GNSRPGTPSAEGGSTSSTLR	P35269;M0QXD6	GTF2F1	General transcription factor IIF subunit 1	1860	092412_15891_HG_service_v	2 Phospho (STY)	0.540701	1.3841	2.85391	2.88067	0.105955	0.745712	2.81986	2.29581	0.540701	1.3841	2.85391	2.88067	0.105955	0.745712	2.81986	2.29581	2077.85	0.846706	45.561	45.223	4.9841e-06	131.65	91.749	13	1	0	2	0.962402	2.86729	0.425834	2.55784	0.962402	2.86729	0.425834	2.55784	yes	no	1860		939;940;2296	3484	30443;30444;30445;30446;30447;30448;30449;30450;30451;30452;30453;30454;30455;30456;30457;30458
3754	GNSRPGTPSAEGGSTSSTLR	P35269;M0QXD6	GTF2F1	General transcription factor IIF subunit 1	1860	092412_15889_HG_service_v	Phospho (STY)	-1.33135	-0.0417004	n. def.	-2.38174	-2.12197	-0.889988	-1.01197	-2.91547	-1.33135	-0.0417004	-3.6165	-2.38174	-2.12197	-0.889988	-1.01197	-2.91547	1997.88	0.880376	42.42	41.838	0.0024074	72.801	47.883	3	1	0	1	-0.686524	-2.38174	-1.50598	-1.96372	-0.686524	-2.99912	-1.50598	-1.96372	yes	no	1860		939;940;2296	3484	30459;30460;30461;30462;30463;30464;30465;30466
2504	ETDGSSQIKQEPDPTW	P78347-2;P78347-4;P78347-3;P78347	GTF2I	General transcription factor II-I	2103	092412_15894_HG_service_v	Phospho (STY)	-1.91858	-2.51071	-0.360531	-0.114611	0.0534019	0.132866	1.10384	0.945991	-1.91858	-2.51071	-0.360531	-0.114611	0.0534019	0.132866	1.10384	0.945991	1896.78	0.777868	66.229	65.904	0.0061788	104.16	66.504	2	1	0	1	-2.21464	-0.237571	0.0931339	1.02492	-2.21464	-0.237571	0.0931339	1.02492	yes	no	2103		1036;2320	2323	20266;20267;20268;20269;20270;20271;20272;20273
2139	EGPSGSGDSQLSASSR	Q12789-3;Q12789	GTF3C1	General transcription factor 3C polypeptide 1	2172	092412_15895_HG_service_v	Phospho (STY)	-0.895773	-0.510664	1.28114	0.886667	-0.798143	-0.937529	0.0154629	0.162281	-0.895773	-0.510664	1.28114	0.886667	-0.798143	-0.937529	0.0154629	0.162281	1600.64	0.636623	44.293	43.943	0.00041728	118.05	92.788	9	0	0	1	-0.703218	1.0839	-0.867836	0.088872	-0.703218	1.0839	-0.867836	0.088872	yes	no	2172		1056;1057;1058;1059	1985	17412;17413;17414;17415;17416;17417;17418;17419
2141	EGPSGSGDSQLSASSR	Q12789-3;Q12789	GTF3C1	General transcription factor 3C polypeptide 1	2172	092412_15893_HG_service_v	2 Phospho (STY)	-2.32237	n. def.	-1.06037	-0.980102	-0.999432	-2.68917	-1.05241	-0.833307	-2.32237	-2.82325	-1.06037	-0.980102	-0.999432	-2.68917	-1.05241	-0.833307	1680.6	0.602953	45.612	45.467	1.4571e-05	134.58	95.706	5	0	0	2	-2.32237	-1.02024	-1.8443	-0.942858	-2.57281	-1.02024	-1.8443	-0.942858	yes	no	2172		1056;1057;1058;1059	1985	17427;17428;17429;17430;17431;17432;17433;17434;17435;17436;17437;17438;17439
11269	TSQPPVPQGEAEEDSQGK	Q12789-3;Q12789	GTF3C1	General transcription factor 3C polypeptide 1	2172	092412_15895_HG_service_v	Phospho (STY)	4.88246	3.59563	6.4925	7.09026	5.94495	5.40259	5.33688	6.44996	4.88246	3.59563	6.4925	7.09026	5.94495	5.40259	5.33688	6.44996	1962.82	0.820795	46.019	45.682	2.7283e-15	212.04	168.93	31	0	0	1	4.23905	6.79138	5.67377	5.89342	4.23905	6.79138	5.67377	5.89342	yes	no	2172		1060	10321	91723;91724;91725;91726;91727;91728;91729;91730;91731;91732;91733;91734;91735;91736;91737;91738
11271	TSQPPVPQGEAEEDSQGKEGPSGSGDSQLSASSR	Q12789-3;Q12789	GTF3C1	General transcription factor 3C polypeptide 1	2172	092412_15893_HG_service_v	Phospho (STY)	n. def.	n. def.	n. def.	0.924286	n. def.	1.33577	1.22787	0.891294	-2.55723	-3.5188	-4.08322	0.924286	-3.69017	1.33577	1.22787	0.891294	3465.48	0.480523	51.816	51.554	0.00088935	61.538	43.917	2	1	0	1	n. def.	0.924286	1.33577	1.05958	-3.03802	-1.57946	-1.1772	1.05958	yes	no	2172		1056;1057;1058;1059;1060	10322	91752;91753;91754;91755
5461	KATQASQEY	P16104	H2AFX	Histone H2AX	1711	092412_15891_HG_service_v	2 Phospho (STY)	-2.93978	n. def.	0.521622	1.30811	-2.35655	-2.09711	0.247028	0.667755	-2.93978	-3.70341	0.521622	1.30811	-2.35655	-2.09711	0.247028	0.667755	1184.42	0.4152	38.354	38.194	0.034679	89.26	29.42	2	1	0	2	-2.93978	0.914864	-2.22683	0.457392	-3.3216	0.914864	-2.22683	0.457392	yes	yes	1711		907;2279	5046	44700;44701;44702;44703;44704;44705;44706
11467	TWDDDYVLKR	H0YJD4;H0YJP0;A0A087X2H1;Q9ULT8	HECTD1	E3 ubiquitin-protein ligase HECTD1	169	092412_15888_HG_service_v	2 Phospho (STY)	-1.58862	n. def.	-1.65959	n. def.	n. def.	n. def.	-1.81662	-2.78816	-1.58862	-2.71067	-1.65959	-3.17017	-3.49341	-3.48895	-1.81662	-2.78816	1469.56	0.562927	53.2	53.038	0.040084	59.265	6.4432	1	1	0	2	-1.58862	-1.65959	n. def.	-2.30239	-2.14964	-2.41488	-3.49118	-2.30239	yes	no	169		2044;2646	10502	93338;93339;93340;93341
7250	MFTQRGTMTR	Q96JB3-2;Q96JB3	HIC2	Hypermethylated in cancer 2 protein	2728	092412_15890_HG_service_v	2 Phospho (STY)	2.25281	1.42115	3.26435	3.32058	3.01989	2.46999	3.15654	3.15019	2.25281	1.42115	3.26435	3.32058	3.01989	2.46999	3.15654	3.15019	1387.52	0.517907	68.435	68.026	0.023586	99.788	58.7	0	1	0	2	1.83698	3.29247	2.74494	3.15336	1.83698	3.29247	2.74494	3.15336	yes	no	2728		2479;2480	6681	59296;59297;59298;59299;59300;59301;59302;59303
10695	TGSQEGTSMEGSRPAAPAEPGTLK	Q8IV36-3;Q8IV36-2;Q8IV36	HID1	Protein HID1	2522	092412_15891_HG_service_v	Phospho (STY)	-1.02733	n. def.	0.725761	-0.457323	-1.50704	-0.309254	-0.0327969	-0.883902	-1.02733	-3.64723	0.725761	-0.457323	-1.50704	-0.309254	-0.0327969	-0.883902	2438.08	0.078483	53.907	53.65	0.013994	59.011	36.442	3	1	0	1	-1.02732	0.134219	-0.908146	-0.458349	-2.33728	0.134219	-0.908146	-0.458349	yes	no	2522		1383;2427	9808	86729;86730;86731;86732;86733;86734;86735
4308	HISQISVAEDDDESLLGHLMIVGK	P49773	HINT1	Histidine triad nucleotide-binding protein 1	1952	092412_15891_HG_service_v	Oxidation (M);Phospho (STY)	n. def.	-2.32144	-1.03754	-0.916058	-1.29878	-1.65992	n. def.	-1.27439	-4.4667	-2.32144	-1.03754	-0.916058	-1.29878	-1.65992	-4.5293	-1.27439	2701.27	0.267012	83.924	83.566	0.015447	47.472	33.463	1	0	1	1	-2.32144	-0.976798	-1.47935	-1.27439	-3.39407	-0.976798	-1.47935	-2.90185	yes	yes	1952	1502	992	3988	34980;34981;34982;34983;34984;34985
7338	MLKGISSSSLK	P31629	HIVEP2	Transcription factor HIVEP2	1839	092412_15893_HG_service_v	2 Phospho (STY);Oxidation (M)	n. def.	-1.95109	n. def.	-0.353533	-1.27844	-1.52357	-0.991131	-0.923065	-3.39447	-1.95109	-3.4484	-0.353533	-1.27844	-1.52357	-0.991131	-0.923065	1325.57	0.57032	77.988	77.496	0.045966	60.691	18.355	0	1	1	2	-1.95109	-0.353533	-1.401	-0.957098	-2.67278	-1.90097	-1.401	-0.957098	yes	yes	1839	1353	931;932;933	6750	59898;59899;59900;59901;59902;59903
5546	KLEKEEEEGISQESSEEEQ	P17096;P17096-2	HMGA1	High mobility group protein HMG-I/HMG-Y	1719	092412_15888_HG_service_v	2 Phospho (STY)	0.564133	0.385532	-0.714983	-0.175942	0.0232544	-0.505812	-0.932764	-1.34592	0.564133	0.385532	-0.714983	-0.175942	0.0232544	-0.505812	-0.932764	-1.34592	2395.92	0.919321	47.685	47.335	0.00011823	122.46	83.397	8	2	0	2	0.474833	-0.445462	-0.241279	-1.13934	0.474833	-0.445462	-0.241279	-1.13934	yes	no	1719		909;910;911	5126	45420;45421;45422;45423;45424;45425;45426;45427
5615	KQPPVSPGTALVGSQK	P17096;P17096-3	HMGA1	High mobility group protein HMG-I/HMG-Y	1719	092412_15894_HG_service_v	Phospho (STY)	-1.65059	-1.26079	1.02889	0.841372	0.714077	0.810314	1.40885	1.51628	-1.65059	-1.26079	1.02889	0.841372	0.714077	0.810314	1.40885	1.51628	1672.85	0.854936	51.921	51.521	1.3625e-09	176.44	144.11	9	1	0	1	-1.45569	0.935129	0.762196	1.46256	-1.45569	0.935129	0.762196	1.46256	yes	no	1719		912	5190	45944;45945;45946;45947;45948;45949;45950;45951
5616	KQPPVSPGTALVGSQKEPSEVPTPK	P17096;P17096-3	HMGA1	High mobility group protein HMG-I/HMG-Y	1719	092412_15893_HG_service_v	Phospho (STY)	2.93772	3.58913	5.16247	5.35373	5.22117	4.60836	5.52126	5.6679	2.93772	3.58913	5.16247	5.35373	5.22117	4.60836	5.52126	5.6679	2637.34	0.341498	58.558	58.108	0.00050979	69.255	51.186	15	2	0	1	3.26343	5.2581	4.91477	5.59458	3.26343	5.2581	4.91477	5.59458	yes	no	1719		912;913	5191	45952;45953;45954;45955;45956;45957;45958;45959;45960;45961;45962;45963;45964;45965;45966;45967
8677	QPPVSPGTALVGSQK	P17096;P17096-3	HMGA1	High mobility group protein HMG-I/HMG-Y	1719	092412_15895_HG_service_v	Phospho (STY)	-3.17614	-2.93001	-0.914749	-0.80587	-0.591898	-1.1304	-1.15127	-0.922333	-3.17614	-2.93001	-0.914749	-0.80587	-0.591898	-1.1304	-1.15127	-0.922333	1544.76	0.759973	58.746	58.298	0.0005804	118.23	85.789	4	0	0	1	-3.05308	-0.86031	-0.861149	-1.0368	-3.05308	-0.86031	-0.861149	-1.0368	yes	no	1719		912	7963	70325;70326;70327;70328;70329;70330;70331;70332
8679	QPPVSPGTALVGSQKEPSEVPTPK	P17096;P17096-3	HMGA1	High mobility group protein HMG-I/HMG-Y	1719	092412_15895_HG_service_v	Phospho (STY)	-0.0770588	-0.858034	2.23593	1.83696	2.29919	2.46782	2.87487	1.99727	-0.0770588	-0.858034	2.23593	1.83696	2.29919	2.46782	2.87487	1.99727	2509.25	0.246535	63.504	63.141	0.0033991	63.893	48.731	4	1	0	1	-0.467546	2.03645	2.38351	2.43607	-0.467546	2.03645	2.38351	2.43607	yes	no	1719		912;913	7964	70340;70341;70342;70343;70344;70345;70346;70347
9090	RNSSEASSGDFLDLK	Q9UK76-3;Q9UK76;J3KSH8;J3KT51;Q9UK76-2	HN1	Hematological and neurological expressed 1 protein;Hematological and neurological expressed 1 protein, N-terminally processed	3045	092412_15888_HG_service_v	Phospho (STY)	1.19034	1.46363	-0.0757446	0.130529	-3.12403	-3.61821	n. def.	n. def.	1.19034	1.46363	-0.0757446	0.130529	-3.12403	-3.61821	-3.84948	-4.29871	1704.74	0.735609	68.232	67.852	6.2669e-05	128.95	83.499	3	1	0	1	1.32699	0.0273924	-3.37112	n. def.	1.32699	0.0273924	-3.37112	-4.0741	yes	no	3045		1768	8340	73653;73654;73655;73656;73657;73658;73659;73660;73661;73662
2032	EDSQRPGAHLTVK	F8W6I7;P09651-3;P09651-2;P09651;F8VZ49;Q32P51;F8W646;F8VYN5	HNRNPA1;HNRNPA1L2	Heterogeneous nuclear ribonucleoprotein A1;Heterogeneous nuclear ribonucleoprotein A1, N-terminally processed;Heterogeneous nuclear ribonucleoprotein A1-like 2	975	092412_15890_HG_service_v	Phospho (STY)	-1.34681	n. def.	1.93424	1.70986	n. def.	-1.35166	0.0759888	0.741764	-1.34681	-4.00851	1.93424	1.70986	-2.8463	-1.35166	0.0759888	0.741764	1516.7	0.703521	41.198	41.032	0.011901	114.87	76.322	1	1	0	1	-1.34681	1.82205	-1.35166	0.408876	-2.67766	1.82205	-2.09898	0.408876	yes	no	975		564	1886	16677;16678;16679;16680;16681;16682
3946	GSYGDLGGPIITTQVTIPK	P61978;P61978-2;P61978-3;Q5T6W2;S4R359	HNRNPK	Heterogeneous nuclear ribonucleoprotein K	2050	092412_15891_HG_service_v	Phospho (STY)	-1.93525	-2.42856	-0.865812	-0.642687	-2.46209	n. def.	-0.704531	-0.78591	-1.93525	-2.42856	-0.865812	-0.642687	-2.46209	-3.62279	-0.704531	-0.78591	1995.99	0.991823	83.381	83.016	9.4417e-05	119.34	76.664	1	0	0	1	-2.1819	-0.75425	-2.46209	-0.74522	-2.1819	-0.75425	-3.04244	-0.74522	yes	no	2050		1025	3652	31944;31945;31946;31947;31948;31949;31950
4983	IIPTLEEGLQLPSPTATSQLPLESDAVECLNYQHYK	P61978;P61978-2	HNRNPK	Heterogeneous nuclear ribonucleoprotein K	2050	092412_15890_HG_service_v	Phospho (STY)	1.07192	1.50034	1.14507	0.727907	1.96974	2.49585	4.40938	3.52963	1.07192	1.50034	1.14507	0.727907	1.96974	2.49585	4.40938	3.52963	4133.99	0.990844	95.66	95.415	3.2065e-09	94.15	77.674	5	0	0	1	1.28613	0.93649	2.23279	3.96951	1.28613	0.93649	2.23279	3.96951	yes	no	2050		1026;1027;2311;2312	4607	40788;40789;40790;40791;40792;40793;40794;40795;40796;40797;40798
5001	IITITGTQDQIQNAQYLLQNSVK	P61978;P61978-2;P61978-3	HNRNPK	Heterogeneous nuclear ribonucleoprotein K	2050	092412_15890_HG_service_v	Phospho (STY)	0.508348	0.428936	1.73845	1.95789	0.632834	0.874912	2.07705	2.32571	0.508348	0.428936	1.73845	1.95789	0.632834	0.874912	2.07705	2.32571	2668.35	0.347311	90.177	89.94	1.8118e-14	168.64	137.57	7	0	0	1	0.468642	1.84817	0.753873	2.20138	0.468642	1.84817	0.753873	2.20138	yes	no	2050		2313;2314	4622	40932;40933;40934;40935;40936;40937;40938;40939
5527	KIIPTLEEGLQLPSPTATSQLPLESDAVECLNYQHYK	P61978;P61978-2	HNRNPK	Heterogeneous nuclear ribonucleoprotein K	2050	092412_15895_HG_service_v	Phospho (STY)	n. def.	n. def.	0.36499	0.200218	-0.180698	n. def.	n. def.	1.20259	-3.21006	-3.42389	0.36499	0.200218	-0.180698	-4.68547	-3.37302	1.20259	4262.09	0.0858068	90.749	90.525	0.0013722	50.891	43.082	4	1	0	1	n. def.	0.282604	-0.180698	1.20259	-3.31697	0.282604	-2.43308	-1.08521	yes	no	2050		1026;1027;2311;2312	5108	45247;45248;45249;45250
7942	NQSQGYNQWQQGQFWGQK	Q00839-2;Q00839	HNRNPU	Heterogeneous nuclear ribonucleoprotein U	2122	092412_15894_HG_service_v	Phospho (STY)	-0.279556	-0.448982	0.779173	1.39961	n. def.	n. def.	1.30981	n. def.	-0.279556	-0.448982	0.779173	1.39961	-4.03631	-3.49631	1.30981	-2.6592	2290.95	0.954544	77.366	76.906	6.0322e-15	191.78	149.07	4	0	0	1	-0.364269	1.08939	n. def.	1.3098	-0.364269	1.08939	-3.76631	-0.674699	yes	no	2122		1042	7277	64590;64591;64592;64593;64594
8317	PWSQHYHQGYY	Q00839-2;Q00839	HNRNPU	Heterogeneous nuclear ribonucleoprotein U	2122	092412_15894_HG_service_v	Phospho (STY)	-0.824892	-1.48258	0.605625	0.870554	-1.47219	-0.495558	1.50829	1.27098	-0.824892	-1.48258	0.605625	0.870554	-1.47219	-0.495558	1.50829	1.27098	1544.59	0.587428	59.196	58.758	0.0003019	144.88	118.46	3	0	0	1	-1.15374	0.73809	-0.983874	1.38963	-1.15374	0.73809	-0.983874	1.38963	yes	no	2122		1043	7623	67635;67636;67637;67638;67639;67640;67641;67642
9682	SKSPLPPEEEAKDEEEDQTLVNLDTYTSDLHFQVSK	H3BQZ7;Q1KMD3	HNRNPUL2-BSCL2;HNRNPUL2	Heterogeneous nuclear ribonucleoprotein U-like protein 2	1160	092412_15891_HG_service_v	Phospho (STY)	0.182844	n. def.	-0.26157	-0.266726	-0.344887	-0.531149	0.172859	n. def.	0.182844	-3.19076	-0.26157	-0.266726	-0.344887	-0.531149	0.172859	-4.40935	4197.92	0.91549	84.033	83.675	0.00041319	63.881	52.287	2	2	0	1	0.182844	-0.264148	-0.438018	0.172859	-1.50396	-0.264148	-0.438018	-2.11824	yes	no	1160		667	8881	78585;78586;78587;78588;78589;78590
431	AIINSTITPNMTFTK	Q86YM7-3;Q86YM7-2;Q86YM7	HOMER1	Homer protein homolog 1	2516	092412_15892_HG_service_v	2 Phospho (STY)	-0.13769	n. def.	0.239122	-0.257696	0.0621433	0.472401	-0.171263	-0.0517788	-0.13769	-2.96821	0.239122	-0.257696	0.0621433	0.472401	-0.171263	-0.0517788	1810.8	0.797754	50.743	50.529	0.045594	46.069	12.522	1	0	0	2	-0.13769	-0.00928688	0.267272	-0.111521	-1.55295	-0.00928688	0.267272	-0.111521	yes	no	2516		1373;2422;2423	396	3635;3636;3637;3638;3639;3640;3641
10800	TIPSWATLSASQLAR	Q5SWC8;X6RGJ2;Q5SSJ5-2;Q5SSJ5;B0QZK4	HP1BP3	Heterochromatin protein 1-binding protein 3	2386	092412_15893_HG_service_v	Phospho (STY)	-1.79885	-2.6578	-1.96867	-1.57923	-0.243416	0.0442295	-0.651953	-0.396751	-1.79885	-2.6578	-1.96867	-1.57923	-0.243416	0.0442295	-0.651953	-0.396751	1680.82	0.823636	85.478	85.128	0.0024172	103.73	77.911	3	0	0	1	-2.22832	-1.77395	-0.0995932	-0.524352	-2.22832	-1.77395	-0.0995932	-0.524352	yes	no	2386		1239	9905	87939;87940;87941;87942;87943;87944;87945;87946
5679	KYSHFQHLLYR	G5E9V4;Q969F9-2;Q969F9	HPS3	Hermansky-Pudlak syndrome 3 protein	1023	092412_15893_HG_service_v	Phospho (STY)	-1.94949	-1.60131	n. def.	n. def.	-0.887075	0.369417	-0.437901	0.104948	-1.94949	-1.60131	-3.60657	-3.08006	-0.887075	0.369417	-0.437901	0.104948	1570.74	0.744598	84.97	84.627	0.052135	77.662	24.285	1	1	0	1	-1.7754	n. def.	-0.258829	-0.166476	-1.7754	-3.34332	-0.258829	-0.166476	yes	no	1023		2688	5248	46431;46432;46433;46434;46435;46436;46437
6106	LGIHEDSQNR	P07900;P07900-2	HSP90AA1	Heat shock protein HSP 90-alpha	1616	092412_15893_HG_service_v	Phospho (STY)	-0.438925	n. def.	-0.748556	-1.08265	-0.464899	-0.570539	-1.02316	-1.79713	-0.438925	-4.24629	-0.748556	-1.08265	-0.464899	-0.570539	-1.02316	-1.79713	1247.53	0.529579	40.486	40.344	0.0057609	107.39	71.005	2	0	0	1	-0.438925	-0.915605	-0.517719	-1.41014	-2.34261	-0.915605	-0.517719	-1.41014	yes	no	1616		880	5650	50198;50199;50200;50201;50202;50203;50204
12926	YHTSQSGDEMTSLSEYVSR	P08238	HSP90AB1	Heat shock protein HSP 90-beta	1620	092412_15890_HG_service_v	Oxidation (M);Phospho (STY)	-2.66587	-2.56325	-1.36685	-1.65612	-2.02014	-2.32603	-2.30493	-2.51607	-2.66587	-2.56325	-1.36685	-1.65612	-2.02014	-2.32603	-2.30493	-2.51607	2271.9	0.899122	62.49	62.115	0.047185	46.209	30.495	1	0	1	1	-2.61456	-1.51149	-2.17309	-2.4105	-2.61456	-1.51149	-2.17309	-2.4105	yes	yes	1620	1051	887;888;2274	11865	105206;105207;105208;105209;105210;105211;105212;105213
4774	IEDVGSDEEDDSGK	P08238;Q58FF8	HSP90AB1;HSP90AB2P	Heat shock protein HSP 90-beta;Putative heat shock protein HSP 90-beta 2	1620;2369	092412_15893_HG_service_v	Phospho (STY)	-2.95781	-2.46551	-1.00236	-1.16308	-2.42783	-2.77831	-2.06875	-1.53083	-2.95781	-2.46551	-1.00236	-1.16308	-2.42783	-2.77831	-2.06875	-1.53083	1573.57	0.566872	44.248	43.9	0.0032725	105.01	78.774	3	0	0	1	-2.71166	-1.08272	-2.60307	-1.79979	-2.71166	-1.08272	-2.60307	-1.79979	no	no	1620;2369		886	4407	39134;39135;39136;39137;39138;39139;39140;39141
4775	IEDVGSDEEDDSGKDKK	P08238;Q58FF8	HSP90AB1;HSP90AB2P	Heat shock protein HSP 90-beta;Putative heat shock protein HSP 90-beta 2	1620;2369	092412_15891_HG_service_v	Phospho (STY)	-0.575876	n. def.	0.468914	-1.2188	-2.02032	-0.37772	0.290783	-1.39009	-0.575876	-2.72444	0.468914	-1.2188	-2.02032	-0.37772	0.290783	-1.39009	1944.78	0.783741	37.023	36.866	0.035407	72.209	25.128	1	2	0	1	-0.575876	-0.374941	-1.19902	-0.549653	-1.65016	-0.374941	-1.19902	-0.549653	no	no	1620;2369		886	4408	39142;39143;39144;39145;39146;39147;39148
225	AESEEMETSQAGSK	A0A087WYC1;P34932	HSPA4	Heat shock 70 kDa protein 4	114	092412_15895_HG_service_v	Phospho (STY)	-0.714134	-0.721481	-0.109062	0.205614	0.592756	0.808106	-0.230417	0.598202	-0.714134	-0.721481	-0.109062	0.205614	0.592756	0.808106	-0.230417	0.598202	1562.58	0.580748	38.277	37.889	2.6725e-20	278.88	247.28	9	0	0	1	-0.717808	0.0482759	0.700431	0.183892	-0.717808	0.0482759	0.700431	0.183892	yes	no	114		59	202	1895;1896;1897;1898;1899;1900;1901;1902
226	AESEEMETSQAGSK	A0A087WYC1;P34932	HSPA4	Heat shock 70 kDa protein 4	114	092412_15895_HG_service_v	Oxidation (M);Phospho (STY)	n. def.	n. def.	-2.00111	-1.368	n. def.	-2.06222	-0.631607	-3.04798	-3.9748	-4.06044	-2.00111	-1.368	-3.3731	-2.06222	-0.631607	-3.04798	1578.58	0.575662	32.878	32.799	2.6893e-06	180.02	143.81	6	0	1	1	n. def.	-1.68456	-2.06222	-1.83979	-4.01762	-1.68456	-2.71766	-1.83979	yes	no	114	80	59	202	1903;1904;1905;1906;1907
10021	SQIHDIVLVGGSTR	P11142;E9PKE3;P11142-2;E9PNE6;E9PN89;A8K7Q2	HSPA8	Heat shock cognate 71 kDa protein	1655	092412_15888_HG_service_v	Phospho (STY)	1.66728	2.23326	3.07246	3.00699	1.84183	2.00015	2.57397	2.27055	1.66728	2.23326	3.07246	3.00699	1.84183	2.00015	2.57397	2.27055	1560.77	0.766121	64.669	64.319	0.00043427	137.73	102.2	6	0	0	1	1.95027	3.03973	1.92099	2.42226	1.95027	3.03973	1.92099	2.42226	yes	no	1655		897	9186	81489;81490;81491;81492;81493;81494;81495;81496;81497;81498;81499;81500;81501;81502;81503;81504
8966	RGFEGSCSQK	O43719	HTATSF1	HIV Tat-specific factor 1	1433	092412_15894_HG_service_v	Phospho (STY)	1.30471	n. def.	-3.4257	1.37365	3.43899	3.44148	3.48429	3.44495	1.30471	-4.21618	-3.4257	1.37365	3.43899	3.44148	3.48429	3.44495	1234.48	0.480186	34.216	34.131	0.046585	73.758	27.551	1	1	0	1	1.30471	-1.02602	3.44024	3.46462	-1.45573	-1.02602	3.44024	3.46462	yes	yes	1433		803;804	8225	72565;72566;72567;72568;72569;72570;72571
8932	REESPMDVDQPSPSAQDTQSIASDGTPQGEK	Q7Z6Z7-3;Q7Z6Z7;Q7Z6Z7-2;H0Y659	HUWE1	E3 ubiquitin-protein ligase HUWE1	2494	092412_15894_HG_service_v	Phospho (STY)	n. def.	n. def.	-2.68217	n. def.	-1.33655	-1.95388	-2.1373	-1.49961	-3.62655	-3.85569	-2.68217	-3.09692	-1.33655	-1.95388	-2.1373	-1.49961	3366.42	0.419503	59.577	59.217	1.2163e-12	118.11	93.388	6	1	0	1	n. def.	-2.68217	-1.64521	-1.81846	-3.74112	-2.88955	-1.64521	-1.81846	yes	no	2494		1363;1364	8192	72319;72320;72321;72322;72323;72324;72325;72326
9798	SLSQILMEQLQK	Q659A1	ICE2	Little elongation complex subunit 2	2418	092412_15895_HG_service_v	Oxidation (M);Phospho (STY)	-0.82226	-1.02322	-0.138454	0.247147	0.438074	0.657444	1.00395	1.34413	-0.82226	-1.02322	-0.138454	0.247147	0.438074	0.657444	1.00395	1.34413	1512.73	0.725896	87.254	86.955	5.7073e-05	142.4	98.15	7	0	1	1	-0.922741	0.0543461	0.547759	1.17404	-0.922741	0.0543461	0.547759	1.17404	yes	yes	2418	1919	1279;1280	8989	79504;79505;79506;79507;79508;79509;79510;79511
5939	LEMQSDEECDRKPLSR	E7EPU0;E7EUI1;A0A0A0MSL2;A0A0A0MT14;B4DWF2;Q9UKS7-3;Q9UKS7-6;Q9UKS7-4;Q9UKS7-7;Q9UKS7-2;Q9UKS7	IKZF2	Zinc finger protein Helios	227	092412_15891_HG_service_v	Oxidation (M);Phospho (STY)	n. def.	n. def.	-0.274317	0.0188141	n. def.	n. def.	-1.43422	-1.27877	-2.64863	-4.23857	-0.274317	0.0188141	-3.6442	-3.27808	-1.43422	-1.27877	2087.87	0.865319	41.073	40.886	0.038634	60.55	36.497	1	2	1	1	n. def.	-0.127751	n. def.	-1.35649	-3.4436	-0.127751	-3.46114	-1.35649	yes	no	227	152	123	5491	48764;48765;48766;48767
5940	LEMQSDEECDRKPLSR	E7EPU0;E7EUI1;A0A0A0MSL2;A0A0A0MT14;B4DWF2;Q9UKS7-3;Q9UKS7-6;Q9UKS7-4;Q9UKS7-7;Q9UKS7-2;Q9UKS7	IKZF2	Zinc finger protein Helios	227	092412_15891_HG_service_v	Phospho (STY)	-2.4338	n. def.	-0.779751	-0.850267	n. def.	n. def.	-0.528793	-1.43298	-2.4338	-3.60067	-0.779751	-0.850267	-3.64895	-3.40476	-0.528793	-1.43298	2071.87	0.870404	47.661	47.511	0.045172	73.722	51.357	1	2	0	1	-2.4338	-0.815009	n. def.	-0.980885	-3.01723	-0.815009	-3.52685	-0.980885	yes	no	227		123	5491	48768;48769;48770;48771;48772
8563	QLANSLESVGPIDYVLPSCGIIASAPR	Q9Y2H2-4;Q9Y2H2	INPP5F	Phosphatidylinositide phosphatase SAC2	3086	092412_15888_HG_service_v	Phospho (STY)	0.141502	n. def.	-0.385641	n. def.	0.474091	0.80757	0.349777	n. def.	0.141502	-3.64442	-0.385641	-3.87239	0.474091	0.80757	0.349777	-3.80656	2906.42	0.42491	97.545	97.395	0.02849	43.303	18.402	1	0	0	1	0.141502	-0.385641	0.64083	0.349777	-1.75146	-2.12901	0.64083	-1.72839	yes	no	3086		1811	7856	69452;69453;69454;69455;69456
1336	DFCVHGGAGGGAGSSGGSSSQTPSTDPFPGSPAIPAEK	Q6P9B9	INTS5	Integrator complex subunit 5	2441	092412_15894_HG_service_v	Phospho (STY)	-1.74078	-2.41644	-0.608852	-0.738569	0.314365	n. def.	1.49815	n. def.	-1.74078	-2.41644	-0.608852	-0.738569	0.314365	-3.67643	1.49815	-3.67648	3610.53	0.530784	72.482	71.899	0.0099193	43.048	23.34	1	0	0	1	-2.07861	-0.673711	0.314365	1.49815	-2.07861	-0.673711	-1.68103	-1.08917	yes	yes	2441		1299;1300	1243	11015;11016;11017;11018;11019;11020
10427	TASIKPEVALLDTQDMENMSDDDGWEFVNLGDQQSFGIK	H0Y8C6;O00410-2;O00410;O00410-3	IPO5	Importin-5	1063	092412_15895_HG_service_v	2 Oxidation (M);Phospho (STY)	n. def.	n. def.	n. def.	-0.98173	n. def.	-0.822617	0.78091	0.385481	-3.97252	-3.74207	-3.10854	-0.98173	-3.91743	-0.822617	0.78091	0.385481	4454.94	0.944758	94.103	93.791	0.0046091	41.936	28.847	1	1	2	1	n. def.	-0.98173	-0.822617	0.583196	-3.85729	-2.04514	-2.37002	0.583196	yes	no	1063	689;690	632;2188	9549	84718;84719;84720;84721
9484	SFFSGTQERK	P56199	ITGA1	Integrin alpha-1	2018	092412_15893_HG_service_v	3 Phospho (STY)	n. def.	n. def.	n. def.	n. def.	-1.6226	-1.88707	-2.76804	-1.72012	-4.07788	-3.33356	-3.13115	-3.40051	-1.6226	-1.88707	-2.76804	-1.72012	1425.48	0.476827	53.228	52.991	0.033759	83.998	35.81	0	1	0	3	n. def.	n. def.	-1.75483	-2.24408	-3.70572	-3.26583	-1.75483	-2.24408	yes	yes	2018		1016;1017;2310	8702	76942;76943;76944;76945
4536	HSSSSSQSSEISTK	F8WF20;C9IZZ8;C9J6Y2;C9J0J6;C9JZ07;G3V1A3;C9J5T5;C9JBU8;A8MPU2;O14713-2;O14713	ITGB1BP1	Integrin beta-1-binding protein 1	375	092412_15892_HG_service_v	2 Phospho (STY)	n. def.	n. def.	-4.08882	-3.21908	-1.57053	-1.09211	-3.12819	-2.28731	-3.1022	-2.14223	-4.08882	-3.21908	-1.57053	-1.09211	-3.12819	-2.28731	1610.59	0.586241	34.368	34.202	8.0044e-05	128.72	102.43	2	0	0	2	n. def.	-3.65395	-1.33132	-2.70775	-2.62222	-3.65395	-1.33132	-2.70775	yes	no	375		237;238;239;240;241	4194	36792;36793;36794;36795;36796;36797
7185	MDFAFPGSTNSLHR	P16144-2;P16144-3;P16144;P16144-4;J3QS11	ITGB4	Integrin beta-4	1712	092412_15892_HG_service_v	Oxidation (M);Phospho (STY)	-0.775692	-1.46574	-1.67964	-1.87286	-0.65995	-0.998499	n. def.	-2.02482	-0.775692	-1.46574	-1.67964	-1.87286	-0.65995	-0.998499	-4.31851	-2.02482	1674.69	0.686156	66.791	66.427	0.041519	49.595	24.677	1	0	1	1	-1.12072	-1.77625	-0.829225	-2.02482	-1.12072	-1.77625	-0.829225	-3.17166	yes	no	1712	1195	908;2280	6636	58734;58735;58736;58737;58738;58739;58740
10548	TELGSQTPESSR	H0YID1;F8VUX5;H0YIQ8;F8VXI8;F8VX10;Q9H9L4-4;Q9H9L4	KANSL2	KAT8 regulatory NSL complex subunit 2	954	092412_15893_HG_service_v	Phospho (STY)	n. def.	n. def.	-3.33854	-3.04417	-1.90914	-1.76973	-0.825724	-1.16007	-3.16754	-2.90649	-3.33854	-3.04417	-1.90914	-1.76973	-0.825724	-1.16007	1370.57	0.571504	44.202	44.053	0.00045815	132.25	82.956	4	0	0	1	n. def.	-3.19136	-1.83944	-0.992897	-3.03702	-3.19136	-1.83944	-0.992897	yes	no	954		553	9664	85615;85616;85617;85618;85619;85620
9852	SNCLGTDEDSQDSSDGIPSAPR	E9PRM3;E9PRL6;Q92993-2;Q92993-4;Q92993;Q92993-3	KAT5	Histone acetyltransferase KAT5	872	092412_15890_HG_service_v	Phospho (STY)	1.03448	0.956272	2.37742	2.52859	0.608175	0.33324	1.62323	1.81927	1.03448	0.956272	2.37742	2.52859	0.608175	0.33324	1.62323	1.81927	2386.92	0.922042	60.348	59.936	3.433e-09	146.6	118.02	16	0	0	1	0.995374	2.453	0.470708	1.72125	0.995374	2.453	0.470708	1.72125	yes	no	872		521;522	9036	79895;79896;79897;79898;79899;79900;79901;79902;79903;79904;79905;79906;79907;79908;79909;79910
4271	HHNSSVVTETISETTEVLDEPFEDSDSERPMPR	Q92794;C9K0F9	KAT6A	Histone acetyltransferase KAT6A	2672	092412_15895_HG_service_v	Oxidation (M);Phospho (STY)	-0.850382	-1.25084	-0.285389	-0.172407	-0.568659	-0.711319	n. def.	-0.982988	-0.850382	-1.25084	-0.285389	-0.172407	-0.568659	-0.711319	-3.70113	-0.982988	3865.66	0.662586	83.339	83.032	8.0558e-06	71.418	48.72	4	1	1	1	-1.05061	-0.228898	-0.639989	-0.982988	-1.05061	-0.228898	-0.639989	-2.34206	yes	no	2672	2059	1499;1500	3953	34704;34705;34706;34707;34708;34709;34710
6818	LSQSSQDSSPVR	O95251-2;O95251-4;O95251	KAT7	Histone acetyltransferase KAT7	1527	092412_15895_HG_service_v	3 Phospho (STY)	-3.69034	n. def.	-2.6184	-2.64489	-3.21351	-2.55814	-2.52642	-2.58663	-3.69034	-3.77181	-2.6184	-2.64489	-3.21351	-2.55814	-2.52642	-2.58663	1529.52	0.520149	40.773	40.631	0.011703	79.514	30.216	1	0	0	3	-3.69034	-2.63164	-2.88583	-2.55652	-3.73107	-2.63164	-2.88583	-2.55652	yes	no	1527		852;853;854	6305	55848;55849;55850;55851;55852;55853;55854
6819	LSQSSQDSSPVR	O95251-2;O95251-4;O95251	KAT7	Histone acetyltransferase KAT7	1527	092412_15895_HG_service_v	2 Phospho (STY)	-1.88587	n. def.	-0.802263	-0.625965	-1.5286	-1.8092	-1.67287	-0.733715	-1.88587	-3.0383	-0.802263	-0.625965	-1.5286	-1.8092	-1.67287	-0.733715	1449.55	0.553818	42.255	42.128	0.00024953	125.98	73.084	3	0	0	2	-1.88587	-0.714114	-1.6689	-1.20329	-2.46209	-0.714114	-1.6689	-1.20329	yes	no	1527		852;853;854	6305	55855;55856;55857;55858;55859;55860;55861;55862;55863;55864;55865;55866;55867
6820	LSQSSQDSSPVR	O95251-2;O95251-4;O95251	KAT7	Histone acetyltransferase KAT7	1527	092412_15894_HG_service_v	Phospho (STY)	n. def.	n. def.	-0.467226	0.101929	-0.833174	n. def.	-1.36808	-0.891459	-3.81323	-3.37531	-0.467226	0.101929	-0.833174	-3.35411	-1.36808	-0.891459	1369.59	0.587488	41.652	41.503	0.033066	83.252	59.616	1	0	0	1	n. def.	-0.182649	-0.833174	-1.12977	-3.59427	-0.182649	-2.09364	-1.12977	yes	no	1527		852;853;854	6305	55868;55869;55870;55871;55872
10041	SQQQPTPVTPK	O95251-2;O95251-4;O95251	KAT7	Histone acetyltransferase KAT7	1527	092412_15888_HG_service_v	Phospho (STY)	0.9198	-0.317463	-0.819717	-0.654146	1.44716	0.741339	-0.986162	-0.461878	0.9198	-0.317463	-0.819717	-0.654146	1.44716	0.741339	-0.986162	-0.461878	1289.6	0.601681	40.693	40.414	0.016684	148.85	102.96	4	0	0	1	0.301168	-0.736932	1.09425	-0.72402	0.301168	-0.736932	1.09425	-0.72402	yes	no	1527		855;2266	9204	81655;81656;81657;81658;81659;81660;81661;81662;81663;81664;81665;81666;81667;81668
9146	RQSSQYSDPK	B7ZBC9;B7ZBC8;O75449-2;O75449	KATNA1	Katanin p60 ATPase-containing subunit A1	488	092412_15892_HG_service_v	Phospho (STY)	n. def.	-1.51817	-2.20616	-2.47581	-1.84532	-0.940409	-0.967804	-1.32746	-3.56358	-1.51817	-2.20616	-2.47581	-1.84532	-0.940409	-0.967804	-1.32746	1274.53	0.529245	32.139	31.839	0.0059198	103.13	41.054	3	1	0	1	-1.51817	-2.34099	-1.39286	-1.14763	-2.54088	-2.34099	-1.39286	-1.14763	yes	no	488		304;305	8391	74140;74141;74142;74143;74144;74145;74146
6589	LPHSVTCSLCGEVDQNEETQDFEK	I3VM54;Q9Y2K7-4;Q9Y2K7-5;Q9Y2K7-3;Q9Y2K7-2;Q9Y2K7	KDM2A	Lysine-specific demethylase 2A	1233	092412_15894_HG_service_v	Phospho (STY)	n. def.	n. def.	-0.709654	-0.58293	-1.34569	-1.53811	-0.656845	0.15778	-2.56237	-2.18815	-0.709654	-0.58293	-1.34569	-1.53811	-0.656845	0.15778	2901.18	0.183418	66.498	66.198	0.0023461	63.979	41.178	1	0	0	1	n. def.	-0.646292	-1.4419	-0.249533	-2.37526	-0.646292	-1.4419	-0.249533	yes	no	1233		2215	6093	54105;54106;54107;54108;54109;54110
4515	HSGGFLSSPADFSQENK	Q7LBC6-2;Q7LBC6	KDM3B	Lysine-specific demethylase 3B	2476	092412_15894_HG_service_v	Phospho (STY)	-2.72947	-2.55915	-0.563189	-0.689787	-1.97287	-2.3029	-0.39781	-0.0657959	-2.72947	-2.55915	-0.563189	-0.689787	-1.97287	-2.3029	-0.39781	-0.0657959	1886.78	0.783622	65.771	65.446	0.0030872	80.387	47.641	2	0	0	1	-2.64431	-0.626488	-2.13789	-0.231803	-2.64431	-0.626488	-2.13789	-0.231803	yes	no	2476		1340	4176	36608;36609;36610;36611;36612;36613;36614;36615
11612	VCLEIPQEVSQSELFPK	O75164	KDM4A	Lysine-specific demethylase 4A	1466	092412_15889_HG_service_v	Phospho (STY)	-0.0646229	-0.205059	1.81608	0.845936	0.231167	-1.07421	0.855425	1.88477	-0.0646229	-0.205059	1.81608	0.845936	0.231167	-1.07421	0.855425	1.88477	2081.97	0.974459	88.409	88.163	5.8444e-05	129.02	90.757	12	0	0	1	-0.134841	1.33101	-0.421519	1.3701	-0.134841	1.33101	-0.421519	1.3701	yes	yes	1466		822;823	10638	94546;94547;94548;94549;94550;94551;94552;94553;94554;94555;94556;94557;94558;94559
5542	KLASQGDSISSQLGPIHPPPR	A0A087WTP3;Q92945;M0R0I5	KHSRP	Far upstream element-binding protein 2	32	092412_15894_HG_service_v	Phospho (STY)	2.35742	2.90899	4.81454	4.83883	3.50804	2.97663	4.85064	5.17741	2.35742	2.90899	4.81454	4.83883	3.50804	2.97663	4.85064	5.17741	2264.13	0.131445	63.533	63.181	1.0902e-05	113.51	88.023	11	1	0	1	2.63321	4.82668	3.24234	5.01403	2.63321	4.82668	3.24234	5.01403	yes	no	32		12;13;14;15	5122	45371;45372;45373;45374;45375;45376;45377;45378;45379;45380;45381;45382;45383;45384;45385;45386;45387;45388
5781	LASQGDSISSQLGPIHPPPR	A0A087WTP3;Q92945;M0R0I5	KHSRP	Far upstream element-binding protein 2	32	092412_15888_HG_service_v	Phospho (STY)	0.381765	0.152599	2.7509	2.77027	-1.08866	-1.04734	2.70523	2.52022	0.381765	0.152599	2.7509	2.77027	-1.08866	-1.04734	2.70523	2.52022	2136.04	0.0364822	67.679	67.282	0.0016534	72.927	61.359	6	0	0	1	0.267182	2.76058	-1.068	2.61272	0.267182	2.76058	-1.068	2.61272	yes	no	32		12;13;14;15	5342	47413;47414;47415;47416;47417;47418;47419;47420;47421;47422;47423;47424;47425
7301	MILIQDGSQNTNVDK	A0A087WTP3;Q92945;M0R0I5;M0QYH3	KHSRP	Far upstream element-binding protein 2	32	092412_15895_HG_service_v	Oxidation (M);Phospho (STY)	-2.67211	-2.92265	0.769142	1.21018	-1.70995	-2.40878	0.493	0.774983	-2.67211	-2.92265	0.769142	1.21018	-1.70995	-2.40878	0.493	0.774983	1770.79	0.78593	57.817	57.379	2.1461e-07	198.88	124.15	4	0	1	1	-2.79738	0.989662	-2.05936	0.633991	-2.79738	0.989662	-2.05936	0.633991	yes	no	32	20	16;2020	6719	59670;59671;59672;59673;59674;59675;59676;59677
7302	MILIQDGSQNTNVDKPLR	A0A087WTP3;Q92945;M0R0I5;M0QYH3	KHSRP	Far upstream element-binding protein 2	32	092412_15895_HG_service_v	Phospho (STY)	-0.0581284	0.548937	3.34972	3.9864	0.55571	0.603199	3.45616	3.40318	-0.0581284	0.548937	3.34972	3.9864	0.55571	0.603199	3.45616	3.40318	2121.03	0.028954	67.311	66.95	4.8318e-11	165.88	115.56	4	1	0	1	0.245404	3.66806	0.579454	3.42967	0.245404	3.66806	0.579454	3.42967	yes	no	32		16;2020	6720	59678;59679;59680;59681;59682;59683;59684;59685;59686;59687;59688;59689;59690
7303	MILIQDGSQNTNVDKPLR	A0A087WTP3;Q92945;M0R0I5;M0QYH3	KHSRP	Far upstream element-binding protein 2	32	092412_15890_HG_service_v	Oxidation (M);Phospho (STY)	-3.00677	0.120197	4.03078	4.1322	1.34319	-2.85088	3.83358	1.13329	-3.00677	0.120197	4.03078	4.1322	1.34319	-2.85088	3.83358	1.13329	2137.02	0.0238686	61.339	60.895	3.605e-05	134.34	100.66	3	1	1	1	-1.44329	4.08149	-0.753845	2.48344	-1.44329	4.08149	-0.753845	2.48344	yes	no	32	20	16;2020	6720	59691;59692;59693;59694;59695;59696;59697;59698;59699;59700;59701;59702;59703
588	ALSHDSIFIPESGQDATRPVR	C9JFM2;C9JXD6;C9JK00;A0A087WWV4;Q6NV74	KIAA1211L	Uncharacterized protein KIAA1211-like	94	092412_15891_HG_service_v	Phospho (STY)	-1.55555	-2.09546	0.105429	-0.383907	-2.00209	-1.34783	-0.834938	-0.621183	-1.55555	-2.09546	0.105429	-0.383907	-2.00209	-1.34783	-0.834938	-0.621183	2375.13	0.127088	66.855	66.493	0.034522	49.515	25.662	1	1	0	1	-1.8255	-0.139239	-1.67496	-0.728061	-1.8255	-0.139239	-1.67496	-0.728061	yes	no	94		54	546	4911;4912;4913;4914;4915;4916;4917;4918
11766	VFSQENVCDR	C9JFM2;C9JXD6;C9JK00;A0A087WWV4;Q6NV74	KIAA1211L	Uncharacterized protein KIAA1211-like	94	092412_15890_HG_service_v	Phospho (STY)	-2.91581	-3.18897	-0.0528069	-0.471657	n. def.	-3.27163	-2.26501	-2.34487	-2.91581	-3.18897	-0.0528069	-0.471657	-3.7896	-3.27163	-2.26501	-2.34487	1332.52	0.516966	58.046	57.574	0.03539	84.173	53.3	1	0	0	1	-3.05239	-0.262232	-3.27163	-2.30494	-3.05239	-0.262232	-3.53061	-2.30494	yes	no	94		55	10782	95745;95746;95747;95748;95749;95750;95751
3114	FSSVSSPQPR	Q9P206;Q9P206-3;Q9P206-2	KIAA1522	Uncharacterized protein KIAA1522	2990	092412_15893_HG_service_v	Phospho (STY)	-0.369616	-0.972349	0.114294	0.571665	-0.0699062	-0.480335	-0.197861	0.490198	-0.369616	-0.972349	0.114294	0.571665	-0.0699062	-0.480335	-0.197861	0.490198	1170.51	0.507053	44.82	44.477	0.00057888	142.76	101.34	7	0	0	1	-0.670982	0.342979	-0.275121	0.146169	-0.670982	0.342979	-0.275121	0.146169	yes	no	2990		1725	2897	25218;25219;25220;25221;25222;25223;25224;25225
3545	GGWDHGDTQSIQSSR	Q9P206;Q9P206-3;Q9P206-2;Q9P206-4	KIAA1522	Uncharacterized protein KIAA1522	2990	092412_15894_HG_service_v	2 Phospho (STY)	0.251211	-1.07475	1.83532	2.72244	1.16271	0.691353	1.86821	2.70859	0.251211	-1.07475	1.83532	2.72244	1.16271	0.691353	1.86821	2.70859	1789.65	0.645821	49.712	49.421	3.2807e-07	148.69	76.821	7	0	0	2	-0.411767	2.27888	0.927032	2.2884	-0.411767	2.27888	0.927032	2.2884	yes	no	2990		1726;1727	3292	28627;28628;28629;28630;28631;28632;28633;28634;28635;28636;28637;28638;28639;28640
3546	GGWDHGDTQSIQSSR	Q9P206;Q9P206-3;Q9P206-2;Q9P206-4	KIAA1522	Uncharacterized protein KIAA1522	2990	092412_15890_HG_service_v	Phospho (STY)	-0.601301	-0.851074	0.142532	-0.0677147	-0.156834	-0.245758	0.137142	0.0776272	-0.601301	-0.851074	0.142532	-0.0677147	-0.156834	-0.245758	0.137142	0.0776272	1709.68	0.679491	47.566	47.215	0.00081973	102.36	79.349	6	0	0	1	-0.726188	0.0374088	-0.201296	0.107385	-0.726188	0.0374088	-0.201296	0.107385	yes	no	2990		1726;1727	3292	28641;28642;28643;28644;28645;28646;28647;28648
8708	QQPQLPRPPTTGGSEGAGAAPCPPNPANSWVPGLSPGGSR	Q9P206;Q9P206-3;Q9P206-2	KIAA1522	Uncharacterized protein KIAA1522	2990	092412_15889_HG_service_v	Phospho (STY)	0.794804	0.498716	1.20937	1.5538	0.478361	0.671448	1.6926	1.23968	0.794804	0.498716	1.20937	1.5538	0.478361	0.671448	1.6926	1.23968	4026.88	0.879611	77.175	76.75	0.00010395	65.445	52.312	7	1	0	1	0.64676	1.38159	0.574904	1.46614	0.64676	1.38159	0.574904	1.46614	yes	no	2990		1728;1729	7991	70559;70560;70561;70562;70563;70564;70565;70566
10934	TLSPSSGYSSQSGTPTLPPK	Q9P206;Q9P206-3;Q9P206-2	KIAA1522	Uncharacterized protein KIAA1522	2990	092412_15891_HG_service_v	2 Phospho (STY)	0.00930595	0.69249	1.40096	1.22272	-0.969675	0.269211	1.35343	-0.390989	0.00930595	0.69249	1.40096	1.22272	-0.969675	0.269211	1.35343	-0.390989	2150.92	0.917411	62.643	62.237	8.482e-09	153.6	112.91	33	0	0	2	0.350898	1.31184	-0.350232	0.481221	0.350898	1.31184	-0.350232	0.481221	yes	no	2990		1730;1731;1732;1733;1734;1735;2539;2790	10032	88977;88978;88979;88980;88981;88982;88983;88984;88985;88986;88987;88988;88989;88990;88991;88992;88993;88994;88995;88996
10935	TLSPSSGYSSQSGTPTLPPK	Q9P206;Q9P206-3;Q9P206-2	KIAA1522	Uncharacterized protein KIAA1522	2990	092412_15890_HG_service_v	Phospho (STY)	-1.62495	-0.254501	0.692169	0.972477	-1.40834	-0.272816	0.558411	-0.0216579	-1.62495	-0.254501	0.692169	0.972477	-1.40834	-0.272816	0.558411	-0.0216579	2070.95	0.951081	60.879	60.446	6.0685e-15	190.3	139.35	11	0	0	1	-0.939728	0.832323	-0.840579	0.268376	-0.939728	0.832323	-0.840579	0.268376	yes	no	2990		1730;1731;1732;1733;1734;1735;2539;2790	10032	88997;88998;88999;89000;89001;89002;89003;89004;89005;89006;89007;89008
11660	VDVSGPVASTATSTKIFPLTQK	Q9HCM1	KIAA1551	Uncharacterized protein KIAA1551	2915	092412_15895_HG_service_v	4 Phospho (STY)	6.04956	n. def.	n. def.	5.38971	6.36462	6.59038	n. def.	5.53846	6.04956	-2.59527	-3.53872	5.38971	6.36462	6.59038	-3.82526	5.53846	2566.08	0.0811347	44.939	44.8	0.025507	44.788	24.192	1	1	0	4	6.04956	5.38971	6.4775	5.53846	1.72714	0.925494	6.4775	0.8566	yes	yes	2915		1677;2526;2527;2528	10684	94922;94923;94924;94925;94926
12320	VSKVSLVDLAGSER	Q9H1H9-3;Q9H1H9-4;Q9H1H9-2;Q9H1H9	KIF13A	Kinesin-like protein KIF13A	2862	092412_15889_HG_service_v	Phospho (STY)	n. def.	-2.6605	n. def.	-1.99767	-3.72378	-3.25067	n. def.	-2.06936	-4.12608	-2.6605	-4.71521	-1.99767	-3.72378	-3.25067	-4.19817	-2.06936	1538.77	0.770538	92.045	91.785	0.0021311	101.39	37.524	2	1	0	1	-2.6605	-1.99767	-3.48723	-2.06936	-3.39329	-3.35644	-3.48723	-3.13376	yes	no	2862		1644	11295	100372;100373;100374;100375;100376
3867	GRWESQQDVSQTTVSR	H0YBA8;Q9NQT8	KIF13B	Kinesin-like protein KIF13B	1080	092412_15890_HG_service_v	Phospho (STY)	1.69753	2.03496	3.98676	3.58972	1.8607	2.2303	1.9984	2.55904	1.69753	2.03496	3.98676	3.58972	1.8607	2.2303	1.9984	2.55904	1942.85	0.853433	50.753	50.353	2.1091e-07	142.54	100.8	11	1	0	1	1.86625	3.78824	2.0455	2.27872	1.86625	3.78824	2.0455	2.27872	yes	no	1080		640	3589	31297;31298;31299;31300;31301;31302;31303;31304;31305;31306;31307;31308;31309;31310;31311;31312
12620	WESQQDVSQTTVSR	H0YBA8;Q9NQT8	KIF13B	Kinesin-like protein KIF13B	1080	092412_15890_HG_service_v	Phospho (STY)	-1.17694	-1.47418	-0.794277	-0.580133	n. def.	-1.79662	-1.47014	-1.10623	-1.17694	-1.47418	-0.794277	-0.580133	-3.43774	-1.79662	-1.47014	-1.10623	1729.73	0.730858	53.518	53.104	5.1466e-06	166.21	111.18	4	0	0	1	-1.32556	-0.687205	-1.79662	-1.28818	-1.32556	-0.687205	-2.61718	-1.28818	yes	no	1080		640	11579	102707;102708;102709;102710;102711;102712;102713
8811	QVFGTHTTQK	H7BYN4;Q02241-2;Q02241;H0YMJ4;H0YME6	KIF23	Kinesin-like protein KIF23	1184	092412_15894_HG_service_v	Phospho (STY)	-3.19342	-3.55825	-1.4303	-2.25546	-0.130449	-0.683731	0.14036	-0.0556622	-3.19342	-3.55825	-1.4303	-2.25546	-0.130449	-0.683731	0.14036	-0.0556622	1225.55	0.549252	56.653	56.204	0.030587	66.663	27.789	1	0	0	1	-3.37583	-1.84288	-0.40709	0.0423489	-3.37583	-1.84288	-0.40709	0.0423489	yes	no	1184		2207;2208;2209	8082	71354;71355;71356;71357;71358;71359;71360;71361
5851	LDGVLHDASQDLVYETVAK	Q6PJI1;E7EUW8;C9JWZ7;B4DZK5;Q9HAQ2-2;Q9HAQ2	KIF9	Kinesin-like protein KIF9	454	092412_15890_HG_service_v	Phospho (STY)	n. def.	n. def.	-0.569138	-0.772532	-2.7174	-1.84006	-0.601419	-0.756414	-3.02283	-3.06312	-0.569138	-0.772532	-2.7174	-1.84006	-0.601419	-0.756414	2152.01	0.00893009	77.363	76.863	0.0098154	63.436	35.91	2	0	0	1	n. def.	-0.670835	-2.27873	-0.678917	-3.04297	-0.670835	-2.27873	-0.678917	yes	no	454		285	5408	48036;48037;48038;48039;48040;48041
4212	HFPEVVQHEEFILLSQGEVEK	J3QSX3;Q53G59;Q53G59-2	KLHL12	Kelch-like protein 12	1278	092412_15895_HG_service_v	Phospho (STY)	n. def.	n. def.	-0.764936	-1.1411	-0.201181	-0.335218	1.32822	1.51276	-3.49233	-3.27749	-0.764936	-1.1411	-0.201181	-0.335218	1.32822	1.51276	2573.22	0.22032	80.356	79.939	4.6572e-10	155.39	126.92	6	0	0	1	n. def.	-0.953016	-0.2682	1.42049	-3.38491	-0.953016	-0.2682	1.42049	yes	no	1278		744	3901	34113;34114;34115;34116;34117;34118
6651	LQETSSQSYVEEQK	H0YFD2;Q8N9T8;F8WFC1	KRI1	Protein KRI1 homolog	1092	092412_15894_HG_service_v	Phospho (STY)	-2.87917	n. def.	-0.539913	-1.05156	n. def.	-2.38998	-0.632143	-0.300049	-2.87917	-3.71886	-0.539913	-1.05156	-3.47533	-2.38998	-0.632143	-0.300049	1734.73	0.73494	48.488	48.338	5.1152e-06	169.72	127.09	2	0	0	1	-2.87917	-0.795736	-2.38998	-0.466096	-3.29901	-0.795736	-2.93265	-0.466096	yes	no	1092		645	6152	54565;54566;54567;54568;54569;54570
8308	PVSSAASVYAGAGGSGSR	P05783;F8VZY9	KRT18	Keratin, type I cytoskeletal 18	1596	092412_15890_HG_service_v	Phospho (STY)	n. def.	n. def.	-1.30645	-1.40393	n. def.	n. def.	-1.96642	-1.80787	-3.09786	-4.50567	-1.30645	-1.40393	-3.1824	-4.22746	-1.96642	-1.80787	1659.73	0.725378	53.59	53.329	3.9135e-08	156.7	134.79	3	0	0	1	n. def.	-1.35519	n. def.	-1.88715	-3.80176	-1.35519	-3.70493	-1.88715	yes	no	1596		878	7615	67551;67552;67553;67554
5613	KQGVLAVIDAYNTSNK	P25391	LAMA1	Laminin subunit alpha-1	1783	092412_15891_HG_service_v	2 Phospho (STY)	-1.46446	-1.01264	-0.224064	0.0148468	n. def.	-1.15019	-3.32924	-0.710314	-1.46446	-1.01264	-0.224064	0.0148468	-3.7359	-1.15019	-3.32924	-0.710314	1879.85	0.848209	68.249	67.863	0.021113	80.746	31.597	1	1	0	2	-1.23855	-0.104609	-1.15018	-2.01978	-1.23855	-0.104609	-2.44304	-2.01978	yes	yes	1783		925;2289	5189	45921;45922;45923;45924;45925;45926;45927
7920	NPSIVGVLCTDSQGLNLGCR	R4GMU8;E9PLX3;A0A0C4DGV4;O43504	LAMTOR5	Ragulator complex protein LAMTOR5	288	092412_15893_HG_service_v	Phospho (STY)	1.16809	0.870268	2.88963	2.73306	4.29037	4.54898	5.51306	5.62298	1.16809	0.870268	2.88963	2.73306	4.29037	4.54898	5.51306	5.62298	2239.01	0.012652	84.102	83.742	1.6921e-19	234.03	198.35	31	0	0	1	1.01918	2.81135	4.41967	5.56802	1.01918	2.81135	4.41967	5.56802	yes	no	288		164;2068	7257	64435;64436;64437;64438;64439;64440;64441;64442;64443;64444;64445;64446;64447;64448;64449
1145	CPSQSSSRPAAMISQPPTPPTGQPVR	Q6PKG0-3;Q6PKG0	LARP1	La-related protein 1	2446	092412_15888_HG_service_v	Oxidation (M);Phospho (STY)	-1.41671	0.156523	-0.790743	-1.16395	-1.02955	-0.403814	-1.01266	-1.74783	-1.41671	0.156523	-0.790743	-1.16395	-1.02955	-0.403814	-1.01266	-1.74783	2829.29	0.293912	56.4	55.962	4.9886e-09	119.38	92.855	5	1	1	1	-0.630095	-0.977345	-0.716684	-1.38024	-0.630095	-0.977345	-0.716684	-1.38024	yes	no	2446	1940	1310;1311;1312;1313	1062	9467;9468;9469;9470;9471;9472;9473;9474
4533	HSSNPPLESHVGWVMDSR	Q6PKG0-3;Q6PKG0;H0YBR8;H0YC33	LARP1	La-related protein 1	2446	092412_15889_HG_service_v	Phospho (STY)	-1.1975	-0.765676	n. def.	n. def.	-1.40888	-1.98861	n. def.	n. def.	-1.1975	-0.765676	-3.6209	-3.8428	-1.40888	-1.98861	-2.91507	-3.79197	2113.9	0.904088	67.964	67.601	0.0026762	77.1	46.681	1	0	0	1	-0.981589	n. def.	-1.69875	n. def.	-0.981589	-3.73185	-1.69875	-3.35352	yes	no	2446		1314	4191	36780;36781;36782;36783
8899	RCPSQSSSRPAAMISQPPTPPTGQPVR	Q6PKG0-3;Q6PKG0	LARP1	La-related protein 1	2446	092412_15893_HG_service_v	Oxidation (M);Phospho (STY)	n. def.	n. def.	0.690075	-0.280212	-0.00912666	1.48295	0.346485	-1.07492	-2.48597	-3.1951	0.690075	-0.280212	-0.00912666	1.48295	0.346485	-1.07492	2985.39	0.395023	52.884	52.634	9.8548e-05	73.761	54.842	3	2	1	1	n. def.	0.204931	0.73691	-0.364215	-2.84053	0.204931	0.73691	-0.364215	yes	no	2446	1940	1310;1311;1312;1313	8163	72049;72050;72051;72052;72053;72054
7276	MGPSGGEGMEPERRDSQDGSSYR	Q14847;C9J9W2;Q14847-2;Q14847-3	LASP1	LIM and SH3 domain protein 1	2267	092412_15895_HG_service_v	Oxidation (M);Phospho (STY)	1.60321	1.21364	1.30056	0.867003	1.00451	1.85219	1.42075	0.876923	1.60321	1.21364	1.30056	0.867003	1.00451	1.85219	1.42075	0.876923	2580	0.000643377	42.49	42.14	0.010776	55.707	38.561	1	2	1	1	1.40843	1.08378	1.42835	1.14884	1.40843	1.08378	1.42835	1.14884	yes	no	2267	1819;1820	1156	6701	59485;59486;59487;59488;59489;59490;59491;59492
7278	MGPSGGEGMEPERRDSQDGSSYR	Q14847;C9J9W2;Q14847-2;Q14847-3	LASP1	LIM and SH3 domain protein 1	2267	092412_15894_HG_service_v	2 Oxidation (M);Phospho (STY)	0.709641	-2.90622	-0.661144	0.630188	1.54291	1.05914	0.303154	-0.0224876	0.709641	-2.90622	-0.661144	0.630188	1.54291	1.05914	0.303154	-0.0224876	2596	0.995558	38.457	38.082	0.02733	52.464	36.055	1	2	2	1	-1.09829	-0.0154781	1.30102	0.140333	-1.09829	-0.0154781	1.30102	0.140333	yes	no	2267	1819;1820	1156	6701	59494;59495;59496;59497;59498;59499;59500;59501
8715	QQSELQSQVR	Q14847;C9J9W2;Q14847-2	LASP1	LIM and SH3 domain protein 1	2267	092412_15891_HG_service_v	Phospho (STY)	0.477274	-0.147263	1.24082	1.52166	0.654831	0.393261	0.195849	0.526737	0.477274	-0.147263	1.24082	1.52166	0.654831	0.393261	0.195849	0.526737	1281.57	0.571444	44.8	44.453	0.0016035	122.46	50.364	8	0	0	1	0.165006	1.38124	0.524046	0.361293	0.165006	1.38124	0.524046	0.361293	yes	no	2267		1157	7997	70620;70621;70622;70623;70624;70625;70626;70627
8920	RDSQDGSSYR	Q14847;C9J9W2;Q14847-2;Q14847-3;J3KSN1	LASP1	LIM and SH3 domain protein 1	2267	092412_15891_HG_service_v	Phospho (STY)	-3.11507	-0.941681	-1.07064	1.52445	-1.69234	0.925814	-0.657526	0.802507	-3.11507	-0.941681	-1.07064	1.52445	-1.69234	0.925814	-0.657526	0.802507	1249.47	0.472458	29.801	29.409	0.00040792	140.27	36.835	8	1	0	1	-2.02838	0.226903	-0.383262	0.0724907	-2.02838	0.226903	-0.383262	0.0724907	yes	no	2267		1156	8182	72216;72217;72218;72219;72220;72221;72222;72223;72224;72225;72226;72227
9956	SPVGWSQPSDPLELVMTGAYSK	A0A0G2JPI0;A0A0G2JNA7;A8MUE1;A0A0G2JPA9;C9JST2;A0A0G2JM43;A0A0G2JM38;A0A0G2JPC7;A0A0G2JP84;A0A0G2JM57;A0A0A0MSZ8;A0A0G2JQ20;A0A0G2JQ10;A0A0G2JP25;A0A0G2JNE9;A0A0G2JML1;A0A0G2JM84;A0A0G2JPX5;A0A0G2JPU4;A0A0G2JMH7;A0A0A0MS20;A0A0G2JNL1;Q8NHJ6-2;Q8NHJ6;Q8NHJ6-3	LILRB4	Leukocyte immunoglobulin-like receptor subfamily B member 4	210	092412_15890_HG_service_v	3 Phospho (STY);Oxidation (M)	3.96602	n. def.	4.26773	4.78928	n. def.	n. def.	0.993942	4.18436	3.96602	-3.72082	4.26773	4.78928	-2.99481	-3.48234	0.993942	4.18436	2604.03	0.029754	44.503	44.354	0.01122	50.723	27.43	1	0	1	3	3.96601	4.52851	n. def.	2.58915	0.122599	4.52851	-3.23857	2.58915	yes	no	210	141	109;110;111	9128	80833;80834;80835;80836;80837
9183	RSSQGATQMPLYSSPIVK	M0R201;M0QY29;Q05469-2;Q05469	LIPE	Hormone-sensitive lipase	1328	092412_15890_HG_service_v	Oxidation (M);Phospho (STY)	-2.20072	-1.3073	-0.437555	0.298416	-1.15831	-1.71163	-1.65182	-1.40629	-2.20072	-1.3073	-0.437555	0.298416	-1.15831	-1.71163	-1.65182	-1.40629	2044.97	0.965291	60.529	60.116	0.03137	51.495	31.029	0	1	1	1	-1.75401	-0.0695696	-1.43497	-1.52905	-1.75401	-0.0695696	-1.43497	-1.52905	yes	no	1328	807	2237	8423	74469;74470;74471;74472;74473;74474;74475;74476
805	ASSHSSQTQGGGSVTK	P02545;P02545-3;P02545-6;P02545-5;P02545-2;P02545-4;A0A0C4DGC5;Q3BDU5;Q5TCI8	LMNA	Prelamin-A/C;Lamin-A/C	1569	092412_15891_HG_service_v	Phospho (STY)	-1.46522	0.335831	0.440998	1.28828	0.26021	-4.15407	-3.91975	-3.4407	-1.46522	0.335831	0.440998	1.28828	0.26021	-4.15407	-3.91975	-3.4407	1597.67	0.673343	24.425	23.774	1.5769e-13	232.6	185.62	36	0	0	1	-0.564693	0.864639	-1.94693	-3.68023	-0.564693	0.864639	-1.94693	-3.68023	yes	no	1569		861;862;863;864;865;2269	743	6816;6817;6818;6819;6820;6821;6822;6823;6824;6825;6826;6827;6828;6829;6830;6831;6832;6833;6834;6835;6836;6837;6838;6839;6840;6841;6842;6843;6844;6845;6846;6847;6848;6849
806	ASSHSSQTQGGGSVTK	P02545;P02545-3;P02545-6;P02545-5;P02545-2;P02545-4;A0A0C4DGC5;Q3BDU5;Q5TCI8	LMNA	Prelamin-A/C;Lamin-A/C	1569	092412_15892_HG_service_v	2 Phospho (STY)	2.44802	2.52241	2.31547	4.28135	3.76754	3.53111	3.07454	2.8506	2.44802	2.52241	2.31547	4.28135	3.76754	3.53111	3.07454	2.8506	1677.64	0.639673	30.504	30.303	7.9841e-11	212.74	158.5	65	0	0	2	2.48521	3.29841	3.64932	2.96257	2.48521	3.29841	3.64932	2.96257	yes	no	1569		861;862;863;864;865;2269	743	6850;6851;6852;6853;6854;6855;6856;6857;6858;6859;6860;6861;6862;6863;6864;6865;6866;6867;6868;6869;6870;6871;6872;6873;6874;6875;6876;6877;6878;6879;6880;6881;6882;6883;6884;6885;6886
3857	GRASSHSSQTQGGGSVTK	P02545;P02545-3;P02545-6;P02545-5;P02545-2;P02545-4;A0A0C4DGC5;Q3BDU5;Q5TCI8	LMNA	Prelamin-A/C;Lamin-A/C	1569	092412_15893_HG_service_v	2 Phospho (STY)	n. def.	-3.3027	-2.36032	0.0156078	-2.70154	-1.83831	-2.80592	-0.94939	-4.73474	-3.3027	-2.36032	0.0156078	-2.70154	-1.83831	-2.80592	-0.94939	1890.76	0.762248	29.692	29.153	0.00010202	114.34	85.452	11	1	0	2	-3.3027	-1.17236	-2.26992	-1.87765	-4.01872	-1.17236	-2.26992	-1.87765	yes	no	1569		861;862;863;864;865;2269	3579	31221;31222;31223;31224;31225;31226;31227;31228;31229;31230;31231;31232;31233
6715	LRLSPSPTSQR	P02545;P02545-3;P02545-6;P02545-5;P02545-2;P02545-4;A0A0C4DGC5;Q3BDU5;Q5TCI8	LMNA	Prelamin-A/C;Lamin-A/C	1569	092412_15892_HG_service_v	Phospho (STY)	4.63551	3.94562	2.95261	2.28013	4.27368	4.5966	1.9984	1.86543	4.63551	3.94562	2.95261	2.28013	4.27368	4.5966	1.9984	1.86543	1320.66	0.655114	49.076	48.713	0.0027344	135.86	95.128	7	1	0	1	4.29057	2.61637	4.43514	1.93192	4.29057	2.61637	4.43514	1.93192	yes	no	1569		866;867;868	6212	55049;55050;55051;55052;55053;55054;55055;55056
6716	LRLSPSPTSQR	P02545;P02545-3;P02545-6;P02545-5;P02545-2;P02545-4;A0A0C4DGC5;Q3BDU5;Q5TCI8	LMNA	Prelamin-A/C;Lamin-A/C	1569	092412_15890_HG_service_v	2 Phospho (STY)	3.69581	3.35689	1.9692	2.05936	3.64294	3.91821	2.17027	2.00039	3.69581	3.35689	1.9692	2.05936	3.64294	3.91821	2.17027	2.00039	1400.62	0.621444	51.59	51.045	0.0011432	116.74	77.206	8	1	0	2	3.52635	2.01428	3.78057	2.08533	3.52635	2.01428	3.78057	2.08533	yes	no	1569		866;867;868	6212	55057;55058;55059;55060;55061;55062;55063;55064;55065
6809	LSPSPTSQR	P02545;P02545-3;P02545-6;P02545-5;P02545-2;P02545-4;A0A0C4DGC5;Q3BDU5;Q5TCI8	LMNA	Prelamin-A/C;Lamin-A/C	1569	092412_15891_HG_service_v	Phospho (STY)	4.41858	n. def.	2.39971	2.76705	4.75643	4.3468	0.602446	2.06048	4.41858	-2.36118	2.39971	2.76705	4.75643	4.3468	0.602446	2.06048	1051.47	0.469939	38.07	37.899	0.030745	86.911	33.673	1	0	0	1	4.41858	2.58338	4.55161	1.33146	1.0287	2.58338	4.55161	1.33146	yes	no	1569		866;867;868	6298	55772;55773;55774;55775;55776;55777;55778
6811	LSPSPTSQRSR	P02545;P02545-3;P02545-6;P02545-5;P02545-2;P02545-4;A0A0C4DGC5;Q3BDU5;Q5TCI8	LMNA	Prelamin-A/C;Lamin-A/C	1569	092412_15892_HG_service_v	3 Phospho (STY)	-0.295555	n. def.	n. def.	-1.75615	-0.0074749	-0.191401	-3.20846	n. def.	-0.295555	-3.29242	-4.33693	-1.75615	-0.0074749	-0.191401	-3.20846	-3.32842	1454.54	0.535739	38.075	37.856	0.0052517	89.466	56.936	2	1	0	3	-0.295555	-1.75616	-0.0994377	-3.20846	-1.79399	-3.04654	-0.0994377	-3.26844	yes	no	1569		866;867;868;869	6299	55783;55784;55785;55786;55787
10279	SVGGSGGGSFGDNLVTR	P02545;P02545-3;P02545-5;P02545-4;A0A0C4DGC5	LMNA	Prelamin-A/C;Lamin-A/C	1569	092412_15895_HG_service_v	2 Phospho (STY)	-1.90721	-2.1236	0.178705	0.510511	-1.96582	-2.52872	-0.046421	0.317692	-1.90721	-2.1236	0.178705	0.510511	-1.96582	-2.52872	-0.046421	0.317692	1725.68	0.676059	70.378	69.803	0.00019991	109.91	79.933	4	0	0	2	-2.01541	0.344608	-2.24727	0.135635	-2.01541	0.344608	-2.24727	0.135635	yes	no	1569		872;873;874	9416	83549;83550;83551;83552;83553;83554;83555;83556
10280	SVGGSGGGSFGDNLVTR	P02545;P02545-3;P02545-5;P02545-4;A0A0C4DGC5	LMNA	Prelamin-A/C;Lamin-A/C	1569	092412_15895_HG_service_v	Phospho (STY)	-1.09454	n. def.	2.19417	1.5311	n. def.	n. def.	1.37425	1.18072	-1.09454	-3.42613	2.19417	1.5311	-4.00457	-4.38931	1.37425	1.18072	1645.71	0.709728	65.095	64.866	9.5859e-09	162.44	114.16	3	0	0	1	-1.09454	1.86264	n. def.	1.27748	-2.26033	1.86264	-4.19694	1.27748	yes	no	1569		872;873;874	9416	83557;83558;83559;83560;83561;83562
11913	VILKNSQGEEVAQR	P20700	LMNB1	Lamin-B1	1747	092412_15890_HG_service_v	Phospho (STY)	-3.33707	n. def.	0.728611	-0.165855	-1.23375	n. def.	0.752283	-0.24786	-3.33707	-2.67609	0.728611	-0.165855	-1.23375	-3.23507	0.752283	-0.24786	1649.81	0.8138	46.749	46.577	2.7976e-05	159.44	114.83	5	1	0	1	-3.33707	0.281378	-1.23376	0.252212	-3.00658	0.281378	-2.23441	0.252212	yes	yes	1747		919	10917	96995;96996;96997;96998;96999;97000;97001;97002;97003;97004;97005
9154	RRSQFFEQGSSDSVVPDLPVPTISAPSR	E9PMS6;E9PMT2;F8WD26;J3KP06;Q8WWI1-3;Q8WWI1;A0A0A0MTE2;Q8WWI1-5;Q8WWI1-4;Q8WWI1-2;E9PMP7;H0Y424	LMO7	LIM domain only protein 7	858	092412_15890_HG_service_v	Phospho (STY)	4.42195	5.2116	6.01798	6.8612	5.61533	6.03586	6.65414	6.41637	4.42195	5.2116	6.01798	6.8612	5.61533	6.03586	6.65414	6.41637	3138.51	0.513542	81.597	81.201	7.351e-06	87.792	67.762	13	2	0	1	4.81677	6.43959	5.8256	6.53526	4.81677	6.43959	5.8256	6.53526	yes	no	858		510;511;512	8399	74189;74190;74191;74192;74193;74194;74195;74196;74197;74198;74199;74200;74201;74202
9155	RRSQFFEQGSSDSVVPDLPVPTISAPSR	E9PMS6;E9PMT2;F8WD26;J3KP06;Q8WWI1-3;Q8WWI1;A0A0A0MTE2;Q8WWI1-5;Q8WWI1-4;Q8WWI1-2;E9PMP7;H0Y424	LMO7	LIM domain only protein 7	858	092412_15894_HG_service_v	2 Phospho (STY)	-0.29191	-0.409649	1.14314	1.47734	0.121487	-0.0545711	1.198	0.782251	-0.29191	-0.409649	1.14314	1.47734	0.121487	-0.0545711	1.198	0.782251	3218.48	0.479872	86.3	85.988	0.0016713	68.771	46.569	5	2	0	2	-0.35078	1.31024	0.0334578	0.990124	-0.35078	1.31024	0.0334578	0.990124	yes	no	858		510;511;512	8399	74203;74204;74205;74206;74207;74208;74209;74210;74211;74212;74213;74214;74215;74216;74217;74218
9172	RSQFFEQGSSDSVVPDLPVPTISAPSR	E9PMS6;E9PMT2;F8WD26;J3KP06;Q8WWI1-3;Q8WWI1;A0A0A0MTE2;Q8WWI1-5;Q8WWI1-4;Q8WWI1-2;E9PMP7;H0Y424	LMO7	LIM domain only protein 7	858	092412_15891_HG_service_v	Phospho (STY)	n. def.	-2.69753	0.018692	0.12217	-1.54428	-1.70353	-0.411758	-0.522963	-2.83371	-2.69753	0.018692	0.12217	-1.54428	-1.70353	-0.411758	-0.522963	2982.41	0.412431	86.33	85.972	0.0054092	60.51	36.785	1	1	0	1	-2.69753	0.0704308	-1.6239	-0.46736	-2.76562	0.0704308	-1.6239	-0.46736	yes	no	858		510;511;512	8415	74371;74372;74373;74374;74375;74376;74377
9997	SQFFEQGSSDSVVPDLPVPTISAPSR	E9PMS6;E9PMT2;F8WD26;J3KP06;Q8WWI1-3;Q8WWI1;A0A0A0MTE2;Q8WWI1-5;Q8WWI1-4;Q8WWI1-2;E9PMP7;H0Y424	LMO7	LIM domain only protein 7	858	092412_15890_HG_service_v	Phospho (STY)	3.02732	2.87518	5.0971	4.78982	4.06917	3.79711	4.94655	4.72375	3.02732	2.87518	5.0971	4.78982	4.06917	3.79711	4.94655	4.72375	2826.31	0.31132	91.823	91.598	8.809e-07	90.912	75.1	12	0	0	1	2.95125	4.94346	3.93314	4.83515	2.95125	4.94346	3.93314	4.83515	yes	no	858		510;511;512	9164	81136;81137;81138;81139;81140;81141;81142;81143;81144;81145;81146;81147;81148;81149;81150;81151
11290	TSTTGVATTQSPTPR	E9PMS6;E9PMT2;F8WD26;J3KP06;Q8WWI1-3;Q8WWI1;A0A0A0MTE2;Q8WWI1-5;Q8WWI1-4;Q8WWI1-2	LMO7	LIM domain only protein 7	858	092412_15891_HG_service_v	Phospho (STY)	-1.49073	-2.09203	-1.15704	-0.587135	-2.65674	-2.54121	-3.14834	n. def.	-1.49073	-2.09203	-1.15704	-0.587135	-2.65674	-2.54121	-3.14834	-3.40277	1583.72	0.71923	41.764	41.385	0.0010324	112.44	81.292	3	0	0	1	-1.79138	-0.872087	-2.59898	-3.14834	-1.79138	-0.872087	-2.59898	-3.27555	yes	no	858		516	10338	91855;91856;91857;91858;91859;91860;91861
9026	RKSQLDSLK	Q14693;Q14693-2;Q14693-4;Q14693-3;Q14693-5;Q14693-7;A0A0A0MS66;Q14693-6	LPIN1	Phosphatidate phosphatase LPIN1	2260	092412_15893_HG_service_v	Phospho (STY)	0.251163	n. def.	-1.65081	-0.61734	1.19938	1.93643	-0.373665	-0.345213	0.251163	-3.69811	-1.65081	-0.61734	1.19938	1.93643	-0.373665	-0.345213	1153.59	0.585637	36.554	36.426	0.010537	120.55	33.334	1	2	0	1	0.251163	-1.13408	1.56791	-0.359439	-1.72347	-1.13408	1.56791	-0.359439	yes	no	2260		1155	8279	73181;73182;73183;73184;73185;73186;73187
10025	SQLDSLK	Q14693;Q14693-2;Q14693-4;Q14693-3;Q14693-5;Q14693-7;A0A0A0MS66;Q14693-6	LPIN1	Phosphatidate phosphatase LPIN1	2260	092412_15893_HG_service_v	Phospho (STY)	n. def.	n. def.	n. def.	0.0527	n. def.	0.861748	0.38664	0.51038	-2.91168	-3.87787	-4.19418	0.0527	-3.36572	0.861748	0.38664	0.51038	869.39	0.389563	48.198	47.986	0.0059183	115.71	20.356	0	0	0	1	n. def.	0.0527	0.861748	0.44851	-3.39478	-2.07074	-1.25199	0.44851	yes	no	2260		1155	9189	81537;81538;81539;81540
6623	LPSVPTVDSVSQDPVSNMSITER	P50851-2;P50851;E9PEM5;H0YAC6	LRBA	Lipopolysaccharide-responsive and beige-like anchor protein	1968	092412_15888_HG_service_v	Oxidation (M);Phospho (STY)	0.853954	0.402908	0.610312	0.318523	-0.0236969	0.350691	0.178287	n. def.	0.853954	0.402908	0.610312	0.318523	-0.0236969	0.350691	0.178287	-3.87321	2553.17	0.166964	73.806	73.312	0.00020251	78.354	57.642	6	0	1	1	0.628431	0.464417	0.163497	0.178288	0.628431	0.464417	0.163497	-1.84746	yes	no	1968	1526	1001;1002;2309	6126	54355;54356;54357;54358;54359;54360;54361
10175	SSSQSGSGPSSPDSVLRPR	O75427;C9JYK0;H7C5D9	LRCH4	Leucine-rich repeat and calponin homology domain-containing protein 4	1477	092412_15895_HG_service_v	Phospho (STY)	1.09157	n. def.	3.21761	3.13564	1.80058	1.56011	1.98984	2.35474	1.09157	-2.75928	3.21761	3.13564	1.80058	1.56011	1.98984	2.35474	1966.87	0.874562	53.163	52.949	0.0039541	95.122	44.225	4	1	0	1	1.09157	3.17662	1.68035	2.17229	-0.833856	3.17662	1.68035	2.17229	yes	no	1477		824;825;826	9327	82703;82704;82705;82706;82707;82708;82709;82710;82711;82712;82713;82714;82715;82716
11045	TPDSFEESQGEEIGK	Q5VZK9-2;Q5VZK9	LRRC16A	Leucine-rich repeat-containing protein 16A	2414	092412_15891_HG_service_v	Phospho (STY)	-1.44901	-2.24117	-0.375181	-0.383621	-1.71905	-1.40317	-0.51127	-1.16903	-1.44901	-2.24117	-0.375181	-0.383621	-1.71905	-1.40317	-0.51127	-1.16903	1731.69	0.687656	58.145	57.695	1.891e-07	207.81	173.92	3	0	0	1	-1.84509	-0.379401	-1.56111	-0.840152	-1.84509	-0.379401	-1.56111	-0.840152	yes	no	2414		1273	10124	89975;89976;89977;89978;89979;89980;89981;89982
11046	TPDSFEESQGEEIGKVER	Q5VZK9-2;Q5VZK9	LRRC16A	Leucine-rich repeat-containing protein 16A	2414	092412_15891_HG_service_v	Phospho (STY)	-1.59996	-1.86592	0.743126	-0.0813732	-1.17505	-0.450829	-0.899116	0.0649834	-1.59996	-1.86592	0.743126	-0.0813732	-1.17505	-0.450829	-0.899116	0.0649834	2115.9	0.899774	60.158	59.693	0.023517	60.158	40.402	1	1	0	1	-1.73294	0.330876	-0.81294	-0.417067	-1.73294	0.330876	-0.81294	-0.417067	yes	no	2414		1273	10125	89983;89984;89985;89986;89987;89988;89989;89990
11894	VIFWSALAGAIPLNGDSEEEANRDDR	Q9H089	LSG1	Large subunit GTPase 1 homolog	2855	092412_15892_HG_service_v	Phospho (STY)	0.505287	0.608004	-0.388143	n. def.	1.44108	1.94103	1.40966	1.48337	0.505287	0.608004	-0.388143	-3.92598	1.44108	1.94103	1.40966	1.48337	2924.33	0.33418	96.591	96.434	1.1354e-05	87.062	64.805	8	1	0	1	0.556645	-0.388144	1.69106	1.44652	0.556645	-2.15706	1.69106	1.44652	yes	yes	2855		1640	10900	96824;96825;96826;96827;96828;96829;96830
5627	KSPTMEQAVQTASAHLPAPAAVGR	Q8ND56-2;Q8ND56;Q8ND56-3	LSM14A	Protein LSM14 homolog A	2587	092412_15892_HG_service_v	Phospho (STY)	0.349796	-0.0111313	1.5172	0.673739	0.22204	0.699907	0.327272	0.376169	0.349796	-0.0111313	1.5172	0.673739	0.22204	0.699907	0.327272	0.376169	2497.21	0.214857	73.801	73.404	0.0018503	69.259	48.225	3	1	0	1	0.169333	1.09547	0.460974	0.351721	0.169333	1.09547	0.460974	0.351721	yes	no	2587		1431;2447	5201	46028;46029;46030;46031;46032;46033;46034;46035;46036;46037;46038;46039;46040;46041;46042
9951	SPTMEQAVQTASAHLPAPAAVGR	Q8ND56-2;Q8ND56;Q8ND56-3	LSM14A	Protein LSM14 homolog A	2587	092412_15889_HG_service_v	Phospho (STY)	1.33048	1.44054	2.77876	2.91372	2.25408	2.33806	2.28351	2.51323	1.33048	1.44054	2.77876	2.91372	2.25408	2.33806	2.28351	2.51323	2369.12	0.119894	79.455	79.08	0.0067905	55.588	38.713	8	0	0	1	1.38551	2.84624	2.29607	2.39837	1.38551	2.84624	2.29607	2.39837	yes	no	2587		1431;2447	9125	80781;80782;80783;80784;80785;80786;80787;80788
9952	SPTMEQAVQTASAHLPAPAAVGR	Q8ND56-2;Q8ND56;Q8ND56-3	LSM14A	Protein LSM14 homolog A	2587	092412_15892_HG_service_v	Oxidation (M);Phospho (STY)	2.34371	1.88928	3.05645	3.14841	2.67351	3.03011	n. def.	2.39093	2.34371	1.88928	3.05645	3.14841	2.67351	3.03011	-3.32082	2.39093	2385.11	0.114809	66.874	66.51	0.029308	42.73	26.116	2	0	1	1	2.1165	3.10243	2.85181	2.39093	2.1165	3.10243	2.85181	-0.464944	yes	no	2587	2002	1431;2447	9125	80789;80790;80791;80792;80793;80794;80795
9958	SPVSTRPLPSASQK	Q8ND56-2;Q8ND56;Q8ND56-3	LSM14A	Protein LSM14 homolog A	2587	092412_15891_HG_service_v	Phospho (STY)	4.7405	3.43165	4.763	4.4921	5.25981	5.66777	4.94165	4.31738	4.7405	3.43165	4.763	4.4921	5.25981	5.66777	4.94165	4.31738	1533.76	0.755222	45.066	44.819	1.9125e-05	203.05	156.07	10	1	0	1	4.08607	4.62755	5.46379	4.62952	4.08607	4.62755	5.46379	4.62952	yes	no	2587		1432	9130	80843;80844;80845;80846;80847;80848;80849;80850;80851;80852;80853;80854;80855;80856;80857
10147	SSPQLDPLRK	Q8ND56-2;Q8ND56;Q8ND56-3	LSM14A	Protein LSM14 homolog A	2587	092412_15893_HG_service_v	Phospho (STY)	1.8076	n. def.	3.29937	3.56648	2.91632	3.06239	3.07971	3.98325	1.8076	-3.19905	3.29937	3.56648	2.91632	3.06239	3.07971	3.98325	1219.6	0.596202	54.249	53.992	0.018137	92.239	51.623	0	1	0	1	1.8076	3.43292	2.98935	3.53148	-0.695724	3.43292	2.98935	3.53148	yes	no	2587		1433;1434	9303	82488;82489;82490;82491;82492;82493;82494
11159	TQLSQAEVHK	K7EMZ9	LSM14A		1301	092412_15893_HG_service_v	Phospho (STY)	-0.848894	-1.71185	-0.452228	0.34568	-0.16758	-0.665747	-1.39202	-0.217348	-0.848894	-1.71185	-0.452228	0.34568	-0.16758	-0.665747	-1.39202	-0.217348	1219.56	0.559817	41.585	41.235	0.0037424	114.7	54.155	7	0	0	1	-1.28037	-0.0532742	-0.416663	-0.804684	-1.28037	-0.0532742	-0.416663	-0.804684	yes	yes	1301		747	10226	90857;90858;90859;90860;90861;90862;90863;90864
11160	TQLSQGR	Q8ND56-2;Q8ND56	LSM14A	Protein LSM14 homolog A	2587	092412_15893_HG_service_v	Phospho (STY)	n. def.	-3.58461	1.58842	2.03543	0.128325	0.757999	2.064	0.647753	-3.21737	-3.58461	1.58842	2.03543	0.128325	0.757999	2.064	0.647753	868.38	0.380396	32.977	32.663	0.045432	92.47	31.788	1	0	0	1	-3.58461	1.81192	0.443162	1.35588	-3.40099	1.81192	0.443162	1.35588	yes	no	2587		1435	10227	90865;90866;90867;90868;90869;90870;90871
11161	TQLSQGRSSPQLDPLR	Q8ND56-2;Q8ND56	LSM14A	Protein LSM14 homolog A	2587	092412_15893_HG_service_v	2 Phospho (STY)	3.56613	3.15623	4.46157	4.23385	3.545	3.85541	3.89866	3.52586	3.56613	3.15623	4.46157	4.23385	3.545	3.85541	3.89866	3.52586	1941.87	0.87107	65.319	64.994	3.2333e-05	128.33	92.125	10	1	0	2	3.36118	4.34771	3.7002	3.71226	3.36118	4.34771	3.7002	3.71226	yes	no	2587		1433;1434;1435	10228	90872;90873;90874;90875;90876;90877;90878;90879;90880;90881;90882;90883;90884;90885;90886;90887
11162	TQLSQGRSSPQLDPLRK	Q8ND56-2;Q8ND56	LSM14A	Protein LSM14 homolog A	2587	092412_15889_HG_service_v	2 Phospho (STY)	5.77247	6.06554	6.84143	6.71336	5.70491	6.32723	6.76274	6.29525	5.77247	6.06554	6.84143	6.71336	5.70491	6.32723	6.76274	6.29525	2069.97	0.966033	58.363	57.912	0.0014342	114.92	50.576	5	2	0	2	5.919	6.7774	6.01607	6.529	5.919	6.7774	6.01607	6.529	yes	no	2587		1433;1434;1435	10229	90888;90889;90890;90891;90892;90893;90894;90895;90896;90897;90898;90899;90900;90901;90902;90903
9990	SQENILQGFSTSHK	Q86V48-2;Q86V48-3;Q86V48	LUZP1	Leucine zipper protein 1	2505	092412_15891_HG_service_v	Phospho (STY)	-0.32616	-0.861683	-0.161238	-0.474556	-0.4382	n. def.	-2.22449	n. def.	-0.32616	-0.861683	-0.161238	-0.474556	-0.4382	-4.07862	-2.22449	-3.53533	1654.74	0.735215	69.601	68.967	0.010537	91.926	56.626	2	0	0	1	-0.593922	-0.317897	-0.4382	-2.22449	-0.593922	-0.317897	-2.25841	-2.87991	yes	no	2505		1371	9158	81089;81090;81091;81092;81093;81094
851	ATGLSGSQGSLTQLFGGPASSSSSSSSSSAADK	Q9BRK4;B1AL12;B1AL13	LZTS2	Leucine zipper putative tumor suppressor 2	2793	092412_15894_HG_service_v	Phospho (STY)	0.505363	0.00478745	2.49939	2.23087	0.471907	0.225651	2.18611	1.99306	0.505363	0.00478745	2.49939	2.23087	0.471907	0.225651	2.18611	1.99306	3083.36	0.356826	81.889	81.526	1.0792e-22	164.72	145.43	11	0	0	1	0.255075	2.36513	0.348779	2.08958	0.255075	2.36513	0.348779	2.08958	yes	no	2793		1574;1575;1576;2499	784	7213;7214;7215;7216;7217;7218;7219;7220
7981	NSLSSLPTYSTGGAEPTTSSPGGHLPSHGSGR	Q9BRK4	LZTS2	Leucine zipper putative tumor suppressor 2	2793	092412_15888_HG_service_v	Phospho (STY)	0.89039	1.50975	3.20071	4.35413	1.51118	1.00433	2.88139	3.08236	0.89039	1.50975	3.20071	4.35413	1.51118	1.00433	2.88139	3.08236	3175.42	0.420764	60.982	60.579	8.8803e-06	77.63	54.435	20	0	0	1	1.20007	3.77742	1.25776	2.98188	1.20007	3.77742	1.25776	2.98188	yes	yes	2793		1577;1578;1579;1580;1581;1582;2500;2501	7310	64993;64994;64995;64996;64997;64998;64999;65000;65001;65002;65003;65004;65005;65006;65007;65008;65009;65010;65011;65012;65013;65014;65015;65016;65017
7982	NSLSSLPTYSTGGAEPTTSSPGGHLPSHGSGR	Q9BRK4	LZTS2	Leucine zipper putative tumor suppressor 2	2793	092412_15891_HG_service_v	2 Phospho (STY)	n. def.	-1.57045	n. def.	1.76325	-0.919813	-0.986469	0.60503	0.454468	-3.68424	-1.57045	-3.79894	1.76325	-0.919813	-0.986469	0.60503	0.454468	3255.39	0.387094	63.156	62.743	0.00072051	57.327	36.56	3	0	0	2	-1.57045	1.76325	-0.953141	0.529749	-2.62734	-1.01785	-0.953141	0.529749	yes	yes	2793		1577;1578;1579;1580;1581;1582;2500;2501	7310	65018;65019;65020;65021;65022;65023;65024;65025
9339	SCLDLNTISQSPGWAQTQLAEVTIACK	Q6ZN28	MACC1	Metastasis-associated in colon cancer protein 1	2461	092412_15891_HG_service_v	Phospho (STY)	-0.0100307	0.379408	0.635532	0.394459	0.295389	0.536669	0.653765	0.636402	-0.0100307	0.379408	0.635532	0.394459	0.295389	0.536669	0.653765	0.636402	3070.41	0.414087	94.797	94.535	8.3244e-11	136.77	111.99	7	0	0	1	0.184689	0.514996	0.416029	0.645083	0.184689	0.514996	0.416029	0.645083	yes	yes	2461		1329	8572	75671;75672;75673;75674;75675;75676;75677;75678
9413	SEETHASQIELLETSSTQEPLNASEAFCPR	Q15013;Q15013-3	MAD2L1BP	MAD2L1-binding protein	2274	092412_15895_HG_service_v	Phospho (STY)	-2.22675	-2.3673	-0.944634	-0.758329	0.282459	0.260962	1.04246	0.732452	-2.22675	-2.3673	-0.944634	-0.758329	0.282459	0.260962	1.04246	0.732452	3440.51	0.507924	81.994	81.631	4.9113e-05	69.857	38.291	4	0	0	1	-2.29702	-0.851481	0.27171	0.887457	-2.29702	-0.851481	0.27171	0.887457	yes	no	2274		1165;1166;2364	8636	76288;76289;76290;76291;76292;76293;76294;76295
10007	SQGGEEEGPLSDK	E9PR76;E9PSH4;Q9H063	MAF1	Repressor of RNA polymerase III transcription MAF1 homolog	870	092412_15894_HG_service_v	Phospho (STY)	4.69121	4.45902	5.46965	6.00443	5.38569	5.02119	5.46205	5.7432	4.69121	4.45902	5.46965	6.00443	5.38569	5.02119	5.46205	5.7432	1411.55	0.550434	48.706	48.356	0.00015819	136.33	96.573	9	0	0	1	4.57512	5.73704	5.20344	5.60262	4.57512	5.73704	5.20344	5.60262	yes	no	870		519	9173	81291;81292;81293;81294;81295;81296;81297;81298
11225	TSEEWMSDLDDLLGSQ	Q92585	MAML1	Mastermind-like protein 1	2656	092412_15895_HG_service_v	Oxidation (M);Phospho (STY)	n. def.	-2.67567	-3.11488	-2.65947	-1.26745	-0.577528	-0.572109	-0.237381	-3.10946	-2.67567	-3.11488	-2.65947	-1.26745	-0.577528	-0.572109	-0.237381	1920.73	0.733619	98.829	98.63	1.0702e-09	189.98	155.59	4	0	1	1	-2.67567	-2.88717	-0.922487	-0.404745	-2.89256	-2.88717	-0.922487	-0.404745	yes	yes	2656	2039	1489	10283	91386;91387;91388;91389;91390;91391;91392
4661	IAELEEEQSQGSTTNSDWMK	P46821;D6RA40;D6RA32	MAP1B	Microtubule-associated protein 1B;MAP1B heavy chain;MAP1 light chain LC1	1917	092412_15890_HG_service_v	Oxidation (M);Phospho (STY)	0.294558	-0.0757141	0.927881	0.875177	0.748484	0.300804	0.708588	0.13533	0.294558	-0.0757141	0.927881	0.875177	0.748484	0.300804	0.708588	0.13533	2377.96	0.962116	62.572	62.197	3.1897e-15	194.43	161.57	10	0	1	1	0.109422	0.901529	0.524644	0.421959	0.109422	0.901529	0.524644	0.421959	yes	no	1917	1468	973;974;2302	4301	38242;38243;38244;38245;38246;38247;38248;38249;38250;38251;38252;38253;38254;38255;38256;38257
4662	IAELEEEQSQGSTTNSDWMK	P46821;D6RA40;D6RA32	MAP1B	Microtubule-associated protein 1B;MAP1B heavy chain;MAP1 light chain LC1	1917	092412_15890_HG_service_v	2 Phospho (STY);Oxidation (M)	-1.04688	n. def.	-0.858623	-0.157923	-0.843454	-0.981121	-1.15858	-0.673298	-1.04688	-3.24206	-0.858623	-0.157923	-0.843454	-0.981121	-1.15858	-0.673298	2457.93	0.928446	66.512	66.255	0.001329	70.615	48.939	5	0	1	2	-1.04688	-0.508273	-0.912288	-0.915939	-2.14447	-0.508273	-0.912288	-0.915939	yes	no	1917	1468	973;974;2302	4301	38258;38259;38260;38261;38262;38263;38264
8490	QGSPDQVSPVSEMTSTSLYQDK	P46821	MAP1B	Microtubule-associated protein 1B;MAP1B heavy chain;MAP1 light chain LC1	1917	092412_15895_HG_service_v	2 Phospho (STY);Oxidation (M)	3.12405	2.81212	3.06349	3.15101	3.37886	3.63445	3.24709	3.02442	3.12405	2.81212	3.06349	3.15101	3.37886	3.63445	3.24709	3.02442	2559.01	0.0125102	64.434	64.097	2.0058e-10	153.17	121.03	20	0	1	2	2.96808	3.10725	3.50665	3.13575	2.96808	3.10725	3.50665	3.13575	yes	yes	1917	1469	975;976	7785	68897;68898;68899;68900;68901;68902;68903;68904;68905;68906;68907;68908;68909;68910;68911;68912
8491	QGSPDQVSPVSEMTSTSLYQDK	P46821	MAP1B	Microtubule-associated protein 1B;MAP1B heavy chain;MAP1 light chain LC1	1917	092412_15895_HG_service_v	2 Phospho (STY)	2.83573	3.32084	3.4704	3.31943	3.55691	2.95112	3.04842	3.179	2.83573	3.32084	3.4704	3.31943	3.55691	2.95112	3.04842	3.179	2543.02	0.0175956	78.83	78.455	3.4286e-14	166.29	110.84	23	0	0	2	3.07828	3.39491	3.25402	3.11371	3.07828	3.39491	3.25402	3.11371	yes	yes	1917		975;976	7785	68913;68914;68915;68916;68917;68918;68919;68920;68921;68922;68923;68924;68925;68926;68927;68928
5629	KTDIAAFVK	P46734-2;P46734;P46734-3	MAP2K3	Dual specificity mitogen-activated protein kinase kinase 3	1915	092412_15894_HG_service_v	Phospho (STY)	-2.05773	n. def.	-0.394081	-3.02557	-1.75617	-0.998573	-0.568966	-2.61353	-2.05773	-3.75871	-0.394081	-3.02557	-1.75617	-0.998573	-0.568966	-2.61353	1071.54	0.536562	36.816	36.659	0.048478	63.419	12.073	0	1	0	1	-2.05773	-1.70983	-1.37737	-1.59125	-2.90822	-1.70983	-1.37737	-1.59125	yes	no	1915		2301	5203	46049;46050;46051;46052;46053;46054;46055
6793	LSLFSKSSDVWRMLGPR	M0R0A7	MAP3K10		1342	092412_15892_HG_service_v	3 Phospho (STY);Oxidation (M)	-1.22055	-0.489218	0.189037	-0.367079	-0.445496	-0.52557	-0.234272	-0.560703	-1.22055	-0.489218	0.189037	-0.367079	-0.445496	-0.52557	-0.234272	-0.560703	2233.94	0.939757	58.208	57.758	0.0045062	68.639	31.704	1	2	1	3	-0.854883	-0.0890207	-0.485533	-0.397488	-0.854883	-0.0890207	-0.485533	-0.397488	yes	yes	1342	816	766;767;768	6283	55666;55667;55668;55669;55670;55671;55672;55673
800	ASQSAGDINTIYQPPEPR	J3KRN4;J3QRB6;Q99759;Q99759-2	MAP3K3	Mitogen-activated protein kinase kinase kinase 3	1259	092412_15893_HG_service_v	Phospho (STY)	-1.19536	-1.53057	-1.07709	-0.512316	-0.506031	-0.300577	-0.53516	-0.776453	-1.19536	-1.53057	-1.07709	-0.512316	-0.506031	-0.300577	-0.53516	-0.776453	2022.9	0.904799	66.302	65.978	1.6474e-07	146.45	126.56	5	0	0	1	-1.36296	-0.794703	-0.403304	-0.655807	-1.36296	-0.794703	-0.403304	-0.655807	yes	no	1259		731;732	739	6772;6773;6774;6775;6776;6777;6778;6779
4380	HLSVSSQNPGRSSPPPGYVPER	J3KRN4;J3QRB6;Q99759;Q99759-2	MAP3K3	Mitogen-activated protein kinase kinase kinase 3	1259	092412_15895_HG_service_v	Phospho (STY)	-2.22886	n. def.	-0.427658	-1.15535	-1.54322	-1.0095	-0.149069	-0.662914	-2.22886	-2.63859	-0.427658	-1.15535	-1.54322	-1.0095	-0.149069	-0.662914	2427.13	0.133236	51.821	51.607	0.0010814	70.837	38.61	1	1	0	1	-2.22886	-0.791504	-1.27636	-0.405992	-2.43373	-0.791504	-1.27636	-0.405992	yes	no	1259		733;734	4056	35530;35531;35532;35533;35534;35535;35536
7013	LVPRPGSGSSSGSSNSGSQPGSHPGSQSGSGER	E7ENQ1;G3XAA2;H7C360;G5E948;E7EN19;E7ESS2;A0A0D9SEY1;O95819-4;O95819-2;O95819;O95819-5;O95819-3;C9J840;E7EX83;A0A0D9SG62;H7C0P6	MAP4K4	Mitogen-activated protein kinase kinase kinase kinase 4	297	092412_15888_HG_service_v	2 Phospho (STY)	-2.13831	n. def.	-1.39804	-2.64747	-2.46771	-1.29711	n. def.	n. def.	-2.13831	-3.47703	-1.39804	-2.64747	-2.46771	-1.29711	-3.55401	-3.61637	3227.33	0.326619	40.65	40.551	0.0036267	58.712	34.161	1	1	0	2	-2.13831	-2.02275	-1.88241	n. def.	-2.80767	-2.02275	-1.88241	-3.58519	yes	no	297		173;174	6480	57456;57457;57458;57459;57460
5	AAATPESQEPQAK	P49006	MARCKSL1	MARCKS-related protein	1934	092412_15890_HG_service_v	2 Phospho (STY)	1.34143	0.00341225	1.27013	1.42063	1.73216	1.44869	0.270271	1.41732	1.34143	0.00341225	1.27013	1.42063	1.73216	1.44869	0.270271	1.41732	1486.57	0.574219	36.024	35.661	1.0946e-05	168.42	106.06	12	0	0	2	0.672421	1.34538	1.59042	0.843793	0.672421	1.34538	1.59042	0.843793	yes	yes	1934		989;2305	5	47;48;49;50;51;52;53;54
6	AAATPESQEPQAK	P49006	MARCKSL1	MARCKS-related protein	1934	092412_15895_HG_service_v	Phospho (STY)	-0.483967	-0.199507	0.0270405	1.10364	0.208324	1.05479	1.48879	1.01557	-0.483967	-0.199507	0.0270405	1.10364	0.208324	1.05479	1.48879	1.01557	1406.61	0.607889	36.597	36.234	1.0041e-05	178.47	103.45	9	0	0	1	-0.341737	0.565342	0.631557	1.25218	-0.341737	0.565342	0.631557	1.25218	yes	yes	1934		989;2305	5	55;56;57;58;59;60;61;62
3397	GEGESPPVNGTDEAAGATGDAIEPAPPSQGAEAK	P49006	MARCKSL1	MARCKS-related protein	1934	092412_15888_HG_service_v	Phospho (STY)	2.76586	2.43953	3.28792	3.93806	3.56393	3.16506	2.49857	3.2934	2.76586	2.43953	3.28792	3.93806	3.56393	3.16506	2.49857	3.2934	3256.4	0.404504	60.571	60.158	2.7062e-21	140.55	89.765	8	0	0	1	2.6027	3.61299	3.36449	2.89599	2.6027	3.61299	3.36449	2.89599	yes	yes	1934		990	3158	27422;27423;27424;27425;27426;27427;27428;27429
1700	DQQNLPYGVTPASPSGHSQGR	E7ETY4;E9PC69;Q7KZI7-10;Q7KZI7-13;Q7KZI7-7;Q7KZI7-2;Q7KZI7-15;Q7KZI7-5;Q7KZI7-16;Q7KZI7-4;Q7KZI7-9;Q7KZI7-12;Q7KZI7-14;Q7KZI7-3;Q7KZI7-6;Q7KZI7-11;Q7KZI7-8;Q7KZI7	MARK2	Serine/threonine-protein kinase MARK2	766	092412_15888_HG_service_v	2 Phospho (STY)	-1.25129	-1.56101	-0.398277	-0.489681	-0.871386	-0.925497	-1.7118	-1.49974	-1.25129	-1.56101	-0.398277	-0.489681	-0.871386	-0.925497	-1.7118	-1.49974	2354.97	0.968218	60.327	59.914	0.00063591	76.068	54.821	5	0	0	2	-1.40615	-0.443979	-0.898441	-1.60577	-1.40615	-0.443979	-0.898441	-1.60577	yes	no	766		466;467;468	1580	14084;14085;14086;14087;14088;14089;14090;14091
1701	DQQNLPYGVTPASPSGHSQGRR	E7ETY4;E9PC69;Q7KZI7-10;Q7KZI7-13;Q7KZI7-7;Q7KZI7-2;Q7KZI7-15;Q7KZI7-5;Q7KZI7-16;Q7KZI7-4;Q7KZI7-9;Q7KZI7-12;Q7KZI7-14;Q7KZI7-3;Q7KZI7-6;Q7KZI7-11;Q7KZI7-8;Q7KZI7	MARK2	Serine/threonine-protein kinase MARK2	766	092412_15893_HG_service_v	2 Phospho (STY)	-0.96096	-1.33855	-1.16961	-1.41647	n. def.	-1.22801	-1.92525	-2.36961	-0.96096	-1.33855	-1.16961	-1.41647	-3.40876	-1.22801	-1.92525	-2.36961	2511.07	0.0693291	56.084	55.641	0.0021122	70.02	44.678	4	1	0	2	-1.14976	-1.29304	-1.22801	-2.14743	-1.14976	-1.29304	-2.31838	-2.14743	yes	no	766		466;467;468	1581	14092;14093;14094;14095;14096;14097;14098
9180	RSQTSTADSDLK	H0YKP9;H0YIY6;A0A0A0MST9;A0A0A0MQR8;A0A0A0MSZ1;A0A0A0MT23;J3KNR0;P27448-8;P27448-6;P27448-3;P27448-4;P27448-2;P27448;P27448-7	MARK3	MAP/microtubule affinity-regulating kinase 3	177	092412_15893_HG_service_v	Phospho (STY)	-2.88286	n. def.	-1.94355	-3.35864	-2.6802	-2.09819	-2.05946	-3.07034	-2.88286	-3.47824	-1.94355	-3.35864	-2.6802	-2.09819	-2.05946	-3.07034	1387.6	0.598053	34.782	34.611	0.0032272	105.63	59.56	3	1	0	1	-2.88286	-2.6511	-2.38919	-2.5649	-3.18055	-2.6511	-2.38919	-2.5649	yes	no	177		90	8420	74448;74449;74450;74451;74452;74453;74454
8915	RDSFDDRGPSLNPVLDYDHGSR	D6R991;D6REM6;A8MXP9;P43243	MATR3	Matrin-3	386	092412_15894_HG_service_v	Phospho (STY)	n. def.	-1.52171	0.413107	0.258265	n. def.	-1.16603	0.0920391	0.244385	-4.22012	-1.52171	0.413107	0.258265	-2.68876	-1.16603	0.0920391	0.244385	2597.13	0.129607	66.407	66.024	0.00090487	71.853	53.707	1	2	0	1	-1.52172	0.335686	-1.16603	0.168212	-2.87092	0.335686	-1.92739	0.168212	yes	no	386		246	8179	72164;72165;72166;72167;72168;72169
9504	SFQQSSLSRDSQGHGR	D6R991;D6REM6;A8MXP9;P43243;D6R8Z5;D6RB45;A0A0K0K1G4;D6R9F3;D6RBS2;D6RCM3;D6REK4;Q68E03	MATR3;DKFZp686L22104	Matrin-3	386	092412_15890_HG_service_v	Phospho (STY)	-0.926218	n. def.	0.602562	1.54966	-0.663048	-1.57266	-1.57198	0.331732	-0.926218	-3.56591	0.602562	1.54966	-0.663048	-1.57266	-1.57198	0.331732	1855.8	0.796252	39.909	39.766	0.021257	66.246	41.716	2	1	0	1	-0.926218	1.07611	-1.11785	-0.620124	-2.24607	1.07611	-1.11785	-0.620124	yes	no	386		247	8721	77089;77090;77091;77092;77093;77094;77095
677	APGEQDGDAMPLGSAVDILATDDPNFSQEDQQDTQIYEK	P25205;P25205-2;J3KQ69;Q7Z6P5	MCM3	DNA replication licensing factor MCM3	1782	092412_15893_HG_service_v	Oxidation (M);Phospho (STY)	n. def.	-1.86341	n. def.	n. def.	1.13352	1.7033	2.42699	1.88558	-3.74878	-1.86341	-3.72934	-3.74227	1.13352	1.7033	2.42699	1.88558	4303.83	0.826417	90.104	89.825	9.8624e-10	90.164	77.045	10	0	1	1	-1.86341	n. def.	1.41841	2.15629	-2.8061	-3.73581	1.41841	2.15629	yes	no	1782	1283	924;2288	626	5676;5677;5678;5679;5680;5681;5682
18	AAESLTAIPEPASPQLLETPIHASQIQK	Q14676-3;Q14676;Q14676-2	MDC1	Mediator of DNA damage checkpoint protein 1	2257	092412_15892_HG_service_v	Phospho (STY)	n. def.	n. def.	n. def.	-1.92776	-1.05585	0.0578957	-0.0671711	0.0795403	-4.00255	-4.67122	-4.46415	-1.92776	-1.05585	0.0578957	-0.0671711	0.0795403	3019.53	0.526732	82.918	82.488	0.032188	40.986	24.761	1	0	0	1	n. def.	-1.92776	-0.498976	0.00618458	-4.33688	-3.19595	-0.498976	0.00618458	yes	no	2257		1143	15	175;176;177;178;179
3775	GPGAPGLAHLQESQAGSDTDVEEGK	Q14676-3;Q14676;Q14676-2;Q14676-4	MDC1	Mediator of DNA damage checkpoint protein 1	2257	092412_15891_HG_service_v	2 Phospho (STY)	n. def.	1.12871	1.86454	1.66518	2.02246	-0.714397	3.34841	3.16828	-3.97079	1.12871	1.86454	1.66518	2.02246	-0.714397	3.34841	3.16828	2609.07	0.0683856	61.974	61.574	0.0019989	59.242	44.353	4	0	0	2	1.12871	1.76486	0.654032	3.25835	-1.42104	1.76486	0.654032	3.25835	yes	no	2257		1144;1145;2357	3505	30611;30612;30613;30614;30615;30616;30617;30618;30619
3776	GPGAPGLAHLQESQAGSDTDVEEGK	Q14676-3;Q14676;Q14676-2;Q14676-4	MDC1	Mediator of DNA damage checkpoint protein 1	2257	092412_15893_HG_service_v	3 Phospho (STY)	-1.45954	-0.50997	n. def.	0.469498	0.483929	0.948837	1.82365	2.27988	-1.45954	-0.50997	-4.66212	0.469498	0.483929	0.948837	1.82365	2.27988	2689.03	0.034716	64.825	64.447	6.3655e-05	72.927	49.419	5	0	0	3	-0.984756	0.469498	0.716383	2.05176	-0.984756	-2.09631	0.716383	2.05176	yes	no	2257		1144;1145;2357	3505	30620;30621;30622;30623;30624;30625;30626
3777	GPGAPGLAHLQESQAGSDTDVEEGKAPQAVPLEK	Q14676-3;Q14676;Q14676-2;Q14676-4	MDC1	Mediator of DNA damage checkpoint protein 1	2257	092412_15894_HG_service_v	3 Phospho (STY)	-2.87775	-2.10556	n. def.	n. def.	-1.01441	-0.329544	0.275774	0.693584	-2.87775	-2.10556	-3.54723	-3.05418	-1.01441	-0.329544	0.275774	0.693584	3622.56	0.563083	70.53	69.887	0.042097	41.356	26.931	1	1	0	3	-2.49166	n. def.	-0.671979	0.484679	-2.49166	-3.3007	-0.671979	0.484679	yes	no	2257		1144;1145;2357	3506	30627;30628;30629;30630;30631;30632
3824	GQASSPTPEPGVGAGDLPGPTSAPVPSGSQSGGR	Q14676-3;Q14676	MDC1	Mediator of DNA damage checkpoint protein 1	2257	092412_15893_HG_service_v	2 Phospho (STY)	n. def.	-3.07872	-2.21174	n. def.	-0.399014	-0.085001	-0.346674	-0.074461	-3.21154	-3.07872	-2.21174	-4.74161	-0.399014	-0.085001	-0.346674	-0.074461	3218.39	0.391845	69.689	69.005	2.4051e-09	99.254	82.04	6	0	0	2	-3.07872	-2.21173	-0.242007	-0.210567	-3.14513	-3.47667	-0.242007	-0.210567	yes	no	2257		1146;1147;1148;1149;1150;2358	3549	30959;30960;30961;30962;30963;30964
3825	GQASSPTPEPGVGAGDLPGPTSAPVPSGSQSGGRGSPVSPR	Q14676-3;Q14676	MDC1	Mediator of DNA damage checkpoint protein 1	2257	092412_15895_HG_service_v	3 Phospho (STY)	n. def.	n. def.	n. def.	n. def.	-1.3887	-0.818836	0.0187893	0.767324	-4.21231	-3.21171	-3.45696	-3.32654	-1.3887	-0.818836	0.0187893	0.767324	3978.72	0.718749	69.833	69.069	0.00011791	62.02	47.805	3	1	0	3	n. def.	n. def.	-1.10377	0.393057	-3.71201	-3.39175	-1.10377	0.393057	yes	no	2257		1146;1147;1148;1149;1150;2358	3550	30965;30966;30967;30968
9974	SQASTTVDINTQVEK	Q14676-3;Q14676;Q14676-2;Q14676-4	MDC1	Mediator of DNA damage checkpoint protein 1	2257	092412_15893_HG_service_v	Phospho (STY)	-1.78521	-1.14136	-0.233255	-0.619026	0.740336	1.78109	1.93376	1.89139	-1.78521	-1.14136	-0.233255	-0.619026	0.740336	1.78109	1.93376	1.89139	1699.77	0.766575	56.56	56.143	3.4521e-38	303.76	254.4	8	0	0	1	-1.46328	-0.426141	1.26071	1.91257	-1.46328	-0.426141	1.26071	1.91257	yes	no	2257		1151	9145	80964;80965;80966;80967;80968;80969;80970;80971;80972
10030	SQLPAEGDAGAEWAAAVLK	Q14676-3;Q14676;Q14676-2;Q14676-4	MDC1	Mediator of DNA damage checkpoint protein 1	2257	092412_15894_HG_service_v	Phospho (STY)	-1.25195	-0.911545	-0.385641	0.172882	0.561071	0.188301	1.61098	1.67741	-1.25195	-0.911545	-0.385641	0.172882	0.561071	0.188301	1.61098	1.67741	1962.91	0.908822	90.091	89.841	2.1709e-12	173.36	132.74	6	0	0	1	-1.08175	-0.10638	0.374686	1.6442	-1.08175	-0.10638	0.374686	1.6442	yes	no	2257		1152	9194	81567;81568;81569;81570;81571;81572;81573;81574;81575;81576;81577;81578
10058	SQTTTERDSDTDVEEEELPVENR	Q14676-3;Q14676;Q14676-2;Q14676-4	MDC1	Mediator of DNA damage checkpoint protein 1	2257	092412_15895_HG_service_v	2 Phospho (STY)	-1.8677	-1.68242	n. def.	-1.27941	-0.932299	-0.232019	0.0801601	-0.0753231	-1.8677	-1.68242	-3.00354	-1.27941	-0.932299	-0.232019	0.0801601	-0.0753231	2838.11	0.111767	62.806	62.424	0.0039613	76.807	50.148	0	1	0	2	-1.77506	-1.27941	-0.582159	0.00241852	-1.77506	-2.14147	-0.582159	0.00241852	yes	no	2257		1153;2359;2360;2361;2362	9219	81802;81803;81804;81805;81806;81807;81808
11199	TRQDGSQEAPEAPLSSELEPFHPK	Q14676-3;Q14676;Q14676-2;H0Y6Z8	MDC1	Mediator of DNA damage checkpoint protein 1	2257	092412_15893_HG_service_v	Phospho (STY)	-0.845129	-1.59566	0.147205	-0.323852	0.760431	0.472483	1.5054	1.62972	-0.845129	-1.59566	0.147205	-0.323852	0.760431	0.472483	1.5054	1.62972	2729.23	0.233404	71.101	70.538	4.6589e-06	100.14	80.974	4	1	0	1	-1.22039	-0.0883236	0.616457	1.56756	-1.22039	-0.0883236	0.616457	1.56756	yes	no	2257		1154	10261	91175;91176;91177;91178;91179;91180;91181;91182
492	ALAPADLMEHHSGSQGPLLTTGDLGK	Q15648	MED1	Mediator of RNA polymerase II transcription subunit 1	2314	092412_15891_HG_service_v	Oxidation (M);Phospho (STY)	1.80114	n. def.	2.74625	3.60412	2.07092	1.99451	2.73251	n. def.	1.80114	-2.39991	2.74625	3.60412	2.07092	1.99451	2.73251	-3.18171	2711.26	0.262595	68.31	67.985	4.9716e-05	76.693	58.793	6	0	1	1	1.80114	3.17518	2.03271	2.73251	-0.299387	3.17518	2.03271	-0.2246	yes	yes	2314	1876	1197	453	4150;4151;4152;4153;4154;4155
493	ALAPADLMEHHSGSQGPLLTTGDLGK	Q15648	MED1	Mediator of RNA polymerase II transcription subunit 1	2314	092412_15894_HG_service_v	Phospho (STY)	-0.74371	-0.103249	n. def.	1.65773	-0.190615	-0.528006	1.98013	1.63485	-0.74371	-0.103249	-3.37411	1.65773	-0.190615	-0.528006	1.98013	1.63485	2695.27	0.267681	75.586	75.079	0.00085703	66.732	49.302	2	0	0	1	-0.423479	1.65773	-0.35931	1.80749	-0.423479	-0.858192	-0.35931	1.80749	yes	yes	2314		1197	453	4156;4157;4158;4159;4160;4161;4162
6621	LPSTSDDCPAIGTPLR	Q15648	MED1	Mediator of RNA polymerase II transcription subunit 1	2314	092412_15889_HG_service_v	Phospho (STY)	-0.568996	-0.162903	1.36462	0.868359	-0.749212	-0.224716	1.36556	0.886	-0.568996	-0.162903	1.36462	0.868359	-0.749212	-0.224716	1.36556	0.886	1778.79	0.791015	64.616	64.277	8.4223e-08	173.03	124.41	5	0	0	1	-0.36595	1.11649	-0.486964	1.12578	-0.36595	1.11649	-0.486964	1.12578	yes	yes	2314		2372	6124	54342;54343;54344;54345;54346;54347;54348;54349
6845	LSSSMYSSQGSSGSSQSK	Q15648	MED1	Mediator of RNA polymerase II transcription subunit 1	2314	092412_15892_HG_service_v	Phospho (STY)	-4.13265	n. def.	-1.96947	-2.49468	-2.13654	-1.64587	-1.36563	-1.81271	-4.13265	-4.62421	-1.96947	-2.49468	-2.13654	-1.64587	-1.36563	-1.81271	1873.74	0.740102	45.481	45.339	0.0010682	95.554	47.866	1	0	0	1	-4.13265	-2.23207	-1.8912	-1.58917	-4.37843	-2.23207	-1.8912	-1.58917	yes	yes	2314		1198	6325	56045;56046;56047;56048;56049;56050;56051
7951	NRHSPDHPGMGSSQASSSSSLR	J3KR33;A0JLT2	MED19	Mediator of RNA polymerase II transcription subunit 19	336	092412_15893_HG_service_v	2 Phospho (STY)	-2.6836	n. def.	-3.66456	-2.45234	0.692188	0.0144978	-1.50979	-1.21361	-2.6836	-4.07897	-3.66456	-2.45234	0.692188	0.0144978	-1.50979	-1.21361	2440.96	0.958064	41.76	41.618	0.0030753	70.718	43.164	2	1	0	2	-2.6836	-3.05845	0.353343	-1.3617	-3.38129	-3.05845	0.353343	-1.3617	yes	no	336		197;198;199;200	7284	64659;64660;64661;64662;64663;64664;64665
8494	QGTFCVDCETYHTAASTLGSQGQTGK	A6PVP4;B7ZBQ3;A0A087X1F4;Q9H944-2;Q9H944	MED20	Mediator of RNA polymerase II transcription subunit 20	152	092412_15895_HG_service_v	Phospho (STY)	-1.22042	-1.28082	0.0593491	-0.191738	n. def.	0.225008	1.27699	1.46785	-1.22042	-1.28082	0.0593491	-0.191738	-2.42887	0.225008	1.27699	1.46785	2883.18	0.184087	65.522	65.194	0.02389	45.735	28.54	2	0	0	1	-1.25062	-0.0661945	0.225008	1.37242	-1.25062	-0.0661945	-1.10193	1.37242	yes	no	152		80;2041	7788	68937;68938;68939;68940;68941;68942;68943
846	ATFPEDQFPNSSQNGSCR	P08581;P08581-2	MET	Hepatocyte growth factor receptor	1625	092412_15888_HG_service_v	Phospho (STY)	-0.880079	-1.30595	n. def.	-1.47998	n. def.	-1.86734	-2.59548	-2.60359	-0.880079	-1.30595	-3.27717	-1.47998	-3.66965	-1.86734	-2.59548	-2.60359	2120.83	0.825897	65.279	64.904	0.033647	50.392	35.101	1	0	0	1	-1.09301	-1.47997	-1.86734	-2.59954	-1.09301	-2.37857	-2.76849	-2.59954	yes	no	1625		889	779	7175;7176;7177;7178;7179;7180
5215	IQDPVLQAVTSQTSLPGH	Q9UBP6	METTL1	tRNA (guanine-N(7)-)-methyltransferase	3004	092412_15893_HG_service_v	Phospho (STY)	n. def.	-2.43001	n. def.	-0.538822	0.347319	1.23418	0.888105	0.893934	-3.82249	-2.43001	-4.07754	-0.538822	0.347319	1.23418	0.888105	0.893934	1969.95	0.951021	78.126	77.651	0.023876	54.073	16.596	1	0	0	1	-2.43001	-0.538822	0.790751	0.89102	-3.12625	-2.30818	0.790751	0.89102	yes	yes	3004		2541	4818	42770;42771;42772;42773;42774;42775
2462	ESGNSQELAR	Q86W50	METTL16	Methyltransferase-like protein 16	2510	092412_15891_HG_service_v	Phospho (STY)	-1.69948	n. def.	-0.987112	-0.477768	1.00671	1.70975	1.34818	1.82511	-1.69948	-3.27801	-0.987112	-0.477768	1.00671	1.70975	1.34818	1.82511	1169.47	0.471396	36.461	36.333	0.00090212	131.79	37.385	3	0	0	1	-1.69948	-0.73244	1.35823	1.58664	-2.48875	-0.73244	1.35823	1.58664	yes	yes	2510		1372	2283	19962;19963;19964;19965;19966;19967;19968
11588	VASAGSAISNASGERLSQLLK	Q86YT6	MIB1	E3 ubiquitin-protein ligase MIB1	2517	092412_15890_HG_service_v	Phospho (STY)	2.26992	2.60598	3.10818	3.05209	2.95056	3.39989	3.15018	3.10757	2.26992	2.60598	3.10818	3.05209	2.95056	3.39989	3.15018	3.10757	2138.07	0.0732617	77.179	76.754	8.658e-06	105.9	72.128	11	1	0	1	2.43795	3.08014	3.17522	3.12888	2.43795	3.08014	3.17522	3.12888	yes	yes	2517		1374;1375;1376	10615	94341;94342;94343;94344;94345;94346;94347;94348;94349;94350;94351;94352;94353;94354;94355;94356
9872	SNSAWQIYLQRR	Q8N4C8-4;Q8N4C8	MINK1	Misshapen-like kinase 1	2563	092412_15890_HG_service_v	2 Phospho (STY)	-0.767607	-0.579601	2.12114	2.39285	0.695898	-0.186691	1.26991	2.0954	-0.767607	-0.579601	2.12114	2.39285	0.695898	-0.186691	1.26991	2.0954	1680.72	0.71747	56.781	56.306	0.023361	73.666	31.67	3	1	0	2	-0.673604	2.257	0.254603	1.68266	-0.673604	2.257	0.254603	1.68266	yes	no	2563		1418;1419	9056	80077;80078;80079;80080;80081;80082;80083;80084
12293	VSEPLLSATSASPTQVVSQLPMGR	E7ER32;A0A087X287;W0Z7M9;Q969V6	MKL1;mkl1	MKL/myocardin-like protein 1	168	092412_15895_HG_service_v	Oxidation (M);Phospho (STY)	-0.53764	-0.244736	0.802618	0.708967	-0.0983028	-0.00274467	1.17798	1.23256	-0.53764	-0.244736	0.802618	0.708967	-0.0983028	-0.00274467	1.17798	1.23256	2550.24	0.240069	82.281	81.932	1.9093e-06	101.17	75.673	7	0	1	1	-0.391188	0.755793	-0.0505238	1.20527	-0.391188	0.755793	-0.0505238	1.20527	yes	no	168	118	85;2043	11269	100167;100168;100169;100170;100171;100172;100173;100174
12295	VSESPSPVTTNTPAQFASVSPTVPEFLK	I3L2S3;Q9ULH7-2;Q9ULH7-3;Q9ULH7-4;Q9ULH7;Q9ULH7-5	MKL2	Phosphatase and actin regulator;MKL/myocardin-like protein 2	1227	092412_15892_HG_service_v	Phospho (STY)	-1.76377	-1.75057	-1.45501	n. def.	-0.548096	-0.432316	n. def.	n. def.	-1.76377	-1.75057	-1.45501	-2.92977	-0.548096	-0.432316	-4.78994	-3.82735	2996.44	0.442	90.543	90.363	0.015461	47.331	32.092	1	0	0	1	-1.75717	-1.45501	-0.490206	n. def.	-1.75717	-2.19239	-0.490206	-4.30865	yes	no	1227		698	11271	100176;100177;100178;100179;100180
6038	LFSQGQDVSNK	J3KN01;P55196-3;P55196;P55196-5;A8MQ02;H0Y8U8;H0Y948;H0Y8L4	MLLT4	Afadin	1235	092412_15893_HG_service_v	Phospho (STY)	5.76124	5.87535	4.85194	5.00918	6.29841	6.74041	4.87693	4.45788	5.76124	5.87535	4.85194	5.00918	6.29841	6.74041	4.87693	4.45788	1301.57	0.565296	58.337	57.887	0.00021269	151.73	94.696	5	0	0	1	5.81829	4.93056	6.51941	4.66741	5.81829	4.93056	6.51941	4.66741	yes	no	1235		703	5585	49549;49550;49551;49552;49553;49554;49555;49556
8466	QGAIYHGLATLLNQPSPMMQR	J3KN01;P55196-3;P55196;P55196-5;Q5TIG5;A8MQ02;P55196-2;P55196-6;P55196-1	MLLT4	Afadin	1235	092412_15889_HG_service_v	2 Oxidation (M);Phospho (STY)	-0.840092	-1.02322	-0.937044	n. def.	-1.39095	-1.02302	-1.31845	-1.54569	-0.840092	-1.02322	-0.937044	-4.63738	-1.39095	-1.02302	-1.31845	-1.54569	2437.13	0.12835	79.853	79.495	0.0095958	50.117	19.706	1	0	2	1	-0.931657	-0.937044	-1.20699	-1.43207	-0.931657	-2.78721	-1.20699	-1.43207	yes	no	1235	758;759	704	7762	68728;68729;68730;68731;68732;68733;68734
9975	SQDADSPGSSGAPENLTFK	J3KN01;P55196-3;P55196;P55196-5;A8MQ02;H0Y8U8;H0Y948;H0Y8L4	MLLT4	Afadin	1235	092412_15888_HG_service_v	2 Phospho (STY)	-1.38356	-1.92664	-2.84676	n. def.	-1.38385	-1.96041	-3.00661	-3.1414	-1.38356	-1.92664	-2.84676	-3.63466	-1.38385	-1.96041	-3.00661	-3.1414	2066.79	0.787125	68.837	68.465	5.7791e-06	135.03	79.014	1	0	0	2	-1.6551	-2.84676	-1.67213	-3.07401	-1.6551	-3.24071	-1.67213	-3.07401	yes	no	1235		705;706	9146	80973;80974;80975;80976;80977;80978;80979
8422	QEMTLTCEKPIK	E7EPG1;Q13201	MMRN1	Multimerin-1;Platelet glycoprotein Ia*;155 kDa platelet multimerin	739	092412_15890_HG_service_v	2 Phospho (STY);Oxidation (M)	-1.69386	n. def.	-2.94741	-4.74898	-2.56984	-1.2706	-1.48577	n. def.	-1.69386	-3.9338	-2.94741	-4.74898	-2.56984	-1.2706	-1.48577	-3.93739	1652.66	0.659211	36.707	36.565	0.046035	44.847	18.297	0	1	1	2	-1.69386	-3.84819	-1.92022	-1.48577	-2.81383	-3.84819	-1.92022	-2.71158	yes	no	739	490	2141;2142	7722	68396;68397;68398;68399;68400;68401
10042	SQRSQISSVNSDVEALR	Q6WCQ1-3;Q6WCQ1;Q6WCQ1-2;H7C3G6;J3KSW8;H0Y7E2;H0Y2S9	MPRIP	Myosin phosphatase Rho-interacting protein	2454	092412_15893_HG_service_v	2 Phospho (STY)	0.820728	0.700571	2.5292	2.05116	2.4787	0.826817	1.64631	1.52627	0.820728	0.700571	2.5292	2.05116	2.4787	0.826817	1.64631	1.52627	2034.88	0.877278	81.421	81.065	0.0033233	83.871	23.31	3	1	0	2	0.76065	2.29018	1.65276	1.58629	0.76065	2.29018	1.65276	1.58629	yes	no	2454		1320;1321	9205	81669;81670;81671;81672;81673;81674;81675;81676;81677
5136	IMSQSQVSK	F8W7U8;P49959-2;P49959;P49959-3	MRE11A	Double-strand break repair protein MRE11A	979	092412_15891_HG_service_v	Phospho (STY)	0.149517	0.343096	2.56413	2.22112	2.96358	2.7732	3.94493	4.281	0.149517	0.343096	2.56413	2.22112	2.96358	2.7732	3.94493	4.281	1086.48	0.478061	42.857	42.495	0.00082322	144.28	48.799	7	0	0	1	0.246306	2.39262	2.86839	4.11297	0.246306	2.39262	2.86839	4.11297	yes	no	979		573	4748	42041;42042;42043;42044;42045;42046;42047;42048
5137	IMSQSQVSK	F8W7U8;P49959-2;P49959;P49959-3	MRE11A	Double-strand break repair protein MRE11A	979	092412_15894_HG_service_v	Oxidation (M);Phospho (STY)	-1.07445	n. def.	-0.205118	0.818148	2.66547	2.39186	2.04759	3.38432	-1.07445	-2.92888	-0.205118	0.818148	2.66547	2.39186	2.04759	3.38432	1102.47	0.472975	35.769	35.594	0.0007298	125.36	69.897	6	0	1	1	-1.07445	0.306515	2.52866	2.71595	-2.00166	0.306515	2.52866	2.71595	yes	no	979	638	573	4748	42049;42050;42051;42052;42053;42054;42055;42056;42057;42058;42059;42060;42061
515	ALELEEFQYIGESQGYDIMEPAAK	E9PHA6;P43246-2;P43246	MSH2	DNA mismatch repair protein Msh2	816	092412_15893_HG_service_v	Oxidation (M);Phospho (STY)	-0.271158	-3.83858	1.22503	-2.70742	3.41668	3.46989	4.75881	4.5759	-0.271158	-3.83858	1.22503	-2.70742	3.41668	3.46989	4.75881	4.5759	2826.23	0.234709	94.433	94.188	3.8075e-08	131.33	106.5	34	0	1	1	-2.05487	-0.741192	3.44329	4.66735	-2.05487	-0.741192	3.44329	4.66735	yes	no	816	534	495;2680	474	4310;4311;4312;4313;4314;4315;4316;4317;4318;4319;4320;4321;4322;4323;4324;4325;4326;4327;4328;4329;4330;4331
11407	TVILEIPELLSPVEHYLK	P20585	MSH3	DNA mismatch repair protein Msh3	1745	092412_15889_HG_service_v	2 Phospho (STY)	n. def.	-0.999886	0.103352	-0.316305	n. def.	-0.824345	-0.211044	n. def.	-3.20074	-0.999886	0.103352	-0.316305	-3.10555	-0.824345	-0.211044	-3.97637	2252.11	0.114655	83.794	83.344	0.041358	43.69	11.569	1	0	0	2	-0.999886	-0.106477	-0.824345	-0.211044	-2.10031	-0.106477	-1.96495	-2.09371	yes	yes	1745		918;2282	10448	92747;92748;92749;92750;92751
6272	LKEPGPPLASSQGGSPAPSPAGCGGK	J3QQY0;J3KSZ8;Q68DK7	MSL1	Male-specific lethal 1 homolog	1262	092412_15893_HG_service_v	Phospho (STY)	-1.27642	-1.08549	-0.569138	0.149485	1.53841	1.09233	0.204868	0.869835	-1.27642	-1.08549	-0.569138	0.149485	1.53841	1.09233	0.204868	0.869835	2483.15	0.151588	55.875	55.437	2.2317e-07	103.51	73.688	10	1	0	1	-1.18096	-0.209826	1.31537	0.537352	-1.18096	-0.209826	1.31537	0.537352	yes	no	1262		735;736;737	5804	51552;51553;51554;51555;51556;51557;51558;51559
6273	LKEPGPPLASSQGGSPAPSPAGCGGK	J3QQY0;J3KSZ8;Q68DK7	MSL1	Male-specific lethal 1 homolog	1262	092412_15894_HG_service_v	2 Phospho (STY)	n. def.	-3.01181	-1.41752	-1.13215	-2.0538	-2.3437	-1.52525	-1.82603	-3.86105	-3.01181	-1.41752	-1.13215	-2.0538	-2.3437	-1.52525	-1.82603	2563.12	0.117919	57.997	57.482	0.013576	55.171	38.246	1	1	0	2	-3.01181	-1.27484	-2.19875	-1.67564	-3.43643	-1.27484	-2.19875	-1.67564	yes	no	1262		735;736;737	5804	51560;51561;51562;51563;51564;51565;51566
6844	LSSQISAGEEK	H0YB56;E5RJU9;Q86UE4	MTDH	Protein LYRIC	725	092412_15890_HG_service_v	Phospho (STY)	-1.33357	n. def.	-0.379572	-0.113005	-1.2061	-1.59019	-0.93656	-0.123077	-1.33357	-3.53707	-0.379572	-0.113005	-1.2061	-1.59019	-0.93656	-0.123077	1227.54	0.538413	47.484	47.327	0.021501	87.863	46.621	2	0	0	1	-1.33357	-0.246288	-1.39815	-0.529819	-2.43532	-0.246288	-1.39815	-0.529819	yes	no	725		429	6324	56038;56039;56040;56041;56042;56043;56044
9056	RLSLELLKDSSSPSLR	P42345	MTOR	Serine/threonine-protein kinase mTOR	1902	092412_15888_HG_service_v	3 Phospho (STY)	-1.04597	n. def.	n. def.	n. def.	-1.5481	-2.14307	-1.52041	n. def.	-1.04597	-3.78697	-4.71443	-3.07976	-1.5481	-2.14307	-1.52041	-3.21303	2039.91	0.909503	76.297	75.746	0.0024081	96.012	43.648	1	2	0	3	-1.04597	n. def.	-1.84558	-1.52041	-2.41647	-3.8971	-1.84558	-2.36672	yes	yes	1902		967;968;969	8308	73391;73392;73393;73394
3860	GRLELSASAFDDGNFSLLIR	Q9BRK3-3;Q9BRK3;Q9BRK3-2	MXRA8	Matrix-remodeling-associated protein 8	2792	092412_15894_HG_service_v	3 Phospho (STY)	0.534859	n. def.	0.777277	0.166088	1.45541	1.4429	1.07271	0.856575	0.534859	-4.32448	0.777277	0.166088	1.45541	1.4429	1.07271	0.856575	2420.02	0.0215726	45.017	44.874	0.049167	43.955	11.711	1	1	0	3	0.534859	0.471683	1.44915	0.964642	-1.89481	0.471683	1.44915	0.964642	yes	no	2792		1571;1572;1573	3582	31260;31261;31262;31263;31264;31265;31266
5606	KPTSQIPETK	I3L1L3;Q9BQG0;Q9BQG0-2;I3L2H8	MYBBP1A	Myb-binding protein 1A	1221	092412_15893_HG_service_v	Phospho (STY)	-2.34558	n. def.	-2.03221	-1.25835	-1.53405	-1.93724	-3.83535	-1.6429	-2.34558	-2.77409	-2.03221	-1.25835	-1.53405	-1.93724	-3.83535	-1.6429	1207.59	0.584969	39.975	39.832	0.012827	91.845	59.591	2	1	0	1	-2.34558	-1.64528	-1.73564	-2.73913	-2.55984	-1.64528	-1.73564	-2.73913	yes	no	1221		695	5182	45874;45875;45876;45877;45878;45879;45880
4657	IAECSSQLAEEEEK	P35580;P35580-5;P35580-2;P35580-3;P35580-4	MYH10	Myosin-10	1864	092412_15895_HG_service_v	Phospho (STY)	-1.52357	n. def.	-0.398783	-0.598742	-1.60067	n. def.	-0.777187	-1.08948	-1.52357	-4.30363	-0.398783	-0.598742	-1.60067	-3.68087	-0.777187	-1.08948	1701.68	0.680462	52.517	52.293	5.156e-06	165.17	124.98	5	0	0	1	-1.52357	-0.498762	-1.60067	-0.933333	-2.9136	-0.498762	-2.64077	-0.933333	yes	no	1864		941	4297	38219;38220;38221;38222;38223;38224
876	ATSNVFAMFDQSQIQEFK	J3QRS3;P19105;O14950;J3KTJ1;P24844-2;P24844	MYL12A;MYL12B;MYL9	Myosin regulatory light chain 12A;Myosin regulatory light chain 12B;Myosin regulatory light polypeptide 9	1275	092412_15895_HG_service_v	Oxidation (M);Phospho (STY)	0.746183	0.63768	0.955046	1.18992	-0.212046	0.459433	0.586977	0.266678	0.746183	0.63768	0.955046	1.18992	-0.212046	0.459433	0.586977	0.266678	2185.94	0.939136	87.955	87.69	3.0099e-12	172.3	129.35	14	0	1	1	0.691932	1.07248	0.123693	0.426827	0.691932	1.07248	0.123693	0.426827	yes	no	1275	781	740;741;2231	807	7409;7410;7411;7412;7413;7414;7415;7416;7417;7418;7419;7420;7421;7422;7423;7424;7425;7426;7427;7428;7429;7430
8662	QNSQMIVK	A0A0D9SFK2;Q92614-3;Q92614-4;Q92614	MYO18A	Unconventional myosin-XVIIIa	304	092412_15894_HG_service_v	Oxidation (M);Phospho (STY)	n. def.	n. def.	n. def.	-1.63209	-2.91016	-2.13485	-0.4956	-1.75797	-3.76329	-4.12891	-4.39207	-1.63209	-2.91016	-2.13485	-0.4956	-1.75797	1042.45	0.451846	37.041	36.792	0.0043732	109.83	30.794	2	0	1	1	n. def.	-1.63209	-2.52251	-1.12678	-3.9461	-3.01208	-2.52251	-1.12678	yes	no	304	224	181	7950	70214;70215;70216;70217;70218
3072	FRTATIMIQKTVR	Q9ULV0	MYO5B	Unconventional myosin-Vb	3058	092412_15892_HG_service_v	3 Phospho (STY)	0.598402	-0.458227	-0.844355	-0.459438	-0.381128	-0.244112	-0.416304	-0.617485	0.598402	-0.458227	-0.844355	-0.459438	-0.381128	-0.244112	-0.416304	-0.617485	1803.79	0.790908	66.244	65.92	0.042248	63.662	16.7	1	2	0	3	0.0700874	-0.651896	-0.31262	-0.516894	0.0700874	-0.651896	-0.31262	-0.516894	yes	yes	3058		2553;2554;2555	2857	24848;24849;24850;24851;24852;24853;24854;24855
8342	QAFTLLGVKESHQMSIFK	Q9ULV0;Q7Z7A5	MYO5B	Unconventional myosin-Vb	3058	092412_15891_HG_service_v	Oxidation (M);Phospho (STY)	0.462162	0.0833664	-0.972271	-0.73967	0.219439	0.0481949	-0.274653	-0.494457	0.462162	0.0833664	-0.972271	-0.73967	0.219439	0.0481949	-0.274653	-0.494457	2159.05	0.0486268	100.41	100.24	0.042432	55.621	33.578	0	1	1	1	0.272764	-0.85597	0.133817	-0.384555	0.272764	-0.85597	0.133817	-0.384555	yes	no	3058	2251	2556	7648	67811;67812;67813;67814;67815;67816;67817;67818
9724	SLGGISPSEDR	H3BV44;H3BRD5;B2RTY4-5;B2RTY4-2;B2RTY4;B2RTY4-4;H3BMM1	MYO9A	Unconventional myosin-IXa	419	092412_15893_HG_service_v	Phospho (STY)	-2.15791	n. def.	-0.82152	-1.19923	-0.958582	-0.702799	-1.11276	-1.07247	-2.15791	-2.67438	-0.82152	-1.19923	-0.958582	-0.702799	-1.11276	-1.07247	1196.51	0.507447	54.216	53.959	0.0043947	108.23	62.897	3	0	0	1	-2.15791	-1.01037	-0.83069	-1.09262	-2.41615	-1.01037	-0.83069	-1.09262	yes	no	419		271	8921	78897;78898;78899;78900;78901;78902;78903
9725	SLGGISPSEDRR	H3BV44;H3BRD5;B2RTY4-5;B2RTY4-2;B2RTY4;B2RTY4-4;H3BMM1	MYO9A	Unconventional myosin-IXa	419	092412_15892_HG_service_v	Phospho (STY)	-1.13412	n. def.	-0.830565	-0.160194	-0.37538	-0.986767	-1.4034	-0.262896	-1.13412	-3.58913	-0.830565	-0.160194	-0.37538	-0.986767	-1.4034	-0.262896	1352.61	0.608558	48.648	48.491	0.036039	76.01	25.787	3	1	0	1	-1.13412	-0.495379	-0.681073	-0.833146	-2.36162	-0.495379	-0.681073	-0.833146	yes	no	419		271	8922	78904;78905;78906;78907;78908;78909;78910
10986	TMSQGEITK	H3BV44;H3BRD5;B2RTY4-5;B2RTY4-2;B2RTY4;B2RTY4-4	MYO9A	Unconventional myosin-IXa	419	092412_15890_HG_service_v	Oxidation (M);Phospho (STY)	-0.449715	0.254883	0.860737	0.886282	0.172163	0.861147	2.91201	0.13525	-0.449715	0.254883	0.860737	0.886282	0.172163	0.861147	2.91201	0.13525	1089.44	0.441341	34.898	34.498	0.00042211	143.55	78.39	8	0	1	1	-0.0974159	0.873509	0.516655	1.52363	-0.0974159	0.873509	0.516655	1.52363	yes	no	419	291	272	10072	89435;89436;89437;89438;89439;89440;89441;89442
10987	TMSQGEITK	H3BV44;H3BRD5;B2RTY4-5;B2RTY4-2;B2RTY4;B2RTY4-4	MYO9A	Unconventional myosin-IXa	419	092412_15889_HG_service_v	Phospho (STY)	2.47868	2.58593	2.8704	2.63727	2.86927	3.1674	2.80338	2.44736	2.47868	2.58593	2.8704	2.63727	2.86927	3.1674	2.80338	2.44736	1073.45	0.446426	45.04	44.703	0.00077517	141.34	73.21	7	0	0	1	2.5323	2.75384	3.01834	2.62537	2.5323	2.75384	3.01834	2.62537	yes	no	419		272	10072	89443;89444;89445;89446;89447;89448;89449;89450
9797	SLSQIHEAAVR	Q9NZM1-6;Q9NZM1;Q9NZM1-2;Q9NZM1-3;Q9NZM1-5;H0YD14	MYOF	Myoferlin	2980	092412_15895_HG_service_v	Phospho (STY)	1.29687	-4.64079	1.4161	-3.03086	2.0538	1.36247	n. def.	1.72994	1.29687	-4.64079	1.4161	-3.03086	2.0538	1.36247	-3.50258	1.72994	1289.61	0.612915	54.684	54.22	0.016566	92.773	30.611	2	0	0	1	-1.67196	-0.807382	1.70813	1.72994	-1.67196	-0.807382	1.70813	-0.886319	yes	no	2980		1714	8988	79497;79498;79499;79500;79501;79502;79503
9060	RLSQISAGETEYNTQDSK	H7C3C8;H7BZA0;Q6ZS30-1;Q6ZS30	NBEAL1	Neurobeachin-like protein 1	1188	092412_15895_HG_service_v	Phospho (STY)	-0.371468	-0.582523	1.51197	1.68546	0.593803	0.124657	0.817192	1.39971	-0.371468	-0.582523	1.51197	1.68546	0.593803	0.124657	0.817192	1.39971	2105.93	0.926657	55.719	55.272	1.8867e-14	178.99	156	8	1	0	1	-0.476995	1.59871	0.35923	1.10845	-0.476995	1.59871	0.35923	1.10845	yes	no	1188		681;682	8312	73423;73424;73425;73426;73427;73428;73429;73430;73431;73432;73433;73434;73435;73436;73437
9018	RISQVSSGETEYNPTEAR	H7C3Y7;H0Y764;Q6ZNJ1-2;Q6ZNJ1-3;Q6ZNJ1	NBEAL2	Neurobeachin-like protein 2	1059	092412_15890_HG_service_v	Phospho (STY)	2.77466	1.05956	3.70571	2.78733	3.48639	2.77671	3.43056	2.62332	2.77466	1.05956	3.70571	2.78733	3.48639	2.77671	3.43056	2.62332	2102.93	0.926991	54.953	54.502	8.2683e-12	161.56	123.73	20	1	0	1	1.91711	3.24652	3.13155	3.02694	1.91711	3.24652	3.13155	3.02694	yes	no	1059		620;621;622	8272	73103;73104;73105;73106;73107;73108;73109;73110;73111;73112;73113;73114;73115;73116;73117;73118
7360	MLSQDAPTVK	O60934;A0A0C4DG07	NBN	Nibrin	1462	092412_15894_HG_service_v	Oxidation (M);Phospho (STY)	-3.24261	-3.99966	-2.25922	-2.08508	-1.64974	-1.78311	-1.83343	-1.07247	-3.24261	-3.99966	-2.25922	-2.08508	-1.64974	-1.78311	-1.83343	-1.07247	1184.51	0.51484	48.692	48.342	0.0014185	118.52	52.495	9	0	1	1	-3.62113	-2.17215	-1.71643	-1.45295	-3.62113	-2.17215	-1.71643	-1.45295	yes	no	1462	904	817	6768	60035;60036;60037;60038;60039;60040;60041;60042
7708	NHAVLTANFSVTNLSQTDEIPVLTLK	O60934;E5RGU1	NBN	Nibrin	1462	092412_15893_HG_service_v	Phospho (STY)	0.0628548	-0.659466	-0.479889	n. def.	1.48454	1.74949	2.52934	1.97666	0.0628548	-0.659466	-0.479889	-3.20994	1.48454	1.74949	2.52934	1.97666	2904.46	0.463404	92.498	92.269	3.7478e-05	82.381	49.909	4	0	0	1	-0.298306	-0.479889	1.61702	2.253	-0.298306	-1.84491	1.61702	2.253	yes	no	1462		818;2252	7066	62746;62747;62748;62749;62750;62751;62752
11357	TTTPGPSLSQGVSVDEK	O60934;A0A0C4DG07	NBN	Nibrin	1462	092412_15890_HG_service_v	Phospho (STY)	3.96996	3.40473	4.802	4.86828	6.75696	6.21922	6.74482	7.36764	3.96996	3.40473	4.802	4.86828	6.75696	6.21922	6.74482	7.36764	1781.81	0.808439	61.384	60.961	8.2418e-10	180.44	124.66	21	0	0	1	3.68734	4.83514	6.48809	7.05623	3.68734	4.83514	6.48809	7.05623	yes	no	1462		819;820;2253	10399	92370;92371;92372;92373;92374;92375;92376;92377;92378;92379;92380;92381;92382;92383;92384;92385
10477	TCSQVSSYSLEQESNGEIEHVTK	P42695	NCAPD3	Condensin-2 complex subunit D3	1903	092412_15893_HG_service_v	Phospho (STY)	n. def.	n. def.	n. def.	n. def.	-1.08598	-1.43399	-2.05684	-1.04285	-3.43158	-2.99691	-4.12306	-4.53023	-1.08598	-1.43399	-2.05684	-1.04285	2691.14	0.13712	67.259	66.921	0.023209	48.146	19.187	1	0	0	1	n. def.	n. def.	-1.25998	-1.54984	-3.21425	-4.32664	-1.25998	-1.54984	yes	yes	1903		970	9598	85115;85116;85117;85118
9360	SDISSSSQGVIEK	Q15788-2;Q15788-3;Q15788	NCOA1	Nuclear receptor coactivator 1	2324	092412_15893_HG_service_v	Phospho (STY)	-3.83633	n. def.	-1.45355	-1.38541	-1.7699	-2.00655	-0.10169	-0.0328751	-3.83633	-2.94728	-1.45355	-1.38541	-1.7699	-2.00655	-0.10169	-0.0328751	1415.62	0.618119	48.378	48.221	0.010521	97.214	56.23	1	0	0	1	-3.83633	-1.41948	-1.88822	-0.0672827	-3.39181	-1.41948	-1.88822	-0.0672827	yes	no	2324		1206	8590	75878;75879;75880;75881;75882;75883;75884
8775	QTLENSQTSSR	B4DZ85;B4DF87;Q13772;Q13772-3;Q13772-4	NCOA4	Nuclear receptor coactivator 4	429	092412_15892_HG_service_v	Phospho (STY)	-2.39313	-1.85092	2.02011	1.6091	-0.941128	-1.25913	1.89539	1.39684	-2.39313	-1.85092	2.02011	1.6091	-0.941128	-1.25913	1.89539	1.39684	1329.56	0.556188	35.66	35.285	0.013102	96.707	51.494	3	0	0	1	-2.12203	1.8146	-1.10013	1.64611	-2.12203	1.8146	-1.10013	1.64611	yes	no	429		275;276;2099	8049	71062;71063;71064;71065;71066;71067;71068;71069
6495	LMRSSTDSLPGPISR	Q9HCD5	NCOA5	Nuclear receptor coactivator 5	2911	092412_15890_HG_service_v	Oxidation (M);Phospho (STY)	4.27681	3.69292	4.75326	5.36351	3.30208	3.45459	3.85975	3.76379	4.27681	3.69292	4.75326	5.36351	3.30208	3.45459	3.85975	3.76379	1711.8	0.796435	66.947	66.585	0.05082	66.989	15.854	1	1	1	1	3.98487	5.05839	3.37833	3.81177	3.98487	5.05839	3.37833	3.81177	yes	yes	2911	2182	2525	6006	53414;53415;53416;53417;53418;53419;53420;53421
2361	ENFLGEDDDFVDLEELSSQTGGGMHK	Q8NI08-7;Q8NI08-2;Q8NI08	NCOA7	Nuclear receptor coactivator 7	2611	092412_15895_HG_service_v	Oxidation (M);Phospho (STY)	-1.7021	-1.12179	-0.361515	-0.382761	1.12297	1.15627	1.65963	0.86179	-1.7021	-1.12179	-0.361515	-0.382761	1.12297	1.15627	1.65963	0.86179	2964.2	0.200843	88.562	88.312	0.0014858	63.937	37.95	4	0	1	1	-1.41194	-0.372138	1.13962	1.26071	-1.41194	-0.372138	1.13962	1.26071	yes	no	2611	2017	1453;1454;2460	2189	19169;19170;19171;19172;19173;19174;19175;19176
9635	SIEPGGIDITLSSSLSQAGDPITEGNKEPDK	Q8NI08-7;Q8NI08-2;Q8NI08	NCOA7	Nuclear receptor coactivator 7	2611	092412_15894_HG_service_v	Phospho (STY)	-1.41997	-1.50474	-0.38781	-0.212414	-0.564821	n. def.	-0.128437	0.42098	-1.41997	-1.50474	-0.38781	-0.212414	-0.564821	-4.22526	-0.128437	0.42098	3234.52	0.518078	83.134	82.77	0.00065294	65.248	53.853	5	1	0	1	-1.46236	-0.300112	-0.564821	0.146272	-1.46236	-0.300112	-2.39504	0.146272	yes	no	2611		1455;1456;1457;1458;2461	8836	78192;78193;78194;78195;78196;78197;78198
11057	TPEVVQSTRPIIEGSISQGTPIK	A0A088AWL3;O75376-2;O75376	NCOR1	Nuclear receptor corepressor 1	171	092412_15890_HG_service_v	Phospho (STY)	-3.1678	n. def.	-0.798376	-0.229389	n. def.	n. def.	-0.957872	-0.858889	-3.1678	-3.74753	-0.798376	-0.229389	-4.03643	-3.67493	-0.957872	-0.858889	2516.29	0.288734	71.417	70.847	0.0068767	60.332	43.266	1	1	0	1	-3.1678	-0.513883	n. def.	-0.908381	-3.45767	-0.513883	-3.85568	-0.908381	yes	no	171		86	10136	90061;90062;90063;90064;90065
11235	TSGHGSRNSQLGIFSSSEK	O14777	NDC80	Kinetochore protein NDC80 homolog	1385	092412_15893_HG_service_v	Phospho (STY)	-0.335373	n. def.	-1.14556	n. def.	-0.0839005	0.000562668	-2.25907	n. def.	-0.335373	-3.75594	-1.14556	-3.11377	-0.0839005	0.000562668	-2.25907	-3.19833	2057.92	0.916761	54.014	53.784	0.00037852	90.706	70.628	2	1	0	1	-0.335373	-1.14556	-0.0416689	-2.25907	-2.04566	-2.12967	-0.0416689	-2.7287	yes	yes	1385		785;786	10291	91480;91481;91482;91483;91484
3779	GPGGSQGSQGPSPQGAR	Q96MG7	NDNL2	Melanoma-associated antigen G1	2743	092412_15892_HG_service_v	Phospho (STY)	n. def.	n. def.	n. def.	n. def.	-2.96639	-1.90229	-2.13457	-3.53061	-3.80489	-3.02503	-3.86692	-2.53039	-2.96639	-1.90229	-2.13457	-3.53061	1603.67	0.674012	36.736	36.499	0.00053738	110.33	81.548	2	0	0	1	n. def.	n. def.	-2.43434	-2.83259	-3.41496	-3.19866	-2.43434	-2.83259	yes	yes	2743		1531	3508	30640;30641;30642;30643
7162	MAPALRKVYDQMPEPR	F5H5N1;F5GXJ1;O75251-2;O75251	NDUFS7	NADH dehydrogenase [ubiquinone] iron-sulfur protein 7, mitochondrial	891	092412_15888_HG_service_v	Phospho (STY)	-2.18368	n. def.	n. def.	-2.00835	n. def.	0.134304	-0.783417	-1.2662	-2.18368	-3.76645	-3.05111	-2.00835	-4.49721	0.134304	-0.783417	-1.2662	1980.93	0.931489	52.608	52.399	0.048241	49.149	20.509	0	2	0	1	-2.18368	-2.00835	0.134304	-1.02481	-2.97506	-2.52973	-2.18146	-1.02481	yes	no	891		2686	6617	58591;58592;58593;58594;58595
8784	QTQDHISSVKYK	A0A087X1N7;P20929-4;P20929;P20929-3;P20929-2;H7C2B3;H7C2Z5;H0Y3P5;H7BZD5;H0Y786	NEB	Nebulin	159	092412_15894_HG_service_v	3 Phospho (STY)	-0.765451	n. def.	-0.0702438	-0.376326	2.0516	1.86997	3.36536	2.1137	-0.765451	-3.77478	-0.0702438	-0.376326	2.0516	1.86997	3.36536	2.1137	1672.63	0.630034	47.73	47.562	0.052135	62.338	6.2516	1	1	0	3	-0.765451	-0.223285	1.96079	2.73953	-2.27011	-0.223285	1.96079	2.73953	yes	no	159		81;82;2042;2644	8056	71141;71142;71143;71144;71145;71146;71147;71148
9801	SLSSPTVTLSAPLEGAK	Q96PU5-9;Q96PU5-4;Q96PU5-6;Q96PU5-5;Q96PU5-7;Q96PU5;Q96PU5-2	NEDD4L	E3 ubiquitin-protein ligase NEDD4-like	2750	092412_15888_HG_service_v	Phospho (STY)	0.352688	0.308584	0.503021	0.027792	-1.21641	-1.16064	-2.01071	-1.37295	0.352688	0.308584	0.503021	0.027792	-1.21641	-1.16064	-2.01071	-1.37295	1736.86	0.859747	76.108	75.608	5.8299e-05	129.06	98.193	5	0	0	1	0.330636	0.265407	-1.18853	-1.69183	0.330636	0.265407	-1.18853	-1.69183	yes	no	2750		1534;1535	8992	79525;79526;79527;79528;79529;79530;79531;79532
9918	SPGSGSQSSGWHEVEPGMPSPTTLK	B1AKN5;B1AKN8;Q12857-2;Q12857-3;Q12857;Q12857-4;S4R3W2	NFIA	Nuclear factor 1;Nuclear factor 1 A-type	405	092412_15890_HG_service_v	2 Phospho (STY);Oxidation (M)	n. def.	-0.290689	1.00633	1.52876	0.489834	0.126173	0.687723	1.52335	-3.39633	-0.290689	1.00633	1.52876	0.489834	0.126173	0.687723	1.52335	2715.09	0.0924919	65.813	65.442	0.00019906	68.93	45.994	7	0	1	2	-0.290689	1.26755	0.308003	1.10553	-1.84351	1.26755	0.308003	1.10553	yes	no	405	282	259;260;261;262	9095	80502;80503;80504;80505;80506;80507;80508
9919	SPGSGSQSSGWHEVEPGMPSPTTLK	B1AKN5;B1AKN8;Q12857-2;Q12857-3;Q12857;Q12857-4;S4R3W2	NFIA	Nuclear factor 1;Nuclear factor 1 A-type	405	092412_15891_HG_service_v	2 Phospho (STY)	-1.96797	n. def.	n. def.	0.462456	-0.809837	-1.21418	-0.113974	0.189606	-1.96797	-2.86891	-4.12932	0.462456	-0.809837	-1.21418	-0.113974	0.189606	2699.1	0.0975773	74.216	73.724	0.0036241	54.926	34.428	2	0	0	2	-1.96797	0.462456	-1.01201	0.037816	-2.41844	-1.83343	-1.01201	0.037816	yes	no	405		259;260;261;262	9095	80509;80510;80511;80512;80513;80514
10263	SVEDEMDSPGEEPFYTGQGR	B1AKN5;B1AKN8;Q12857-2;Q12857-3;Q12857;Q12857-4;S4R3W2;B1AKN7	NFIA	Nuclear factor 1;Nuclear factor 1 A-type	405	092412_15891_HG_service_v	Oxidation (M);Phospho (STY)	-0.980823	-0.312889	1.40328	0.243761	-0.657556	0.422501	1.52528	1.37602	-0.980823	-0.312889	1.40328	0.243761	-0.657556	0.422501	1.52528	1.37602	2324.88	0.878052	64.854	64.495	3.1956e-15	191.9	167.34	7	0	1	1	-0.646856	0.82352	-0.117528	1.45065	-0.646856	0.82352	-0.117528	1.45065	yes	no	405	283	263;264	9403	83420;83421;83422;83423;83424;83425;83426;83427;83428;83429;83430;83431;83432;83433;83434;83435;83436;83437
9392	SEAEDLAEPLSSTEGVAPLSQAPSPLAIPAIK	E9PQ59;Q6P4R8-3;Q6P4R8;Q6P4R8-2	NFRKB	Nuclear factor related to kappa-B-binding protein	867	092412_15894_HG_service_v	2 Phospho (STY)	n. def.	-0.704813	1.21894	1.88641	n. def.	-0.99505	1.11347	1.41962	-3.36819	-0.704813	1.21894	1.88641	-4.01866	-0.99505	1.11347	1.41962	3347.58	0.582665	94.252	93.952	0.00047343	63.893	48.296	7	0	0	2	-0.704813	1.55268	-0.99505	1.26654	-2.0365	1.55268	-2.50686	1.26654	yes	no	867		517;518	8618	76109;76110;76111;76112;76113;76114
10060	SQVAELNDDDKDDEIVFK	Q9BYG3;H7BZL0;C9J808	NIFK	MKI67 FHA domain-interacting nucleolar phosphoprotein	2838	092412_15888_HG_service_v	Phospho (STY)	3.18769	0.215374	3.8479	3.90776	3.81145	3.49292	3.4573	3.64331	3.18769	0.215374	3.8479	3.90776	3.81145	3.49292	3.4573	3.64331	2158.93	0.930739	68.832	68.472	4.1701e-15	214.67	165.24	14	1	0	1	1.70153	3.87783	3.65218	3.55031	1.70153	3.87783	3.65218	3.55031	yes	no	2838		1606	9221	81817;81818;81819;81820;81821;81822;81823;81824;81825;81826;81827;81828;81829;81830;81831
10432	TASQLSENKPVK	A0A087WYW3;P30414	NKTR	NK-tumor recognition protein;Putative peptidyl-prolyl cis-trans isomerase	125	092412_15890_HG_service_v	2 Phospho (STY)	-0.729212	0.065115	1.7108	1.19362	0.569654	0.24308	1.42376	1.41661	-0.729212	0.065115	1.7108	1.19362	0.569654	0.24308	1.42376	1.41661	1460.63	0.63134	42.673	42.31	0.0015189	110.77	68.557	4	1	0	2	-0.332048	1.45221	0.406367	1.42018	-0.332048	1.45221	0.406367	1.42018	yes	no	125		62;63	9554	84754;84755;84756;84757;84758;84759;84760;84761
10433	TASQLSENKPVK	A0A087WYW3;P30414	NKTR	NK-tumor recognition protein;Putative peptidyl-prolyl cis-trans isomerase	125	092412_15892_HG_service_v	Phospho (STY)	-1.26724	n. def.	0.488321	-0.460951	-0.374233	0.0841007	0.593029	-0.139322	-1.26724	-3.61757	0.488321	-0.460951	-0.374233	0.0841007	0.593029	-0.139322	1380.66	0.66501	40.75	40.607	0.006147	122.12	76.902	2	1	0	1	-1.26724	0.0136852	-0.145066	0.226853	-2.44241	0.0136852	-0.145066	0.226853	yes	no	125		62;63	9554	84762;84763;84764;84765;84766;84767;84768
5934	LEKTLALLR	Q8N427	NME8	Thioredoxin domain-containing protein 3	2562	092412_15890_HG_service_v	Phospho (STY)	-3.56082	n. def.	-3.04494	-2.93939	n. def.	-3.65048	n. def.	n. def.	-3.56082	-3.68614	-3.04494	-2.93939	-3.44186	-3.65048	-3.29835	-3.25096	1135.64	0.63661	53.433	53.258	0.037221	101.46	12.412	0	1	0	1	-3.56082	-2.99217	-3.65048	n. def.	-3.62348	-2.99217	-3.54617	-3.27465	yes	yes	2562		2443	5487	48726;48727;48728;48729
7528	MYQVIQGIISPVNDTYGK	D6REC8;Q96T66-2	NMNAT3		690	092412_15890_HG_service_v	2 Phospho (STY);Oxidation (M)	2.34967	2.2197	1.72539	2.01	3.00312	n. def.	2.45899	2.85465	2.34967	2.2197	1.72539	2.01	3.00312	-3.62284	2.45899	2.85465	2200.95	0.951688	45.033	44.544	0.0024611	72.585	29.952	4	0	1	2	2.28468	1.86769	3.00312	2.65682	2.28468	1.86769	-0.309856	2.65682	yes	no	690	465	401;2135;2672	6900	61254;61255;61256;61257;61258;61259;61260;61261;61262
6936	LTTASQTNIK	H7C2B1;Q9UMY1-2;Q9UMY1	NOL7	Nucleolar protein 7	1202	092412_15893_HG_service_v	Phospho (STY)	0.240063	0.991646	2.17071	1.72651	0.211929	1.32743	1.84556	1.37378	0.240063	0.991646	2.17071	1.72651	0.211929	1.32743	1.84556	1.37378	1155.55	0.553669	44.022	43.685	0.0036291	115.12	75.535	5	0	0	1	0.615854	1.94861	0.76968	1.60967	0.615854	1.94861	0.76968	1.60967	yes	no	1202		693;2214	6407	56804;56805;56806;56807;56808;56809;56810;56811
1068	CGSGPVHISGQHLVAVEEDAESEDEEEEDVK	P06748-2;P06748;P06748-3;E5RI98	NPM1	Nucleophosmin	1602	092412_15893_HG_service_v	Phospho (STY)	3.20284	1.69707	2.73374	2.06423	2.01127	1.8287	3.1732	2.47213	3.20284	1.69707	2.73374	2.06423	2.01127	1.8287	3.1732	2.47213	3459.43	0.429733	65.448	65.128	5.9008e-13	115.06	94.256	8	0	0	1	2.44995	2.39899	1.91998	2.82266	2.44995	2.39899	1.91998	2.82266	yes	no	1602		879	991	8886;8887;8888;8889;8890;8891;8892;8893;8894;8895;8896;8897;8898;8899;8900
5552	KLHEYTVLPEDMK	A0A0A0MRM2;Q86VF7-4;Q86VF7-3;Q86VF7;Q86VF7-2	NRAP	Nebulin-related-anchoring protein	201	092412_15890_HG_service_v	2 Phospho (STY);Oxidation (M)	n. def.	0.162256	-0.632586	0.135592	n. def.	-0.720573	n. def.	0.567226	-3.19223	0.162256	-0.632586	0.135592	-3.50472	-0.720573	-2.87468	0.567226	1777.74	0.739905	59.015	58.425	0.018253	69.216	22.967	0	1	1	2	0.162256	-0.248497	-0.720573	0.567226	-1.51499	-0.248497	-2.11265	-1.15373	yes	no	201	136	2055;2649	5132	45464;45465;45466;45467;45468
1935	EADGTEGVDEDIIVTQSQTNFTCPITK	E5RFJ1;E5RHW9;Q96MF7	NSMCE2	E3 SUMO-protein ligase NSE2	707	092412_15893_HG_service_v	Phospho (STY)	n. def.	n. def.	n. def.	n. def.	0.504919	0.407459	-0.551712	-0.266047	-2.80868	-4.07897	-2.91175	-3.60107	0.504919	0.407459	-0.551712	-0.266047	3047.33	0.331857	79.092	78.604	3.3278e-05	80.453	48.528	2	0	0	1	n. def.	n. def.	0.456189	-0.408879	-3.44383	-3.25641	0.456189	-0.408879	yes	no	707		424	1795	15975;15976;15977;15978
1654	DNSNIILLGDSQGDLR	X6RM59;Q9H0P0-3;Q9H0P0-2;Q9H0P0-1;Q9H0P0	NT5C3A	Cytosolic 5'-nucleotidase 3A	2858	092412_15894_HG_service_v	Phospho (STY)	-0.542765	-0.697249	0.871933	0.649063	-0.290552	-0.319246	0.695503	0.553787	-0.542765	-0.697249	0.871933	0.649063	-0.290552	-0.319246	0.695503	0.553787	1808.83	0.830572	79.308	78.933	2.3321e-09	163.41	110.55	8	0	0	1	-0.620007	0.760498	-0.304899	0.624645	-0.620007	0.760498	-0.304899	0.624645	yes	no	2858		1642	1537	13703;13704;13705;13706;13707;13708;13709;13710
12450	VVDYSQFQESDDADEDYGR	Q9H1E3	NUCKS1	Nuclear ubiquitous casein and cyclin-dependent kinase substrate 1	2861	092412_15895_HG_service_v	Phospho (STY)	-1.60631	-1.6747	0.232407	-0.00162125	-1.44599	-1.78208	-0.257931	-0.12439	-1.60631	-1.6747	0.232407	-0.00162125	-1.44599	-1.78208	-0.257931	-0.12439	2316.87	0.869596	68.757	68.369	4.2983e-05	123.85	99.602	3	0	0	1	-1.6405	0.115393	-1.61404	-0.19116	-1.6405	0.115393	-1.61404	-0.19116	yes	yes	2861		1643	11414	101398;101399;101400;101401;101402;101403;101404;101405
154	ADTSSQGALVFLSK	Q7Z417	NUFIP2	Nuclear fragile X mental retardation-interacting protein 2	2483	092412_15895_HG_service_v	Phospho (STY)	2.27642	2.01846	2.49725	2.75301	2.85755	2.63451	2.23132	1.98765	2.27642	2.01846	2.49725	2.75301	2.85755	2.63451	2.23132	1.98765	1502.7	0.701789	78.508	78.133	2.2108e-18	187.5	113.74	7	0	0	1	2.14744	2.62513	2.74603	2.10948	2.14744	2.62513	2.74603	2.10948	yes	yes	2483		1343;1344	140	1400;1401;1402;1403;1404;1405;1406;1407
2450	ERYEDSQQEEAQYGAMFQEQLMTLK	Q14980-2;Q14980;A0A087WY61;Q14980-4;Q14980-3;F5H4J1	NUMA1	Nuclear mitotic apparatus protein 1	2269	092412_15894_HG_service_v	2 Oxidation (M);Phospho (STY)	1.34861	0.234934	2.86428	3.20637	3.90754	3.50736	5.51211	4.93207	1.34861	0.234934	2.86428	3.20637	3.90754	3.50736	5.51211	4.93207	3163.32	0.315161	80.942	80.577	3.1658e-17	173.81	124.71	16	1	2	1	0.79177	3.03532	3.70745	5.22209	0.79177	3.03532	3.70745	5.22209	yes	no	2269	1827;1828	1158;2737	2272	19857;19858;19859;19860;19861;19862;19863;19864;19865;19866;19867;19868;19869
2451	ERYEDSQQEEAQYGAMFQEQLMTLK	Q14980-2;Q14980;A0A087WY61;Q14980-4;Q14980-3;F5H4J1	NUMA1	Nuclear mitotic apparatus protein 1	2269	092412_15895_HG_service_v	Oxidation (M);Phospho (STY)	n. def.	-2.36896	0.0816994	0.201126	1.15555	1.00551	2.19283	2.72077	-3.02726	-2.36896	0.0816994	0.201126	1.15555	1.00551	2.19283	2.72077	3147.32	0.320246	84.554	84.167	2.6951e-24	176.7	176.7	8	1	1	1	-2.36896	0.141413	1.08053	2.4568	-2.69811	0.141413	1.08053	2.4568	yes	no	2269	1827;1828	1158;2737	2272	19870;19871;19872;19873;19874;19875;19876;19877;19878;19879;19880;19881
6142	LGSPDYGNSALLSLPGYRPTTR	Q14980-2;Q14980;A0A087WY61;Q14980-5;H0YFY6	NUMA1	Nuclear mitotic apparatus protein 1	2269	092412_15891_HG_service_v	Phospho (STY)	1.73433	1.70423	3.03879	2.70518	-1.80864	-1.82961	0.153152	-0.0415649	1.73433	1.70423	3.03879	2.70518	-1.80864	-1.82961	0.153152	-0.0415649	2414.16	0.163139	80.111	79.756	0.00098871	72.399	59.051	5	1	0	1	1.71928	2.87199	-1.81912	0.0557938	1.71928	2.87199	-1.81912	0.0557938	yes	no	2269		1159	5682	50514;50515;50516;50517;50518;50519;50520;50521;50522;50523
6814	LSQLEEHLSQLQDNPPQEK	Q14980-2;Q14980;A0A087WY61;Q14980-5;Q14980-4;Q14980-3;F5H4J1;F5H6Y5	NUMA1	Nuclear mitotic apparatus protein 1	2269	092412_15892_HG_service_v	Phospho (STY)	3.56539	3.08195	6.06855	6.40911	7.46366	6.9834	8.35648	8.48621	3.56539	3.08195	6.06855	6.40911	7.46366	6.9834	8.35648	8.48621	2312.07	0.0685702	67.119	66.786	1.3729e-14	181.65	134.43	21	0	0	1	3.32367	6.23883	7.22353	8.42135	3.32367	6.23883	7.22353	8.42135	yes	no	2269		1160;1161	6302	55797;55798;55799;55800;55801;55802;55803;55804;55805;55806;55807;55808;55809;55810;55811;55812;55813;55814;55815;55816;55817;55818;55819;55820;55821;55822;55823;55824;55825;55826
6815	LSQLEEHLSQLQDNPPQEK	Q14980-2;Q14980;A0A087WY61;Q14980-5;Q14980-4;Q14980-3;F5H4J1;F5H6Y5	NUMA1	Nuclear mitotic apparatus protein 1	2269	092412_15895_HG_service_v	2 Phospho (STY)	n. def.	n. def.	-2.50407	-1.63277	-0.182921	-0.349215	1.29212	1.71849	-3.70512	-3.9164	-2.50407	-1.63277	-0.182921	-0.349215	1.29212	1.71849	2392.03	0.0349006	70.51	69.876	0.00012002	100.81	71.992	4	0	0	2	n. def.	-2.06842	-0.266068	1.50531	-3.81076	-2.06842	-0.266068	1.50531	yes	no	2269		1160;1161	6302	55827;55828;55829;55830;55831;55832
7623	NEILQGKLSQLEEHLSQLQDNPPQEK	Q14980-2;Q14980;A0A087WY61;Q14980-5;Q14980-4;Q14980-3;F5H4J1;F5H6Y5	NUMA1	Nuclear mitotic apparatus protein 1	2269	092412_15895_HG_service_v	2 Phospho (STY)	n. def.	-2.77431	1.32477	n. def.	3.42947	3.37408	5.06789	4.94817	-2.08869	-2.77431	1.32477	-2.198	3.42947	3.37408	5.06789	4.94817	3174.46	0.463553	83.708	83.282	0.00029131	76.909	47.774	6	1	0	2	-2.77431	1.32477	3.40177	5.00803	-2.4315	-0.436615	3.40177	5.00803	yes	no	2269		1160;1161	6987	62045;62046;62047;62048;62049;62050;62051;62052;62053;62054
7624	NEILQGKLSQLEEHLSQLQDNPPQEK	Q14980-2;Q14980;A0A087WY61;Q14980-5;Q14980-4;Q14980-3;F5H4J1;F5H6Y5	NUMA1	Nuclear mitotic apparatus protein 1	2269	092412_15894_HG_service_v	Phospho (STY)	0.0172176	-2.29174	2.00057	2.12573	5.69165	4.35935	7.33442	7.67865	0.0172176	-2.29174	2.00057	2.12573	5.69165	4.35935	7.33442	7.67865	3094.5	0.497223	85.456	85.11	6.3046e-09	110.53	79.952	9	1	0	1	-1.13726	2.06315	5.0255	7.50653	-1.13726	2.06315	5.0255	7.50653	yes	no	2269		1160;1161	6987	62055;62056;62057;62058;62059;62060;62061;62062;62063;62064;62065;62066;62067;62068
8706	QQLSSLITDLQSSISNLSQAK	Q14980-2;Q14980;A0A087WY61;Q14980-4;Q14980-3;F5H4J1;F5H6Y5	NUMA1	Nuclear mitotic apparatus protein 1	2269	092412_15895_HG_service_v	Phospho (STY)	-1.82339	-2.58513	-0.965157	-1.09153	0.652222	0.940231	2.8583	2.37751	-1.82339	-2.58513	-0.965157	-1.09153	0.652222	0.940231	2.8583	2.37751	2340.16	0.157385	100.87	100.69	6.1405e-09	143.32	109.67	8	0	0	1	-2.20426	-1.02834	0.796227	2.6179	-2.20426	-1.02834	0.796227	2.6179	yes	no	2269		1162	7989	70540;70541;70542;70543;70544;70545;70546;70547;70548;70549;70550
9972	SQAGVSSGAPPGR	Q14980-2;Q14980;A0A087WY61;Q14980-5;H0YFY6	NUMA1	Nuclear mitotic apparatus protein 1	2269	092412_15890_HG_service_v	Phospho (STY)	-0.975075	n. def.	-1.19689	-0.218731	-2.90041	n. def.	-2.0725	-2.10671	-0.975075	-3.00482	-1.19689	-0.218731	-2.90041	-3.19255	-2.0725	-2.10671	1249.55	0.545229	38.343	38.202	0.034369	81.639	57.287	2	0	0	1	-0.975075	-0.707811	-2.90041	-2.0896	-1.98995	-0.707811	-3.04648	-2.0896	yes	no	2269		1163	9143	80950;80951;80952;80953;80954;80955
11169	TQPDGTSVPGEPASPISQR	Q14980-2;Q14980;A0A087WY61;Q14980-5;H0YFY6	NUMA1	Nuclear mitotic apparatus protein 1	2269	092412_15890_HG_service_v	Phospho (STY)	-1.13993	-1.64628	-0.491678	0.165991	-2.18527	n. def.	-1.52885	-0.831087	-1.13993	-1.64628	-0.491678	0.165991	-2.18527	-3.89545	-1.52885	-0.831087	2002.9	0.899714	55.878	55.428	1.194e-07	144.73	74.533	3	0	0	1	-1.39311	-0.162844	-2.18527	-1.17997	-1.39311	-0.162844	-3.04036	-1.17997	yes	no	2269		1164	10236	90950;90951;90952;90953;90954;90955;90956
12797	YEDSQQEEAQYGAMFQEQLMTLK	Q14980-2;Q14980;A0A087WY61;Q14980-4;Q14980-3;F5H4J1	NUMA1	Nuclear mitotic apparatus protein 1	2269	092412_15894_HG_service_v	2 Oxidation (M);Phospho (STY)	n. def.	-1.97348	-0.336414	0.0193005	0.655714	0.682043	2.30613	2.25316	-3.16919	-1.97348	-0.336414	0.0193005	0.655714	0.682043	2.30613	2.25316	2878.17	0.171457	84.286	83.871	1.0923e-14	165.34	136.95	6	0	2	1	-1.97348	-0.158557	0.668879	2.27964	-2.57133	-0.158557	0.668879	2.27964	yes	no	2269	1827;1828	1158;2737	11746	104131;104132;104133;104134;104135;104136;104137
8310	PVTVVAPQSPTFQANGTDSAFHVLAK	P49757-3;P49757;G3V3Z8	NUMB	Protein numb homolog	1950	092412_15891_HG_service_v	Phospho (STY)	n. def.	n. def.	-0.881	-1.00559	n. def.	n. def.	-0.784012	-1.43576	-3.48605	-3.33088	-0.881	-1.00559	-2.84309	-3.11403	-0.784012	-1.43576	2761.35	0.347646	77.247	76.659	0.022403	46.154	31.104	1	0	0	1	n. def.	-0.943295	n. def.	-1.10989	-3.40846	-0.943295	-2.97856	-1.10989	yes	no	1950		991	7617	67571;67572;67573;67574
5065	ILHTLLASGEDALDFTQESEPSYISDVGPPGR	Q8N1F7-2;Q8N1F7;H3BVG0;H3BMX0;H3BP95;H3BM93	NUP93	Nuclear pore complex protein Nup93	2553	092412_15889_HG_service_v	Phospho (STY)	1.9162	1.90769	n. def.	2.27082	1.18531	1.41711	2.55741	2.03814	1.9162	1.90769	-3.57982	2.27082	1.18531	1.41711	2.55741	2.03814	3493.63	0.629025	89.378	89.144	8.2565e-09	90.946	74.113	8	0	0	1	1.91195	2.27082	1.30121	2.29778	1.91195	-0.654497	1.30121	2.29778	yes	no	2553		1412;1413;2438	4684	41480;41481;41482;41483;41484;41485;41486;41487;41488;41489;41490;41491
6910	LTLSQFQK	Q8N1F7-2;Q8N1F7;H3BVG0	NUP93	Nuclear pore complex protein Nup93	2553	092412_15894_HG_service_v	Phospho (STY)	-0.161085	-0.0375671	0.615566	0.929028	0.765791	1.11401	0.50123	0.889416	-0.161085	-0.0375671	0.615566	0.929028	0.765791	1.11401	0.50123	0.889416	1043.51	0.505262	70.804	70.229	0.0019237	126.66	79.577	7	0	0	1	-0.0993261	0.772297	0.9399	0.695323	-0.0993261	0.772297	0.9399	0.695323	yes	no	2553		1414	6383	56596;56597;56598;56599;56600;56601;56602;56603
3861	GRLSVASTPISQR	H0YMD2;Q9BXS6-7;Q9BXS6-4;Q9BXS6-6;Q9BXS6-3;Q9BXS6-5;Q9BXS6-2;Q9BXS6	NUSAP1	Nucleolar and spindle-associated protein 1	1132	092412_15889_HG_service_v	2 Phospho (STY)	-1.02184	-1.94522	-0.25798	0.074213	n. def.	n. def.	-3.76234	-2.26391	-1.02184	-1.94522	-0.25798	0.074213	-3.76446	-4.21939	-3.76234	-2.26391	1530.7	0.695672	52.208	51.75	0.00065712	118.66	74.804	3	1	0	2	-1.48353	-0.0918837	n. def.	-3.01313	-1.48353	-0.0918837	-3.99192	-3.01313	yes	no	1132		655;656;657	3583	31267;31268;31269;31270;31271;31272
4680	IALNLEGCALSQGSLR	Q9NZT2-2;Q9NZT2;A0A0A0MRN5	OGFR	Opioid growth factor receptor	2981	092412_15895_HG_service_v	Phospho (STY)	0.331793	0.179403	1.98912	2.28961	2.99062	2.58355	3.8928	3.71352	0.331793	0.179403	1.98912	2.28961	2.99062	2.58355	3.8928	3.71352	1780.85	0.854284	78.951	78.551	4.0333e-12	231.04	179.8	14	0	0	1	0.255598	2.13936	2.78708	3.80316	0.255598	2.13936	2.78708	3.80316	yes	no	2981		1715	4319	38391;38392;38393;38394;38395;38396;38397;38398;38399;38400;38401;38402;38403;38404;38405
10003	SQGDEAGGHGEDRPEPLSPK	Q9NZT2-2;Q9NZT2;A0A0A0MRN5	OGFR	Opioid growth factor receptor	2981	092412_15888_HG_service_v	Phospho (STY)	0.15502	n. def.	2.34577	2.51529	2.78313	1.79089	1.93409	3.66706	0.15502	-2.8578	2.34577	2.51529	2.78313	1.79089	1.93409	3.66706	2141.9	0.901505	43.039	42.882	0.014454	60.33	37.475	6	1	0	1	0.15502	2.43053	2.28701	2.80058	-1.35139	2.43053	2.28701	2.80058	yes	no	2981		1716;1717	9170	81257;81258;81259;81260;81261;81262;81263
10004	SQGDEAGGHGEDRPEPLSPK	Q9NZT2-2;Q9NZT2;A0A0A0MRN5	OGFR	Opioid growth factor receptor	2981	092412_15895_HG_service_v	2 Phospho (STY)	-0.177683	n. def.	1.63155	1.68523	1.56383	1.74165	2.08165	2.09319	-0.177683	-2.99121	1.63155	1.68523	1.56383	1.74165	2.08165	2.09319	2221.87	0.867835	45.66	45.507	0.00085739	84.221	36.144	9	1	0	2	-0.177683	1.65839	1.65274	2.08742	-1.58445	1.65839	1.65274	2.08742	yes	no	2981		1716;1717	9170	81264;81265;81266;81267;81268;81269;81270;81271;81272;81273;81274;81275;81276
8097	NYFEHEELTVSQLLLCLR	H7C1H4;Q96CV9-3;Q96CV9-2;Q96CV9	OPTN	Optineurin	1199	092412_15893_HG_service_v	Phospho (STY)	-1.70063	-1.74266	-0.451531	-0.88995	-1.21293	-1.34439	0.307939	-0.178879	-1.70063	-1.74266	-0.451531	-0.88995	-1.21293	-1.34439	0.307939	-0.178879	2343.1	0.0970336	99.772	99.598	0.0003936	90.348	50.443	1	0	0	1	-1.72165	-0.67074	-1.27866	0.0645304	-1.72165	-0.67074	-1.27866	0.0645304	yes	no	1199		687	7416	65912;65913;65914;65915;65916;65917;65918;65919
7521	MVYDFLYGNK	Q8NH16	OR2L2	Olfactory receptor 2L2	2606	092412_15892_HG_service_v	Oxidation (M);Phospho (STY)	-0.0852737	-0.0387764	0.599998	0.565735	-0.0520439	0.0647697	0.172514	0.204794	-0.0852737	-0.0387764	0.599998	0.565735	-0.0520439	0.0647697	0.172514	0.204794	1344.55	0.54614	60.016	59.6	0.051635	56.258	56.258	1	0	1	1	-0.0620251	0.582867	0.00636292	0.188654	-0.0620251	0.582867	0.00636292	0.188654	yes	yes	2606	2011	2759	6894	61199;61200;61201;61202;61203;61204;61205;61206
1305	DEDLTQDYEEWK	H3BT22;Q9Y5N6	ORC6	Origin recognition complex subunit 6	1172	092412_15888_HG_service_v	Phospho (STY)	0.0224876	0.444344	0.539415	0.591244	0.0233784	0.2819	-0.680456	-1.05763	0.0224876	0.444344	0.539415	0.591244	0.0233784	0.2819	-0.680456	-1.05763	1649.61	0.613428	78.073	77.673	7.2594e-06	241.64	182.46	4	0	0	1	0.233416	0.56533	0.152639	-0.869042	0.233416	0.56533	0.152639	-0.869042	yes	no	1172		2203	1214	10796;10797;10798;10799;10800;10801;10802;10803
9125	RPSQNAISFFNVGHSK	Q9BXB4	OSBPL11	Oxysterol-binding protein-related protein 11	2828	092412_15893_HG_service_v	Phospho (STY)	2.03936	2.17714	3.01366	3.55352	2.83957	2.86002	2.82858	3.03195	2.03936	2.17714	3.01366	3.55352	2.83957	2.86002	2.82858	3.03195	1867.87	0.873046	68.334	67.946	2.0475e-09	161.94	136.62	8	1	0	1	2.10825	3.28359	2.84979	2.93027	2.10825	3.28359	2.84979	2.93027	yes	yes	2828		1602	8372	73966;73967;73968;73969;73970;73971;73972;73973
9509	SFSLASSSNSPISQR	Q9BXB4	OSBPL11	Oxysterol-binding protein-related protein 11	2828	092412_15894_HG_service_v	Phospho (STY)	0.659859	0.757374	1.11738	1.53488	1.22375	0.865009	0.996262	0.837046	0.659859	0.757374	1.11738	1.53488	1.22375	0.865009	0.996262	0.837046	1646.73	0.730129	63.48	63.13	2.729e-08	220.89	145.9	8	0	0	1	0.708616	1.32613	1.04438	0.916654	0.708616	1.32613	1.04438	0.916654	yes	yes	2828		1603	8725	77126;77127;77128;77129;77130;77131;77132;77133
10418	TAQALSSGSGSQETK	C9JIG9;O95747	OXSR1	Serine/threonine-protein kinase OSR1	557	092412_15892_HG_service_v	2 Phospho (STY)	n. def.	n. def.	n. def.	-4.69818	-3.02392	-2.66322	-1.74245	-2.908	-3.76171	-3.10273	-4.15118	-4.69818	-3.02392	-2.66322	-1.74245	-2.908	1610.62	0.622626	38.979	38.75	2.4316e-05	132.65	83.312	3	0	0	2	n. def.	-4.69818	-2.84357	-2.32522	-3.43222	-4.42468	-2.84357	-2.32522	yes	no	557		345;346;347	9542	84662;84663;84664;84665;84666
2495	ESVRTSLALDESLFR	H0YJH9;B4DEH8;G3V4T2;Q92843-2;Q86U42-2;Q86U42	PABPN1	Polyadenylate-binding protein 2	428	092412_15891_HG_service_v	3 Phospho (STY)	2.35506	2.08307	3.30654	3.47047	1.87698	1.82965	2.77672	3.51834	2.35506	2.08307	3.30654	3.47047	1.87698	1.82965	2.77672	3.51834	1961.79	0.793804	63.885	63.522	0.032411	64.298	64.298	3	1	0	3	2.21906	3.3885	1.85332	3.14753	2.21906	3.3885	1.85332	3.14753	yes	no	428		273;274;2098	2314	20210;20211;20212;20213;20214;20215;20216;20217
6279	LKPFFEGMSQSSSQTEIGSLNSK	Q6VY07;Q6VY07-2	PACS1	Phosphofurin acidic cluster sorting protein 1	2453	092412_15894_HG_service_v	Oxidation (M);Phospho (STY)	n. def.	0.565374	2.00045	1.9855	1.37499	1.63542	2.44105	2.33962	-4.13487	0.565374	2.00045	1.9855	1.37499	1.63542	2.44105	2.33962	2597.17	0.172049	72.512	71.903	0.0012727	72.513	48.106	4	1	1	1	0.565374	1.99297	1.5052	2.39034	-1.78475	1.99297	1.5052	2.39034	yes	no	2453	1944	1318;1319	5810	51623;51624;51625;51626;51627;51628;51629
10006	SQGDSNPAAIPHAAEDIQGDDR	P68402;P68402-3;P68402-2;P68402-4	PAFAH1B2	Platelet-activating factor acetylhydrolase IB subunit beta	2100	092412_15893_HG_service_v	Phospho (STY)	n. def.	n. def.	-2.46105	-2.05804	-1.93066	-1.43724	-0.356758	0.283024	-4.39805	-4.24836	-2.46105	-2.05804	-1.93066	-1.43724	-0.356758	0.283024	2342.98	0.976461	60.212	59.874	0.0026143	66.772	46.352	2	0	0	1	n. def.	-2.25955	-1.68395	-0.0368671	-4.3232	-2.25955	-1.68395	-0.0368671	yes	no	2100		1034	9172	81285;81286;81287;81288;81289;81290
9169	RSLPALTNIIK	F8W1D4;F8W0A0;J3KND8;P00439	PAH	Phenylalanine-4-hydroxylase	971	092412_15888_HG_service_v	Phospho (STY)	-2.89698	-3.444	-1.73852	-1.49361	-2.52482	n. def.	-2.57774	-0.955881	-2.89698	-3.444	-1.73852	-1.49361	-2.52482	-3.62641	-2.57774	-0.955881	1304.72	0.721737	58.051	57.572	0.0093852	97.472	38.842	0	1	0	1	-3.17049	-1.61606	-2.52482	-1.76681	-3.17049	-1.61606	-3.07561	-1.76681	yes	no	971		2170	8412	74336;74337;74338;74339;74340;74341;74342
5443	KACGNFGIPCELRVTSAHK	P22234;D6RF62;P22234-2;E9PBS1	PAICS	Multifunctional protein ADE2;Phosphoribosylaminoimidazole-succinocarboxamide synthase;Phosphoribosylaminoimidazole carboxylase	1759	092412_15893_HG_service_v	Phospho (STY)	n. def.	n. def.	n. def.	-1.62821	-0.788725	-0.418596	n. def.	-0.52655	-3.32511	-3.27559	-5.14226	-1.62821	-0.788725	-0.418596	-3.20368	-0.52655	2224.03	0.0282425	73.755	73.38	0.0084454	80.488	30.33	0	2	0	1	n. def.	-1.62821	-0.603661	-0.52655	-3.30035	-3.38523	-0.603661	-1.86512	yes	no	1759		920;2287	5034	44541;44542;44543;44544
8477	QGHRPLSQSIVEAGSVGQTDLNK	A6NDB9;K7EKN5	PALM3	Paralemmin-3	355	092412_15890_HG_service_v	Phospho (STY)	-2.15467	-1.07753	1.92838	1.7198	-2.39588	-2.15184	0.920244	0.983744	-2.15467	-1.07753	1.92838	1.7198	-2.39588	-2.15184	0.920244	0.983744	2500.21	0.207129	63.826	63.464	0.00053496	75.703	48.768	4	1	0	1	-1.6161	1.82409	-2.27386	0.951994	-1.6161	1.82409	-2.27386	0.951994	yes	no	355		221;222	7772	68814;68815;68816;68817;68818;68819;68820;68821
11261	TSPLNSSGSSQGR	G3XAH6;P51003;H0YJL4;G3V2A0	PAPOLA	Poly(A) polymerase alpha	1018	092412_15895_HG_service_v	Phospho (STY)	-3.49024	n. def.	-0.546884	-0.91357	-0.767811	-0.7766	0.579773	0.206472	-3.49024	-4.20497	-0.546884	-0.91357	-0.767811	-0.7766	0.579773	0.206472	1356.57	0.567087	39.409	39.266	0.0023379	114.28	74.428	5	0	0	1	-3.49024	-0.730227	-0.772205	0.393123	-3.8476	-0.730227	-0.772205	0.393123	yes	no	1018		599;600	10314	91672;91673;91674;91675;91676;91677;91678
9139	RQIQAAYSILSEVQQAVSQGSSDSQILDLSNR	P09874	PARP1	Poly [ADP-ribose] polymerase 1	1636	092412_15894_HG_service_v	Phospho (STY)	-1.29698	n. def.	-0.576538	n. def.	1.36136	1.49325	2.40482	3.09505	-1.29698	-3.43534	-0.576538	-2.9706	1.36136	1.49325	2.40482	3.09505	3570.73	0.731533	100.35	100.19	1.4651e-05	82.503	63.051	4	1	0	1	-1.29698	-0.576538	1.4273	2.74994	-2.36616	-1.77357	1.4273	2.74994	yes	yes	1636		891;892;893	8385	74078;74079;74080;74081;74082;74083;74084;74085;74086
9057	RLSNLPT	C9J409	PBRM1		526	092412_15895_HG_service_v	2 Phospho (STY)	n. def.	n. def.	-0.961674	-0.619364	-1.74686	-2.44501	-0.144909	-0.0800857	-5.18054	-3.81414	-0.961674	-0.619364	-1.74686	-2.44501	-0.144909	-0.0800857	959.388	0.387863	68.454	68.054	0.04693	48.174	13.068	0	1	0	2	n. def.	-0.790519	-2.09593	-0.112497	-4.49734	-0.790519	-2.09593	-0.112497	yes	yes	526		324;2117	8309	73395;73396;73397;73398;73399;73400
5152	INFSDLDQR	E5RGQ4;E9PGW9;E7EV93;A6NNN6;E7ETA6;Q15154-3;Q15154-2;Q15154	PCM1	Pericentriolar material 1 protein	371	092412_15890_HG_service_v	Phospho (STY)	1.02417	0.765963	1.11612	1.26507	1.10037	0.87229	0.53297	0.474285	1.02417	0.765963	1.11612	1.26507	1.10037	0.87229	0.53297	0.474285	1186.5	0.501967	71.095	70.535	0.00083607	139.74	88.281	8	0	0	1	0.895065	1.1906	0.986328	0.503628	0.895065	1.1906	0.986328	0.503628	yes	no	371		231	4761	42163;42164;42165;42166;42167;42168;42169;42170
2807	FGFAIGSQTTK	Q8WW12-2;Q8WW12	PCNP	PEST proteolytic signal-containing nuclear protein	2642	092412_15891_HG_service_v	Phospho (STY)	0.705999	1.01193	1.91021	2.14661	n. def.	n. def.	n. def.	n. def.	0.705999	1.01193	1.91021	2.14661	-3.64745	-3.89569	-3.85872	-3.09374	1235.56	0.558754	72.657	72.345	0.00041731	148.85	104.24	7	0	0	1	0.858963	2.02841	n. def.	n. def.	0.858963	2.02841	-3.77157	-3.47623	yes	no	2642		1477;2466	2604	22704;22705;22706;22707;22708;22709;22710;22711
2808	FGFAIGSQTTKK	Q8WW12-2;Q8WW12	PCNP	PEST proteolytic signal-containing nuclear protein	2642	092412_15892_HG_service_v	Phospho (STY)	-0.987251	-1.08148	-0.0961876	-0.16493	1.36261	1.7003	1.36858	1.0012	-0.987251	-1.08148	-0.0961876	-0.16493	1.36261	1.7003	1.36858	1.0012	1363.65	0.653717	64.385	64.047	0.01856	85.176	48.545	4	1	0	1	-1.03436	-0.130559	1.53146	1.18489	-1.03436	-0.130559	1.53146	1.18489	yes	no	2642		1477;2466	2605	22712;22713;22714;22715;22716;22717;22718;22719
8859	QYTSPEEIDAQLQAEK	F8WBW6;Q13442	PDAP1	28 kDa heat- and acid-stable phosphoprotein	989	092412_15890_HG_service_v	Phospho (STY)	-1.98633	-1.56058	-0.966776	-1.12231	-2.07337	-1.92208	-1.09411	-1.14146	-1.98633	-1.56058	-0.966776	-1.12231	-2.07337	-1.92208	-1.09411	-1.14146	1928.84	0.840468	71.561	71.011	0.0017368	133.98	90.664	2	0	0	1	-1.77346	-1.04454	-1.99772	-1.11778	-1.77346	-1.04454	-1.99772	-1.11778	yes	no	989		2174	8128	71713;71714;71715;71716;71717;71718;71719;71720
9378	SDSDYDLSPK	Q08499-7;Q08499-12;Q08499-6;A0A087WSZ7;Q08499-2;Q08499-10;Q08499-9;Q08499-11;Q08499;E9PMG3;Q07343-3;Q07343	PDE4D;PDE4B	cAMP-specific 3',5'-cyclic phosphodiesterase 4D;cAMP-specific 3',5'-cyclic phosphodiesterase 4B	2158	092412_15892_HG_service_v	2 Phospho (STY)	-1.60756	-1.76739	-1.42276	-1.44329	-1.81705	-1.29333	-2.33959	-2.05775	-1.60756	-1.76739	-1.42276	-1.44329	-1.81705	-1.29333	-2.33959	-2.05775	1285.42	0.415259	56.408	55.971	0.0064578	93.237	69.526	1	0	0	2	-1.68748	-1.43303	-1.55519	-2.19867	-1.68748	-1.43303	-1.55519	-2.19867	yes	no	2158		1054;1055	8605	76008;76009;76010;76011;76012;76013;76014;76015
2217	EINSDQATQGNISSDR	Q29RF7	PDS5A	Sister chromatid cohesion protein PDS5 homolog A	2346	092412_15891_HG_service_v	Phospho (STY)	n. def.	n. def.	-1.31119	-1.61729	-4.15882	n. def.	-1.99446	-2.32982	-3.33603	-5.43068	-1.31119	-1.61729	-4.15882	-3.75423	-1.99446	-2.32982	1813.75	0.747964	45.532	45.363	0.035271	109.37	72.428	1	0	0	1	n. def.	-1.46424	-4.15882	-2.16214	-4.38336	-1.46424	-3.95653	-2.16214	yes	yes	2346		2373	2053	18051;18052;18053;18054;18055
4037	GVPHPEDDHSQVEGPESLR	H3BND4;Q6P996-4;Q6P996-5;Q6P996;Q6P996-3	PDXDC1	Pyridoxal-dependent decarboxylase domain-containing protein 1	1147	092412_15895_HG_service_v	Phospho (STY)	3.57928	3.67926	4.07019	3.3529	2.38031	3.61319	3.75447	2.65451	3.57928	3.67926	4.07019	3.3529	2.38031	3.61319	3.75447	2.65451	2163.92	0.92224	52.802	52.402	0.00016925	98.077	80.63	9	0	0	1	3.62927	3.71154	2.99675	3.20449	3.62927	3.71154	2.99675	3.20449	yes	no	1147		664	3735	32768;32769;32770;32771;32772;32773;32774;32775
13112	YRSQSGEDESMNQPGPIK	A0A0C4DG33;O43933-2;O43933	PEX1	Peroxisome biogenesis factor 1	271	092412_15893_HG_service_v	Oxidation (M);Phospho (STY)	0.379353	-0.544115	-1.91614	-1.14729	0.853273	0.916353	-2.62883	-1.61999	0.379353	-0.544115	-1.91614	-1.14729	0.853273	0.916353	-2.62883	-1.61999	2117.87	0.872513	43.321	42.977	3.5404e-05	129.05	99.602	5	1	1	1	-0.0823812	-1.53172	0.884813	-2.12441	-0.0823812	-1.53172	0.884813	-2.12441	yes	no	271	195	145;146;2653	12042	106608;106609;106610;106611;106612;106613;106614;106615
13113	YRSQSGEDESMNQPGPIK	A0A0C4DG33;O43933-2;O43933	PEX1	Peroxisome biogenesis factor 1	271	092412_15889_HG_service_v	Phospho (STY)	0.128864	0.471279	-1.61583	-2.49081	-0.453173	0.306585	-1.84592	n. def.	0.128864	0.471279	-1.61583	-2.49081	-0.453173	0.306585	-1.84592	-3.36977	2101.88	0.877598	49.144	48.751	2.1442e-05	128.82	82.722	3	1	0	1	0.300072	-2.05332	-0.0732937	-1.84592	0.300072	-2.05332	-0.0732937	-2.60784	yes	no	271		145;146;2653	12042	106616;106617;106618;106619;106620;106621;106622
2510	ETFASDTNEALASLDESQEGHAEAK	Q9H814	PHAX	Phosphorylated adapter RNA export protein	2891	092412_15889_HG_service_v	Phospho (STY)	5.02307	4.42773	5.80624	5.56225	6.35176	5.91503	6.20268	6.43473	5.02307	4.42773	5.80624	5.56225	6.35176	5.91503	6.20268	6.43473	2729.13	0.134143	71.893	71.343	4.1059e-12	144.04	82.081	17	0	0	1	4.7254	5.68425	6.13339	6.3187	4.7254	5.68425	6.13339	6.3187	yes	yes	2891		1668;1669;1670	2329	20308;20309;20310;20311;20312;20313;20314;20315;20316;20317;20318;20319;20320;20321;20322;20323
2511	ETFASDTNEALASLDESQEGHAEAK	Q9H814	PHAX	Phosphorylated adapter RNA export protein	2891	092412_15893_HG_service_v	2 Phospho (STY)	0.713642	1.15668	0.974131	1.2145	1.86064	3.20995	2.93336	3.313	0.713642	1.15668	0.974131	1.2145	1.86064	3.20995	2.93336	3.313	2809.1	0.100474	74.994	74.629	0.0001318	70.572	53.142	10	0	0	2	0.93516	1.09432	2.53529	3.12318	0.93516	1.09432	2.53529	3.12318	yes	yes	2891		1668;1669;1670	2329	20324;20325;20326;20327;20328;20329;20330;20331;20332;20333;20334;20335;20336
9767	SLNFQEDDDTSR	Q9H814	PHAX	Phosphorylated adapter RNA export protein	2891	092412_15895_HG_service_v	Phospho (STY)	-3.92892	-3.63022	-2.36369	-1.77757	-1.49304	-1.74787	-0.4552	-0.301003	-3.92892	-3.63022	-2.36369	-1.77757	-1.49304	-1.74787	-0.4552	-0.301003	1505.57	0.567146	56.977	56.514	0.010678	154.88	108.89	1	0	0	1	-3.77957	-2.07063	-1.62046	-0.378101	-3.77957	-2.07063	-1.62046	-0.378101	yes	yes	2891		2518	8961	79266;79267;79268;79269;79270;79271;79272;79273
9768	SLNFQEDDDTSRETFASDTNEALASLDESQEGHAEAK	Q9H814	PHAX	Phosphorylated adapter RNA export protein	2891	092412_15895_HG_service_v	Phospho (STY)	2.56413	2.89118	2.42261	3.10428	5.39686	4.71836	n. def.	4.51133	2.56413	2.89118	2.42261	3.10428	5.39686	4.71836	-3.52977	4.51133	4136.72	0.724395	78.964	78.671	2.2228e-09	89.285	70.175	4	1	0	1	2.72766	2.76344	5.05761	4.51133	2.72766	2.76344	5.05761	0.490775	yes	yes	2891		1668;1669;1670;2518	8962	79274;79275;79276;79277;79278;79279;79280
7957	NSADDEELTNDSLTLSQSK	O94880	PHF14	PHD finger protein 14	1511	092412_15889_HG_service_v	Phospho (STY)	0.283514	0.312059	-0.602642	-1.31863	2.15711	1.76361	1.54563	1.85572	0.283514	0.312059	-0.602642	-1.31863	2.15711	1.76361	1.54563	1.85572	2145.9	0.895082	64.846	64.485	1.6177e-30	276.27	229.91	11	0	0	1	0.297787	-0.960637	1.96036	1.70067	0.297787	-0.960637	1.96036	1.70067	yes	yes	1511		838;2263	7289	64766;64767;64768;64769;64770;64771;64772;64773;64774;64775;64776;64777;64778;64779;64780
2239	EKPSQGIYMVYCR	Q5JRC6;A0A0D9SGE8;Q8IWS0-5;Q8IWS0-3;Q8IWS0;Q8IWS0-4;Q8IWS0-2	PHF6	PHD finger protein 6	310	092412_15895_HG_service_v	Oxidation (M);Phospho (STY)	n. def.	-2.13151	-1.46265	-1.02224	0.0167103	-0.711197	-0.651342	0.30859	-3.60594	-2.13151	-1.46265	-1.02224	0.0167103	-0.711197	-0.651342	0.30859	1725.73	0.725578	59.691	59.134	0.0024917	116.71	92.183	4	1	1	1	-2.13151	-1.24244	-0.347243	-0.171376	-2.86872	-1.24244	-0.347243	-0.171376	yes	no	310	228	186	2074	18225;18226;18227;18228;18229;18230;18231
9563	SGPLPSSSGSSSSSSQLSVATLGR	Q86UU1-3;Q86UU1-2;Q86UU1;A0A087WZL0	PHLDB1	Pleckstrin homology-like domain family B member 1	2504	092412_15891_HG_service_v	Phospho (STY)	n. def.	-1.39024	0.0227146	-0.326813	-1.35607	-1.21854	-0.412218	-0.581913	-3.54639	-1.39024	0.0227146	-0.326813	-1.35607	-1.21854	-0.412218	-0.581913	2315.06	0.0642131	71.056	70.403	0.045104	40.88	9.9352	1	0	0	1	-1.39025	-0.152049	-1.28731	-0.497066	-2.46832	-0.152049	-1.28731	-0.497066	yes	no	2504		1367;1368;1369;1370	8776	77542;77543;77544;77545;77546;77547;77548
383	AHLPLGQSNSCGSVLPPSLAAMAK	E9PFQ4;Q86SQ0-2;Q86SQ0-3;Q86SQ0	PHLDB2	Pleckstrin homology-like domain family B member 2	803	092412_15895_HG_service_v	Oxidation (M);Phospho (STY)	1.42786	1.11551	1.40819	1.74696	n. def.	0.685503	n. def.	0.938719	1.42786	1.11551	1.40819	1.74696	-3.79632	0.685503	-3.17481	0.938719	2501.18	0.18078	73.511	73.203	0.0036299	54.857	25.435	7	0	1	1	1.27168	1.57758	0.685503	0.938719	1.27168	1.57758	-1.55541	-1.11804	yes	no	803	526	490;491;492	351	3257;3258;3259;3260;3261;3262
6676	LQLSDEESVFEEALMSPDTR	E9PFQ4;Q86SQ0-2;Q86SQ0-3;Q86SQ0;G5E9V3;E9PGF6	PHLDB2	Pleckstrin homology-like domain family B member 2	803	092412_15893_HG_service_v	Oxidation (M);Phospho (STY)	-1.79963	-1.01897	-1.79753	-1.52887	-0.607889	-1.00083	-1.93896	-1.89843	-1.79963	-1.01897	-1.79753	-1.52887	-0.607889	-1.00083	-1.93896	-1.89843	2391.02	0.0189024	95.208	94.983	1.1291e-08	143.99	99.6	2	0	1	1	-1.4093	-1.6632	-0.804358	-1.91869	-1.4093	-1.6632	-0.804358	-1.91869	yes	no	803	527	493	6176	54744;54745;54746;54747;54748;54749;54750;54751
2375	ENPSPLFSIK	A0A0J9YX88;E9PJ24;B7ZM65;F8WEF5;A0A0J9YYB5;A0A0J9YWD5;Q9P1Y6-2;Q9P1Y6-3;Q9P1Y6	PHRF1	PHD and RING finger domain-containing protein 1	324	092412_15891_HG_service_v	Phospho (STY)	-0.191893	-0.56823	1.45851	2.21059	1.18392	0.872147	1.04682	0.822824	-0.191893	-0.56823	1.45851	2.21059	1.18392	0.872147	1.04682	0.822824	1210.56	0.563505	52.835	52.523	0.0052722	109.16	52.9	2	0	0	1	-0.380061	1.83455	1.02803	0.93482	-0.380061	1.83455	1.02803	0.93482	yes	no	324		188	2202	19284;19285;19286;19287;19288;19289;19290;19291;19292;19293;19294;19295;19296;19297;19298;19299
3290	GAVAAEGASDTEREEPTESQGLAAR	A0A0J9YX88;E9PJ24;B7ZM65;F8WEF5;A0A0J9YYB5;A0A0J9YWD5;Q9P1Y6-2;Q9P1Y6-3;Q9P1Y6	PHRF1	PHD and RING finger domain-containing protein 1	324	092412_15895_HG_service_v	2 Phospho (STY)	n. def.	n. def.	n. def.	-1.96603	n. def.	-1.08843	0.0456448	-0.652874	-3.69775	-3.47773	-2.97572	-1.96603	-3.42603	-1.08843	0.0456448	-0.652874	2661.1	0.095663	54.797	54.485	5.3308e-05	83.065	60.083	2	1	0	2	n. def.	-1.96603	-1.08843	-0.303615	-3.58774	-2.47087	-2.25723	-0.303615	yes	no	324		189;2074;2075	3058	26669;26670;26671;26672
10270	SVENLPECGITHEQR	A0A0B4J1S8;Q9UBF8-3;Q9UBF8-2;Q9UBF8;F8W860	PI4KB	Phosphatidylinositol 4-kinase beta	252	092412_15895_HG_service_v	Phospho (STY)	3.00828	1.84327	3.81642	1.59416	3.22017	3.47236	3.93841	1.8886	3.00828	1.84327	3.81642	1.59416	3.22017	3.47236	3.93841	1.8886	1847.79	0.787327	56.317	55.959	4.3171e-07	176.48	135.81	9	0	0	1	2.42578	2.70529	3.34627	2.91351	2.42578	2.70529	3.34627	2.91351	yes	no	252		134	9408	83479;83480;83481;83482;83483;83484;83485;83486;83487;83488;83489;83490;83491
10097	SSAGDTEFVHQNSQEIQR	O43164-2;O43164	PJA2	E3 ubiquitin-protein ligase Praja-2	1413	092412_15895_HG_service_v	Phospho (STY)	-3.12244	n. def.	-1.50416	-1.02179	n. def.	-0.871799	-0.63838	1.11247	-3.12244	-3.48419	-1.50416	-1.02179	-3.50459	-0.871799	-0.63838	1.11247	2111.89	0.89094	52.163	51.964	0.002733	76.82	55.017	4	0	0	1	-3.12244	-1.26298	-0.871799	0.237042	-3.30332	-1.26298	-2.1882	0.237042	yes	no	1413		796	9254	82139;82140;82141;82142;82143;82144
7542	NAIHDILVSSASGNSNELALK	P61925	PKIA	cAMP-dependent protein kinase inhibitor alpha	2046	092412_15888_HG_service_v	Phospho (STY)	-0.106049	-1.46004	-0.299213	-0.243376	-0.0931721	-0.368914	-0.630871	-1.04258	-0.106049	-1.46004	-0.299213	-0.243376	-0.0931721	-0.368914	-0.630871	-1.04258	2232.08	0.078741	73.444	72.969	0.041713	53.768	18.679	2	0	0	1	-0.783046	-0.271295	-0.231043	-0.836727	-0.783046	-0.271295	-0.231043	-0.836727	yes	yes	2046		1023;1024	6914	61369;61370;61371;61372;61373;61374;61375;61376
384	AHLTVGQAAAGGSGNLLTER	Q99959-2;Q99959;B8QGS9	PKP2	Plakophilin-2	2783	092412_15891_HG_service_v	Phospho (STY)	n. def.	n. def.	-0.172838	0.246544	-2.39642	-2.00664	-0.977549	-0.904678	-4.11327	-3.63518	-0.172838	0.246544	-2.39642	-2.00664	-0.977549	-0.904678	2001.96	0.963317	63.77	63.453	0.014333	55.031	33.145	1	0	0	1	n. def.	0.0368528	-2.20153	-0.941113	-3.87423	0.0368528	-2.20153	-0.941113	yes	no	2783		1568	352	3263;3264;3265;3266;3267;3268
3851	GQYHTLQAGFSSR	Q9Y446;Q9Y446-2;E9PK71	PKP3	Plakophilin-3	3113	092412_15888_HG_service_v	Phospho (STY)	4.03889	3.82197	0.90749	0.800299	3.88107	4.31432	0.401787	0.184734	4.03889	3.82197	0.90749	0.800299	3.88107	4.31432	0.401787	0.184734	1530.66	0.661656	53.02	52.531	4.9001e-07	225.33	140.6	10	0	0	1	3.93043	0.853894	4.0977	0.293261	3.93043	0.853894	4.0977	0.293261	yes	no	3113		1816;1817;2572;2797	3575	31171;31172;31173;31174;31175;31176;31177;31178;31179;31180;31181;31182;31183;31184;31185;31186;31187;31188
3852	GQYHTLQAGFSSRSQGLSGDK	Q9Y446;Q9Y446-2;E9PK71	PKP3	Plakophilin-3	3113	092412_15893_HG_service_v	Phospho (STY)	n. def.	-3.25182	0.891283	0.16746	0.694923	0.0203972	-0.0201302	-0.311476	-2.78818	-3.25182	0.891283	0.16746	0.694923	0.0203972	-0.0201302	-0.311476	2303.03	0.0331878	54.887	54.372	0.026269	50.916	29.24	2	1	0	1	-3.25182	0.529371	0.35766	-0.165803	-3.02	0.529371	0.35766	-0.165803	yes	no	3113		1816;1817;1818;2572;2797	3576	31189;31190;31191;31192;31193;31194;31195
3853	GQYHTLQAGFSSRSQGLSGDK	Q9Y446;Q9Y446-2;E9PK71	PKP3	Plakophilin-3	3113	092412_15894_HG_service_v	2 Phospho (STY)	-1.66937	-0.737196	1.19571	1.67515	-0.197916	-0.801321	-0.203568	0.893496	-1.66937	-0.737196	1.19571	1.67515	-0.197916	-0.801321	-0.203568	0.893496	2383	0.999518	57.726	57.288	0.0025158	77.871	42.398	2	1	0	2	-1.20328	1.43543	-0.499619	0.344964	-1.20328	1.43543	-0.499619	0.344964	yes	no	3113		1816;1817;1818;2572;2797	3576	31196;31197;31198;31199;31200;31201;31202;31203
359	AGTLSITEFADMLSGNAGGFRSR	Q15149-4;Q15149-7;Q15149-8;Q15149-9;Q15149-5;Q15149-6;Q15149-2;Q15149-3;Q15149	PLEC	Plectin	2291;2290	092412_15889_HG_service_v	Oxidation (M);Phospho (STY)	2.12126	2.10306	0.558334	0.270117	1.1016	1.22921	1.00367	0.120733	2.12126	2.10306	0.558334	0.270117	1.1016	1.22921	1.00367	0.120733	2453.1	0.104638	90.815	90.592	5.1342e-05	91.589	60.188	7	1	1	1	2.11216	0.414226	1.16541	0.5622	2.11216	0.414226	1.16541	0.5622	no	no	2291;2290	1849	1175	328	3068;3069;3070;3071;3072;3073;3074;3075;3076;3077;3078;3079;3080;3081;3082
4128	GYYSPYSVSGSGSTAGSR	Q15149-4;Q15149-7;Q15149-8;Q15149-9;Q15149-5;Q15149-6;Q15149-2;Q15149-3;Q15149	PLEC	Plectin	2291;2290	092412_15891_HG_service_v	Phospho (STY)	2.03654	2.36867	2.29989	2.265	2.50443	1.84625	1.90326	2.62394	2.03654	2.36867	2.29989	2.265	2.50443	1.84625	1.90326	2.62394	1861.75	0.751987	60.431	60.025	2.6587e-38	286.92	214.15	8	0	0	1	2.20261	2.28244	2.17534	2.2636	2.20261	2.28244	2.17534	2.2636	no	no	2291;2290		1176;1177	3822	33497;33498;33499;33500;33501;33502;33503;33504;33505;33506
4129	GYYSPYSVSGSGSTAGSR	Q15149-4;Q15149-7;Q15149-8;Q15149-9;Q15149-5;Q15149-6;Q15149-2;Q15149-3;Q15149	PLEC	Plectin	2291;2290	092412_15895_HG_service_v	2 Phospho (STY)	-1.45243	-2.50272	-0.879826	-1.17992	-1.77638	-1.66111	-1.29178	-0.6709	-1.45243	-2.50272	-0.879826	-1.17992	-1.77638	-1.66111	-1.29178	-0.6709	1941.72	0.718318	63.382	63.032	2.9102e-08	153.34	121.96	2	0	0	2	-1.97757	-1.02987	-1.71874	-0.981341	-1.97757	-1.02987	-1.71874	-0.981341	no	no	2291;2290		1176;1177	3822	33507;33508;33509;33510;33511;33512;33513;33514
8729	QRSQVEEELFSVR	Q15149-4;Q15149-7;Q15149-8;Q15149-9;Q15149-5;Q15149-6;Q15149-2;Q15149-3;Q15149	PLEC	Plectin	2291;2290	092412_15890_HG_service_v	Phospho (STY)	-2.0196	-1.63946	-0.461681	-0.707272	-1.38786	-1.0064	-0.216602	-0.757648	-2.0196	-1.63946	-0.461681	-0.707272	-1.38786	-1.0064	-0.216602	-0.757648	1685.78	0.777414	71.689	71.139	0.0015201	106.79	76.98	1	1	0	1	-1.82953	-0.584476	-1.19713	-0.487125	-1.82953	-0.584476	-1.19713	-0.487125	no	no	2291;2290		1178	8010	70725;70726;70727;70728;70729;70730;70731;70732
8980	RGSFDATGSGFSMTFSSSSYSSSGYGR	Q15149-4;Q15149-7;Q15149-8;Q15149-9;Q15149-5;Q15149-6;Q15149-2;Q15149-3;Q15149	PLEC	Plectin	2291;2290	092412_15892_HG_service_v	Oxidation (M);Phospho (STY)	0.418779	0.844698	0.63541	0.94153	1.5588	1.55782	1.56058	1.51714	0.418779	0.844698	0.63541	0.94153	1.5588	1.55782	1.56058	1.51714	2868.13	0.133432	71.589	71.039	1.7489e-09	110.55	87.791	8	1	1	1	0.631739	0.78847	1.55831	1.53886	0.631739	0.78847	1.55831	1.53886	no	no	2291;2290	1853	1179	8237	72682;72683;72684;72685;72686;72687;72688;72689
9567	SGRQYDIDDAIAK	Q15149-4;Q15149-7;Q15149-8;Q15149-9;Q15149-5;Q15149-6;Q15149-2;Q15149-3;Q15149	PLEC	Plectin	2291;2290	092412_15888_HG_service_v	2 Phospho (STY)	-1.92264	-1.7768	n. def.	n. def.	-1.31388	-1.73045	n. def.	n. def.	-1.92264	-1.7768	-3.13774	-3.93574	-1.31388	-1.73045	-2.7442	-3.31155	1610.64	0.637882	63.148	62.734	0.042187	62.732	22.257	0	1	0	2	-1.84972	n. def.	-1.52216	n. def.	-1.84972	-3.53674	-1.52216	-3.02788	no	no	2291;2290		1180;2738	8780	77582;77583;77584;77585
10185	SSSVGSSSSYPISPAVSR	Q15149-4;Q15149-7;Q15149-8;Q15149-9;Q15149-5;Q15149-6;Q15149-2;Q15149-3;Q15149	PLEC	Plectin	2291;2290	092412_15888_HG_service_v	2 Phospho (STY)	0.00338364	-0.294771	-1.87161	-2.524	-0.574856	-0.512011	-2.03268	-1.9164	0.00338364	-0.294771	-1.87161	-2.524	-0.574856	-0.512011	-2.03268	-1.9164	1913.78	0.780918	61.727	61.352	0.00013654	106.12	62.906	2	0	0	2	-0.145694	-2.1978	-0.543433	-1.97454	-0.145694	-2.1978	-0.543433	-1.97454	no	no	2291;2290		1181;1182	9334	82784;82785;82786;82787;82788;82789;82790;82791
11154	TQLASWSDPTEETGPVAGILDTETLEK	Q15149-4;Q15149-7;Q15149-8;Q15149-9;Q15149-5;Q15149-6;Q15149-2;Q15149-3;Q15149	PLEC	Plectin	2291;2290	092412_15889_HG_service_v	Phospho (STY)	-0.654489	-0.973928	n. def.	n. def.	n. def.	n. def.	-2.16753	-2.13202	-0.654489	-0.973928	-2.70012	-4.01119	-3.20034	-3.33848	-2.16753	-2.13202	2967.36	0.363809	94.521	94.296	6.375e-07	88.856	67.29	4	0	0	1	-0.814209	n. def.	n. def.	-2.14978	-0.814209	-3.35565	-3.26941	-2.14978	no	no	2291;2290		2366	10221	90826;90827;90828;90829
8410	QEEAEEQGAGSPGQPAHLAR	Q96S99	PLEKHF1	Pleckstrin homology domain-containing family F member 1	2762	092412_15895_HG_service_v	Phospho (STY)	-2.80566	n. def.	n. def.	-1.7333	-2.8254	-1.99306	-0.583839	-1.7675	-2.80566	-3.58661	-4.38409	-1.7333	-2.8254	-1.99306	-0.583839	-1.7675	2140.92	0.917489	45.519	45.361	0.0091721	61.345	33.062	1	0	0	1	-2.80566	-1.7333	-2.40923	-1.17567	-3.19614	-3.05869	-2.40923	-1.17567	yes	yes	2762		1552	7711	68308;68309;68310;68311;68312;68313
11425	TVLSGAK	A0A0J9YXN7;Q96Q06;Q96Q06-2	PLIN4	Perilipin-4	331	092412_15895_HG_service_v	Phospho (STY)	0.158873	-0.361656	1.18087	0.548363	-0.115929	0.213978	n. def.	0.129288	0.158873	-0.361656	1.18087	0.548363	-0.115929	0.213978	-3.73856	0.129288	754.363	0.36262	61.108	60.672	0.029972	78.516	7.1367	0	0	0	1	-0.101392	0.864618	0.0490246	0.129288	-0.101392	0.864618	0.0490246	-1.80463	yes	no	331		194	10465	92903;92904;92905;92906;92907;92908;92909
7364	MLTNWFTFLLYK	Q9UIW2;Q9HCM2	PLXNA1;PLXNA4	Plexin-A1;Plexin-A4	3036	092412_15894_HG_service_v	2 Phospho (STY);Oxidation (M)	-3.44996	n. def.	-1.42807	-1.58301	-2.23774	-1.79102	-0.691292	-0.641764	-3.44996	-3.52637	-1.42807	-1.58301	-2.23774	-1.79102	-0.691292	-0.641764	1751.74	0.743533	67.641	67.341	0.013035	72.615	13.03	1	0	1	2	-3.44996	-1.50554	-2.01438	-0.666528	-3.48816	-1.50554	-2.01438	-0.666528	yes	no	3036	2242	2550;2551	6772	60059;60060;60061;60062;60063;60064;60065
2057	EEIPRPTLTSVKTLLYTK	F8VYZ1	PMEL		964	092412_15895_HG_service_v	3 Phospho (STY)	-1.36387	n. def.	-1.24208	-2.19183	-0.216297	-0.500383	-1.39327	-2.12614	-1.36387	-2.42081	-1.24208	-2.19183	-0.216297	-0.500383	-1.39327	-2.12614	2328.08	0.0820476	46.467	46.325	0.04162	51.495	15.87	1	2	0	3	-1.36386	-1.71695	-0.35834	-1.7597	-1.89234	-1.71695	-0.35834	-1.7597	yes	yes	964		562;2168;2169	1910	16864;16865;16866;16867;16868;16869;16870
6557	LNVSQQPLLDVEGNLIK	C9J167;P54278;P54278-3	PMS2	Mismatch repair endonuclease PMS2	515	092412_15893_HG_service_v	Phospho (STY)	-2.47301	-2.2348	-2.67915	n. def.	0.945236	0.02631	-1.2089	-0.729931	-2.47301	-2.2348	-2.67915	-3.63595	0.945236	0.02631	-1.2089	-0.729931	1959.01	0.00780788	90.239	90.014	1.0001e-09	160.15	125.48	3	0	0	1	-2.3539	-2.67915	0.485773	-0.969414	-2.3539	-3.15755	0.485773	-0.969414	yes	no	515		318	6063	53863;53864;53865;53866;53867;53868;53869;53870
7010	LVNTQDMSASQVDVAVK	C9J167;P54278	PMS2	Mismatch repair endonuclease PMS2	515	092412_15892_HG_service_v	2 Phospho (STY);Oxidation (M)	-3.59734	-3.65031	n. def.	-3.14452	-0.906486	-0.363251	-1.75854	-1.82015	-3.59734	-3.65031	-2.80291	-3.14452	-0.906486	-0.363251	-1.75854	-1.82015	1979.83	0.831239	60.183	59.776	0.00051441	92.463	41.539	1	0	1	2	-3.62383	-3.14452	-0.634869	-1.78934	-3.62383	-2.97371	-0.634869	-1.78934	yes	no	515	351	319;2115	6477	57435;57436;57437;57438;57439;57440;57441
8728	QRSPIALPVK	Q8TF01-2;Q8TF01	PNISR	Arginine/serine-rich protein PNISR	2632	092412_15895_HG_service_v	Phospho (STY)	1.46024	1.00034	1.47059	1.71221	1.54497	1.25369	1.64961	1.80396	1.46024	1.00034	1.47059	1.71221	1.54497	1.25369	1.64961	1.80396	1187.64	0.642758	57.004	56.542	0.0055865	97.597	59.017	6	1	0	1	1.23029	1.5914	1.39933	1.72679	1.23029	1.5914	1.39933	1.72679	yes	no	2632		1475	8009	70717;70718;70719;70720;70721;70722;70723;70724
10160	SSQIGAVVSHQSSVIPDR	Q9NVS9-2;Q9NVS9-3;Q9NVS9;J3QQV6	PNPO	Pyridoxine-5'-phosphate oxidase	2959	092412_15891_HG_service_v	Phospho (STY)	-1.92196	-2.27858	-1.00057	-0.0581837	-0.80884	-1.18315	-1.42156	-0.965672	-1.92196	-2.27858	-1.00057	-0.0581837	-0.80884	-1.18315	-1.42156	-0.965672	1945.93	0.925869	62.442	62.055	0.00032689	108.96	62.073	4	0	0	1	-2.10027	-0.529379	-0.995994	-1.19361	-2.10027	-0.529379	-0.995994	-1.19361	yes	no	2959		1696;1697	9313	82580;82581;82582;82583;82584;82585;82586;82587
11354	TTSSYQNLVWSDHSQELHSPTLK	Q8WVV4-3;Q8WVV4;Q8WVV4-1	POF1B	Protein POF1B	2641	092412_15895_HG_service_v	Phospho (STY)	-0.402798	0.102757	1.8331	1.93579	-0.156271	-0.0108185	1.9906	2.11439	-0.402798	0.102757	1.8331	1.93579	-0.156271	-0.0108185	1.9906	2.11439	2737.24	0.238489	70.746	70.171	0.00093524	69.256	52.389	7	0	0	1	-0.150021	1.88445	-0.0835447	2.0525	-0.150021	1.88445	-0.0835447	2.0525	yes	no	2641		1476	10396	92346;92347;92348;92349;92350;92351;92352;92353
5080	ILLLSCGISLEQSYEDPK	A0A087WXL3;O75417-2;O75417	POLQ	DNA polymerase theta	104	092412_15892_HG_service_v	Phospho (STY)	-0.925068	-0.481899	-0.842753	-1.25875	-0.822855	-0.52557	-0.354437	-0.603895	-0.925068	-0.481899	-0.842753	-1.25875	-0.822855	-0.52557	-0.354437	-0.603895	2144.01	0.0112383	84.663	84.313	0.026527	52.112	21.076	1	0	0	1	-0.703484	-1.05075	-0.674212	-0.479166	-0.703484	-1.05075	-0.674212	-0.479166	yes	no	104		58	4697	41614;41615;41616;41617;41618;41619;41620;41621
9473	SEYSELDEDESQAPYDPNGKPER	P19387	POLR2C	DNA-directed RNA polymerase II subunit RPB3	1737	092412_15895_HG_service_v	Phospho (STY)	n. def.	n. def.	-0.241449	-0.0553818	0.624947	0.396517	0.473511	0.517096	-3.88024	-3.4095	-0.241449	-0.0553818	0.624947	0.396517	0.473511	0.517096	2734.09	0.091944	60.665	60.331	1.3614e-06	118.05	90.964	6	1	0	1	n. def.	-0.148416	0.510732	0.495303	-3.64487	-0.148416	0.510732	0.495303	yes	yes	1737		916	8691	76855;76856;76857;76858;76859;76860
1921	EAANEAGDSSQDEAEDDVK	A0A0C4DH01;Q9NVU0-3;Q9NVU0-2;Q9NVU0-5;Q9NVU0-4;Q9NVU0	POLR3E	DNA-directed RNA polymerase III subunit RPC5	290	092412_15889_HG_service_v	Phospho (STY)	0.0867004	-0.763481	-0.496078	-0.0228519	0.515167	-0.321028	-1.28851	-0.787838	0.0867004	-0.763481	-0.496078	-0.0228519	0.515167	-0.321028	-1.28851	-0.787838	2058.75	0.753897	43.36	43.035	4.8146e-24	256.88	190.95	8	0	0	1	-0.33839	-0.259465	0.0970697	-1.03817	-0.33839	-0.259465	0.0970697	-1.03817	yes	no	290		165;166	1784	15876;15877;15878;15879;15880;15881;15882;15883
9315	SAVCIADPLPTPSQEKSQTELPDEK	Q99575	POP1	Ribonucleases P/MRP protein subunit POP1	2772	092412_15894_HG_service_v	2 Phospho (STY)	n. def.	n. def.	-0.908871	-1.149	-0.895397	-1.07872	0.408926	0.0432835	-3.67985	-4.20763	-0.908871	-1.149	-0.895397	-1.07872	0.408926	0.0432835	2899.26	0.259951	75.389	74.855	1.4968e-06	90.729	63.187	2	1	0	2	n. def.	-1.02893	-0.987059	0.226105	-3.94374	-1.02893	-0.987059	0.226105	yes	yes	2772		1559;1560;2494	8549	75459;75460;75461;75462;75463;75464
9439	SELLVPGSQLILGPHESK	Q99575	POP1	Ribonucleases P/MRP protein subunit POP1	2772	092412_15893_HG_service_v	Phospho (STY)	-2.63496	-2.56584	-1.24089	-1.40137	0.0500488	-0.071125	0.442802	0.483849	-2.63496	-2.56584	-1.24089	-1.40137	0.0500488	-0.071125	0.442802	0.483849	1983.01	0.00780788	82.487	82.137	0.0035287	72.898	54.936	3	0	0	1	-2.6004	-1.32113	-0.0105381	0.463326	-2.6004	-1.32113	-0.0105381	0.463326	yes	yes	2772		1561;1562	8661	76537;76538;76539;76540;76541;76542;76543;76544
10563	TETNVYFKLMRLPGGPTLTFQVK	C9JHF7;C9J3W3;A8MV53;A0A0A6YYI3;A0A0B4J1V8;Q9NQ55-2;Q9NQ55;Q9NQ55-3	PPAN	Suppressor of SWI4 1 homolog	249	092412_15888_HG_service_v	2 Phospho (STY);Oxidation (M)	0.0231934	-0.852163	1.05944	n. def.	n. def.	n. def.	-0.445818	n. def.	0.0231934	-0.852163	1.05944	-3.84413	-3.34115	-3.52366	-0.445818	-3.3005	2815.34	0.342105	77.806	77.355	0.026297	42.123	15.13	1	2	1	2	-0.414485	1.05944	n. def.	-0.445818	-0.414485	-1.39234	-3.43241	-1.87316	yes	no	249	172	2060;2061	9679	85721;85722;85723;85724
3264	GALHTVSHEDIR	Q13136-2;Q13136;H0YD72;H0YDW2	PPFIA1	Liprin-alpha-1	2195	092412_15891_HG_service_v	Phospho (STY)	0.152395	n. def.	3.08665	2.65667	2.41769	0.75522	1.20667	2.00853	0.152395	-4.52332	3.08665	2.65667	2.41769	0.75522	1.20667	2.00853	1413.64	0.640192	44.452	44.31	0.00032613	135.86	92.354	7	0	0	1	0.152395	2.87166	1.58646	1.6076	-2.18546	2.87166	1.58646	1.6076	yes	no	2195		1098	3037	26450;26451;26452;26453;26454;26455;26456
8003	NSTGSQDGPVSNPSSSNSSQDSLHK	Q13136-2;Q13136;H0YD72;H0YDW2	PPFIA1	Liprin-alpha-1	2195	092412_15889_HG_service_v	Phospho (STY)	1.33367	0.2451	0.3873	0.785898	2.06474	1.60685	-0.406084	0.295233	1.33367	0.2451	0.3873	0.785898	2.06474	1.60685	-0.406084	0.295233	2596.07	0.0674606	43.334	43.005	3.937e-10	130.83	100.86	10	0	0	1	0.789386	0.586599	1.8358	-0.0554256	0.789386	0.586599	1.8358	-0.0554256	yes	no	2195		1099;1100;1101;1102;1103	7331	65154;65155;65156;65157;65158;65159;65160;65161
4558	HTGPGILSMANAGPNTNGSQFFICTAK	P62937;F8WE65;C9J5S7;P62937-2	PPIA	Peptidyl-prolyl cis-trans isomerase A;Peptidyl-prolyl cis-trans isomerase A, N-terminally processed;Peptidyl-prolyl cis-trans isomerase	2081	092412_15890_HG_service_v	Oxidation (M);Phospho (STY)	-0.197376	-0.404924	1.66529	1.84388	0.574797	-0.231844	n. def.	1.29267	-0.197376	-0.404924	1.66529	1.84388	0.574797	-0.231844	-3.19115	1.29267	2886.28	0.283013	75.465	75.13	2.4331e-14	158.8	127.73	7	0	1	1	-0.30115	1.75459	0.171476	1.29267	-0.30115	1.75459	0.171476	-0.94924	yes	no	2081	1638	1030;2316	4210	37167;37168;37169;37170;37171;37172;37173
2526	ETPSQENGPTAK	O15355	PPM1G	Protein phosphatase 1G	1408	092412_15895_HG_service_v	Phospho (STY)	0.559357	-0.287426	4.16599	4.04218	n. def.	2.94635	3.62962	4.42915	0.559357	-0.287426	4.16599	4.04218	-3.20324	2.94635	3.62962	4.42915	1337.55	0.55004	33.794	33.413	0.00033497	135.61	66.262	5	0	0	1	0.135965	4.10409	2.94635	4.02939	0.135965	4.10409	-0.128444	4.02939	yes	yes	1408		794	2343	20446;20447;20448;20449;20450;20451;20452;20453
9543	SGGGTGEEPGSQGLNGEAGPEDSTR	O15355	PPM1G	Protein phosphatase 1G	1408	092412_15893_HG_service_v	Phospho (STY)	3.28717	3.02236	5.8229	6.141	7.297	6.44074	6.44941	7.62458	3.28717	3.02236	5.8229	6.141	7.297	6.44074	6.44941	7.62458	2424.97	0.966684	50.91	50.509	5.0876e-23	187.23	142.02	21	0	0	1	3.15477	5.98195	6.86887	7.03699	3.15477	5.98195	6.86887	7.03699	yes	yes	1408		795	8757	77399;77400;77401;77402;77403;77404;77405;77406;77407;77408;77409;77410;77411;77412;77413;77414
6618	LPSRPPLPGSGGSQSGAK	Q9Y570;Q9Y570-4	PPME1	Protein phosphatase methylesterase 1	3125	092412_15889_HG_service_v	Phospho (STY)	1.69718	0.862534	2.17199	2.88618	2.10501	1.49911	1.70774	2.13313	1.69718	0.862534	2.17199	2.88618	2.10501	1.49911	1.70774	2.13313	1771.86	0.861812	54.516	53.989	0.0038322	77.221	45.546	9	1	0	1	1.27986	2.52908	1.80206	1.92044	1.27986	2.52908	1.80206	1.92044	yes	no	3125		1821;1822;1823	6122	54317;54318;54319;54320;54321;54322;54323;54324;54325;54326;54327
9035	RLASTSDIEEK	O14974-5;O14974-4;O14974-3;O14974-2;O14974;H0YIS4;H0YHI8;F8VZN8	PPP1R12A	Protein phosphatase 1 regulatory subunit 12A	1394	092412_15889_HG_service_v	Phospho (STY)	0.792803	1.56195	0.294668	0.357269	-1.22177	-0.428116	-0.0275059	-0.455261	0.792803	1.56195	0.294668	0.357269	-1.22177	-0.428116	-0.0275059	-0.455261	1327.6	0.602075	45.368	45.03	0.00076447	123.76	71.749	9	1	0	1	1.17738	0.325969	-0.824943	-0.241384	1.17738	0.325969	-0.824943	-0.241384	yes	no	1394		787	8287	73242;73243;73244;73245;73246;73247;73248;73249
9188	RSTQGVTLTDLQEAEK	O14974-5;O14974-4;O14974-3;O14974-2;O14974;H0YIS4;H0YHI8;F8VZN8	PPP1R12A	Protein phosphatase 1 regulatory subunit 12A	1394	092412_15895_HG_service_v	Phospho (STY)	-2.30368	-1.33095	2.1957	2.45271	n. def.	-2.78118	1.85275	2.28659	-2.30368	-1.33095	2.1957	2.45271	-3.36116	-2.78118	1.85275	2.28659	1854.87	0.872437	63.24	62.909	8.6084e-08	155.06	100.79	7	1	0	1	-1.81731	2.32421	-2.78117	2.06967	-1.81731	2.32421	-3.07117	2.06967	yes	no	1394		2243	8427	74500;74501;74502;74503;74504;74505;74506;74507;74508;74509;74510
1925	EAASQGLLK	A0A087WWZ0;Q96I34	PPP1R16A	Protein phosphatase 1 regulatory subunit 16A	96	092412_15891_HG_service_v	Phospho (STY)	1.21888	n. def.	2.03084	1.86645	1.70224	1.87908	1.67971	1.4826	1.21888	-3.68382	2.03084	1.86645	1.70224	1.87908	1.67971	1.4826	995.469	0.468876	51.88	51.666	0.03358	86.114	17.267	1	0	0	1	1.21888	1.94864	1.79066	1.58116	-1.23247	1.94864	1.79066	1.58116	yes	no	96		57	1786	15894;15895;15896;15897;15898;15899;15900
3246	GAGQQQSQEMMEVDR	C9JRC4;B5MBZ8;Q15435-3;Q15435	PPP1R7	Protein phosphatase 1 regulatory subunit 7	461	092412_15895_HG_service_v	2 Oxidation (M);Phospho (STY)	n. def.	n. def.	n. def.	n. def.	-2.78936	-2.04369	-2.58187	-3.13822	-3.87013	-3.79178	-4.10767	-3.73177	-2.78936	-2.04369	-2.58187	-3.13822	1804.68	0.675727	38.605	38.393	0.0016682	110.56	72.405	1	0	2	1	n. def.	n. def.	-2.41652	-2.86004	-3.83096	-3.91972	-2.41652	-2.86004	yes	no	461	323;324	290	3022	26293;26294;26295;26296
9173	RSQGSSQFR	Q15172	PPP2R5A	Serine/threonine-protein phosphatase 2A 56 kDa regulatory subunit alpha isoform	2292	092412_15890_HG_service_v	2 Phospho (STY)	3.72526	3.88542	4.28965	4.69925	4.07173	4.23826	4.05743	4.53854	3.72526	3.88542	4.28965	4.69925	4.07173	4.23826	4.05743	4.53854	1211.45	0.448565	36.447	36.194	0.00035278	137.81	75.113	11	1	0	2	3.80534	4.49445	4.15499	4.29798	3.80534	4.49445	4.15499	4.29798	yes	yes	2292		1183;1184;1185	8416	74378;74379;74380;74381;74382;74383;74384;74385;74386;74387;74388;74389;74390;74391;74392
9174	RSQGSSQFR	Q15172	PPP2R5A	Serine/threonine-protein phosphatase 2A 56 kDa regulatory subunit alpha isoform	2292	092412_15895_HG_service_v	Phospho (STY)	1.94611	-1.44698	2.9342	3.69329	n. def.	3.02454	1.71933	3.15328	1.94611	-1.44698	2.9342	3.69329	-3.72066	3.02454	1.71933	3.15328	1131.48	0.482235	34.239	33.867	0.0060958	104.81	52.704	2	1	0	1	0.249561	3.31375	3.02454	2.43631	0.249561	3.31375	-0.348062	2.43631	yes	yes	2292		1183;1184;1185	8416	74393;74394;74395;74396;74397;74398;74399
10014	SQGSSQFR	Q15172	PPP2R5A	Serine/threonine-protein phosphatase 2A 56 kDa regulatory subunit alpha isoform	2292	092412_15892_HG_service_v	2 Phospho (STY)	-0.644037	-0.205025	0.572256	1.11506	0.0672188	0.261087	0.477423	0.0516453	-0.644037	-0.205025	0.572256	1.11506	0.0672188	0.261087	0.477423	0.0516453	1055.35	0.347454	42.184	41.824	0.022615	81.278	36.911	3	0	0	2	-0.424531	0.843657	0.164153	0.264534	-0.424531	0.843657	0.164153	0.264534	yes	yes	2292		1183;1184;1185	9180	81361;81362;81363;81364;81365;81366;81367;81368
9176	RSQSSSQFR	Q16537-2;Q16537	PPP2R5E	Serine/threonine-protein phosphatase 2A 56 kDa regulatory subunit epsilon isoform	2336	092412_15890_HG_service_v	Phospho (STY)	-0.722017	-1.76407	2.10929	1.7436	1.27942	n. def.	n. def.	1.21464	-0.722017	-1.76407	2.10929	1.7436	1.27942	-3.65153	-4.06612	1.21464	1161.49	0.4928	33.661	33.412	0.0155	91.307	35.954	2	1	0	1	-1.24304	1.92645	1.27942	1.21465	-1.24304	1.92645	-1.18605	-1.42574	yes	no	2336		1215;1216;1217	8418	74405;74406;74407;74408;74409;74410
9177	RSQSSSQFR	Q16537-2;Q16537	PPP2R5E	Serine/threonine-protein phosphatase 2A 56 kDa regulatory subunit epsilon isoform	2336	092412_15893_HG_service_v	2 Phospho (STY)	2.99625	n. def.	2.79861	n. def.	2.54559	2.98581	3.45435	2.84559	2.99625	-2.93608	2.79861	-3.52371	2.54559	2.98581	3.45435	2.84559	1241.46	0.45913	34.576	34.426	0.0073814	95.183	50.493	5	1	0	2	2.99625	2.79861	2.7657	3.14997	0.0300866	-0.362552	2.7657	3.14997	yes	no	2336		1215;1216;1217	8418	74411;74412;74413;74414;74415;74416
9178	RSQSSSQFR	Q16537-2;Q16537	PPP2R5E	Serine/threonine-protein phosphatase 2A 56 kDa regulatory subunit epsilon isoform	2336	092412_15889_HG_service_v	3 Phospho (STY)	-0.428436	-0.161842	0.010294	0.920399	0.0913792	0.629993	0.0178528	0.998753	-0.428436	-0.161842	0.010294	0.920399	0.0913792	0.629993	0.0178528	0.998753	1321.43	0.425461	36.278	35.928	0.0074301	84.753	44.476	19	1	0	3	-0.295139	0.465346	0.360686	0.508303	-0.295139	0.465346	0.360686	0.508303	yes	no	2336		1215;1216;1217	8418	74417;74418;74419;74420;74421;74422;74423;74424
5932	LEITSENGEKSDDGTQDLLHFPTK	E9PRS0;E9PLV1;Q9NQV6-2;Q9NQV6-1;Q9NQV6-5;Q9NQV6;Q9NQV6-4;Q9NQV6-7;Q9NQV6-6	PRDM10	PR domain zinc finger protein 10	849	092412_15891_HG_service_v	2 Phospho (STY)	-1.64445	-1.28382	0.946732	1.01027	-0.335608	-0.299145	1.64244	1.45827	-1.64445	-1.28382	0.946732	1.01027	-0.335608	-0.299145	1.64244	1.45827	2833.21	0.20963	76.45	75.975	0.0054394	57.39	39.493	1	1	0	2	-1.46414	0.978501	-0.317376	1.55036	-1.46414	0.978501	-0.317376	1.55036	yes	no	849		505;2159	5485	48710;48711;48712;48713;48714;48715;48716;48717
9352	SDDGTQDLLHFPTK	E9PRS0;E9PLV1;Q9NQV6-2;Q9NQV6-1;Q9NQV6-5;Q9NQV6;Q9NQV6-4;Q9NQV6-7;Q9NQV6-6	PRDM10	PR domain zinc finger protein 10	849	092412_15895_HG_service_v	Phospho (STY)	-0.783066	-0.529116	1.22754	1.84682	-0.658155	-0.406351	1.25512	1.28653	-0.783066	-0.529116	1.22754	1.84682	-0.658155	-0.406351	1.25512	1.28653	1652.71	0.708331	71.514	70.964	0.020845	67.019	30.423	4	0	0	1	-0.656091	1.53718	-0.532253	1.27083	-0.656091	1.53718	-0.532253	1.27083	yes	no	849		505;2159	8582	75821;75822;75823;75824;75825;75826;75827;75828
9248	RVSVCAETYNPDEEEEDTDPR	P13861-2;P13861	PRKAR2A	cAMP-dependent protein kinase type II-alpha regulatory subunit	1685	092412_15890_HG_service_v	Phospho (STY)	0.722013	1.37306	2.10292	2.60827	0.492935	0.140621	1.22933	1.4787	0.722013	1.37306	2.10292	2.60827	0.492935	0.140621	1.22933	1.4787	2590.02	0.0166706	57.606	57.156	1.9451e-06	126.25	84.866	8	1	0	1	1.04753	2.3556	0.316778	1.35402	1.04753	2.3556	0.316778	1.35402	yes	no	1685		902	8483	74952;74953;74954;74955;74956;74957;74958;74959
9058	RLSNVSLTGVSTIR	Q15139;F8WBA3	PRKD1	Serine/threonine-protein kinase D1;Serine/threonine-protein kinase D	2289	092412_15895_HG_service_v	Phospho (STY)	1.3428	1.6173	2.17298	2.55782	2.1334	1.31221	1.214	1.4103	1.3428	1.6173	2.17298	2.55782	2.1334	1.31221	1.214	1.4103	1581.82	0.82397	67.251	66.889	0.00013565	129.89	98.219	16	1	0	1	1.48005	2.3654	1.7228	1.31215	1.48005	2.3654	1.7228	1.31215	yes	no	2289		1174	8310	73401;73402;73403;73404;73405;73406;73407;73408;73409;73410;73411;73412;73413;73414;73415;73416
386	AHQGNLESQLTSESYYK	O43422	PRKRIR	52 kDa repressor of the inhibitor of the protein kinase	1425	092412_15895_HG_service_v	Phospho (STY)	-2.74725	-2.3046	-2.28817	-2.29443	0.469124	0.582708	0.309021	0.219086	-2.74725	-2.3046	-2.28817	-2.29443	0.469124	0.582708	0.309021	0.219086	2033.87	0.873165	67.6	67.238	0.014953	63.894	45.313	1	0	0	1	-2.52593	-2.2913	0.525916	0.264053	-2.52593	-2.2913	0.525916	0.264053	yes	yes	1425		799	354	3285;3286;3287;3288;3289;3290;3291;3292
9156	RRSQSIEQESQEK	A0A0A0MRN0;Q5VTL8	PRPF38B	Pre-mRNA-splicing factor 38B	203	092412_15890_HG_service_v	3 Phospho (STY)	-2.09428	n. def.	-2.40168	-1.07233	1.36126	n. def.	-0.480883	0.748844	-2.09428	-3.91204	-2.40168	-1.07233	1.36126	-3.32993	-0.480883	0.748844	1843.69	0.690402	33.866	33.842	0.0084431	94.188	60.875	2	2	0	3	-2.09428	-1.737	1.36126	0.133981	-3.00316	-1.737	-0.984337	0.133981	yes	no	203		98;99;100	8400	74219;74220;74221;74222;74223;74224
9571	SGSQGRTDSVEK	A0A0A0MRN0;Q5VTL8	PRPF38B	Pre-mRNA-splicing factor 38B	203	092412_15888_HG_service_v	2 Phospho (STY)	0.765297	1.07409	2.11157	4.24253	1.84568	2.05586	2.44962	3.048	0.765297	1.07409	2.11157	4.24253	1.84568	2.05586	2.44962	3.048	1409.52	0.522518	28.406	27.983	0.00097283	116.87	116.87	38	1	0	2	0.919695	3.17705	1.95077	2.74881	0.919695	3.17705	1.95077	2.74881	yes	no	203		101;102;103	8783	77603;77604;77605;77606;77607;77608;77609;77610;77611;77612;77613;77614;77615;77616;77617;77618;77619;77620;77621;77622;77623;77624;77625;77626;77627;77628;77629;77630;77631;77632;77633;77634;77635;77636;77637
9572	SGSQGRTDSVEK	A0A0A0MRN0;Q5VTL8	PRPF38B	Pre-mRNA-splicing factor 38B	203	092412_15889_HG_service_v	3 Phospho (STY)	n. def.	-3.08809	-4.12575	-1.47546	-2.87808	-5.47181	-2.85765	-2.83286	-3.4952	-3.08809	-4.12575	-1.47546	-2.87808	-5.47181	-2.85765	-2.83286	1489.49	0.488849	26.413	25.866	0.03468	62.709	42.866	4	1	0	3	-3.08809	-2.8006	-4.17495	-2.84526	-3.29165	-2.8006	-4.17495	-2.84526	yes	no	203		101;102;103	8783	77638;77639;77640;77641;77642;77643;77644;77645;77646;77647;77648;77649;77650
10045	SQSIEQESQEK	A0A0A0MRN0;Q5VTL8	PRPF38B	Pre-mRNA-splicing factor 38B	203	092412_15891_HG_service_v	Phospho (STY)	n. def.	n. def.	-3.36827	-4.04381	-4.28728	n. def.	-3.84488	n. def.	-3.33896	-4.45327	-3.36827	-4.04381	-4.28728	-2.41929	-3.84488	-3.71426	1371.56	0.555519	40.396	40.247	0.018256	90.853	58.414	1	0	0	1	n. def.	-3.70604	-4.28728	-3.84488	-3.89612	-3.70604	-3.35329	-3.77957	yes	no	203		98;99;100	9208	81689;81690;81691;81692
10087	SRSGSQGRTDSVEK	A0A0A0MRN0;Q5VTL8	PRPF38B	Pre-mRNA-splicing factor 38B	203	092412_15891_HG_service_v	3 Phospho (STY)	-0.951132	0.138473	0.32222	0.513018	-0.45084	-0.950752	0.85141	-0.668848	-0.951132	0.138473	0.32222	0.513018	-0.45084	-0.950752	0.85141	-0.668848	1732.62	0.621988	32.535	32.376	0.0001177	131.35	86.238	5	2	0	3	-0.406329	0.417619	-0.700796	0.0912809	-0.406329	0.417619	-0.700796	0.0912809	yes	no	203		101;102;103;104	9245	82076;82077;82078;82079;82080;82081;82082;82083;82084;82085;82086
9654	SINEENGEVSEDQSQNK	Q13523	PRPF4B	Serine/threonine-protein kinase PRP4 homolog	2221	092412_15892_HG_service_v	2 Phospho (STY)	-1.03803	-0.83823	0.636929	0.522194	-0.641501	-0.711197	-0.2157	-0.268064	-1.03803	-0.83823	0.636929	0.522194	-0.641501	-0.711197	-0.2157	-0.268064	2065.75	0.751468	45.371	45.034	4.1753e-11	212.18	156.55	8	0	0	2	-0.938129	0.579561	-0.676349	-0.241882	-0.938129	0.579561	-0.676349	-0.241882	yes	yes	2221		1126;1127	8855	78354;78355;78356;78357;78358;78359;78360;78361
9655	SINEENGEVSEDQSQNK	Q13523	PRPF4B	Serine/threonine-protein kinase PRP4 homolog	2221	092412_15890_HG_service_v	Phospho (STY)	-2.31022	n. def.	-1.86453	-2.55897	-2.67502	n. def.	-2.27296	-2.92533	-2.31022	-3.79484	-1.86453	-2.55897	-2.67502	-3.20444	-2.27296	-2.92533	1985.79	0.785138	43.716	43.591	1.6134e-11	225.66	144.44	2	0	0	1	-2.31022	-2.21175	-2.67502	-2.59915	-3.05253	-2.21175	-2.93973	-2.59915	yes	yes	2221		1126;1127	8855	78362;78363;78364;78365;78366;78367
2430	EQSQLTATQTR	Q6P2Q9	PRPF8	Pre-mRNA-processing-splicing factor 8	2438	092412_15894_HG_service_v	Phospho (STY)	-2.66256	n. def.	-2.36909	-2.43425	-1.92249	-1.44642	-1.75898	-1.93199	-2.66256	-2.78294	-2.36909	-2.43425	-1.92249	-1.44642	-1.75898	-1.93199	1341.59	0.592573	41.939	41.796	0.027181	85.973	40.065	1	0	0	1	-2.66256	-2.40167	-1.68446	-1.84549	-2.72275	-2.40167	-1.68446	-1.84549	yes	yes	2438		1296	2253	19704;19705;19706;19707;19708;19709;19710
10156	SSQGDSGVDLSAESR	Q5JSZ5-5;Q5JSZ5;H0Y412	PRRC2B	Protein PRRC2B	2379	092412_15893_HG_service_v	Phospho (STY)	-1.02575	-1.48636	-0.712158	-0.522623	0.218733	0.0840301	-1.40797	-0.729361	-1.02575	-1.48636	-0.712158	-0.522623	0.218733	0.0840301	-1.40797	-0.729361	1573.63	0.625724	51.108	50.708	0.00053249	118.84	82.313	4	0	0	1	-1.25606	-0.617391	0.151381	-1.06867	-1.25606	-0.617391	0.151381	-1.06867	yes	no	2379		1237;1238	9309	82544;82545;82546;82547;82548;82549;82550;82551
2817	FGGSGSQVDSAR	Q13200;Q13200-3;Q13200-2	PSMD2	26S proteasome non-ATPase regulatory subunit 2	2200	092412_15895_HG_service_v	Phospho (STY)	0.0114384	0.202602	1.64205	1.90262	1.02319	0.364672	0.884857	1.21327	0.0114384	0.202602	1.64205	1.90262	1.02319	0.364672	0.884857	1.21327	1246.5	0.497945	44.356	44.006	0.00020645	139.12	100.32	8	0	0	1	0.10702	1.77233	0.693932	1.04907	0.10702	1.77233	0.693932	1.04907	yes	no	2200		1104	2614	22806;22807;22808;22809;22810;22811;22812;22813
6139	LGQSESQGPPR	J3KN29;O00233;F5H5V4;F5GX23;O00233-2;F5H169	PSMD9	26S proteasome non-ATPase regulatory subunit 9	1237	092412_15892_HG_service_v	Phospho (STY)	-0.865154	-1.46797	-0.500223	0.122776	0.391773	-0.0638447	-1.24508	-0.224213	-0.865154	-1.46797	-0.500223	0.122776	0.391773	-0.0638447	-1.24508	-0.224213	1234.53	0.53433	40.074	39.711	0.010042	100.18	66	4	0	0	1	-1.16656	-0.188724	0.163964	-0.734646	-1.16656	-0.188724	0.163964	-0.734646	yes	no	1237		707;708	5679	50485;50486;50487;50488;50489;50490;50491;50492
11337	TTMVSNR	Q12923-2;Q12923-3;Q12923;Q12923-4	PTPN13	Tyrosine-protein phosphatase non-receptor type 13	2182	092412_15893_HG_service_v	2 Phospho (STY);Oxidation (M)	-1.51431	n. def.	-1.55075	n. def.	-0.796057	-2.18836	-1.97588	-2.3697	-1.51431	-4.05757	-1.55075	-3.40907	-0.796057	-2.18836	-1.97588	-2.3697	983.318	0.318462	37.325	37.192	0.014995	83.377	47.191	1	0	1	2	-1.51431	-1.55075	-1.49221	-2.17279	-2.78594	-2.47991	-1.49221	-2.17279	yes	no	2182	1742	2343;2344	10381	92193;92194;92195;92196;92197;92198
3602	GILHTDSQSQSLR	Q15678	PTPN14	Tyrosine-protein phosphatase non-receptor type 14	2316	092412_15893_HG_service_v	2 Phospho (STY)	n. def.	n. def.	-1.60326	-1.76183	-2.15223	-2.78606	-2.76651	-2.44857	-2.70906	-3.79424	-1.60326	-1.76183	-2.15223	-2.78606	-2.76651	-2.44857	1600.66	0.664766	54.396	54.096	0.012767	81.316	46.388	1	0	0	2	n. def.	-1.68255	-2.46915	-2.60754	-3.25165	-1.68255	-2.46915	-2.60754	yes	yes	2316		1199;1200;1201	3348	29179;29180;29181;29182;29183;29184
3603	GILHTDSQSQSLR	Q15678	PTPN14	Tyrosine-protein phosphatase non-receptor type 14	2316	092412_15890_HG_service_v	Phospho (STY)	-1.79292	n. def.	0.242683	-0.168757	-1.34173	-1.94379	n. def.	-0.957968	-1.79292	-4.24914	0.242683	-0.168757	-1.34173	-1.94379	-3.69423	-0.957968	1520.7	0.698435	49.683	49.525	0.048749	76.158	24.432	2	0	0	1	-1.79292	0.0369635	-1.64276	-0.957968	-3.02103	0.0369635	-1.64276	-2.3261	yes	yes	2316		1199;1200;1201	3348	29185;29186;29187;29188;29189;29190
4509	HSAIIVPSYRPTPDYETVMR	Q15678	PTPN14	Tyrosine-protein phosphatase non-receptor type 14	2316	092412_15890_HG_service_v	Oxidation (M);Phospho (STY)	-0.684269	-1.12048	-0.402571	0.240416	0.50701	n. def.	-0.311581	0.440912	-0.684269	-1.12048	-0.402571	0.240416	0.50701	-4.09137	-0.311581	0.440912	2427.13	0.129396	64.207	63.872	0.0063113	69.779	40.896	2	1	1	1	-0.902372	-0.0810776	0.50701	0.0646658	-0.902372	-0.0810776	-1.79218	0.0646658	yes	yes	2316	1877	1202	4171	36562;36563;36564;36565;36566;36567;36568
4724	ICTEQSNSPPPIR	Q15678	PTPN14	Tyrosine-protein phosphatase non-receptor type 14	2316	092412_15894_HG_service_v	Phospho (STY)	-0.898132	-1.04694	-0.0372124	-0.212732	-0.249487	-0.641995	-0.479135	0.322514	-0.898132	-1.04694	-0.0372124	-0.212732	-0.249487	-0.641995	-0.479135	0.322514	1577.69	0.690907	49.666	49.304	9.0805e-07	216.26	108.8	8	0	0	1	-0.972538	-0.124972	-0.445741	-0.078311	-0.972538	-0.124972	-0.445741	-0.078311	yes	yes	2316		1203;1204	4363	38755;38756;38757;38758;38759;38760;38761;38762
7807	NLNIINTHAYNQPEDLVYSQPEMR	Q15678	PTPN14	Tyrosine-protein phosphatase non-receptor type 14	2316	092412_15888_HG_service_v	Oxidation (M);Phospho (STY)	2.24957	2.08253	3.13391	3.6344	2.74547	2.45958	2.86513	2.65942	2.24957	2.08253	3.13391	3.6344	2.74547	2.45958	2.86513	2.65942	2954.33	0.326987	75.12	74.612	1.4414e-11	158.33	113.99	9	0	1	1	2.16605	3.38416	2.60253	2.76228	2.16605	3.38416	2.60253	2.76228	yes	yes	2316	1878	1205	7160	63479;63480;63481;63482;63483;63484;63485;63486;63487;63488;63489;63490;63491
7808	NLNIINTHAYNQPEDLVYSQPEMR	Q15678	PTPN14	Tyrosine-protein phosphatase non-receptor type 14	2316	092412_15890_HG_service_v	Phospho (STY)	-1.60157	n. def.	-0.388226	0.65127	n. def.	n. def.	-0.517252	-0.591599	-1.60157	-3.43387	-0.388226	0.65127	-4.04496	-3.67147	-0.517252	-0.591599	2938.33	0.332072	78.25	77.84	1.6345e-06	103.92	77.558	3	0	0	1	-1.60157	0.131522	n. def.	-0.554425	-2.51772	0.131522	-3.85822	-0.554425	yes	yes	2316		1205	7160	63492;63493;63494;63495;63496
8973	RGILHTDSQSQSLR	Q15678	PTPN14	Tyrosine-protein phosphatase non-receptor type 14	2316	092412_15890_HG_service_v	Phospho (STY)	-0.00869942	-0.889668	2.56056	2.29062	0.23493	0.408987	1.47077	1.69146	-0.00869942	-0.889668	2.56056	2.29062	0.23493	0.408987	1.47077	1.69146	1676.8	0.799546	44.401	44.065	0.038286	73.219	50.784	2	1	0	1	-0.449183	2.42559	0.321959	1.58111	-0.449183	2.42559	0.321959	1.58111	yes	yes	2316		1199;1200;1201	8231	72629;72630;72631;72632;72633;72634;72635;72636
5029	ILDNSTK	A0A087WZU1;A0A087X0B9;Q9UMZ3	PTPRQ	Phosphatidylinositol phosphatase PTPRQ	131	092412_15888_HG_service_v	2 Phospho (STY)	-1.49448	-0.884781	n. def.	-0.151926	n. def.	n. def.	-0.431131	n. def.	-1.49448	-0.884781	-4.622	-0.151926	-4.14229	-3.65977	-0.431131	-2.81722	949.356	0.355894	66.468	66.105	0.04527	51.193	12.479	0	0	0	2	-1.18963	-0.151926	n. def.	-0.431131	-1.18963	-2.38696	-3.90103	-1.62418	yes	no	131		66;2033	4649	41131;41132;41133;41134
6644	LQELEDSIDNLSQNGEGR	C9JNL8;Q3MIT2	PUS10	Putative tRNA pseudouridine synthase Pus10	567	092412_15895_HG_service_v	Phospho (STY)	-1.76423	-1.01949	1.56242	2.01558	1.62548	1.6894	2.96129	2.82959	-1.76423	-1.01949	1.56242	2.01558	1.62548	1.6894	2.96129	2.82959	2095.91	0.905922	68.43	68.016	3.1019e-24	263.18	204.27	13	0	0	1	-1.39186	1.789	1.65744	2.89544	-1.39186	1.789	1.65744	2.89544	yes	no	567		349;350	6146	54514;54515;54516;54517;54518;54519;54520;54521;54522;54523;54524;54525;54526;54527;54528
6645	LQELEDSIDNLSQNGEGR	C9JNL8;Q3MIT2	PUS10	Putative tRNA pseudouridine synthase Pus10	567	092412_15894_HG_service_v	2 Phospho (STY)	n. def.	n. def.	-2.40424	-2.12281	-2.91926	n. def.	-1.70277	-1.17679	-2.12862	-3.73365	-2.40424	-2.12281	-2.91926	-3.23114	-1.70277	-1.17679	2175.87	0.872252	67.464	67.115	3.4297e-08	152.17	130.32	1	0	0	2	n. def.	-2.26353	-2.91926	-1.43978	-2.93114	-2.26353	-3.0752	-1.43978	yes	no	567		349;350	6146	54529;54530;54531;54532;54533
10699	TGSSSPPGGPPKPGSQLDSMLGSLQSDLNK	F5GZ78;P49023-4;P49023-2;P49023;P49023-3;H0YIE4	PXN	Paxillin	900	092412_15889_HG_service_v	2 Phospho (STY);Oxidation (M)	-0.74583	-0.646414	-1.19816	-0.822008	-0.762548	-1.0513	-1.22123	-1.15863	-0.74583	-0.646414	-1.19816	-0.822008	-0.762548	-1.0513	-1.22123	-1.15863	3114.36	0.36179	81.064	80.702	0.023182	44.726	28.181	1	1	1	2	-0.696122	-1.01009	-0.906924	-1.18993	-0.696122	-1.01009	-0.906924	-1.18993	yes	no	900	568	532;533	9810	86754;86755;86756;86757;86758;86759;86760;86761
1711	DRIFSQDSLCSQENYIIDK	Q15032-2;Q15032-4;Q15032;Q15032-3	R3HDM1	R3H domain-containing protein 1	2277	092412_15889_HG_service_v	Phospho (STY)	-0.865355	-0.980204	-1.85696	-1.5509	-0.506031	-0.873381	n. def.	-2.09575	-0.865355	-0.980204	-1.85696	-1.5509	-0.506031	-0.873381	-2.22747	-2.09575	2410.05	0.0512056	77.903	77.596	0.00028317	95.954	64.842	3	1	0	1	-0.922779	-1.70393	-0.689706	-2.09575	-0.922779	-1.70393	-0.689706	-2.16161	yes	no	2277		1168;1169	1591	14164;14165;14166;14167;14168;14169;14170
10901	TLLSKSNLQKTPLSQSMSVLPTSK	E7EX40;Q6WKZ4-2;Q6WKZ4-3;Q6WKZ4	RAB11FIP1	Rab11 family-interacting protein 1	781	092412_15892_HG_service_v	3 Phospho (STY);Oxidation (M)	0.29698	0.0162506	1.9997	n. def.	0.388254	0.211611	1.04271	0.274162	0.29698	0.0162506	1.9997	-3.88359	0.388254	0.211611	1.04271	0.274162	2843.32	0.319394	79.215	78.844	0.026105	44.341	13.059	1	2	1	3	0.156615	1.9997	0.299932	0.658438	0.156615	-0.941949	0.299932	0.658438	yes	no	781	516	479;480;481;482;2155	10003	88719;88720;88721;88722;88723;88724;88725
9105	RPGAALEDSRSQEGANGEAESGELSR	Q9H5N1-2;Q9H5N1	RABEP2	Rab GTPase-binding effector protein 2	2880	092412_15890_HG_service_v	Phospho (STY)	-0.763393	-1.63134	0.169435	0.830162	0.571144	0.377535	0.56473	-0.719982	-0.763393	-1.63134	0.169435	0.830162	0.571144	0.377535	0.56473	-0.719982	2752.2	0.204957	48.889	48.586	0.00031109	80.786	63.64	5	2	0	1	-1.19737	0.499799	0.474339	-0.0776262	-1.19737	0.499799	0.474339	-0.0776262	yes	no	2880		1659;1660	8355	73774;73775;73776;73777;73778;73779;73780;73781;73782;73783;73784;73785;73786
8281	PSSPGGLPEEDSVLFNK	A0A0C4DG54;Q5R372-2;Q5R372-4;Q5R372;Q5R372-3	RABGAP1L	Rab GTPase-activating protein 1-like	272	092412_15895_HG_service_v	Phospho (STY)	n. def.	n. def.	-0.641113	-0.800213	-2.2749	-1.88332	-1.21239	-0.59082	-3.80928	-3.3033	-0.641113	-0.800213	-2.2749	-1.88332	-1.21239	-0.59082	1851.83	0.829175	76.798	76.281	0.00057737	109.13	72.183	3	0	0	1	n. def.	-0.720663	-2.07911	-0.901608	-3.55629	-0.720663	-2.07911	-0.901608	yes	no	272		147;148	7591	67279;67280;67281;67282;67283;67284
5991	LFDVCGSQDFESDLDR	E7EN38;Q92878-3;Q92878;Q92878-2	RAD50	DNA repair protein RAD50	732	092412_15894_HG_service_v	Phospho (STY)	0.225203	0.344996	1.34906	1.7549	3.33294	3.24479	4.31877	4.67899	0.225203	0.344996	1.34906	1.7549	3.33294	3.24479	4.31877	4.67899	1981.78	0.776487	87.15	86.807	3.776e-11	225.88	172.5	17	0	0	1	0.285099	1.55198	3.28887	4.49888	0.285099	1.55198	3.28887	4.49888	yes	no	732		433	5540	49142;49143;49144;49145;49146;49147;49148;49149;49150;49151;49152;49153;49154;49155;49156;49157;49158;49159;49160
5992	LFDVCGSQDFESDLDRLK	E7EN38;Q92878-3;Q92878;Q92878-2	RAD50	DNA repair protein RAD50	732	092412_15895_HG_service_v	Phospho (STY)	-2.20241	-2.84494	-1.78781	n. def.	-0.0177364	0.11879	1.37592	1.02216	-2.20241	-2.84494	-1.78781	-3.90679	-0.0177364	0.11879	1.37592	1.02216	2222.96	0.955514	87.322	87.022	0.0028968	80.411	62.847	4	1	0	1	-2.52368	-1.78781	0.0505266	1.19904	-2.52368	-2.8473	0.0505266	1.19904	yes	no	732		433	5541	49161;49162;49163;49164;49165;49166;49167
1746	DSLLDGHFVLATLSDTDSHSQDLGSPER	Q99638	RAD9A	Cell cycle checkpoint control protein RAD9A	2774	092412_15894_HG_service_v	Phospho (STY)	2.34826	3.03629	2.73259	3.81032	5.0218	4.77926	5.6455	5.72242	2.34826	3.03629	2.73259	3.81032	5.0218	4.77926	5.6455	5.72242	3091.38	0.377167	88.042	87.774	1.421e-25	195.31	169.43	13	0	0	1	2.69228	3.27145	4.90053	5.68396	2.69228	3.27145	4.90053	5.68396	yes	yes	2774		1563;1564;1565;1566;2495	1621	14437;14438;14439;14440;14441;14442;14443;14444;14445;14446;14447;14448;14449;14450
1747	DSLLDGHFVLATLSDTDSHSQDLGSPER	Q99638	RAD9A	Cell cycle checkpoint control protein RAD9A	2774	092412_15888_HG_service_v	2 Phospho (STY)	2.54972	2.34969	2.62174	3.03012	3.3848	3.62362	3.75315	4.01628	2.54972	2.34969	2.62174	3.03012	3.3848	3.62362	3.75315	4.01628	3171.34	0.343498	91.604	91.379	6.1961e-06	85.242	59.144	20	0	0	2	2.44971	2.82593	3.50421	3.88472	2.44971	2.82593	3.50421	3.88472	yes	yes	2774		1563;1564;1565;1566;2495	1621	14451;14452;14453;14454;14455;14456;14457;14458;14459;14460;14461;14462;14463;14464;14465;14466
12040	VLPSISLSPGPQPPK	Q99638	RAD9A	Cell cycle checkpoint control protein RAD9A	2774	092412_15895_HG_service_v	Phospho (STY)	-1.6646	-3.14029	-1.7513	-2.15356	-1.41067	-1.11552	-0.583904	-1.02918	-1.6646	-3.14029	-1.7513	-2.15356	-1.41067	-1.11552	-0.583904	-1.02918	1595.83	0.83241	73.974	73.511	0.030296	74.789	42.46	1	0	0	1	-2.40245	-1.95243	-1.26309	-0.806544	-2.40245	-1.95243	-1.26309	-0.806544	yes	yes	2774		1567	11038	98106;98107;98108;98109;98110;98111;98112;98113
2556	EVDTITAGINAQARR	F8WEM1;Q96JH8-1;Q96JH8	RADIL	Ras-associating and dilute domain-containing protein	995	092412_15895_HG_service_v	Phospho (STY)	-0.121363	0.734078	0.704941	0.867636	-0.0284576	0.490797	0.921497	0.810129	-0.121363	0.734078	0.704941	0.867636	-0.0284576	0.490797	0.921497	0.810129	1693.81	0.814862	97.517	97.342	0.0058348	87.138	17.759	3	1	0	1	0.306357	0.786288	0.23117	0.865813	0.306357	0.786288	0.23117	0.865813	yes	no	995		2177	2364	20707;20708;20709;20710;20711;20712;20713;20714
9145	RQSQQLEALQQQVK	Q9P0K7-4;Q9P0K7-3;Q9P0K7;Q9P0K7-2	RAI14	Ankycorbin	2985	092412_15893_HG_service_v	Phospho (STY)	-0.973234	-0.494349	-0.778767	-0.349115	-0.430431	-0.106874	-0.321312	-0.753729	-0.973234	-0.494349	-0.778767	-0.349115	-0.430431	-0.106874	-0.321312	-0.753729	1762.87	0.872711	58.458	58.008	0.0038416	102.9	62.152	2	1	0	1	-0.733791	-0.563941	-0.268653	-0.53752	-0.733791	-0.563941	-0.268653	-0.53752	yes	no	2985		1718	8390	74132;74133;74134;74135;74136;74137;74138;74139
10183	SSSTSDILEPFTVER	Q6GYQ0-3;Q6GYQ0-4;Q6GYQ0;Q6GYQ0-7;Q6GYQ0-5;Q6GYQ0-6;Q6GYQ0-2	RALGAPA1	Ral GTPase-activating protein subunit alpha-1	2425	092412_15891_HG_service_v	Phospho (STY)	-0.357288	-0.177055	-0.217003	-0.130648	-0.330038	-0.521845	-0.418381	-0.97055	-0.357288	-0.177055	-0.217003	-0.130648	-0.330038	-0.521845	-0.418381	-0.97055	1746.77	0.771326	84.16	83.797	0.00086544	114.58	74.085	6	0	0	1	-0.267172	-0.173825	-0.425941	-0.694466	-0.267172	-0.173825	-0.425941	-0.694466	yes	no	2425		1281;1282;1283;2403	9332	82769;82770;82771;82772;82773;82774;82775;82776
2195	EIDTDSTSQGESK	P49792	RANBP2	E3 SUMO-protein ligase RanBP2	1954	092412_15891_HG_service_v	Phospho (STY)	0.570749	0.269777	1.22912	2.26397	1.33507	1.51392	0.52735	2.06531	0.570749	0.269777	1.22912	2.26397	1.33507	1.51392	0.52735	2.06531	1475.57	0.566478	36.275	35.912	4.2055e-08	230.96	181.6	8	0	0	1	0.420263	1.74655	1.42449	1.29633	0.420263	1.74655	1.42449	1.29633	yes	yes	1954		996;997	2031	17909;17910;17911;17912;17913;17914;17915;17916
6162	LHDSSGSQVGTGFK	P49792	RANBP2	E3 SUMO-protein ligase RanBP2	1954	092412_15893_HG_service_v	Phospho (STY)	3.14088	2.90777	2.74377	2.10121	2.94499	3.89381	1.95184	1.62902	3.14088	2.90777	2.74377	2.10121	2.94499	3.89381	1.95184	1.62902	1498.65	0.645337	46.526	46.188	1.0346e-07	228.19	182.98	8	0	0	1	3.02432	2.42249	3.4194	1.79043	3.02432	2.42249	3.4194	1.79043	yes	yes	1954		998	5700	50662;50663;50664;50665;50666;50667;50668;50669
873	ATSGSSLPVGINR	Q13905-2;Q13905;Q13905-4;Q13905-3	RAPGEF1	Rap guanine nucleotide exchange factor 1	2230	092412_15894_HG_service_v	Phospho (STY)	-1.00804	-1.32561	0.373385	0.456219	-0.531378	-0.491644	0.275311	0.536491	-1.00804	-1.32561	0.373385	0.456219	-0.531378	-0.491644	0.275311	0.536491	1337.63	0.634044	60.394	59.981	0.001842	116.87	64.503	7	0	0	1	-1.16682	0.414802	-0.511511	0.405901	-1.16682	0.414802	-0.511511	0.405901	yes	no	2230		1132	805	7383;7384;7385;7386;7387;7388;7389;7390
6787	LSKSDEQLSSLDR	Q13905-2;Q13905;Q13905-4;Q13905-3	RAPGEF1	Rap guanine nucleotide exchange factor 1	2230	092412_15895_HG_service_v	Phospho (STY)	0.000909805	-0.571341	0.435963	0.519896	-0.633343	0.0294037	0.519539	0.142086	0.000909805	-0.571341	0.435963	0.519896	-0.633343	0.0294037	0.519539	0.142086	1556.71	0.708331	55.317	54.867	5.4408e-05	167.93	122.72	2	1	0	1	-0.285215	0.477929	-0.30197	0.330812	-0.285215	0.477929	-0.30197	0.330812	yes	no	2230		1133;1134	6277	55620;55621;55622;55623;55624;55625;55626;55627;55628;55629;55630;55631;55632;55633;55634;55635
9355	SDEQLSSLDRDSGQCSR	Q13905-2;Q13905;Q13905-4;Q13905-3	RAPGEF1	Rap guanine nucleotide exchange factor 1	2230	092412_15894_HG_service_v	Phospho (STY)	n. def.	n. def.	-0.437902	0.129173	-1.51675	-1.54961	-0.216654	0.465128	-3.51082	-3.54543	-0.437902	0.129173	-1.51675	-1.54961	-0.216654	0.465128	2018.8	0.800076	50.031	49.781	0.0080913	71.354	59.149	2	1	0	1	n. def.	-0.154365	-1.53318	0.124237	-3.52812	-0.154365	-1.53318	0.124237	yes	no	2230		1133;1134;1135;1136	8585	75840;75841;75842;75843;75844;75845
9792	SLSQGSTNATVLDVAQTGGHK	H0Y8T6	RAPGEF2		1070	092412_15893_HG_service_v	Phospho (STY)	3.36359	2.67942	1.61688	1.30764	3.37855	3.66787	1.61479	0.601917	3.36359	2.67942	1.61688	1.30764	3.37855	3.66787	1.61479	0.601917	2150	0.000490668	63.574	63.211	1.9626e-06	128.25	86.841	10	0	0	1	3.02151	1.46226	3.52321	1.10835	3.02151	1.46226	3.52321	1.10835	yes	yes	1070		633;634	8985	79452;79453;79454;79455;79456;79457;79458;79459;79460;79461;79462;79463;79464;79465;79466
12947	YIMISKDTTAK	Q9Y4G8	RAPGEF2	Rap guanine nucleotide exchange factor 2	3118	092412_15890_HG_service_v	2 Phospho (STY);Oxidation (M)	n. def.	n. def.	1.03503	-0.085043	n. def.	n. def.	-0.694643	0.333201	-2.73392	-2.52017	1.03503	-0.085043	-3.51629	-4.0202	-0.694643	0.333201	1445.59	0.591449	49.668	49.482	0.036314	52.725	18.519	0	1	1	2	n. def.	0.474994	n. def.	-0.180721	-2.62704	0.474994	-3.76825	-0.180721	yes	yes	3118	2289	2573;2574	11885	105368;105369;105370;105371
9793	SLSQGSTNSNMLDVQGGAHK	B7Z7Y1;E9PCH4;Q8TEU7-2;Q8TEU7	RAPGEF6	Rap guanine nucleotide exchange factor 6	484	092412_15889_HG_service_v	Oxidation (M);Phospho (STY)	2.94589	-1.10303	n. def.	0.562128	3.13261	3.1121	n. def.	0.0988998	2.94589	-1.10303	-3.77593	0.562128	3.13261	3.1121	-3.82068	0.0988998	2125.91	0.909961	49.587	49.118	5.651e-05	108.49	73.469	5	0	1	1	0.921431	0.562128	3.12235	0.0988998	0.921431	-1.6069	3.12235	-1.86089	yes	no	484	340	301;302;303	8986	79467;79468;79469;79470;79471;79472;79473;79474;79475;79476;79477
9794	SLSQGSTNSNMLDVQGGAHK	B7Z7Y1;E9PCH4;Q8TEU7-2;Q8TEU7	RAPGEF6	Rap guanine nucleotide exchange factor 6	484	092412_15893_HG_service_v	Phospho (STY)	1.72226	2.48759	-0.456423	-0.799446	1.81825	2.62237	-0.256022	-1.56808	1.72226	2.48759	-0.456423	-0.799446	1.81825	2.62237	-0.256022	-1.56808	2109.91	0.915046	57.298	56.835	0.019583	51.554	33.476	2	0	0	1	2.10493	-0.627934	2.22031	-0.91205	2.10493	-0.627934	2.22031	-0.91205	yes	no	484		301;302;303	8986	79478;79479;79480;79481;79482;79483;79484;79485
9795	SLSQGSTNSNMLDVQGGAHK	B7Z7Y1;E9PCH4;Q8TEU7-2;Q8TEU7	RAPGEF6	Rap guanine nucleotide exchange factor 6	484	092412_15893_HG_service_v	2 Phospho (STY);Oxidation (M)	0.0944595	-0.439564	-2.24065	n. def.	1.08237	0.205925	-3.1777	-1.5144	0.0944595	-0.439564	-2.24065	-4.20671	1.08237	0.205925	-3.1777	-1.5144	2205.88	0.876292	50.917	50.516	0.0060939	54.537	38.552	2	0	1	2	-0.172552	-2.24065	0.644146	-2.34605	-0.172552	-3.22368	0.644146	-2.34605	yes	no	484	340	301;302;303	8986	79486;79487;79488;79489;79490;79491;79492
9796	SLSQGSTNSNMLDVQGGAHKK	B7Z7Y1;E9PCH4;Q8TEU7-2;Q8TEU7	RAPGEF6	Rap guanine nucleotide exchange factor 6	484	092412_15893_HG_service_v	Oxidation (M);Phospho (STY)	n. def.	0.485319	-0.0984383	-1.15229	n. def.	0.629799	n. def.	n. def.	-3.45065	0.485319	-0.0984383	-1.15229	-4.01078	0.629799	-2.75865	-3.58284	2254	0.00492412	44.133	43.557	0.0064855	56.131	36.869	2	1	1	1	0.485319	-0.625365	0.629799	n. def.	-1.48266	-0.625365	-1.69049	-3.17074	yes	no	484	340	301;302;303	8987	79493;79494;79495;79496
7350	MLMKITDLR	A8MUP8;P10276-3;P13631-3;P13631-4;P13631-2;P13631;P10276-2;P10276	RARA;RARG	Retinoic acid receptor alpha;Retinoic acid receptor gamma	381	092412_15891_HG_service_v	2 Oxidation (M);Phospho (STY)	-2.04749	-2.76007	-1.07925	-1.44746	-1.75349	-1.18238	-0.440243	-1.7485	-2.04749	-2.76007	-1.07925	-1.44746	-1.75349	-1.18238	-0.440243	-1.7485	1231.57	0.570581	67.723	67.361	0.024878	71.379	16.608	3	1	2	1	-2.40378	-1.26335	-1.46793	-1.09437	-2.40378	-1.26335	-1.46793	-1.09437	yes	no	381	268;269	2092	6760	59953;59954;59955;59956;59957;59958;59959;59960
6893	LTGSQLSITQVASIK	H0Y638;Q9UJF2;Q9UJF2-2	RASAL2	Ras GTPase-activating protein nGAP	1051	092412_15891_HG_service_v	Phospho (STY)	3.5509	3.45596	4.36398	4.90981	3.95121	3.92391	4.39418	4.24973	3.5509	3.45596	4.36398	4.90981	3.95121	3.92391	4.39418	4.24973	1624.84	0.843703	78.424	78.036	8.1645e-26	210.66	158.93	11	0	0	1	3.50343	4.63689	3.93756	4.32196	3.50343	4.63689	3.93756	4.32196	yes	no	1051		616;617;2183;2184	6367	56455;56456;56457;56458;56459;56460;56461;56462;56463;56464;56465;56466;56467;56468;56469;56470
6894	LTGSQLSITQVASIK	H0Y638;Q9UJF2;Q9UJF2-2	RASAL2	Ras GTPase-activating protein nGAP	1051	092412_15891_HG_service_v	2 Phospho (STY)	0.636774	0.823172	1.97121	2.41723	1.03779	1.3844	2.49812	1.99414	0.636774	0.823172	1.97121	2.41723	1.03779	1.3844	2.49812	1.99414	1704.81	0.810033	81.146	80.783	1.564e-07	176.88	125.27	9	0	0	2	0.729973	2.19422	1.21109	2.24613	0.729973	2.19422	1.21109	2.24613	yes	no	1051		616;617;2183;2184	6367	56471;56472;56473;56474;56475;56476;56477;56478
10300	SVSLMDLQDTHAAQVEHASVMLDVPIR	H0Y638;Q9UJF2;Q9UJF2-2	RASAL2	Ras GTPase-activating protein nGAP	1051	092412_15891_HG_service_v	2 Oxidation (M);Phospho (STY)	1.17345	n. def.	2.31393	2.06607	1.24834	1.77835	2.75085	1.93319	1.17345	-2.9225	2.31393	2.06607	1.24834	1.77835	2.75085	1.93319	3073.43	0.424986	77.172	76.744	2.6923e-07	89.684	68.628	7	0	2	1	1.17345	2.19	1.51335	2.34202	-0.874526	2.19	1.51335	2.34202	yes	no	1051	682;683	618;619	9435	83722;83723;83724;83725;83726;83727;83728
10301	SVSLMDLQDTHAAQVEHASVMLDVPIR	H0Y638;Q9UJF2;Q9UJF2-2	RASAL2	Ras GTPase-activating protein nGAP	1051	092412_15890_HG_service_v	Oxidation (M);Phospho (STY)	-1.36955	-1.16951	-0.750273	n. def.	-0.948181	-1.16199	-1.28114	-0.9573	-1.36955	-1.16951	-0.750273	-3.49382	-0.948181	-1.16199	-1.28114	-0.9573	3057.43	0.430071	80.979	80.621	0.00042096	67.083	49.462	3	0	1	1	-1.26953	-0.750273	-1.05508	-1.11922	-1.26953	-2.12205	-1.05508	-1.11922	yes	no	1051	682;683	618;619	9435	83729;83730;83731;83732;83733;83734;83735
59	AAQSLDEMSQTITDLLSEQK	Q8TDY2-2;Q8TDY2	RB1CC1	RB1-inducible coiled-coil protein 1	2625	092412_15890_HG_service_v	Oxidation (M);Phospho (STY)	-2.03302	n. def.	-0.0493698	0.896858	-1.05427	n. def.	0.0971336	0.410959	-2.03302	-3.16004	-0.0493698	0.896858	-1.05427	-4.6773	0.0971336	0.410959	2303.02	0.0239878	82.655	82.297	2.5296e-06	133.94	109.49	5	0	1	1	-2.03302	0.423744	-1.05427	0.254046	-2.59653	0.423744	-2.86579	0.254046	yes	no	2625	2021	1465;1466;2464	53	533;534;535;536;537;538
60	AAQSLDEMSQTITDLLSEQK	Q8TDY2-2;Q8TDY2	RB1CC1	RB1-inducible coiled-coil protein 1	2625	092412_15890_HG_service_v	2 Phospho (STY);Oxidation (M)	-2.8315	-2.57166	0.337393	0.704859	-1.46302	-1.31709	0.215839	0.676928	-2.8315	-2.57166	0.337393	0.704859	-1.46302	-1.31709	0.215839	0.676928	2382.99	0.990318	87.078	86.778	1.8311e-13	170.79	128.48	4	0	1	2	-2.70158	0.521126	-1.39005	0.446383	-2.70158	0.521126	-1.39005	0.446383	yes	no	2625	2021	1465;1466;2464	53	539;540;541;542;543;544;545;546
61	AAQSLDEMSQTITDLLSEQK	Q8TDY2-2;Q8TDY2	RB1CC1	RB1-inducible coiled-coil protein 1	2625	092412_15891_HG_service_v	Phospho (STY)	n. def.	-1.32374	0.0126362	0.369701	-1.48156	-1.03435	0.3747	-0.101976	-3.46983	-1.32374	0.0126362	0.369701	-1.48156	-1.03435	0.3747	-0.101976	2287.03	0.0290732	96.747	96.547	9.4636e-13	162.77	118.19	5	0	0	1	-1.32374	0.191169	-1.25796	0.136362	-2.39679	0.191169	-1.25796	0.136362	yes	no	2625		1465;1466;2464	53	547;548;549;550;551;552;553
62	AAQSLDEMSQTITDLLSEQK	Q8TDY2-2;Q8TDY2	RB1CC1	RB1-inducible coiled-coil protein 1	2625	092412_15890_HG_service_v	2 Phospho (STY)	n. def.	n. def.	-1.07494	-0.942223	-2.98758	-3.52443	-1.14821	-1.48486	-2.42786	-3.59776	-1.07494	-0.942223	-2.98758	-3.52443	-1.14821	-1.48486	2367	0.995404	100.92	100.72	2.0424e-13	174.19	134.93	4	0	0	2	n. def.	-1.00858	-3.25601	-1.31653	-3.01281	-1.00858	-3.25601	-1.31653	yes	no	2625		1465;1466;2464	53	554;555;556;557;558;559
3870	GSCFLINTADRIIR	Q15291-2;Q15291	RBBP5	Retinoblastoma-binding protein 5	2296	092412_15894_HG_service_v	2 Phospho (STY)	3.20332	2.50303	2.83141	2.39724	2.87014	2.5372	2.25927	2.0948	3.20332	2.50303	2.83141	2.39724	2.87014	2.5372	2.25927	2.0948	1794.79	0.78892	76.04	75.54	0.032115	85.271	37.97	1	1	0	2	2.85317	2.61433	2.70367	2.17704	2.85317	2.61433	2.70367	2.17704	yes	no	2296		1186;2367	3592	31328;31329;31330;31331;31332;31333;31334;31335
7940	NQSHSSPSVSPSR	Q7Z6E9-4;Q7Z6E9-2;Q7Z6E9	RBBP6	E3 ubiquitin-protein ligase RBBP6	2492	092412_15890_HG_service_v	2 Phospho (STY)	-2.50861	n. def.	-2.7272	-1.62812	-1.5832	-1.39505	-2.74545	-1.89483	-2.50861	-3.40904	-2.7272	-1.62812	-1.5832	-1.39505	-2.74545	-1.89483	1528.57	0.570865	34.083	33.998	0.0075513	86.8	27.091	1	0	0	2	-2.50861	-2.17766	-1.48912	-2.32014	-2.95882	-2.17766	-1.48912	-2.32014	yes	no	2492		1357;1358	7276	64576;64577;64578;64579;64580;64581;64582
11322	TTHEEYESCLADSFSQAADEEEELSTATK	I6L8A6;Q99708-3;Q99708;Q99708-2;J3QSH7	RBBP8	DNA endonuclease RBBP8	1234	092412_15892_HG_service_v	Phospho (STY)	0.76889	0.145346	n. def.	-1.20302	1.74287	1.47635	-0.919718	-0.537491	0.76889	0.145346	-3.24538	-1.20302	1.74287	1.47635	-0.919718	-0.537491	3357.34	0.339187	84.303	83.938	1.1785e-08	90.907	72.637	7	0	0	1	0.457118	-1.20302	1.60961	-0.728604	0.457118	-2.2242	1.60961	-0.728604	yes	no	1234		699	10366	92071;92072;92073;92074;92075;92076;92077
737	AQPGAAPGIYQQSAEASSSQGTAANSQSYTIMSPAVLK	A0A0A0MR66;P98175-2;P98175;P98175-4;P98175-3	RBM10	RNA-binding protein 10	188	092412_15895_HG_service_v	Oxidation (M);Phospho (STY)	-1.75932	n. def.	-0.517282	-1.07534	-0.00544357	0.59046	n. def.	0.248226	-1.75932	-3.88501	-0.517282	-1.07534	-0.00544357	0.59046	-3.43678	0.248226	3862.77	0.772077	74.327	74.053	0.0005238	53.622	38.234	3	0	1	1	-1.75932	-0.79631	0.292508	0.248226	-2.82217	-0.79631	0.292508	-1.59428	yes	no	188	128	91;92;2050	682	6224;6225;6226;6227;6228;6229
5272	ISELGSQLSDEAVEDGLFHEFK	A0A087WWP4;Q96T37-4;Q96T37-2;Q96T37-3;Q96T37	RBM15	Putative RNA-binding protein 15	89	092412_15895_HG_service_v	Phospho (STY)	0.730635	n. def.	1.93983	1.95902	3.78511	3.63995	4.49605	4.33915	0.730635	-4.25217	1.93983	1.95902	3.78511	3.63995	4.49605	4.33915	2529.13	0.13123	92.329	92.11	4.7999e-07	124.73	106.71	10	0	0	1	0.730635	1.94943	3.71253	4.4176	-1.76077	1.94943	3.71253	4.4176	yes	no	89		53	4874	43226;43227;43228;43229;43230;43231;43232;43233;43234;43235;43236;43237;43238
232	AESSQTCHSEQGDK	P46063	RECQL	ATP-dependent DNA helicase Q1	1914	092412_15894_HG_service_v	Phospho (STY)	n. def.	-5.33381	-2.77019	-2.70953	-3.30722	-2.30606	-1.29252	n. def.	-2.89546	-5.33381	-2.77019	-2.70953	-3.30722	-2.30606	-1.29252	-3.60637	1642.59	0.593044	15.661	15.029	0.00018471	130.95	97.265	14	0	0	1	-5.33381	-2.73986	-2.80664	-1.29252	-4.11463	-2.73986	-2.80664	-2.44945	yes	yes	1914		971;972	208	1944;1945;1946;1947;1948;1949;1950;1951
10178	SSSSQTLTQFDSNIAPADPDTAIVHPVPIR	Q96D71-3;Q96D71;H0YE73	REPS1	RalBP1-associated Eps domain-containing protein 1	2702	092412_15895_HG_service_v	Phospho (STY)	0.536795	-0.00740242	0.55065	0.47378	0.534535	0.791626	0.657957	0.758711	0.536795	-0.00740242	0.55065	0.47378	0.534535	0.791626	0.657957	0.758711	3243.54	0.544901	81.575	81.213	1.117e-14	126.32	111.07	12	0	0	1	0.264696	0.512215	0.66308	0.708334	0.264696	0.512215	0.66308	0.708334	yes	no	2702		1508;1509;1510;1511;2474	9330	82732;82733;82734;82735;82736;82737;82738;82739
10179	SSSSQTLTQFDSNIAPADPDTAIVHPVPIR	Q96D71-3;Q96D71;H0YE73	REPS1	RalBP1-associated Eps domain-containing protein 1	2702	092412_15890_HG_service_v	2 Phospho (STY)	-1.24501	-0.999886	-0.735224	n. def.	-1.1061	-0.847065	-0.306711	-0.109564	-1.24501	-0.999886	-0.735224	-3.35476	-1.1061	-0.847065	-0.306711	-0.109564	3323.51	0.511232	85.488	85.145	4.5501e-09	98.727	81.082	3	0	0	2	-1.12245	-0.735224	-0.976584	-0.208138	-1.12245	-2.04499	-0.976584	-0.208138	yes	no	2702		1508;1509;1510;1511;2474	9330	82740;82741;82742;82743;82744;82745;82746
9692	SLDEGASQDAPK	Q8N1G1	REXO1	RNA exonuclease 1 homolog	2554	092412_15894_HG_service_v	Phospho (STY)	n. def.	n. def.	-2.46993	-2.41416	n. def.	-2.67263	-2.59791	-2.12214	-3.4702	-2.51198	-2.46993	-2.41416	-3.21184	-2.67263	-2.59791	-2.12214	1296.52	0.523491	46.198	46.018	0.0033987	111.11	68.425	1	0	0	1	n. def.	-2.44204	-2.67263	-2.36003	-2.99109	-2.44204	-2.94223	-2.36003	yes	yes	2554		1415	8891	78658;78659;78660;78661;78662
8882	RASLSDLTDLEDIEGLTVR	Q8WZ73-3;Q8WZ73-2;Q8WZ73;J3KSI3;J3KSU7;K7EN88	RFFL;hCG_2039718	E3 ubiquitin-protein ligase rififylin	2649	092412_15889_HG_service_v	Phospho (STY)	1.23644	0.854296	-1.23988	0.0168591	0.453197	0.671259	0.198936	0.204943	1.23644	0.854296	-1.23988	0.0168591	0.453197	0.671259	0.198936	0.204943	2182.05	0.0518575	91.598	91.368	2.8474e-06	139.88	114.3	9	1	0	1	1.04537	-0.611511	0.562228	0.20194	1.04537	-0.611511	0.562228	0.20194	yes	no	2649		1479;1480;2467	8149	71922;71923;71924;71925;71926;71927;71928;71929;71930;71931;71932;71933;71934;71935;71936
3922	GSQAWVLSCSPSSQGQHK	Q6PCD5	RFWD3	E3 ubiquitin-protein ligase RFWD3	2442	092412_15892_HG_service_v	2 Phospho (STY)	0.0392532	-0.175337	-1.05851	-0.924169	2.90168	3.00165	0.183886	0.701696	0.0392532	-0.175337	-1.05851	-0.924169	2.90168	3.00165	0.183886	0.701696	2102.83	0.828219	64.967	64.617	7.9064e-15	178.79	136.76	6	0	0	2	-0.0680418	-0.991338	2.95167	0.442791	-0.0680418	-0.991338	2.95167	0.442791	yes	yes	2442		1301;1302;1303;1304	3632	31729;31730;31731;31732;31733;31734;31735;31736;31737;31738;31739;31740;31741;31742;31743;31744
3923	GSQAWVLSCSPSSQGQHK	Q6PCD5	RFWD3	E3 ubiquitin-protein ligase RFWD3	2442	092412_15893_HG_service_v	Phospho (STY)	-0.287197	-0.800621	n. def.	n. def.	0.188833	0.411984	-1.06013	-0.937567	-0.287197	-0.800621	-3.61201	-2.90109	0.188833	0.411984	-1.06013	-0.937567	2022.86	0.861889	61.146	60.703	0.0055755	68.978	43.613	2	0	0	1	-0.543909	n. def.	0.300408	-0.998849	-0.543909	-3.25655	0.300408	-0.998849	yes	yes	2442		1301;1302;1303;1304	3632	31745;31746;31747;31748;31749;31750
2950	FLRSKMYLDLLSQSQR	P57771;P57771-2	RGS8	Regulator of G-protein signaling 8	2024	092412_15893_HG_service_v	3 Phospho (STY)	n. def.	n. def.	-1.5196	n. def.	n. def.	-1.80041	-1.72373	-2.36305	-4.25952	-2.82663	-1.5196	-3.69254	-4.05307	-1.80041	-1.72373	-2.36305	2223.96	0.955407	73.999	73.424	0.032769	62.68	37.955	0	2	0	3	n. def.	-1.5196	-1.80041	-2.04339	-3.54307	-2.60607	-2.92674	-2.04339	yes	no	2024		1019;1020;1021	2742	23906;23907;23908;23909
10947	TLTEPSVDFNHSDDFTPISTVQK	Q6R327;Q6R327-3	RICTOR	Rapamycin-insensitive companion of mTOR	2447	092412_15889_HG_service_v	Phospho (STY)	0.504782	0.429064	0.0669804	0.154579	0.314924	0.750429	n. def.	-0.19912	0.504782	0.429064	0.0669804	0.154579	0.314924	0.750429	-3.72496	-0.19912	2657.19	0.189808	76.908	76.587	0.0072996	54.56	22.643	5	0	0	1	0.466923	0.11078	0.532677	-0.19912	0.466923	0.11078	0.532677	-1.96204	yes	no	2447		2408	10039	89119;89120;89121;89122;89123;89124;89125
8883	RASQGLLSSIENSESDSSEAK	Q5UIP0-2;Q5UIP0	RIF1	Telomere-associated protein RIF1	2406	092412_15889_HG_service_v	Phospho (STY)	0.332579	-0.0514011	0.379673	0.795145	-0.463505	-0.0254974	0.652336	-0.538803	0.332579	-0.0514011	0.379673	0.795145	-0.463505	-0.0254974	0.652336	-0.538803	2274	0.00127853	70.341	69.766	0.001027	83.065	56.565	1	1	0	1	0.140589	0.587409	-0.244501	0.0567665	0.140589	0.587409	-0.244501	0.0567665	yes	no	2406		1269	8150	71937;71938;71939;71940;71941;71942;71943;71944
8891	RCDIPAMYNNLDVSQDTLFTQYSQEEPMEIPTLTR	Q5UIP0-2;Q5UIP0	RIF1	Telomere-associated protein RIF1	2406	092412_15888_HG_service_v	2 Oxidation (M);Phospho (STY)	2.56692	0.480202	1.3125	3.39044	n. def.	1.23509	-0.236458	0.504633	2.56692	0.480202	1.3125	3.39044	-3.20457	1.23509	-0.236458	0.504633	4286.88	0.88474	87.858	87.624	3.6071e-06	72.949	60.116	6	1	2	1	1.52356	2.35147	1.23509	0.134088	1.52356	2.35147	-0.984737	0.134088	yes	no	2406	1913;1914	1270;1271;2397;2398	8158	71985;71986;71987;71988;71989;71990;71991;71992;71993;71994
8892	RCDIPAMYNNLDVSQDTLFTQYSQEEPMEIPTLTR	Q5UIP0-2;Q5UIP0	RIF1	Telomere-associated protein RIF1	2406	092412_15894_HG_service_v	2 Phospho (STY);Oxidation (M)	n. def.	n. def.	n. def.	n. def.	-0.63246	-0.637371	1.28477	-0.0440903	-3.10544	-3.65743	-3.71712	-3.77722	-0.63246	-0.637371	1.28477	-0.0440903	4350.86	0.856156	93.601	93.321	0.00026826	64	51.637	3	1	1	2	n. def.	n. def.	-0.634915	0.620339	-3.38144	-3.74717	-0.634915	0.620339	yes	no	2406	1913;1914	1270;1271;2397;2398	8158	71995;71996;71997;71998;71999
8893	RCDIPAMYNNLDVSQDTLFTQYSQEEPMEIPTLTR	Q5UIP0-2;Q5UIP0	RIF1	Telomere-associated protein RIF1	2406	092412_15893_HG_service_v	2 Oxidation (M);2 Phospho (STY)	-2.02475	-2.26997	-1.56655	-1.77005	1.52504	2.04716	3.68425	3.41278	-2.02475	-2.26997	-1.56655	-1.77005	1.52504	2.04716	3.68425	3.41278	4366.85	0.851071	89.365	89.119	0.0071913	63.706	51.948	3	1	2	2	-2.14736	-1.6683	1.7861	3.54852	-2.14736	-1.6683	1.7861	3.54852	yes	no	2406	1913;1914	1270;1271;2397;2398	8158	72000;72001;72002;72003;72004;72005;72006;72007;72008;72009;72010;72011
8894	RCDIPAMYNNLDVSQDTLFTQYSQEEPMEIPTLTR	Q5UIP0-2;Q5UIP0	RIF1	Telomere-associated protein RIF1	2406	092412_15890_HG_service_v	Oxidation (M);Phospho (STY)	-1.00251	-0.959278	0.0633831	0.0286541	-1.5956	-1.53365	n. def.	-1.7345	-1.00251	-0.959278	0.0633831	0.0286541	-1.5956	-1.53365	-2.9924	-1.7345	4270.89	0.889826	91.513	91.307	5.5288e-06	72.726	60.796	1	1	1	1	-0.980892	0.0460186	-1.56462	-1.7345	-0.980892	0.0460186	-1.56462	-2.36345	yes	no	2406	1913;1914	1270;1271;2397;2398	8158	72012;72013;72014;72015;72016;72017;72018
9416	SEGDGTQDIVDK	Q5UIP0-2;Q5UIP0	RIF1	Telomere-associated protein RIF1	2406	092412_15894_HG_service_v	Phospho (STY)	-0.186806	-1.15754	1.64877	1.53828	3.67949	3.3147	3.59852	4.68048	-0.186806	-1.15754	1.64877	1.53828	3.67949	3.3147	3.59852	4.68048	1342.53	0.52897	44.642	44.292	1.8923e-06	173.77	173.77	5	0	0	1	-0.672174	1.59352	3.4971	4.1395	-0.672174	1.59352	3.4971	4.1395	yes	no	2406		1267;2393	8639	76320;76321;76322;76323;76324;76325;76326;76327
9469	SEVVESTTESQDK	Q5UIP0-2;Q5UIP0	RIF1	Telomere-associated protein RIF1	2406	092412_15894_HG_service_v	Phospho (STY)	-4.50335	n. def.	n. def.	-2.82514	-1.50313	-1.82667	-1.5915	n. def.	-4.50335	-4.90226	-3.62316	-2.82514	-1.50313	-1.82667	-1.5915	-4.02457	1517.61	0.613428	39.82	39.641	1.0764e-05	154.31	94.431	1	0	0	1	-4.50335	-2.82514	-1.6649	-1.5915	-4.70281	-3.22415	-1.6649	-2.80803	yes	no	2406		1272	8687	76831;76832;76833;76834;76835
6659	LQGEHSQNGEEEPETEPVGEESISDAEK	G8JLD1;Q5EBL4-3;Q5EBL4-2;Q5EBL4	RILPL1	RILP-like protein 1	1032	092412_15889_HG_service_v	Phospho (STY)	-0.32106	-0.979355	-0.0190029	-1.17681	-0.456118	-0.248835	-0.734247	-1.35557	-0.32106	-0.979355	-0.0190029	-1.17681	-0.456118	-0.248835	-0.734247	-1.35557	3133.29	0.288472	58.142	57.691	0.00052579	66.545	50.32	1	0	0	1	-0.650208	-0.597907	-0.352476	-1.04491	-0.650208	-0.597907	-0.352476	-1.04491	yes	no	1032		601	6160	54633;54634;54635;54636;54637;54638;54639;54640
9089	RNSQISNENDCNLQSCSLR	Q9H9A7	RMI1	RecQ-mediated genome instability protein 1	2897	092412_15893_HG_service_v	Phospho (STY)	-1.10362	n. def.	-2.0605	-2.85152	0.378372	0.150738	-0.629	-1.24353	-1.10362	-4.48126	-2.0605	-2.85152	0.378372	0.150738	-0.629	-1.24353	2373.98	0.97912	52.471	52.257	1.4227e-06	141.3	116.84	2	1	0	1	-1.10362	-2.45601	0.264555	-0.936263	-2.79244	-2.45601	0.264555	-0.936263	yes	yes	2897		1672	8339	73646;73647;73648;73649;73650;73651;73652
5352	ITSYFLNEGSQARPR	O75792	RNASEH2A	Ribonuclease H2 subunit A	1494	092412_15894_HG_service_v	Phospho (STY)	1.09709	1.40952	3.84039	3.78279	1.25921	1.27546	2.97536	2.78843	1.09709	1.40952	3.84039	3.78279	1.25921	1.27546	2.97536	2.78843	1817.85	0.846162	64.685	64.335	0.026218	66.215	35.217	1	1	0	1	1.2533	3.81159	1.26733	2.88189	1.2533	3.81159	1.26733	2.88189	yes	yes	1494		832	4949	43835;43836;43837;43838;43839;43840;43841;43842
6774	LSGGQVLSEYTGPTSADLDHFPSVSQTK	Q8NCN4	RNF169	E3 ubiquitin-protein ligase RNF169	2583	092412_15891_HG_service_v	Phospho (STY)	2.26958	1.89447	1.97912	1.93508	4.01841	4.39093	4.29087	3.99794	2.26958	1.89447	1.97912	1.93508	4.01841	4.39093	4.29087	3.99794	3000.38	0.375377	81.656	81.293	1.3276e-09	108.44	83.655	9	0	0	1	2.08202	1.9571	4.20467	4.14441	2.08202	1.9571	4.20467	4.14441	yes	yes	2583		1425;1426;1427;2445;2446	6265	55529;55530;55531;55532;55533;55534;55535;55536
3691	GLSQEGTGPPTSAGEGHSR	A0A0A0MTR7;A0A0A0MTC1;Q63HN8-5;Q63HN8;Q63HN8-4	RNF213	E3 ubiquitin-protein ligase RNF213	239	092412_15894_HG_service_v	Phospho (STY)	-3.1272	n. def.	-1.89505	-1.21101	-1.04134	-1.6481	-0.0723381	0.296984	-3.1272	-3.71084	-1.89505	-1.21101	-1.04134	-1.6481	-0.0723381	0.296984	1903.81	0.806148	45.76	45.617	0.029453	50.255	31.423	1	0	0	1	-3.1272	-1.55303	-1.34472	0.112323	-3.41902	-1.55303	-1.34472	0.112323	yes	no	239		128	3434	29905;29906;29907;29908;29909;29910;29911
[truncated: 421 more rows]
[truncated: 2 more columns]

## Sheet: PIKK_phosphosites
Proteins	Positions within proteins	Leading proteins	Protein	Protein names	Gene names	Fasta headers	Localization prob	Score diff	PEP	Score	Delta score	Score for localization	Localization prob EMD_1	Score diff EMD_1	PEP EMD_1	Score EMD_1	Localization prob EMD_2	Score diff EMD_2	PEP EMD_2	Score EMD_2	Localization prob EMD_IR_1	Score diff EMD_IR_1	PEP EMD_IR_1	Score EMD_IR_1	Localization prob EMD_IR_2	Score diff EMD_IR_2	PEP EMD_IR_2	Score EMD_IR_2	Localization prob IR_1	Score diff IR_1	PEP IR_1	Score IR_1	Localization prob IR_2	Score diff IR_2	PEP IR_2	Score IR_2	Localization prob untreated_1	Score diff untreated_1	PEP untreated_1	Score untreated_1	Localization prob untreated_2	Score diff untreated_2	PEP untreated_2	Score untreated_2	Diagnostic peak	Number of Phospho (STY)	Amino acid	Sequence window	Modification window
[truncated: 2,819 more rows]
[truncated: 105 more columns]

[truncated: 2 more sheets: Atypical_peptides, Atypical_phosphosites]
