# Supplementary material for: Deciphering MET‐dependent modulation of global cellular responses to DNA damage by quantitative phosphoproteomics
Source: Mol Oncol. 2020 May 13;14(6):1185–206. doi: 10.1002/1878-0261.12696 (PMC7266272; doi:10.1002/1878-0261.12696)
Supplement: Supplementary file 6 — Table S2. PTMScan motifs final dataset used for analysis, including clustering results. [file MOL2-14-1185-s006.xlsx]

## Sheet: Sheet1
Table S2
Gene name	Leading protein name	Leading Uniprot entry	Uniprot entries	Missed cleavages	Oxidation (M)	Phospho (STY)	Modifications	Sequence	EMD vs. Untreated (avg.)	IR vs. untreated (avg.)	EMD+IR vs. untreated (avg.)	Cluster	Identifier (PIKK)	EMD vs. Untreated (PIKK)	IR vs. untreated (PIKK)	EMD+IR vs. untreated (PIKK)	Identifier (Atypical)	EMD vs. Untreated (Atypical)	IR vs. untreated (Atypical)	EMD+IR vs. untreated (Atypical)	Site localization 1 (residue; probability; window)	Site localization 2 (residue; probability; window)	Site localization 3 (residue; probability; window)	Site localization 4 (residue; probability; window)	Site localization 5 (residue; probability; window)	Site localization 6 (residue; probability; window)
AAK1	AAK1_HUMAN	Q2M2I8	E9PG46;Q2M2I8-2;Q2M2I8	0	0	1	Phospho (STY)	AGQTQPNPGILPIQPALTPR	0.0742865	-0.138757	-0.397337	none					191	0.0742865	-0.138757	-0.397337	T389;1;QTQPNPGILPIQPALTPRKRATVQPPPQAAG
ABCF1	ABCF1_HUMAN	Q8NE71	H0YGW7;Q8NE71-2;Q8NE71	0	0	1	Phospho (STY)	NQDEESQEAPELLK	0.880654	-0.436342	0.0121861	none	7927	0.880654	-0.436342	0.0121861					S595;1;TRKQQKCRRKNQDEESQEAPELLKRPKEYTV
ABCF3	ABCF3_HUMAN	Q9NUQ8	F8WCU6;Q9NUQ8	0	0	2	2 Phospho (STY)	LAEPQSQGNSQVLLDAPIQLSK	0.816113	1.43613	2.12955	none					4118	0.816113	1.43613	2.12955	S79;0.999968;VCQRMYNTLRLAEPQSQGNSQVLLDAPIQLS	S83;0.999969;MYNTLRLAEPQSQGNSQVLLDAPIQLSKITE
ACIN1	ACINU_HUMAN	Q9UKV3	S4R3H4;E7EQT4;Q9UKV3-5;Q9UKV3	0	1	1	Oxidation (M);Phospho (STY)	HSTPHAAFQPNSQIGEEMSQNSFIK	1.75092	-0.467619	1.97703	Cluster_4	4540	1.93724	-0.372615	2.23822	2992	1.56461	-0.562623	1.71585	S125;0.999992;NLQKHSTPHAAFQPNSQIGEEMSQNSFIKQY	S132;0.998029;PHAAFQPNSQIGEEMSQNSFIKQYLEKQQEL
ACIN1	ACINU_HUMAN	Q9UKV3	S4R3H4;E7EQT4;Q9UKV3-5;Q9UKV3	0	0	1	Phospho (STY)	HSTPHAAFQPNSQIGEEMSQNSFIK	2.51768	-0.496794	1.59531	Cluster_4	4541	3.15762	-0.551547	2.00128	2991	1.87774	-0.44204	1.18933	S125;0.999992;NLQKHSTPHAAFQPNSQIGEEMSQNSFIKQY	S132;0.998029;PHAAFQPNSQIGEEMSQNSFIKQYLEKQQEL
ACIN1	ACINU_HUMAN	Q9UKV3	S4R3H4;E7EQT4;Q9UKV3-5;Q9UKV3	0	1	2	2 Phospho (STY);Oxidation (M)	HSTPHAAFQPNSQIGEEMSQNSFIK	1.78952	0.0885396	1.47194	none					2993	1.78952	0.0885396	1.47194	S125;0.999967;NLQKHSTPHAAFQPNSQIGEEMSQNSFIKQY	S132;0.992495;PHAAFQPNSQIGEEMSQNSFIKQYLEKQQEL
ACIN1	ACINU_HUMAN	Q9UKV3	S4R3H4;E7EQT4;Q9UKV3-5;Q9UKV3	0	0	2	2 Phospho (STY)	HSTPHAAFQPNSQIGEEMSQNSFIK	4.22813	0.064589	3.72116	Cluster_4					2994	4.22813	0.064589	3.72116	S125;0.999967;NLQKHSTPHAAFQPNSQIGEEMSQNSFIKQY	S132;0.992495;PHAAFQPNSQIGEEMSQNSFIKQYLEKQQEL
ACIN1	ACINU_HUMAN	Q9UKV3	S4R3H4;E7EQT4;Q9UKV3-5;Q9UKV3	2	0	2	2 Phospho (STY)	TTSPLEEEEREIKSSQGLK	-0.112175	1.5901	1.4749	none					9057	-0.112175	1.5901	1.4749	S376;0.88426;MKTTSPLEEEEREIKSSQGLKEKSKSPSPPR	S377;0.794532;KTTSPLEEEEREIKSSQGLKEKSKSPSPPRL
ACIN1	ACINU_HUMAN	Q9UKV3	S4R3H4;E7EQT4;Q9UKV3-5;Q9UKV3;G3V3B0;Q9UKV3-3;Q9UKV3-2	0	0	1	Phospho (STY)	AAPCIYWLPLTDSQIVQK	1.22316	2.83575	3.61984	Cluster_1	48	1.22316	2.83575	3.61984					S1232;0.996907;KTKAAPCIYWLPLTDSQIVQKEAERAERAKE
ACIN1	ACINU_HUMAN	Q9UKV3	S4R3H4;E7EQT4;Q9UKV3-5;Q9UKV3	1	0	1	Phospho (STY)	EIKSSQGLK	-0.420678	1.57456	2.17603	none	2212	-0.420678	1.57456	2.17603					S377;0.797483;KTTSPLEEEEREIKSSQGLKEKSKSPSPPRL
ACSS2	ACSA_HUMAN	Q9NR19	Q9NR19;Q9NR19-2	1	1	1	Oxidation (M);Phospho (STY)	AELGMGDSTSQSPPIKR	0.241563	1.66725	1.55495	none					102	0.241563	1.66725	1.55495	S265;0.752755;VKHLGRAELGMGDSTSQSPPIKRSCPDVQIS
ACSS2	ACSA_HUMAN	Q9NR19	Q9NR19;Q9NR19-2	1	0	1	Phospho (STY)	AELGMGDSTSQSPPIKR	0.266922	1.70606	1.94049	Cluster_1					103	0.266922	1.70606	1.94049	S265;0.752755;VKHLGRAELGMGDSTSQSPPIKRSCPDVQIS
ACTN4	ACTN4_HUMAN	O43707	O43707;O43707-2;F5GXS2;O43707-3;H7C144	0	0	1	Phospho (STY)	QFASQANVVGPWIQTK	2.25643	0.0991659	-0.12423	none	8439	2.25643	0.0991659	-0.12423					S656;1;QSKQQSNEHLRRQFASQANVVGPWIQTKMEE
ACTR8	ARP8_HUMAN	Q9H981	H0Y849;Q9H981-3;Q9H981-2;Q9H981	0	0	1	Phospho (STY)	SQGDPEDPHDEHYLLATQSK	0.586389	0.565285	0.116523	none	10005	1.03014	0.655524	0.484642	7001	0.142643	0.475046	-0.251596	S412;1;TFGIVGQKMTTLQHRSQGDPEDPHDEHYLLA
AEBP2	AEBP2_HUMAN	Q6ZN18	Q6ZN18-2;Q6ZN18	1	0	1	Phospho (STY)	GPRGSQGGGGGGSSSSSVVSSGGDEGYGTGGGGSSATSGGR	-1.32007	1.48756	-0.239712	none					2253	-1.32007	1.48756	-0.239712	S167;0.992256;GDGKEGLEEPKGPRGSQGGGGGGSSSSSVVS
AEBP2	AEBP2_HUMAN	Q6ZN18	Q6ZN18-2;Q6ZN18	0	0	1	Phospho (STY)	GSQGGGGGGSSSSSVVSSGGDEGYGTGGGGSSATSGGR	-1.73058	1.47309	-3.93781	Cluster_3					2326	-1.73058	1.47309	-3.93781	S167;0.992256;GDGKEGLEEPKGPRGSQGGGGGGSSSSSVVS
AFF4	AFF4_HUMAN	Q9UHB7	Q9UHB7-2;Q9UHB7	0	0	1	Phospho (STY)	TISQSSSLK	-0.864429	1.08076	-0.962331	none	10809	-0.864429	1.08076	-0.962331					S836;0.999043;SKDPKTEHGSRKRTISQSSSLKSSSNSNKET
AFF4	AFF4_HUMAN	Q9UHB7	Q9UHB7-2;Q9UHB7	2	0	1	Phospho (STY)	VNPHKVSPASSVDSNIPSSQGYKK	-2.59153	2.02876	-0.498493	Cluster_3					9774	-2.59153	2.02876	-0.498493	S487;0.991615;WQLDNWLNKVNPHKVSPASSVDSNIPSSQGY	S490;0.980796;DNWLNKVNPHKVSPASSVDSNIPSSQGYKKE	S491;0.980796;NWLNKVNPHKVSPASSVDSNIPSSQGYKKEG	S499;0.985831;HKVSPASSVDSNIPSSQGYKKEGREQGTGNS
AFF4	AFF4_HUMAN	Q9UHB7	Q9UHB7-2;Q9UHB7	2	0	2	2 Phospho (STY)	VNPHKVSPASSVDSNIPSSQGYKK	-1.28273	1.92729	1.16625	none					9775	-1.28273	1.92729	1.16625	S487;0.991615;WQLDNWLNKVNPHKVSPASSVDSNIPSSQGY	S490;0.980796;DNWLNKVNPHKVSPASSVDSNIPSSQGYKKE	S491;0.980796;NWLNKVNPHKVSPASSVDSNIPSSQGYKKEG	S499;0.985831;HKVSPASSVDSNIPSSQGYKKEGREQGTGNS
AFF4	AFF4_HUMAN	Q9UHB7	Q9UHB7-2;Q9UHB7	2	0	4	4 Phospho (STY)	VNPHKVSPASSVDSNIPSSQGYKK	-3.9101	2.08486	2.61047	Cluster_1					9776	-3.9101	2.08486	2.61047	S487;0.991615;WQLDNWLNKVNPHKVSPASSVDSNIPSSQGY	S490;0.980796;DNWLNKVNPHKVSPASSVDSNIPSSQGYKKE	S491;0.980796;NWLNKVNPHKVSPASSVDSNIPSSQGYKKEG	S499;0.985831;HKVSPASSVDSNIPSSQGYKKEGREQGTGNS
AFF4	AFF4_HUMAN	Q9UHB7	Q9UHB7-2;Q9UHB7	1	0	1	Phospho (STY)	VSPASSVDSNIPSSQGYKK	-0.527374	2.10928	1.43438	none					9857	-0.527374	2.10928	1.43438	S487;0.991615;WQLDNWLNKVNPHKVSPASSVDSNIPSSQGY	S490;0.980796;DNWLNKVNPHKVSPASSVDSNIPSSQGYKKE	S491;0.980796;NWLNKVNPHKVSPASSVDSNIPSSQGYKKEG	S499;0.985831;HKVSPASSVDSNIPSSQGYKKEGREQGTGNS
AFF4	AFF4_HUMAN	Q9UHB7	Q9UHB7-2;Q9UHB7	1	0	1	Phospho (STY)	RTISQSSSLK	0.14508	0.0522461	0.126362	none	9203	0.14508	0.0522461	0.126362					S836;0.999043;SKDPKTEHGSRKRTISQSSSLKSSSNSNKET
AHCTF1	ELYS_HUMAN	Q8WYP5	Q8WYP5;Q8WYP5-3;Q8WYP5-2	0	0	1	Phospho (STY)	GLSQNQQIPQNSVTPR	-1.30142	-1.67477	-2.80685	Cluster_6					2163	-1.30142	-1.67477	-2.80685	T1808;0.99972;VRGLSQNQQIPQNSVTPRRGRRKKEVNQDIL
AHCTF1	ELYS_HUMAN	Q8WYP5	Q8WYP5;Q8WYP5-3;Q8WYP5-2	2	0	1	Phospho (STY)	LKSSQLLEPAVEETTKK	-0.00651455	-1.7906	-0.256506	none					4450	-0.00651455	-1.7906	-0.256506	S1846;0.5;QELQITTGRESKRLKSSQLLEPAVEETTKKE	S1847;0.5;ELQITTGRESKRLKSSQLLEPAVEETTKKEV
AHNAK	AHNK_HUMAN	Q09666	Q09666	0	0	1	Phospho (STY)	LNVGAPDVTLR	3.16191	0.470972	2.8598	Cluster_4					4592	3.16191	0.470972	2.8598	T5364;1;GIDATTKLNVGAPDVTLRGPSLQGDLAVSGD
AHNAK	AHNK_HUMAN	Q09666	Q09666	1	0	1	Phospho (STY)	LNVGAPDVTLRGPSLQGDLAVSGDIK	0.73519	-0.161328	0.413225	none					4593	0.73519	-0.161328	0.413225	T5364;1;GIDATTKLNVGAPDVTLRGPSLQGDLAVSGD
AIM1	AIM1_HUMAN	Q9Y4K1	A0A0J9YWL0;Q9Y4K1	0	0	1	Phospho (STY)	TLPIQAQSQGSR	-0.390286	0.256211	-0.656557	none					8397	-0.390286	0.256211	-0.656557	S636;0.999966;VIPPASEKTLPIQAQSQGSRTPLMAESSPTN
AKAP2	AKAP2_HUMAN	Q9Y2D5	C9JVY5;Q9Y2D5;Q9Y2D5-5;Q9Y2D5-7;Q9Y2D5-6;Q9Y2D5-4	0	0	1	Phospho (STY)	SPGALETPSAAGSQGNTASQGK	0.483881	0.806376	1.35802	none					6934	0.483881	0.806376	1.35802	S405;0.949649;GQKSPGALETPSAAGSQGNTASQGKEGPYSE
AKAP2	AKAP2_HUMAN	Q9Y2D5	C9JVY5;Q9Y2D5;Q9Y2D5-5;Q9Y2D5-7;Q9Y2D5-6;Q9Y2D5-4	2	0	1	Phospho (STY)	SPGALETPSAAGSQGNTASQGKEGPYSEPSKR	-1.36491	-0.952392	-1.45627	none					6935	-1.36491	-0.952392	-1.45627	S405;0.949649;GQKSPGALETPSAAGSQGNTASQGKEGPYSE
ALDOC	ALDOC_HUMAN	P09972	P09972;A8MVZ9;K7EKH5;C9J8F3;J3KSV6;J3QKP5;J3QKK1	2	0	1	Phospho (STY)	RLSQIGVENTEENRR	6.62184	5.64561	5.46591	Cluster_6	9059	6.62184	5.64561	5.46591					S45;1;ILAADESVGSMAKRLSQIGVENTEENRRLYR
AMN1	AMN1_HUMAN	Q8IY45	Q8IY45	1	1	1	Oxidation (M);Phospho (STY)	RVSQLLDLCLWCFMK	0.115918	0.0643444	-0.115655	none					6251	0.115918	0.0643444	-0.115655	S8;1;________MPRPRRVSQLLDLCLWCFMKNIS
ANK3	ANK3_HUMAN	Q12955	A0A087WUY3;A0A087WZ65;A0A087WTF3;Q12955-6;Q12955-7;Q12955-5;Q12955-4;Q12955	1	0	1	Phospho (STY)	IRDTSQEPCGR	-4.22211	0.695694	0.965608	none	5252	-4.22211	0.695694	0.965608					S1405;0.968935;FKENRLPFSIKIRDTSQEPCGRLSFLKEPKT
ANKIB1	AKIB1_HUMAN	Q9P2G1	Q9P2G1	0	0	1	Phospho (STY)	GTQIEENPLEENILAGEAASQAGDSGNEAANR	1.12005	0.19304	1.03611	none	3986	1.12005	0.19304	1.03611					S1053;1;EENPLEENILAGEAASQAGDSGNEAANRGDG	S1058;1;EENILAGEAASQAGDSGNEAANRGDGSDVSS
ANKIB1	AKIB1_HUMAN	Q9P2G1	Q9P2G1	0	0	2	2 Phospho (STY)	GTQIEENPLEENILAGEAASQAGDSGNEAANR	0.685061	0.829421	0.707943	none	3988	0.685061	0.829421	0.707943					S1053;1;EENPLEENILAGEAASQAGDSGNEAANRGDG	S1058;1;EENILAGEAASQAGDSGNEAANRGDGSDVSS
ANKIB1	AKIB1_HUMAN	Q9P2G1	Q9P2G1	1	1	2	2 Phospho (STY);Oxidation (M)	SGVQMPTPPPSGYNAWDTLPSPRTPR	-2.29263	-0.000899315	-2.26383	Cluster_3					6560	-2.29263	-0.000899315	-2.26383	S304;0.999166;PTPPPSGYNAWDTLPSPRTPRTTRSSVTSPD	T307;0.999711;PPSGYNAWDTLPSPRTPRTTRSSVTSPDEIS
ANKIB1	AKIB1_HUMAN	Q9P2G1	Q9P2G1	1	0	2	2 Phospho (STY)	SGVQMPTPPPSGYNAWDTLPSPRTPR	-3.49758	-0.110507	-3.49594	Cluster_3					6561	-3.49758	-0.110507	-3.49594	S304;0.999166;PTPPPSGYNAWDTLPSPRTPRTTRSSVTSPD	T307;0.999711;PPSGYNAWDTLPSPRTPRTTRSSVTSPDEIS
ANKIB1	AKIB1_HUMAN	Q9P2G1	Q9P2G1	0	0	1	Phospho (STY)	GDGSDVSSQTPQTSSDWLEQVHLV	1.46341	0.453137	1.26525	none	3339	1.46341	0.453137	1.26525					S1073;0.847656;SGNEAANRGDGSDVSSQTPQTSSDWLEQVHL
ANKRD12	ANR12_HUMAN	Q6UB98	Q6UB98-2;Q6UB98	1	0	1	Phospho (STY)	NAVQIISSALDTDNESTKDTENTFVLGDVQK	0.820957	-2.42658	0.69754	none					5229	0.820957	-2.42658	0.69754	T1537;0.770947;LQQKNAVQIISSALDTDNESTKDTENTFVLG
ANKRD12	ANR12_HUMAN	Q6UB98	Q6UB98-2;Q6UB98	0	1	1	Oxidation (M);Phospho (STY)	CLLSIEDEESQQSILSSLENHSQQSTQPEMHK	1.44007	-0.296206	0.854245	none	1104	1.72376	-0.551348	0.997143	703	1.15638	-0.0410652	0.711347	S1687;0.862289;CPESEKCLLSIEDEESQQSILSSLENHSQQS
ANKRD35	ANR35_HUMAN	Q8N283	F6XZD3;Q8N283	0	1	2	2 Phospho (STY);Oxidation (M)	TPLMIASLGGHAAICSQLLQR	-0.245727	0.0865068	-0.0784292	none	11073	-0.245727	0.0865068	-0.0784292					S161;0.810803;LDVLDNDGRTPLMIASLGGHAAICSQLLQRG	S170;0.999984;TPLMIASLGGHAAICSQLLQRGARVNVTDKN
ANKRD36C;ANKRD36	AN36C_HUMAN	Q5JPF3	Q5JPF3-3;Q5JPF3;A6QL64	1	0	2	2 Phospho (STY)	DSPPPGKVSSQK	0.163179	0.643177	0.392519	none					995	0.163179	0.643177	0.392519	S573;0.999851;__________MRRKDSPPPGKVSSQKQPAEK	S581;0.959939;__MRRKDSPPPGKVSSQKQPAEKATSDDKDS
ANKS1A	ANS1A_HUMAN	Q92625	Q92625	2	1	3	3 Phospho (STY);Oxidation (M)	EVDKTPPPQPPLISSMDSISQKSQGDVEK	-0.984349	-0.0181932	-2.52843	none					1317	-0.984349	-0.0181932	-2.52843	T318;0.995279;EDHMTGKRSTKEVDKTPPPQPPLISSMDSIS	S331;0.924983;DKTPPPQPPLISSMDSISQKSQGDVEKAVTE	S333;0.88579;TPPPQPPLISSMDSISQKSQGDVEKAVTELI	S336;0.981799;PQPPLISSMDSISQKSQGDVEKAVTELIIDF
ANKS1A	ANS1A_HUMAN	Q92625	Q92625	2	1	2	2 Phospho (STY);Oxidation (M)	EVDKTPPPQPPLISSMDSISQKSQGDVEK	-1.02287	0.0425262	-1.15202	none					1316	-1.02287	0.0425262	-1.15202	T318;0.995279;EDHMTGKRSTKEVDKTPPPQPPLISSMDSIS	S336;0.981799;PQPPLISSMDSISQKSQGDVEKAVTELIIDF
ANKS1A	ANS1A_HUMAN	Q92625	Q92625	2	1	1	Oxidation (M);Phospho (STY)	EVDKTPPPQPPLISSMDSISQKSQGDVEK	-0.699286	-0.389606	-0.380014	none					1318	-0.699286	-0.389606	-0.380014	T318;0.995279;EDHMTGKRSTKEVDKTPPPQPPLISSMDSIS	S336;0.981799;PQPPLISSMDSISQKSQGDVEKAVTELIIDF
ANKS1A	ANS1A_HUMAN	Q92625	Q92625	2	0	2	2 Phospho (STY)	EVDKTPPPQPPLISSMDSISQKSQGDVEK	-0.578472	-0.024931	-4.48572	none					1319	-0.578472	-0.024931	-4.48572	T318;0.995279;EDHMTGKRSTKEVDKTPPPQPPLISSMDSIS	S336;0.981799;PQPPLISSMDSISQKSQGDVEKAVTELIIDF
ANXA1	ANXA1_HUMAN	P04083	P04083	0	0	1	Phospho (STY)	GTDVNVFNTILTTR	0.596932	0.285604	0.464079	none					2356	0.596932	0.285604	0.464079	T226;0.996739;ERRKGTDVNVFNTILTTRSYPQLRRVFQKYT
ANXA1	ANXA1_HUMAN	P04083	P04083	2	0	1	Phospho (STY)	RKGTDVNVFNTILTTR	-0.772349	-0.340747	-1.21414	none					6081	-0.772349	-0.340747	-1.21414	T226;0.996739;ERRKGTDVNVFNTILTTRSYPQLRRVFQKYT
ANXA2	ANXA2_HUMAN	P07355	P07355;P07355-2;H0YN42;H0YMD0;H0YMU9;H0YKS4;H0YMM1;H0YKZ7;H0YLV6;H0YMT9;H0YKX9;H0YMW4;H0YKL9;H0YKV8;H0YMD9	0	0	1	Phospho (STY)	GVDEVTIVNILTNR	-1.24709	-0.170208	-0.771639	none					2395	-1.24709	-0.170208	-0.771639	T61;0.999977;IKTKGVDEVTIVNILTNRSNAQRQDIAFAYQ
ANXA3	ANXA3_HUMAN	P12429	D6RA82;P12429;D6RFG5;D6RCA8	1	0	1	Phospho (STY)	GAGTNEDALIEILTTRTSR	-0.895102	0.291628	-0.523369	none					1795	-0.895102	0.291628	-0.523369	T118;0.790899;MKGAGTNEDALIEILTTRTSRQMKDISQAYY
AP1M1	AP1M1_HUMAN	Q9BXS5	E7ENJ6;Q9BXS5;Q9BXS5-2;K7EJL1	1	0	1	Phospho (STY)	LGLNDKVLFDNTGR	1.73205	0.544325	1.15105	none					4317	1.73205	0.544325	1.15105	T223;1;PELRLGLNDKVLFDNTGRGKSKSVELEDVKF
AP1M1	AP1M1_HUMAN	Q9BXS5	E7ENJ6;Q9BXS5;Q9BXS5-2;K7EJL1	1	0	1	Phospho (STY)	VLFDNTGRGK	1.34162	0.749858	0.748679	none					9698	1.34162	0.749858	0.748679	T223;1;PELRLGLNDKVLFDNTGRGKSKSVELEDVKF
APLF	APLF_HUMAN	Q8IW19	E9PRH6;F8WET0;Q8IW19	0	0	1	Phospho (STY)	SPVINLPHETTGASQLEGSTEIAK	2.34887	2.02961	3.9754	Cluster_2	9957	2.34887	2.02961	3.9754					S144;0.970549;PKSPVINLPHETTGASQLEGSTEIAKTQMTP
APMAP	APMAP_HUMAN	Q9HDC9	Q9HDC9-2;Q9HDC9	2	0	1	Phospho (STY)	RPLRPQVVTDDDGQAPEAK	0.00166512	-0.305945	-0.340203	none					6146	0.00166512	-0.305945	-0.340203	T19;1;ADGLRQRRPLRPQVVTDDDGQAPEAKDGSSF
AQR	AQR_HUMAN	O60306	O60306;H0YH15	1	0	1	Phospho (STY)	KIVAPTVSQINAEFVTQLACK	0.403976	-0.22093	-0.282957	none					3809	0.403976	-0.22093	-0.282957	S16;0.597868;MAAPAQPKKIVAPTVSQINAEFVTQLACKYW
ARAF	ARAF_HUMAN	P10398	Q96II5;P10398	1	0	2	2 Phospho (STY)	GGSDGTPRGSPSPASVSSGR	-0.459593	-0.695038	-0.651711	none					1994	-0.459593	-0.695038	-0.651711	T253;0.962706;SFSTDAAGSRGGSDGTPRGSPSPASVSSGRK	S257;0.796856;DAAGSRGGSDGTPRGSPSPASVSSGRKSPHS
ARFGAP2	ARFG2_HUMAN	Q8N6H7	H0YDN9;E9PQP3;A0A0D9SF70;G5E9L0;Q8N6H7-3;Q8N6H7-2;Q8N6H7	0	0	1	Phospho (STY)	SQLDLFDDVGTFASGPPK	1.13578	0.881896	1.10632	none	10024	1.13578	0.881896	1.10632					S340;1;QVIEQETPVSAKSSRSQLDLFDDVGTFASGP
ARFGAP2	ARFG2_HUMAN	Q8N6H7	H0YDN9;E9PQP3;A0A0D9SF70;G5E9L0;Q8N6H7-3;Q8N6H7-2;Q8N6H7	1	0	1	Phospho (STY)	SSRSQLDLFDDVGTFASGPPK	1.18786	0.419703	0.968608	none	10166	1.18786	0.419703	0.968608					S340;1;QVIEQETPVSAKSSRSQLDLFDDVGTFASGP
ARFGEF2	BIG2_HUMAN	Q9Y6D5	Q9Y6D5	0	0	2	2 Phospho (STY)	GQSQLSNPTDDSWK	0.611862	-0.237704	0.265241	none	3844	0.611862	-0.237704	0.265241					S1525;1;QSLSSIDKNPSERGQSQLSNPTDDSWKGRPY	S1528;0.996971;SSIDKNPSERGQSQLSNPTDDSWKGRPYANQ
ARHGAP18	RHG18_HUMAN	Q8N392	Q8N392-2;Q8N392	0	0	1	Phospho (STY)	VETVSQTLR	0.355089	-3.52	0.28845	none					9529	0.355089	-3.52	0.28845	T158;0.949343;TQAAAVQKRVETVSQTLRKKNKQYQIPDVRD
ARHGAP21	RHG21_HUMAN	Q5T5U3	A0A087WW76;Q5T5U3;E7ESW5;F8W9U9;Q5T5U3-3;H0Y5T2	1	0	1	Phospho (STY)	RTSQGFGFTLR	-0.598611	0.147141	-0.819395	none					6229	-0.598611	0.147141	-0.819395	S56;0.993271;TFSWPGPKTVTLKRTSQGFGFTLRHFIVYPP
ARHGAP21	RHG21_HUMAN	Q5T5U3	Q5T5U3;A0A087WW76;E7ESW5;F8W9U9;Q5T5U3-3	0	0	2	2 Phospho (STY)	SASQGALTSPSVSFSNHR	-0.225203	0.228261	-0.550115	none	9309	0.531875	0.436779	0.0672541	6315	-0.98228	0.019742	-1.16748	S476;0.883723;RLEDSVLMKYCPRSASQGALTSPSVSFSNHR	S482;0.892102;LMKYCPRSASQGALTSPSVSFSNHRTRSWDY
ARHGAP21	RHG21_HUMAN	Q5T5U3	Q5T5U3;A0A087WW76;E7ESW5;F8W9U9;Q5T5U3-3	0	0	1	Phospho (STY)	SASQGALTSPSVSFSNHR	0.802301	0.377047	0.433035	none	9310	0.802301	0.377047	0.433035					S476;0.883723;RLEDSVLMKYCPRSASQGALTSPSVSFSNHR	S482;0.892102;LMKYCPRSASQGALTSPSVSFSNHRTRSWDY
ARHGDIB	GDIR2_HUMAN	P52566	H0YGX7;P52566;F5H3P3	0	0	1	Phospho (STY)	YVQHTYR	-0.259858	-0.151983	-0.878736	none					10466	-0.259858	-0.151983	-0.878736	T129;0.99996;KVNRDIVSGLKYVQHTYRTGVKVDKATFMVG
ARHGEF12	ARHGC_HUMAN	Q9NZN5	E9PMR6;Q9NZN5-2;Q9NZN5	0	0	1	Phospho (STY)	QVGETSAPGDTLDGTPR	-1.31714	0.360791	-0.914037	none					5908	-1.31714	0.360791	-0.914037	T703;0.999998;KQVGETSAPGDTLDGTPRTLNTVFDFPPPPL
ARHGEF12	ARHGC_HUMAN	Q9NZN5	E9PMR6;Q9NZN5-2;Q9NZN5	0	0	1	Phospho (STY)	TASQGPQTDSVIQNSENIK	-0.844338	0.360786	-1.07948	none	10431	-0.844338	0.360786	-1.07948					T1286;0.829102;EKSVQEDWQHFPRYRTASQGPQTDSVIQNSE	S1288;0.865311;SVQEDWQHFPRYRTASQGPQTDSVIQNSENI
ARHGEF2	ARHG2_HUMAN	Q92974	V9GYM8;Q92974-3;Q92974-2;Q92974;Q5VY93	0	0	1	Phospho (STY)	DLLVGPGVELLLTPR	-0.148764	0.461864	0.395696	none					916	-0.148764	0.461864	0.395696	T679;1;GLKDLLVGPGVELLLTPREPALPLEPDSGGN
ARHGEF2	ARHG2_HUMAN	Q92974	V9GYM8;Q92974-3;Q92974-2;Q92974;Q5VY93	1	0	1	Phospho (STY)	EVEGLKDLLVGPGVELLLTPR	-1.59282	0.80096	-1.28701	none					1324	-1.59282	0.80096	-1.28701	T679;1;GLKDLLVGPGVELLLTPREPALPLEPDSGGN
ARHGEF40	ARH40_HUMAN	Q8TER5	G3V485;G3V3N2;G3V5C1;Q8TER5-4;Q8TER5-3;Q8TER5	0	0	2	2 Phospho (STY)	GSPTDAEGSPGLSR	1.52229	0.0103469	1.24359	none					2321	1.52229	0.0103469	1.24359	T257;0.999082;YVELLEVTLPVRGSPTDAEGSPGLSRVRTVP	S262;1;EVTLPVRGSPTDAEGSPGLSRVRTVPTRKGA
ARID1A	ARI1A_HUMAN	O14497	A0A087WUV6;O14497-3;O14497-2;O14497	0	1	1	Oxidation (M);Phospho (STY)	FPPPQELSQDSFGSQASSAPSMTSSK	2.00767	0.16965	1.08137	none	3030	1.85832	0.673422	0.946669	1639	2.15702	-0.334122	1.21607	S604;0.929913;QTAYSQQRFPPPQELSQDSFGSQASSAPSMT
ARID4B	ARI4B_HUMAN	Q4LE39	H0Y7Y8;H7C5R6;Q4LE39-4;Q4LE39-3;Q4LE39-2;Q4LE39	0	0	2	2 Phospho (STY)	DIEVLSEDTDYEEDEVTK	-0.166178	-2.04683	-0.294487	none					865	-0.166178	-2.04683	-0.294487	S790;0.999995;VSKSPERLRKDIEVLSEDTDYEEDEVTKKRK	T793;0.999734;SPERLRKDIEVLSEDTDYEEDEVTKKRKDVK
ARID4B	ARI4B_HUMAN	Q4LE39	H0Y7Y8;H7C5R6;Q4LE39-4;Q4LE39-3;Q4LE39-2;Q4LE39	1	0	2	2 Phospho (STY)	DIEVLSEDTDYEEDEVTKK	-0.311337	-0.611485	0.326198	none					866	-0.311337	-0.611485	0.326198	S790;0.999995;VSKSPERLRKDIEVLSEDTDYEEDEVTKKRK	T793;0.999734;SPERLRKDIEVLSEDTDYEEDEVTKKRKDVK
ARID4B	ARI4B_HUMAN	Q4LE39	H0Y7Y8;H7C5R6;Q4LE39-4;Q4LE39-3;Q4LE39-2;Q4LE39	2	0	2	2 Phospho (STY)	KDIEVLSEDTDYEEDEVTKK	0.627996	0.414635	0.303371	none					3670	0.627996	0.414635	0.303371	S790;0.999995;VSKSPERLRKDIEVLSEDTDYEEDEVTKKRK	T793;0.999734;SPERLRKDIEVLSEDTDYEEDEVTKKRKDVK
ARIH2	ARI2_HUMAN	O95376	O95376	1	0	1	Phospho (STY)	YKENPDIVNQSQQAQAR	-1.46899	1.37083	1.14338	none					10282	-1.46899	1.37083	1.14338	S353;1;YECSRYKENPDIVNQSQQAQAREALKKYLFY
ARL2BP	AR2BP_HUMAN	Q9Y2Y0	H3BU49;Q9Y2Y0-2;Q9Y2Y0	0	0	1	Phospho (STY)	SSSLPASQNNLR	0.857265	3.37319	1.99846	Cluster_3	10170	0.857265	3.37319	1.99846					S157;1;GLVVTSLCKSSSLPASQNNLRH_________
ARL2BP	AR2BP_HUMAN	Q9Y2Y0	H3BU49;Q9Y2Y0-2;Q9Y2Y0	1	0	1	Phospho (STY)	SSSLPASQNNLRH	-0.89959	2.36131	1.18215	none	10171	-0.89959	2.36131	1.18215					S157;1;GLVVTSLCKSSSLPASQNNLRH_________
ASPSCR1	ASPC1_HUMAN	Q9BZE9	J3QL04;J3QR12;Q9BZE9-4;Q9BZE9-3;Q9BZE9;Q9BZE9-2	0	0	1	Phospho (STY)	GTTLQSLGLTGGSATIR	-1.06497	0.507505	-0.399251	none					2385	-1.06497	0.507505	-0.399251	T167;0.999891;RGTTLQSLGLTGGSATIRFVMKCYDPVGKTP
ATAD2	ATAD2_HUMAN	Q6PL18	A0A0B4J211;Q6PL18	0	0	1	Phospho (STY)	SQVEQQQLITVEK	0.0320606	-0.217542	-1.2127	none	10062	0.0320606	-0.217542	-1.2127					S1302;1;EGKEMCVLRMTRARRSQVEQQQLITVEKALA
ATM	ATM_HUMAN	Q13315	Q13315	1	0	1	Phospho (STY)	RSLAFEEGSQSTTISSLSEK	1.22104	2.28555	2.22485	Cluster_1	9164	1.22104	2.28555	2.22485					S1981;0.999845;SMDDQEKRSLAFEEGSQSTTISSLSEKSKEE
ATM	ATM_HUMAN	Q13315	Q13315	0	0	1	Phospho (STY)	SLAFEEGSQSTTISSLSEK	1.30021	2.0233	2.31919	Cluster_1	9688	1.30021	2.0233	2.31919					S1981;0.999845;SMDDQEKRSLAFEEGSQSTTISSLSEKSKEE
ATP11C	AT11C_HUMAN	Q8NB49	H7C0E8;A0A067XG54;Q8NB49-2;Q8NB49-3;Q8NB49-4;Q8NB49	0	0	1	Phospho (STY)	GVTQEVDGLSQTDGTLTYFDK	0.312628	-0.185816	0.434813	none	4058	0.312628	-0.185816	0.434813					S445;0.991732;DGHKYKGVTQEVDGLSQTDGTLTYFDKVDKN
ATP2B1	AT2B1_HUMAN	P20020	E7ERY9;P20020-6;P20020-3;P20020-4;P20020;H0YHH6	1	0	2	2 Phospho (STY)	IEDSEPHIPLIDDTDAEDDAPTKR	-2.53659	-0.0862417	0.673338	none					3209	-2.53659	-0.0862417	0.673338	S1193;1;SIHNFMTHPEFRIEDSEPHIPLIDDTDAEDD	T1203;0.998976;FRIEDSEPHIPLIDDTDAEDDAPTKRNSSPP
ATP5O	ATPO_HUMAN	P48047	P48047;H7C068	0	0	1	Phospho (STY)	SFLSQGQVLK	1.33857	0.925807	1.17909	none	9498	1.33857	0.925807	1.17909					S166;1;EATLSELKTVLKSFLSQGQVLKLEAKTDPSI
ATRN	ATRN_HUMAN	O75882	O75882	1	2	1	2 Oxidation (M);Phospho (STY)	EMQQMASRPFASVNVALETDEEPPDLIGGSIK	-0.504658	-0.098093	-0.298473	none					1248	-0.504658	-0.098093	-0.298473	S1325;1;SRRREQLLREMQQMASRPFASVNVALETDEE	T1337;0.998975;QMASRPFASVNVALETDEEPPDLIGGSIKTV
ATXN10	ATX10_HUMAN	Q9UBB4	B1AHE3;Q9UBB4-2;Q9UBB4	0	0	1	Phospho (STY)	NLTEDNSQNQDLIAK	-0.293036	1.73315	1.63014	Cluster_1	7832	-0.293036	1.73315	1.63014					S430;0.999998;TQWVIYAIRNLTEDNSQNQDLIAKMEEQGLA
ATXN1L	ATX1L_HUMAN	P0C7T5	P0C7T5	1	0	2	2 Phospho (STY)	VEVAAPAHRGTPDTDLEVQR	1.08697	0.217072	0.821065	none					9530	1.08697	0.217072	0.821065	T330;1;SQTPRVEVAAPAHRGTPDTDLEVQRVVGALA	T333;1;PRVEVAAPAHRGTPDTDLEVQRVVGALASQD
ATXN2L	ATX2L_HUMAN	Q8WWM7	H3BUF6;Q8WWM7-6;Q8WWM7-8;Q8WWM7-5;Q8WWM7-4;Q8WWM7-9;Q8WWM7-2;Q8WWM7;Q8WWM7-3	2	0	2	2 Phospho (STY)	TESVSDKEDKPPLAPSGGTEGPEQPPPPCPSQTGSPPVGLIK	0.912241	0.462106	0.12693	none	10562	0.912241	0.462106	0.12693					S630;0.901018;SGGTEGPEQPPPPCPSQTGSPPVGLIKGEDK	S634;0.828876;EGPEQPPPPCPSQTGSPPVGLIKGEDKDEGP
B3GNT2	B3GN2_HUMAN	Q9NY97	Q9NY97-2;Q9NY97	1	1	2	2 Phospho (STY);Oxidation (M)	KPQEMIDIWSQLQSAHLK	1.51648	1.02861	1.35651	none	5600	1.51648	1.02861	1.35651					S388;1;MLVHSRKPQEMIDIWSQLQSAHLKC______	S392;1;SRKPQEMIDIWSQLQSAHLKC__________
BAP1	BAP1_HUMAN	Q92560	H0Y8E8;F8W6N3;Q92560	1	0	3	3 Phospho (STY)	GSSPSIRPIQGSQGSSSPVEK	1.05044	2.4382	3.29773	Cluster_2	3934	-0.118835	2.17688	2.11689	2337	2.21971	2.69953	4.47858	S582;0.515501;DGVLSPLALTEGGKGSSPSIRPIQGSQGSSS	S583;0.515505;GVLSPLALTEGGKGSSPSIRPIQGSQGSSSP	S592;0.988215;EGGKGSSPSIRPIQGSQGSSSPVEKEVVEAT	S595;0.554582;KGSSPSIRPIQGSQGSSSPVEKEVVEATDSR	S596;0.552154;GSSPSIRPIQGSQGSSSPVEKEVVEATDSRE	S597;0.809249;SSPSIRPIQGSQGSSSPVEKEVVEATDSREK
BAP1	BAP1_HUMAN	Q92560	H0Y8E8;F8W6N3;Q92560	1	0	1	Phospho (STY)	GSSPSIRPIQGSQGSSSPVEK	1.89693	1.8637	3.43695	Cluster_2	3935	2.15459	2.58733	3.70727	2335	1.63928	1.14008	3.16663	S592;0.996658;EGGKGSSPSIRPIQGSQGSSSPVEKEVVEAT	S597;0.984101;SSPSIRPIQGSQGSSSPVEKEVVEATDSREK
BAP1	BAP1_HUMAN	Q92560	H0Y8E8;F8W6N3;Q92560	2	0	3	3 Phospho (STY)	GSSPSIRPIQGSQGSSSPVEKEVVEATDSR	-0.0842838	1.81673	1.70272	Cluster_1					2338	-0.0842838	1.81673	1.70272	S582;0.515501;DGVLSPLALTEGGKGSSPSIRPIQGSQGSSS	S583;0.515505;GVLSPLALTEGGKGSSPSIRPIQGSQGSSSP	S592;0.988215;EGGKGSSPSIRPIQGSQGSSSPVEKEVVEAT	S595;0.554582;KGSSPSIRPIQGSQGSSSPVEKEVVEATDSR	S596;0.552154;GSSPSIRPIQGSQGSSSPVEKEVVEATDSRE	S597;0.809249;SSPSIRPIQGSQGSSSPVEKEVVEATDSREK
BAP1	BAP1_HUMAN	Q92560	H0Y8E8;F8W6N3;Q92560	1	0	2	2 Phospho (STY)	GSSPSIRPIQGSQGSSSPVEK	2.13299	2.77969	3.80689	Cluster_2	3933	1.24693	2.1031	2.58873	2336	3.01905	3.45627	5.02506	S592;0.996658;EGGKGSSPSIRPIQGSQGSSSPVEKEVVEAT	S597;0.984101;SSPSIRPIQGSQGSSSPVEKEVVEATDSREK
BAP1	BAP1_HUMAN	Q92560	H0Y8E8;F8W6N3;Q92560	0	0	2	2 Phospho (STY)	PIQGSQGSSSPVEK	0.0244894	2.14643	1.90473	Cluster_1	8208	0.0244894	2.14643	1.90473					S592;0.996658;EGGKGSSPSIRPIQGSQGSSSPVEKEVVEAT	S597;0.984101;SSPSIRPIQGSQGSSSPVEKEVVEATDSREK
BAP1	BAP1_HUMAN	Q92560	H0Y8E8;F8W6N3;Q92560	2	0	2	2 Phospho (STY)	GSSPSIRPIQGSQGSSSPVEKEVVEATDSR	0.483683	2.57342	2.49601	Cluster_1					2339	0.483683	2.57342	2.49601	S592;0.988215;EGGKGSSPSIRPIQGSQGSSSPVEKEVVEAT	S597;0.809249;SSPSIRPIQGSQGSSSPVEKEVVEATDSREK
BBX	BBX_HUMAN	Q8WY36	C9J8D0;C9JA69;Q8WY36-3;Q8WY36-2;Q8WY36	1	0	1	Phospho (STY)	QCQTSALFQFAEISSNTSQLGGAEPVKR	0.219185	-0.0193233	-4.3174	none					5682	0.219185	-0.0193233	-4.3174	S281;0.662803;QTSALFQFAEISSNTSQLGGAEPVKRCGKSA
BCAR1	BCAR1_HUMAN	P56945	P56945-4;P56945-5;P56945-8;P56945;P56945-7;P56945-3;P56945-2;P56945-6	0	0	1	Phospho (STY)	SQLELQQLK	1.34609	0.406073	0.776916	none	10027	1.34609	0.406073	0.776916					S694;1;QKELLEKGSITRQGKSQLELQQLKQFERLEQ
BCL9	BCL9_HUMAN	O00512	A0A087WVU5;O00512	0	0	2	2 Phospho (STY)	AVTPVSQGSNSSSADPK	1.42967	0.387706	1.25531	none	953	1.76119	0.581488	1.48367	586	1.09815	0.193923	1.02694	T315;1;PDGTGPNSTPNNRAVTPVSQGSNSSSADPKA	S318;0.996522;TGPNSTPNNRAVTPVSQGSNSSSADPKAPPP
BCLAF1	BCLF1_HUMAN	Q9NYF8	E9PK09;E9PQN2;E9PKI6;E9PK91;Q9NYF8-3;Q9NYF8-2;Q9NYF8;H0YF00	1	0	1	Phospho (STY)	RFTDEESR	0.0811911	0.53257	0.0401096	none					6011	0.0811911	0.53257	0.0401096	T341;1;GDQETAKTGKFLKRFTDEESRVFLLDRGNTR
BCLAF1	BCLF1_HUMAN	Q9NYF8	E9PJA7;E9PK09;E9PQN2;E9PKI6;E9PK91;Q9NYF8-4;Q9NYF8-3;Q9NYF8-2;Q9NYF8;H0YF00	0	0	2	2 Phospho (STY)	YSPSQNSPIHHIPSR	3.67684	2.55443	2.99166	Cluster_4	13135	3.67684	2.55443	2.99166					S287;0.989132;SGSGSVGNGSSRYSPSQNSPIHHIPSRRSPA	S290;0.996693;GSVGNGSSRYSPSQNSPIHHIPSRRSPAKTI
BCLAF1	BCLF1_HUMAN	Q9NYF8	E9PJA7;E9PK09;E9PQN2;E9PKI6;E9PK91;Q9NYF8-4;Q9NYF8-3;Q9NYF8-2;Q9NYF8;H0YF00	1	0	2	2 Phospho (STY)	YSPSQNSPIHHIPSRR	1.1936	0.0981274	0.811296	none	13136	1.1936	0.0981274	0.811296					S287;0.989132;SGSGSVGNGSSRYSPSQNSPIHHIPSRRSPA	S290;0.996693;GSVGNGSSRYSPSQNSPIHHIPSRRSPAKTI
BICD2	BICD2_HUMAN	Q8TD16	Q8TD16;Q8TD16-2	1	0	1	Phospho (STY)	RLEEETEYLNSQLEDAIR	-0.462066	-0.499866	-1.54602	none					6095	-0.462066	-0.499866	-1.54602	S224;0.997957;KHEIKRLEEETEYLNSQLEDAIRLKEISERQ
BLOC1S3	BL1S3_HUMAN	Q6QNY0	Q6QNY0	0	0	2	2 Phospho (STY)	VAGEAAETDSEPEPEPEPTAAPR	0.0401297	0.185019	-0.208411	none					9447	0.0401297	0.185019	-0.208411	T63;1;RGRPTGLRVAGEAAETDSEPEPEPEPTAAPR	S65;1;RPTGLRVAGEAAETDSEPEPEPEPTAAPRDL
BOD1L1	BD1L1_HUMAN	Q8NFC6	Q8NFC6	0	1	1	Oxidation (M);Phospho (STY)	AGSISSEEVDGSQGNMMR	0.294588	3.22874	3.45254	Cluster_1					193	0.294588	3.22874	3.45254	S1710;1;TEIRAGSISSEEVDGSQGNMMRMGPKKETEG
BOD1L1	BD1L1_HUMAN	Q8NFC6	Q8NFC6	0	0	1	Phospho (STY)	AGSISSEEVDGSQGNMMR	0.582941	2.52747	2.58456	Cluster_1					194	0.582941	2.52747	2.58456	S1710;1;TEIRAGSISSEEVDGSQGNMMRMGPKKETEG
BOD1L1	BD1L1_HUMAN	Q8NFC6	Q8NFC6	0	2	1	2 Oxidation (M);Phospho (STY)	AGSISSEEVDGSQGNMMR	0.59671	3.28832	3.87664	Cluster_1					195	0.59671	3.28832	3.87664	S1710;1;TEIRAGSISSEEVDGSQGNMMRMGPKKETEG
BOD1L1	BD1L1_HUMAN	Q8NFC6	Q8NFC6	0	1	1	Oxidation (M);Phospho (STY)	VTTEEFEAPMPSAVSGDDSQLTASR	1.4726	0.674018	1.41893	none	12417	2.21343	0.781912	1.9679	9904	0.731765	0.566125	0.869967	S2124;0.952025;RVTTEEFEAPMPSAVSGDDSQLTASRSEEKD	S2128;0.995947;EEFEAPMPSAVSGDDSQLTASRSEEKDECAM
BOD1L1	BD1L1_HUMAN	Q8NFC6	Q8NFC6	0	0	1	Phospho (STY)	VTTEEFEAPMPSAVSGDDSQLTASR	2.13805	0.773692	2.27837	Cluster_4	12418	2.59374	0.340489	2.58399	9905	1.68237	1.20689	1.97276	S2124;0.952025;RVTTEEFEAPMPSAVSGDDSQLTASRSEEKD	S2128;0.995947;EEFEAPMPSAVSGDDSQLTASRSEEKDECAM
BPTF	BPTF_HUMAN	Q12830	A0A0A0MR81;F5GXF5;E7ETD6;Q12830-4;Q12830-2;Q12830	0	0	1	Phospho (STY)	EVLVVNSQGEISR	3.56592	1.89318	3.70659	Cluster_4	2571	3.56592	1.89318	3.70659					S817;0.999997;ANKLFKEGKEVLVVNSQGEISRLSTKKEVIM
BRCA1	BRCA1_HUMAN	P38398	P38398-4;P38398;P38398-8;P38398-7;E7EUM2;P38398-5;H0Y8B8;B7ZA85;P38398-6;P38398-3;H0Y881	1	0	1	Phospho (STY)	SSEYPISQNPEGLSADKFEVSADSSTSK	-3.06543	0.247521	-0.79789	none	10109	-3.06543	0.247521	-0.79789					S1466;0.998188;EKAVLTSQKSSEYPISQNPEGLSADKFEVSA
BRCA1	BRCA1_HUMAN	P38398	P38398-4;P38398;P38398-8;P38398-7;Q5YLB2	0	0	1	Phospho (STY)	VNNIPSQSTR	-0.870012	2.79274	0.785501	none	12154	-0.870012	2.79274	0.785501					S1239;0.975375;PCFQHLLFGKVNNIPSQSTRHSTVATECLSK
BRCA1	BRCA1_HUMAN	P38398	P38398-4;P38398;P38398-8;E7EUM2;P38398-5;H0Y8B8;B7ZA85;H0Y881	1	0	3	3 Phospho (STY)	AVLTSQKSSEYPISQNPEGLSADK	-2.41053	0.555282	-0.613939	none	933	-2.41053	0.555282	-0.613939					S1457;0.629739;LRNPEQSTSEKAVLTSQKSSEYPISQNPEGL	S1460;0.506717;PEQSTSEKAVLTSQKSSEYPISQNPEGLSAD	S1461;0.510001;EQSTSEKAVLTSQKSSEYPISQNPEGLSADK	S1466;0.998188;EKAVLTSQKSSEYPISQNPEGLSADKFEVSA
BRCA1	BRCA1_HUMAN	P38398	P38398-4;P38398;P38398-8;P38398-7;Q5YLB2;H0Y850	0	0	1	Phospho (STY)	HQSESQGVGLSDK	-1.26138	1.5402	0.409145	none	4484	-0.585952	1.76112	0.0825891	2920	-1.93681	1.31928	0.735701	S1330;0.999938;PFLIGSSKQMRHQSESQGVGLSDKELVSDDE	S1336;1;SKQMRHQSESQGVGLSDKELVSDDEERGTGL
BRCA1	BRCA1_HUMAN	P38398	P38398-4;P38398;P38398-8;P38398-7;Q5YLB2;H0Y850	0	0	2	2 Phospho (STY)	HQSESQGVGLSDK	-0.00183296	2.36305	1.08933	none	4485	-0.00183296	2.36305	1.08933					S1330;0.999938;PFLIGSSKQMRHQSESQGVGLSDKELVSDDE	S1336;1;SKQMRHQSESQGVGLSDKELVSDDEERGTGL
BRCA1	BRCA1_HUMAN	P38398	H0Y850;Q5YLB2;P38398-8;P38398-4;P38398;P38398-7	1	0	2	2 Phospho (STY)	HQSESQGVGLSDKELVSDDEER	-1.68694	1.15726	0.297814	none					2921	-1.68694	1.15726	0.297814	S1330;0.964059;PFLIGSSKQMRHQSESQGVGLSDKELVSDDE	S1342;0.999522;QSESQGVGLSDKELVSDDEERGTGLEENNQE
BRCA1	BRCA1_HUMAN	P38398	P38398-4;P38398;P38398-8;P38398-7;E7EUM2;P38398-5;H0Y8B8;B7ZA85;P38398-6;P38398-3;K7EPC7	0	0	1	Phospho (STY)	NYPSQEELIK	-1.39589	2.09526	0.693322	none	8111	-1.39589	2.09526	0.693322					S1524;1;YMHSCSGSLQNRNYPSQEELIKVVDVEEQQL
BRD7	BRD7_HUMAN	Q9NPI1	Q9NPI1;Q9NPI1-2	2	0	1	Phospho (STY)	KQKDGTDTSQSGEDGGCWQR	-1.95796	-0.763885	-2.64868	Cluster_3					3954	-1.95796	-0.763885	-2.64868	S263;0.990709;ADLQKTRKQKDGTDTSQSGEDGGCWQRERED
BRD7	BRD7_HUMAN	Q9NPI1	Q9NPI1;Q9NPI1-2	1	0	1	Phospho (STY)	QKDGTDTSQSGEDGGCWQR	0.564217	-0.494982	-0.0263453	none					5776	0.564217	-0.494982	-0.0263453	S263;0.990709;ADLQKTRKQKDGTDTSQSGEDGGCWQRERED
BRPF1	BRPF1_HUMAN	P55201	C9JDK5;C9JHC0;P55201-4;P55201-3;P55201;P55201-2	2	0	3	3 Phospho (STY)	QSRPANKQSPSPSEVSQSPGR	1.2448	0.24061	0.75641	none					5879	1.2448	0.24061	0.75641	S75;0.83055;KHKKKGRQSRPANKQSPSPSEVSQSPGREVM	S79;0.917886;KGRQSRPANKQSPSPSEVSQSPGREVMSYAQ	S82;0.964564;QSRPANKQSPSPSEVSQSPGREVMSYAQAQR
C11orf58;SMAP	SMAP_HUMAN	O00193	E9PRZ9;E9PM92;O00193	1	1	1	Oxidation (M);Phospho (STY)	KINEELESQYQQSMDSK	3.53209	1.79932	2.98468	Cluster_4	5530	3.53209	1.79932	2.98468					S82;0.95285;FRTGEEDKKINEELESQYQQSMDSKLSGRYR
C12orf43	CL043_HUMAN	Q96C57	G5EA44;F5H7W8;Q96C57	0	0	1	Phospho (STY)	AGAANSQLSTSQPSLR	0.193366	0.849839	0.516893	none					146	0.193366	0.849839	0.516893	S53;0.993991;QRPHVAGKPRAGAANSQLSTSQPSLRHKVNE
C18orf25;ARKL1	CR025_HUMAN	Q96B23	K7EQH1;A0A087WVF1;Q5BIX2;Q96B23-2;Q96B23	1	0	1	Phospho (STY)	DSSESQLASTESDKPTTGR	0.255898	0.0854664	0.424844	none					998	0.255898	0.0854664	0.424844	S66;0.999981;VISSMPCLLMELRRDSSESQLASTESDKPTT	S67;0.99983;ISSMPCLLMELRRDSSESQLASTESDKPTTG	S69;0.994891;SMPCLLMELRRDSSESQLASTESDKPTTGRV
C18orf25;ARKL1	CR025_HUMAN	Q96B23	K7EQH1;A0A087WVF1;Q5BIX2;Q96B23-2;Q96B23	2	0	3	3 Phospho (STY)	RDSSESQLASTESDKPTTGR	0.508509	-0.328176	0.0497999	none					5976	0.508509	-0.328176	0.0497999	S66;0.999981;VISSMPCLLMELRRDSSESQLASTESDKPTT	S67;0.99983;ISSMPCLLMELRRDSSESQLASTESDKPTTG	S69;0.994891;SMPCLLMELRRDSSESQLASTESDKPTTGRV
C18orf25;ARKL1	CR025_HUMAN	Q96B23	K7EQH1;A0A087WVF1;Q5BIX2;Q96B23-2;Q96B23	2	0	1	Phospho (STY)	RDSSESQLASTESDKPTTGR	1.25366	1.03223	1.66913	none	8923	1.76651	1.59603	2.50814	5978	0.740819	0.468425	0.830127	S66;0.999981;VISSMPCLLMELRRDSSESQLASTESDKPTT	S67;0.99983;ISSMPCLLMELRRDSSESQLASTESDKPTTG	S69;0.994891;SMPCLLMELRRDSSESQLASTESDKPTTGRV
C18orf25;ARKL1	CR025_HUMAN	Q96B23	K7EQH1;A0A087WVF1;Q5BIX2;Q96B23-2;Q96B23	2	0	2	2 Phospho (STY)	RDSSESQLASTESDKPTTGR	0.0685763	0.30154	-0.00125456	none	8924	0.414863	0.498975	0.265517	5977	-0.27771	0.104105	-0.268026	S66;0.999981;VISSMPCLLMELRRDSSESQLASTESDKPTT	S67;0.99983;ISSMPCLLMELRRDSSESQLASTESDKPTTG	S69;0.994891;SMPCLLMELRRDSSESQLASTESDKPTTGRV
C1orf198	CA198_HUMAN	Q9H425	E5RI90;Q9H425-3;Q9H425	0	1	1	Oxidation (M);Phospho (STY)	SQMEFSISALSIQEPSNGTAASEPR	2.07505	1.03273	1.71515	Cluster_4	10033	2.07505	1.03273	1.71515					S129;0.999702;TWQDEHSAPFSWETKSQMEFSISALSIQEPS
C1orf198	CA198_HUMAN	Q9H425	E5RI90;Q9H425-3;Q9H425	1	0	1	Phospho (STY)	SQMEFSISALSIQEPSNGTAASEPRPLSK	3.65566	2.75935	3.76862	Cluster_4					7019	3.65566	2.75935	3.76862	S129;0.999987;TWQDEHSAPFSWETKSQMEFSISALSIQEPS
C1orf198	CA198_HUMAN	Q9H425	E5RI90;Q9H425-3;Q9H425	1	1	1	Oxidation (M);Phospho (STY)	SQMEFSISALSIQEPSNGTAASEPRPLSK	1.50894	0.441591	1.40685	none	10034	1.56558	0.275368	1.598	7018	1.4523	0.607814	1.2157	S129;0.999702;TWQDEHSAPFSWETKSQMEFSISALSIQEPS
C22orf15	Q14D93_HUMAN	Q14D93	Q14D93	0	1	1	Oxidation (M);Phospho (STY)	MLCSQPGLANSSR	0.536263	0.98717	-1.83294	none					5060	0.536263	0.98717	-1.83294	S4;0.999944;____________MLCSQPGLANSSRVRGRVG
C6orf141	CF141_HUMAN	Q5SZD1	Q5SZD1	1	0	1	Phospho (STY)	NPATAGASRSQGGGHEDR	-0.200314	0.441525	-5.58586	none					5468	-0.200314	0.441525	-5.58586	S57;0.800211;LAPGARNPATAGASRSQGGGHEDRTADRALG
CACTIN	CATIN_HUMAN	Q8WUQ7	Q8WUQ7;Q8WUQ7-2	0	0	1	Phospho (STY)	AAAAALSQQQSLQER	0.0317547	1.92623	1.72538	Cluster_1					1	0.0317547	1.92623	1.72538	S135;0.99997;SPGRSQSPRAAAAALSQQQSLQERLRLREER
CALU	CALU_HUMAN	O43852	O43852-9;O43852-8;O43852-5;O43852-6;O43852-2;O43852;O43852-4;O43852-3;H0Y875;O43852-15	1	0	1	Phospho (STY)	EEIVDKYDLFVGSQATDFGEALVR	0.218244	0.0333252	0.469204	none	2059	0.218244	0.0333252	0.469204					S300;0.990349;LTKEEIVDKYDLFVGSQATDFGEALVRHDEF
CAPN1	CAN1_HUMAN	P07384	P07384	1	0	1	Phospho (STY)	KWNTTLYEGTWR	1.16626	-0.155259	-0.0845013	none					4069	1.16626	-0.155259	-0.0845013	T374;0.999998;KSRTIRKWNTTLYEGTWRRGSTAGGCRNYPA
CAPN1	CAN1_HUMAN	P07384	P07384	0	0	1	Phospho (STY)	WNTTLYEGTWR	1.7259	-0.00998497	1.17253	none					10069	1.7259	-0.00998497	1.17253	T374;0.999998;KSRTIRKWNTTLYEGTWRRGSTAGGCRNYPA
CAPN1	CAN1_HUMAN	P07384	P07384	1	0	1	Phospho (STY)	WNTTLYEGTWRR	0.2776	0.263608	0.0639	none					10070	0.2776	0.263608	0.0639	T374;0.999998;KSRTIRKWNTTLYEGTWRRGSTAGGCRNYPA
CARD19	BINCA_HUMAN	Q96LW7	Q96LW7-2	0	0	1	Phospho (STY)	HALQNSDCTELDSGSQSGELSNR	6.83301	0.00984144	5.90424	Cluster_4					2516	6.83301	0.00984144	5.90424	S113;0.969379;RHALQNSDCTELDSGSQSGELSNRGPMSFLA
CASP8	CASP8_HUMAN	Q14790	C9JB29;A0A0A0MS31;Q14790-8;Q14790-7;Q14790-2;Q14790;Q14790-4;Q14790-9	0	0	1	Phospho (STY)	EQDSESQTLDK	-1.35989	0.402481	0.785944	none	2402	-1.35989	0.402481	0.785944					S219;0.966728;GVMTISDSPREQDSESQTLDKVYQMKSKPRG
CAST	ICAL_HUMAN	P20810	A0A0C4DGB5;P20810-9;P20810-5;P20810-10;P20810-7;P20810-6;A0A0C4DGD1;E7EQ12;E7EQA0;H0Y7F0;E9PDE4;E9PCH5;B7Z574;P20810-3;P20810-4;P20810-8;P20810-2;P20810;E7ES10	1	0	1	Phospho (STY)	DTSQSDKDLDDALDK	0.138672	-0.345708	-0.153143	none	1800	0.138672	-0.345708	-0.153143					S561;0.994171;TPASTTQAGAPPRDTSQSDKDLDDALDKLSD
CAST	ICAL_HUMAN	P20810	A0A0C4DGB5;P20810-9;P20810-5;P20810-10;P20810-7;P20810-6;A0A0C4DGD1;E7EQ12;E7EQA0;H0Y7F0;E9PDE4;E9PCH5;B7Z574;P20810-3;P20810-4;P20810-8;P20810-2;P20810;E7ES10	1	0	1	Phospho (STY)	LAAAISEVVSQTPASTTQAGAPPRDTSQSDK	0.156168	-0.454514	-0.402765	none	5686	0.156168	-0.454514	-0.402765					S561;0.994171;TPASTTQAGAPPRDTSQSDKDLDDALDKLSD
CBWD5;CBWD3;CBWD2;CBWD1;CBWD7;CBWD6	CBWD1_HUMAN	Q9BRT8	A0A0B4J1T6;Q5RIB5;A0A087X1C0;Q5JTY2;A0A087WTC0;Q6NVZ8;F8WEG4;A0A0B4J2E3;A0A087WZQ3;F8WEU0;E7EUZ7;A0A087WYD2;F2Z2T4;A0A087X140;A0A087WWG3;A0A0B4J2F1;A0A0A6YYH9;Q5RIB0;H0Y5V3;C9J3G2;A0A0A0MRU4;Q9BRT8-4;Q5RIA9-3;Q9BRT8-2;Q5JTY5-2;Q9BRT8-3;Q9BRT8;Q8IUF1;Q5RIA9;Q5JTY5;Q4V339	0	0	1	Phospho (STY)	SLAVSQGGELYEEWLELR	1.11786	2.14533	1.99153	Cluster_1					6729	1.11786	2.14533	1.99153	S91;0.824494;NEFGEGSALEKSLAVSQGGELYEEWLELRNG
CC2D1B	C2D1B_HUMAN	Q5T0F9	H0Y517;H7C1U3;Q5T0F9-3;Q5T0F9-2;Q5T0F9	0	0	1	Phospho (STY)	VPSPLTDEEGDFILIHHEDLR	1.03719	0.578601	0.654855	none					9796	1.03719	0.578601	0.654855	T596;0.959587;RSGRPVDLSKVPSPLTDEEGDFILIHHEDLR
CCAR1	CCAR1_HUMAN	Q8IX12	Q8IX12-2;Q8IX12	1	0	1	Phospho (STY)	KDLSQLQENLK	0.285154	2.48442	2.48292	Cluster_1					3674	0.285154	2.48442	2.48292	S1091;1;NKSLSGELREVKKDLSQLQENLKISENMNLQ
CCDC124	CC124_HUMAN	Q96CT7	M0R2F5;Q96CT7	1	0	1	Phospho (STY)	AQIEDTLRR	1.30427	-0.164258	0.995346	none					423	1.30427	-0.164258	0.995346	T103;1;RVATSSKVTRAQIEDTLRRDHQLREAPDTAE
CCDC43	CCD43_HUMAN	Q96MW1	Q96MW1	1	1	1	Oxidation (M);Phospho (STY)	AALLAQYADVTDEEDEADEKDDSGATTMNIGSDK	-0.279145	0.0828438	-0.227731	none					18	-0.279145	0.0828438	-0.227731	T139;0.999939;EKQRKAALLAQYADVTDEEDEADEKDDSGAT
CCDC43	CCD43_HUMAN	Q96MW1	Q96MW1	1	0	1	Phospho (STY)	AALLAQYADVTDEEDEADEKDDSGATTMNIGSDK	1.19003	1.2865	1.23166	none					19	1.19003	1.2865	1.23166	T139;0.999939;EKQRKAALLAQYADVTDEEDEADEKDDSGAT
CCDC43	CCD43_HUMAN	Q96MW1	Q96MW1	2	1	1	Oxidation (M);Phospho (STY)	KAALLAQYADVTDEEDEADEKDDSGATTMNIGSDK	0.0737181	0.252584	-0.370971	none					3617	0.0737181	0.252584	-0.370971	T139;0.999939;EKQRKAALLAQYADVTDEEDEADEKDDSGAT
CCDC43	CCD43_HUMAN	Q96MW1	Q96MW1	2	0	1	Phospho (STY)	KAALLAQYADVTDEEDEADEKDDSGATTMNIGSDK	-0.619897	-0.732937	-0.730397	none					3618	-0.619897	-0.732937	-0.730397	T139;0.999939;EKQRKAALLAQYADVTDEEDEADEKDDSGAT
CCDC43;BAIAP2	BAIP2_HUMAN	Q9UQB8	I3L3C6;B4DWA1;I3L4C2;Q9UQB8-3;Q9UQB8-5;Q9UQB8-4;Q9UQB8-6;Q9UQB8-2;Q9UQB8	1	0	1	Phospho (STY)	QRPYSVAVPAFSQGLDDYGAR	0.542806	0.08253	0.294196	none	8726	1.24671	0.406408	0.741757	5871	-0.161094	-0.241348	-0.153366	S499;0.726833;SGFKQRPYSVAVPAFSQGLDDYGARSMSRNP
CCDC50	CCD50_HUMAN	Q8IVM0	Q8IVM0;Q8IVM0-2	2	1	1	Oxidation (M);Phospho (STY)	NERPARPPPPIMTDGEDADYTHFTNQQSSTR	0.946217	0.525294	0.869713	none					5274	0.946217	0.525294	0.869713	T272;0.988781;HSKNERPARPPPPIMTDGEDADYTHFTNQQS
CCDC86	CCD86_HUMAN	Q9H6F5	Q9H6F5	1	1	1	Oxidation (M);Phospho (STY)	RFSQMLQDK	2.43291	-0.0142193	2.28968	Cluster_4	8956	2.43291	-0.0142193	2.28968					S255;1;PKSGRVWKDRSKKRFSQMLQDKPLRTSWQRK
CCDC86	CCD86_HUMAN	Q9H6F5	Q9H6F5	1	0	1	Phospho (STY)	RFSQMLQDK	1.09549	-1.11601	0.73016	none	8957	1.09549	-1.11601	0.73016					S255;1;PKSGRVWKDRSKKRFSQMLQDKPLRTSWQRK
CCNC	CCNC_HUMAN	P24863	J3KP90;P24863-2;P24863	2	0	2	2 Phospho (STY)	MPKPKPPPNSEGEQGPNGSQNSSYSQS	1.49574	2.31441	2.87457	Cluster_2					5117	1.49574	2.31441	2.87457	S275;0.784447;PKPPPNSEGEQGPNGSQNSSYSQS_______
CCNC	CCNC_HUMAN	P24863	J3KP90;P24863-2;P24863	1	0	1	Phospho (STY)	PKPPPNSEGEQGPNGSQNSSYSQS	1.54082	2.80463	3.46444	Cluster_1	8216	1.54082	2.80463	3.46444					S275;0.772979;PKPPPNSEGEQGPNGSQNSSYSQS_______
CCNH	CCNH_HUMAN	P51946	D6RHI7;P51946	2	0	1	Phospho (STY)	KSKHEEEEWTDDDLVESL	-0.438827	-0.332184	-0.78509	none					3992	-0.438827	-0.332184	-0.78509	S307;0.999929;KKRKGYEDDDYVSKKSKHEEEEWTDDDLVES	T315;1;DDYVSKKSKHEEEEWTDDDLVESL_______	S322;1;SKHEEEEWTDDDLVESL______________
CCNH	CCNH_HUMAN	P51946	D6RHI7;P51946	2	0	2	2 Phospho (STY)	KSKHEEEEWTDDDLVESL	0.239173	0.293443	0.522965	none					3993	0.239173	0.293443	0.522965	S307;0.999929;KKRKGYEDDDYVSKKSKHEEEEWTDDDLVES	T315;1;DDYVSKKSKHEEEEWTDDDLVESL_______	S322;1;SKHEEEEWTDDDLVESL______________
CCNH	CCNH_HUMAN	P51946	D6RHI7;P51946	1	0	2	2 Phospho (STY)	SKHEEEEWTDDDLVESL	0.639205	0.407894	0.977492	none					6697	0.639205	0.407894	0.977492	S307;0.999929;KKRKGYEDDDYVSKKSKHEEEEWTDDDLVES	T315;1;DDYVSKKSKHEEEEWTDDDLVESL_______	S322;1;SKHEEEEWTDDDLVESL______________
CCNH	CCNH_HUMAN	P51946	D6RHI7;P51946	1	0	1	Phospho (STY)	SKHEEEEWTDDDLVESL	-0.461912	-0.56172	-0.629076	none					6698	-0.461912	-0.56172	-0.629076	S307;0.999929;KKRKGYEDDDYVSKKSKHEEEEWTDDDLVES	T315;1;DDYVSKKSKHEEEEWTDDDLVESL_______	S322;1;SKHEEEEWTDDDLVESL______________
CCNH	CCNH_HUMAN	P51946	D6RHI7;P51946	0	0	1	Phospho (STY)	HEEEEWTDDDLVESL	0.914754	-0.15126	0.600186	none					2557	0.914754	-0.15126	0.600186	T315;1;DDYVSKKSKHEEEEWTDDDLVESL_______	S322;1;SKHEEEEWTDDDLVESL______________
CCNY;CCNYL1	CCNY_HUMAN	Q8ND76	R4GN48;R4GNF3;H7BZD2;Q8ND76-3;Q8N7R7-3;Q8N7R7-2;Q8ND76;Q8N7R7	1	0	1	Phospho (STY)	ASTIFLSKSQTDVR	0.520067	-0.221959	0.725841	none					499	0.520067	-0.221959	0.725841	S71;0.978173;EFNPSDHPRASTIFLSKSQTDVREKRKSLFI	S73;0.955874;NPSDHPRASTIFLSKSQTDVREKRKSLFINH
CCSER2	CCSE2_HUMAN	Q9H7U1	Q9H7U1-3	0	0	1	Phospho (STY)	LQPTSSQTNLANNQNLK	0.450806	0.290678	0.246074	none	6685	0.450806	0.290678	0.246074					S966;0.92492;PIITTCNSAKLQPTSSQTNLANNQNLKASKL
CCT3	TCPG_HUMAN	P49368	B4DUR8;P49368-2;P49368	0	0	1	Phospho (STY)	TLIQNCGASTIR	0.54859	-0.0113974	0.206569	none					8340	0.54859	-0.0113974	0.206569	T459;0.997559;LEVIPRTLIQNCGASTIRLLTSLRAKHTQEN
CCT3	TCPG_HUMAN	P49368	B4DUR8;P49368-2;P49368	2	0	1	Phospho (STY)	KGESQTDIEITREEDFTR	-0.41186	-0.151578	-0.736445	none					3736	-0.41186	-0.151578	-0.736445	S252;0.941696;RIVLLDSSLEYKKGESQTDIEITREEDFTRI	T254;0.944434;VLLDSSLEYKKGESQTDIEITREEDFTRILQ
CD22	CD22_HUMAN	P20273	A0A0C4DH08;P20273-2;P20273-5;P20273-4;P20273-3;P20273	0	0	1	Phospho (STY)	TQSQQGLQENSSGQSFFVR	-1.02139	-0.0843964	-1.50629	none	11180	-1.02139	-0.0843964	-1.50629					T715;0.773432;ILAICGLKLQRRWKRTQSQQGLQENSSGQSF
CD44	CD44_HUMAN	P16070	H0YD13;H0Y2P0;P16070-18;P16070-12;P16070-14;P16070-13;P16070-11;P16070-10;P16070-16;P16070-8;P16070-17;P16070-6;P16070-4;P16070-3;P16070-7;P16070-5;P16070;H0YE40	2	0	1	Phospho (STY)	KPSGLNGEASKSQEMVHLVNK	1.01461	-0.606699	-0.069397	none	5603	1.01461	-0.606699	-0.069397					S706;0.988713;VEDRKPSGLNGEASKSQEMVHLVNKESSETP
CDC42EP3	BORG2_HUMAN	Q9UKI2	C9JEZ4;Q9UKI2	0	0	1	Phospho (STY)	SSLLENGTVHQGDTSWGSSGSASQSSQGR	0.276197	-0.200475	-0.140249	none	10134	0.1731	0.0110435	-0.190825	7118	0.379294	-0.411993	-0.089674	S182;0.927722;QGDTSWGSSGSASQSSQGRDSHSSSLSEQYP
CDC42EP3	BORG2_HUMAN	Q9UKI2	C9JEZ4;Q9UKI2	0	0	2	2 Phospho (STY)	SSLLENGTVHQGDTSWGSSGSASQSSQGR	2.09356	1.21797	1.52566	none	10135	0.48336	-0.562527	-0.0738258	7119	3.70375	2.99846	3.12515	S175;0.789174;LENGTVHQGDTSWGSSGSASQSSQGRDSHSS	S179;0.741561;TVHQGDTSWGSSGSASQSSQGRDSHSSSLSE	S182;0.927722;QGDTSWGSSGSASQSSQGRDSHSSSLSEQYP
CDC5L	CDC5L_HUMAN	Q99459	Q99459	0	0	1	Phospho (STY)	TPSNGAEGLTPR	0.510056	0.0218248	0.215294	none					8687	0.510056	0.0218248	0.215294	T424;1;LSTPFRTPSNGAEGLTPRSGTTPKPVINSTP
CDC5L	CDC5L_HUMAN	Q99459	Q99459	1	0	3	3 Phospho (STY)	QVVQTPNTVLSTPFRTPSNGAEGLTPR	-1.63232	-1.98902	-0.83077	Cluster_5					5924	-1.63232	-1.98902	-0.83077	T404;0.993106;ESDFSGVTPQRQVVQTPNTVLSTPFRTPSNG	T407;0.931787;FSGVTPQRQVVQTPNTVLSTPFRTPSNGAEG	T424;1;LSTPFRTPSNGAEGLTPRSGTTPKPVINSTP
CDC5L	CDC5L_HUMAN	Q99459	Q99459	1	0	1	Phospho (STY)	QVVQTPNTVLSTPFRTPSNGAEGLTPR	-3.59028	-0.702636	-4.24621	Cluster_3					5921	-3.59028	-0.702636	-4.24621	T404;0.993106;ESDFSGVTPQRQVVQTPNTVLSTPFRTPSNG	T424;1;LSTPFRTPSNGAEGLTPRSGTTPKPVINSTP
CDC5L	CDC5L_HUMAN	Q99459	Q99459	1	0	2	2 Phospho (STY)	QVVQTPNTVLSTPFRTPSNGAEGLTPR	-0.763116	-0.228855	-0.997993	none					5922	-0.763116	-0.228855	-0.997993	T404;0.993106;ESDFSGVTPQRQVVQTPNTVLSTPFRTPSNG	T424;1;LSTPFRTPSNGAEGLTPRSGTTPKPVINSTP
CDC5L	CDC5L_HUMAN	Q99459	Q99459	1	0	4	4 Phospho (STY)	QVVQTPNTVLSTPFRTPSNGAEGLTPR	-0.136254	1.6429	1.75759	Cluster_1					5923	-0.136254	1.6429	1.75759	T404;0.993106;ESDFSGVTPQRQVVQTPNTVLSTPFRTPSNG	T407;0.931787;FSGVTPQRQVVQTPNTVLSTPFRTPSNGAEG	T415;0.868582;QVVQTPNTVLSTPFRTPSNGAEGLTPRSGTT	T424;1;LSTPFRTPSNGAEGLTPRSGTTPKPVINSTP
CDCA3	CDCA3_HUMAN	Q99618	J3KMY0;Q99618	0	0	1	Phospho (STY)	SPLTILQDDNSPGTLTLR	-3.34747	0.0156164	-2.56158	Cluster_3					6945	-3.34747	0.0156164	-2.56158	T214;0.999989;SPLTILQDDNSPGTLTLRQGKRPSPLSENVS
CDH2	CADH2_HUMAN	P19022	P19022-2;P19022	1	0	1	Phospho (STY)	YDEEGGGEEDQDYDLSQLQQPDTVEPDAIKPVGIR	1.66954	-0.758832	-0.597373	none	12782	0.93681	-0.6068	-1.14577	10148	2.40228	-0.910864	-0.0489788	S788;0.946399;YDEEGGGEEDQDYDLSQLQQPDTVEPDAIKP
CDK11A;CDK11B;CDC2L1	CD11A_HUMAN	Q9UQ88	Q5QPR4;J3QR29;A0A0D9SEI3;Q5QPR3;J3QKR5;B7ZVY7;A0A0D9SER5;A0A0D9SEN2;J3QR44;Q9UQ88-5;Q9UQ88-10;P21127-12;P21127-4;P21127-5;P21127-10;P21127-6;P21127-9;Q9UQ88-4;P21127-8;Q9UQ88-3;Q9UQ88-2;P21127-3;P21127-2;Q9UQ88;P21127;Q9UQ88-8	2	0	3	3 Phospho (STY)	RGTSPRPPEGGLGYSQLGDDDLK	1.42669	0.300412	1.08542	none	8984	1.42669	0.300412	1.08542					T739;1;PTWPAKSEQQRVKRGTSPRPPEGGLGYSQLG	S740;1;TWPAKSEQQRVKRGTSPRPPEGGLGYSQLGD	Y750;0.829295;VKRGTSPRPPEGGLGYSQLGDDDLKETGFHL	S751;0.842286;KRGTSPRPPEGGLGYSQLGDDDLKETGFHLT
CDK13	CDK13_HUMAN	Q14004	Q14004-2;Q14004	0	0	1	Phospho (STY)	PLGGIQPSSQTIQPK	2.35509	1.92256	3.11418	Cluster_5	8222	2.35509	1.92256	3.11418					S1163;0.672153;PQQESSKPLGGIQPSSQTIQPKVETDAAQAA
CDK9	CDK9_HUMAN	P50750	P50750;P50750-2	1	0	1	Phospho (STY)	KGSQITQQSTNQSR	0.46581	0.0464954	0.606064	none					3753	0.46581	0.0464954	0.606064	S347;1;LTSMFEYLAPPRRKGSQITQQSTNQSRNPAT
CDK9	CDK9_HUMAN	P50750	P50750;P50750-2	2	0	1	Phospho (STY)	KGSQITQQSTNQSRNPATTNQTEFER	-2.45204	-0.660264	-3.5292	Cluster_3					3754	-2.45204	-0.660264	-3.5292	S347;1;LTSMFEYLAPPRRKGSQITQQSTNQSRNPAT
CDK9	CDK9_HUMAN	P50750	P50750;P50750-2	1	0	1	Phospho (STY)	NSQPNRYTNR	-0.560305	-0.653488	-0.109525	none					5518	-0.560305	-0.653488	-0.109525	T186;0.999978;ARAFSLAKNSQPNRYTNRVVTLWYRPPELLL
CDK9	CDK9_HUMAN	P50750	P50750;P50750-2	2	0	1	Phospho (STY)	RKGSQITQQSTNQSR	-0.740677	-0.429175	-0.922301	none	9022	-0.314214	-0.66931	-0.858326	6079	-1.16714	-0.189041	-0.986276	S347;1;LTSMFEYLAPPRRKGSQITQQSTNQSRNPAT
CDK9	CDK9_HUMAN	P50750	P50750;P50750-2	0	0	1	Phospho (STY)	GSQITQQSTNQSR	1.71819	0.867956	1.30904	none	3927	1.71819	0.867956	1.30904					S347;1;LTSMFEYLAPPRRKGSQITQQSTNQSRNPAT
CDKN1A	CDN1A_HUMAN	P38936	P38936	0	0	1	Phospho (STY)	SGEQAEGSPGGPGDSQGR	0.904326	2.45478	3.34943	Cluster_2					6492	0.904326	2.45478	3.34943	S137;1;RSGEQAEGSPGGPGDSQGRKRRQTSMTDFYH
CDKN1B	CDN1B_HUMAN	P46527	E7ES52;P46527	0	0	1	Phospho (STY)	TDPSDSQTGLAEQCAGIR	2.62946	2.16492	3.28816	Cluster_5	10503	2.62946	2.16492	3.28816					S140;0.995364;SEDTHLVDPKTDPSDSQTGLAEQCAGIRKRP
CDKN1B	CDN1B_HUMAN	P46527	E7ES52;P46527	0	0	1	Phospho (STY)	VPAQESQDVSGSR	2.89467	1.56813	2.56563	Cluster_4	12189	2.89467	1.56813	2.56563					S106;0.999836;PPRPPKGACKVPAQESQDVSGSRPAAPLIGA
CDKN1B	CDN1B_HUMAN	P46527	E7ES52;P46527	1	0	1	Phospho (STY)	VPAQESQDVSGSRPAAPLIGAPANSEDTHLVDPK	3.17287	2.8812	2.1835	Cluster_6	12190	3.17287	2.8812	2.1835					S106;0.999836;PPRPPKGACKVPAQESQDVSGSRPAAPLIGA
CDKN2AIP	CARF_HUMAN	Q9NXV6	Q9NXV6	0	0	1	Phospho (STY)	SSSQTSTSQLPSK	2.28636	1.26163	2.34493	Cluster_4	10176	2.28636	1.26163	2.34493					S402;0.601127;STSLASVSQLASKSSSQTSTSQLPSKSTSQS
CENPL	CENPL_HUMAN	Q8N0S6	Q8N0S6-3;Q8N0S6;Q8N0S6-2	1	0	1	Phospho (STY)	IPQCSQLQEDVDPQKVAFLLHK	-0.584653	-0.0702248	-1.06476	none					3451	-0.584653	-0.0702248	-1.06476	S53;1;SSFILTPPRRKIPQCSQLQEDVDPQKVAFLL
CENPL	CENPL_HUMAN	Q8N0S6	Q8N0S6-3;Q8N0S6;Q8N0S6-2	1	0	1	Phospho (STY)	KIPQCSQLQEDVDPQK	1.51337	-0.0312891	0.489347	none					3797	1.51337	-0.0312891	0.489347	S53;1;SSFILTPPRRKIPQCSQLQEDVDPQKVAFLL
CENPL	CENPL_HUMAN	Q8N0S6	Q8N0S6-3;Q8N0S6;Q8N0S6-2	2	0	1	Phospho (STY)	KIPQCSQLQEDVDPQKVAFLLHK	-0.311208	-0.483734	-1.49713	none					3798	-0.311208	-0.483734	-1.49713	S53;1;SSFILTPPRRKIPQCSQLQEDVDPQKVAFLL
CENPL	CENPL_HUMAN	Q8N0S6	Q8N0S6-3;Q8N0S6;Q8N0S6-2	0	0	1	Phospho (STY)	IPQCSQLQEDVDPQK	1.11738	-0.537539	0.646216	none	5199	0.812794	-0.162069	0.46372	3450	1.42197	-0.91301	0.828712	S53;1;SSFILTPPRRKIPQCSQLQEDVDPQKVAFLL
CENPT	CENPT_HUMAN	Q96BT3	H3BQ71;H3BMP6;H3BQS6;H3BN05;H3BTS2;H3BQJ0;I3L4F8;H3BUW2;H3BTR4;Q96BT3-3;Q96BT3-2;Q96BT3	1	0	1	Phospho (STY)	VLDTADPRTPR	-2.68812	-0.553825	-3.47112	Cluster_3					9695	-2.68812	-0.553825	-3.47112	T27;1;PRTLLRRVLDTADPRTPRRPRSARAGARRAL
CEP152	CE152_HUMAN	O94986	O94986-3;O94986	1	1	2	2 Phospho (STY);Oxidation (M)	CNPLMESENAASEKSQGLDVQEPPVK	0.929935	0.0710678	0.658567	none	1119	0.929935	0.0710678	0.658567					S1544;0.957232;ERLGLKVYKCNPLMESENAASEKSQGLDVQE	S1552;0.951961;KCNPLMESENAASEKSQGLDVQEPPVKDGGD
CEP162	CE162_HUMAN	Q5TB80	Q5TB80-2;Q5TB80	0	0	1	Phospho (STY)	ALHSNQANAELTDDEHENESK	2.89727	0.779995	1.89638	Cluster_4					318	2.89727	0.779995	1.89638	T176;0.999969;THFKALHSNQANAELTDDEHENESKHEELAE
CEP164	CE164_HUMAN	Q9UPV0	Q9UPV0-2;Q9UPV0	1	0	1	Phospho (STY)	GKEQHSQAEELGPGQEEAEDPEEK	1.37929	0.20304	0.565833	none					2098	1.37929	0.20304	0.565833	S544;1;APSPPAACEKGKEQHSQAEELGPGQEEAEDP
CEP164	CE164_HUMAN	Q9UPV0	Q9UPV0-2;Q9UPV0	1	0	2	2 Phospho (STY)	QAQQPLGIEDKDDSQSSQDELQSK	0.348289	-0.117422	-0.205132	none	8357	0.348289	-0.117422	-0.205132					S454;0.565739;QAQQPLGIEDKDDSQSSQDELQSKQSKGLEE	S455;0.565739;AQQPLGIEDKDDSQSSQDELQSKQSKGLEER	S461;0.793922;IEDKDDSQSSQDELQSKQSKGLEERYHRLSP
CEP170	CE170_HUMAN	Q5SW79	H0Y2V6;Q5SW79-2;Q5SW79-3;Q5SW79	0	0	1	Phospho (STY)	STGSATSLASQGER	-0.721514	0.0639515	-1.39719	none					7193	-0.721514	0.0639515	-1.39719	S630;0.98964;ETEISESGMTVRSTGSATSLASQGERRRRTL	S633;0.997629;ISESGMTVRSTGSATSLASQGERRRRTLPQL	S636;0.999948;SGMTVRSTGSATSLASQGERRRRTLPQLPNE
CEP170	CE170_HUMAN	Q5SW79	H0Y2V6;Q5SW79-2;Q5SW79-3;Q5SW79	0	0	2	2 Phospho (STY)	STGSATSLASQGER	-1.08021	-0.305532	-1.57127	none					7194	-1.08021	-0.305532	-1.57127	S630;0.98964;ETEISESGMTVRSTGSATSLASQGERRRRTL	S633;0.997629;ISESGMTVRSTGSATSLASQGERRRRTLPQL	S636;0.999948;SGMTVRSTGSATSLASQGERRRRTLPQLPNE
CEP170	CE170_HUMAN	Q5SW79	H0Y2V6;Q5SW79-2;Q5SW79-3;Q5SW79	0	0	3	3 Phospho (STY)	STGSATSLASQGER	-0.298606	0.410966	-0.254451	none					7195	-0.298606	0.410966	-0.254451	S630;0.98964;ETEISESGMTVRSTGSATSLASQGERRRRTL	S633;0.997629;ISESGMTVRSTGSATSLASQGERRRRTLPQL	S636;0.999948;SGMTVRSTGSATSLASQGERRRRTLPQLPNE
CEP170	CE170_HUMAN	Q5SW79	H0Y2V6;Q5SW79-2;Q5SW79-3;Q5SW79	1	0	2	2 Phospho (STY)	STGSATSLASQGERR	-1.66093	-0.283691	-1.85204	Cluster_3					7196	-1.66093	-0.283691	-1.85204	S630;0.98964;ETEISESGMTVRSTGSATSLASQGERRRRTL	S633;0.997629;ISESGMTVRSTGSATSLASQGERRRRTLPQL	S636;0.999948;SGMTVRSTGSATSLASQGERRRRTLPQLPNE
CEP170	CE170_HUMAN	Q5SW79	H0Y2V6;Q5SW79-2;Q5SW79-3;Q5SW79	1	0	3	3 Phospho (STY)	STGSATSLASQGERR	-0.980883	-0.163085	-1.4889	none					7197	-0.980883	-0.163085	-1.4889	S630;0.98964;ETEISESGMTVRSTGSATSLASQGERRRRTL	S633;0.997629;ISESGMTVRSTGSATSLASQGERRRRTLPQL	S636;0.999948;SGMTVRSTGSATSLASQGERRRRTLPQLPNE
CEP170B	C170B_HUMAN	Q9Y4F5	J3KQR7;Q9Y4F5-3;Q9Y4F5-2;Q9Y4F5	2	0	1	Phospho (STY)	SRAPGPRDTDDDEEEPDPYGFIVQTAEIAEIAR	-1.15844	-0.175591	-0.707601	none					7046	-1.15844	-0.175591	-0.707601	T1304;0.916575;GSSSRARSRAPGPRDTDDDEEEPDPYGFIVQ
CEP44	CEP44_HUMAN	Q9C0F1	Q9C0F1;Q9C0F1-2	1	0	1	Phospho (STY)	SEVERPASIPLSSGYSTASSDSTPR	-0.554031	-0.551176	-0.554092	none					6404	-0.554031	-0.551176	-0.554092	T346;0.944667;SIPLSSGYSTASSDSTPRASTVNYCGLNEIS
CETN2	CETN2_HUMAN	P41208	P41208	1	1	1	Oxidation (M);Phospho (STY)	ELGENLTDEELQEMIDEADRDGDGEVSEQEFLR	-0.72455	0.162061	-1.06003	none					1210	-0.72455	0.162061	-1.06003	T138;1;FKNLKRVAKELGENLTDEELQEMIDEADRDG
CETN2	CETN2_HUMAN	P41208	P41208	1	0	1	Phospho (STY)	ELGENLTDEELQEMIDEADRDGDGEVSEQEFLR	-1.70844	-0.218668	-1.49393	none					1211	-1.70844	-0.218668	-1.49393	T138;1;FKNLKRVAKELGENLTDEELQEMIDEADRDG
CGN	CING_HUMAN	Q9P2M7	A2A3M4;A6PVU7;Q9P2M7-2;Q9P2M7	0	0	1	Phospho (STY)	SHSQASLAGPGPVDPSNR	0.509566	0.126451	0.35098	none	9611	-0.489234	0.0972118	0.525492	6610	1.50837	0.155689	0.176469	S131;0.999751;EEPGAYWNGKLLRSHSQASLAGPGPVDPSNR
CGN	CING_HUMAN	Q9P2M7	A2A3M4;A6PVU7;Q9P2M7-2;Q9P2M7	1	0	1	Phospho (STY)	LLRSHSQASLAGPGPVDPSNR	3.0698	1.0844	1.97801	Cluster_4	6427	3.0698	1.0844	1.97801					S131;0.999751;EEPGAYWNGKLLRSHSQASLAGPGPVDPSNR
CHD4	CHD4_HUMAN	Q14839	F5GWX5;A0A0C4DGG9;Q14839;Q14839-2	1	0	1	Phospho (STY)	KQVNYNDGSQEDR	1.38319	1.16911	3.48903	none					3964	1.38319	1.16911	3.48903	S1349;1;GKGKRIRKQVNYNDGSQEDRDWQDDQSDNQS
CHD4	CHD4_HUMAN	Q14839	F5GWX5;A0A0C4DGG9;Q14839;Q14839-2	0	0	1	Phospho (STY)	QVNYNDGSQEDR	2.4171	2.51832	4.16019	Cluster_2	8824	2.37632	3.4696	4.25917	5913	2.45787	1.56704	4.0612	S1349;1;GKGKRIRKQVNYNDGSQEDRDWQDDQSDNQS
CHD8	CHD8_HUMAN	Q9HCK8	Q9HCK8-2;Q9HCK8;H0YJA4	0	1	2	2 Phospho (STY);Oxidation (M)	SQEMVTGGILGPGNHLLDSPSLTPGEYGDSPVPTPR	2.01772	0.82168	1.75282	Cluster_4					6992	2.01772	0.82168	1.75282	S2211;0.941581;HLLDSPSLTPGEYGDSPVPTPRSSSAASMAE	T2215;0.997122;SPSLTPGEYGDSPVPTPRSSSAASMAEEEAS
CHEK1	CHK1_HUMAN	O14757	E7EPP6;O14757-2;O14757-3;O14757	0	1	1	Oxidation (M);Phospho (STY)	LVQGISFSQPTCPDHMLLNSQLLGTPGSSQNPWQR	-3.30085	3.28933	1.12193	Cluster_1	7020	-3.30085	3.28933	1.12193					S365;0.77054;PDHMLLNSQLLGTPGSSQNPWQRLVKRMTRF	S366;0.733669;DHMLLNSQLLGTPGSSQNPWQRLVKRMTRFF
CHTF18	CTF18_HUMAN	Q8WVB6	F8WCC1;E7EXA6;A0A0D9SF58;Q8WVB6;Q8WVB6-2	0	0	3	3 Phospho (STY)	GDAASSPAPAASVGSSQGGAR	-1.845	-1.66672	-2.9138	0					1859	-1.845	-1.66672	-2.9138	S64;0.998273;PRTFEEALARGDAASSPAPAASVGSSQGGAR	S73;0.999499;RGDAASSPAPAASVGSSQGGARKRQVDADLQ	S74;0.999752;GDAASSPAPAASVGSSQGGARKRQVDADLQP
CHTF18	CTF18_HUMAN	Q8WVB6	F8WCC1;E7EXA6;A0A0D9SF58;Q8WVB6;Q8WVB6-2	0	0	1	Phospho (STY)	GDAASSPAPAASVGSSQGGAR	0.368991	1.02738	1.46402	none	3318	0.80546	0.636039	1.61971	1857	-0.0674782	1.41872	1.30833	S64;0.998273;PRTFEEALARGDAASSPAPAASVGSSQGGAR	S73;0.999499;RGDAASSPAPAASVGSSQGGARKRQVDADLQ	S74;0.999752;GDAASSPAPAASVGSSQGGARKRQVDADLQP
CHTF18	CTF18_HUMAN	Q8WVB6	F8WCC1;E7EXA6;A0A0D9SF58;Q8WVB6;Q8WVB6-2	0	0	2	2 Phospho (STY)	GDAASSPAPAASVGSSQGGAR	-2.55041	0.128821	-1.51102	none	3319	-1.76818	0.391868	-0.648558	1858	-3.33264	-0.134226	-2.37348	S64;0.998273;PRTFEEALARGDAASSPAPAASVGSSQGGAR	S73;0.999499;RGDAASSPAPAASVGSSQGGARKRQVDADLQ	S74;0.999752;GDAASSPAPAASVGSSQGGARKRQVDADLQP
CIC	I3L2J0_HUMAN	I3L2J0	I3L2J0	1	0	2	2 Phospho (STY)	SPAFVGPGRPGEQPSPCQEGSQGGSR	1.71893	1.07985	1.67186	Cluster_4					6922	1.71893	1.07985	1.67186	S442;0.99453;KSPAFVGPGRPGEQPSPCQEGSQGGSRSSSV	S448;0.906114;GPGRPGEQPSPCQEGSQGGSRSSSVASLEKG	S452;0.949991;PGEQPSPCQEGSQGGSRSSSVASLEKGTAPA
CIC	I3L2J0_HUMAN	I3L2J0	I3L2J0	1	0	1	Phospho (STY)	SPAFVGPGRPGEQPSPCQEGSQGGSR	2.03969	-1.53279	2.54456	Cluster_4					6923	2.03969	-1.53279	2.54456	S442;0.99453;KSPAFVGPGRPGEQPSPCQEGSQGGSRSSSV	S448;0.906114;GPGRPGEQPSPCQEGSQGGSRSSSVASLEKG	S452;0.949991;PGEQPSPCQEGSQGGSRSSSVASLEKGTAPA
CIZ1	CIZ1_HUMAN	Q9ULV3	H0Y5D5;Q9BTG3;Q5SYW2;F5H2X7;Q9ULV3-5;Q9ULV3-3;Q9ULV3-4;Q9ULV3-2;Q9ULV3	1	0	1	Phospho (STY)	DVLETEDEEPPPRR	0.356438	-0.00322151	0.104494	none					1036	0.356438	-0.00322151	0.104494	T645;1;ACLLSLLPVPRDVLETEDEEPPPRRWCNTCQ
CKS1B	CKS1_HUMAN	P61024	Q9BZU3;P61024	0	0	1	Phospho (STY)	NLGVQQSQGWVHYMIHEPEPHILLFR	-0.0656433	-0.90948	0.54152	none					5398	-0.0656433	-0.90948	0.54152	S51;0.98695;HLMSESEWRNLGVQQSQGWVHYMIHEPEPHI
CKS1B	CKS1_HUMAN	P61024	Q9BZU3;P61024	0	1	1	Oxidation (M);Phospho (STY)	NLGVQQSQGWVHYMIHEPEPHILLFR	-4.14577	-1.08109	-1.17254	none					5399	-4.14577	-1.08109	-1.17254	S51;0.98695;HLMSESEWRNLGVQQSQGWVHYMIHEPEPHI
CLASP1	CLAP1_HUMAN	Q7Z460	Q7Z460-4	0	0	1	Phospho (STY)	VVSQSQPGSR	-0.175017	0.367448	1.03849	none	12512	-0.175017	0.367448	1.03849					S687;0.999397;TPDNRGRSRAKVVSQSQPGSRSSSPGKLLGS
CLASP1	CLAP1_HUMAN	Q7Z460	H0Y5T1;F8WA11;Q7Z460-2;Q7Z460-4;Q7Z460-5;Q7Z460-3;Q7Z460	2	0	1	Phospho (STY)	FSFRSQEDLNEPIKR	-1.08145	-1.06626	-4.01536	none					1674	-1.08145	-1.06626	-4.01536	S1196;0.953189;SLRGVTEAIEKFSFRSQEDLNEPIKRDGKKE
CLASP1	CLAP1_HUMAN	Q7Z460	H0Y5T1;F8WA11;Q7Z460-2;Q7Z460-4;Q7Z460-5;Q7Z460-3	2	0	3	3 Phospho (STY)	SQGCSRETSPNRIGLDR	-1.25202	-0.239407	-1.89391	none					6998	-1.25202	-0.239407	-1.89391	S723;0.999998;PPVTPSSEKRSKIPRSQGCSRETSPNRIGLD	S727;0.999994;PSSEKRSKIPRSQGCSRETSPNRIGLDRFGL	S731;0.9975;KRSKIPRSQGCSRETSPNRIGLDRFGLGQPG
CLASP1	CLAP1_HUMAN	Q7Z460	Q7Z460-4;H0Y5T1;F8WA11;Q7Z460-2;Q7Z460-5;Q7Z460-3;Q7Z460	2	0	3	3 Phospho (STY)	IPRSQGCSRETSPNR	0.460127	1.07611	-0.00644708	none	5203	2.61865	2.45772	1.86232	3454	-1.6984	-0.305489	-1.87521	S723;0.999999;PPVTPSSEKRSKIPRSQGCSRETSPNRIGLA;PPVTPSSEKRSKIPRSQGCSRETSPNRIGLD	S727;0.999908;PSSEKRSKIPRSQGCSRETSPNRIGLARSSR;PSSEKRSKIPRSQGCSRETSPNRIGLDRFGL	T730;0.989608;EKRSKIPRSQGCSRETSPNRIGLARSSRIPR;EKRSKIPRSQGCSRETSPNRIGLDRFGLGQP	S731;0.999982;KRSKIPRSQGCSRETSPNRIGLARSSRIPRP;KRSKIPRSQGCSRETSPNRIGLDRFGLGQPG
CLASP1	CLAP1_HUMAN	Q7Z460	Q7Z460-4;H0Y5T1;F8WA11;Q7Z460-2;Q7Z460-5;Q7Z460-3;Q7Z460	1	0	1	Phospho (STY)	FSFRSQEDLNEPIK	-0.0242472	-0.484477	-1.24607	none	3080	-0.0242472	-0.484477	-1.24607					S1196;1;SLRGVTEAIEKFSFRSQEDLNEPIKRDGKKE
CLASP1;CLASP2	CLAP1_HUMAN	Q7Z460	H0Y5T1;F8WA11;Q7Z460-2;Q7Z460-4;Q7Z460-5;Q7Z460-3;Q7Z460;E3W994;J3KR49;E7ERI8;E7EW49;O75122;O75122-3	2	0	2	2 Phospho (STY)	SKIPRSQGCSR	-3.96491	-0.55178	-4.09056	Cluster_3					6701	-3.96491	-0.55178	-4.09056	S499;0.999992;LVNSASAQKRSKIPRSQGCSREASPSRLSVA	S503;0.999994;ASAQKRSKIPRSQGCSREASPSRLSVARSSR	S723;0.999998;PPVTPSSEKRSKIPRSQGCSRETSPNRIGLD	S727;0.999994;PSSEKRSKIPRSQGCSRETSPNRIGLDRFGL
CLASP2	CLAP2_HUMAN	O75122	E3W994;J3KR49;O75122;E7ERI8;E7EW49;O75122-3	0	1	1	Oxidation (M);Phospho (STY)	SQEDMNEPLK	-0.858935	0.18172	-1.287	none	9987	-0.858935	0.18172	-1.287					S955;1;SLRGVTEAIQNFSFRSQEDMNEPLKRDSKKD
CLASP2	CLAP2_HUMAN	O75122	E3W994;J3KR49;E7ERI8;E7EW49;O75122;O75122-3;H7C4M5	2	0	3	3 Phospho (STY)	SQGCSREASPSRLSVAR	-3.09894	-0.45631	-3.59541	Cluster_3					6996	-3.09894	-0.45631	-3.59541	S499;0.999992;LVNSASAQKRSKIPRSQGCSREASPSRLSVA	S503;0.999994;ASAQKRSKIPRSQGCSREASPSRLSVARSSR	S507;0.995875;KRSKIPRSQGCSREASPSRLSVARSSRIPRP
CLASP2	CLAP2_HUMAN	O75122	E3W994;J3KR49;O75122;E7ERI8;E7EW49;O75122-3;H7C4M5	1	0	1	Phospho (STY)	IPRPSVSQGCSR	-0.081203	0.253029	-0.152937	none	5202	0.235314	0.558647	0.432065	3452	-0.39772	-0.0525894	-0.737939	S525;0.999994;RLSVARSSRIPRPSVSQGCSREASRESSRDT	S529;1;ARSSRIPRPSVSQGCSREASRESSRDTSPVR
CLASP2	CLAP2_HUMAN	O75122	E3W994;J3KR49;O75122;E7ERI8;E7EW49;O75122-3	1	1	1	Oxidation (M);Phospho (STY)	GVTEAIQNFSFRSQEDMNEPLK	-0.617732	-0.468559	-1.0632	none	4049	-0.617732	-0.468559	-1.0632					S952;0.999985;IYSSLRGVTEAIQNFSFRSQEDMNEPLKRDS	S955;1;SLRGVTEAIQNFSFRSQEDMNEPLKRDSKKD
CLASP2	CLAP2_HUMAN	O75122	E3W994;J3KR49;O75122;E7ERI8;E7EW49;O75122-3;H7C4M5	0	0	1	Phospho (STY)	PSVSQGCSR	1.38298	0.43748	1.00435	none	8288	1.38298	0.43748	1.00435					S525;0.999994;RLSVARSSRIPRPSVSQGCSREASRESSRDT	S529;1;ARSSRIPRPSVSQGCSREASRESSRDTSPVR
CLASP2	CLAP2_HUMAN	O75122	E3W994;J3KR49;O75122;E7ERI8;E7EW49;O75122-3;H7C4M5	0	0	2	2 Phospho (STY)	PSVSQGCSR	2.15877	1.268	1.0266	none	8289	2.15877	1.268	1.0266					S525;0.999994;RLSVARSSRIPRPSVSQGCSREASRESSRDT	S529;1;ARSSRIPRPSVSQGCSREASRESSRDTSPVR
CLASP2	CLAP2_HUMAN	O75122	E3W994;J3KR49;E7ERI8;E7EW49;O75122;O75122-3;H7C4M5	1	0	2	2 Phospho (STY)	IPRPSVSQGCSR	1.39691	0.316084	1.04145	none					3453	1.39691	0.316084	1.04145	S525;0.993479;RLSVARSSRIPRPSVSQGCSREASRESSRDT	S529;1;ARSSRIPRPSVSQGCSREASRESSRDTSPVR
CLASP2	CLAP2_HUMAN	O75122	E3W994;J3KR49;O75122;E7ERI8;E7EW49;O75122-3;H7C4X8	0	0	1	Phospho (STY)	AGGDATDSSQTALDNK	0.790152	0.271456	-0.106405	none	310	0.790152	0.271456	-0.106405					S994;0.903868;PGMSDPRAGGDATDSSQTALDNKASLLHSMP
CLASP2	CLAP2_HUMAN	O75122	E3W994;J3KR49;O75122;E7ERI8;E7EW49;O75122-3	0	0	1	Phospho (STY)	MVSQSQPGSR	-1.30424	-0.364215	-0.560831	none	7513	-1.30424	-0.364215	-0.560831					S455;0.999627;KADSRGRSRTKMVSQSQPGSRSGSPGRVLTT
CLINT1	EPN4_HUMAN	Q14677	Q14677-2;Q14677;Q14677-3	0	0	1	Phospho (STY)	HIHITQATETTTTR	0.947745	0.168344	0.925401	none					2708	0.947745	0.168344	0.925401	T272;0.724097;VTTKHIHITQATETTTTRHKRTANPSKTIDL
CLSPN	CLSPN_HUMAN	Q9HAW4	E7ESG2;Q9HAW4-2;Q9HAW4-3;Q9HAW4	1	1	2	2 Phospho (STY);Oxidation (M)	ENMEELLNLCSGKFTSQDASTPASSELNK	-2.33477	1.50423	-2.29155	Cluster_3	2371	-2.33477	1.50423	-2.29155					S945;0.991817;KSDKKENMEELLNLCSGKFTSQDASTPASSE	S950;0.982494;ENMEELLNLCSGKFTSQDASTPASSELNKQE
CLSPN	CLSPN_HUMAN	Q9HAW4	E7ESG2;Q9HAW4-2;Q9HAW4-3;Q9HAW4	0	0	2	2 Phospho (STY)	LSEPSLPIEDSQDLYNASPEPK	-1.52211	0.35479	-2.51901	none	6762	-1.52211	0.35479	-2.51901					S839;0.999172;KSSGKLSEPSLPIEDSQDLYNASPEPKTLFL	S846;0.91504;EPSLPIEDSQDLYNASPEPKTLFLGAGDFQF
CLSPN	CLSPN_HUMAN	Q9HAW4	E7ESG2;Q9HAW4-2;Q9HAW4-3;Q9HAW4	0	0	1	Phospho (STY)	LSEPSLPIEDSQDLYNASPEPK	-4.60978	-0.460385	-4.32074	Cluster_3	6761	-4.60978	-0.460385	-4.32074					S839;0.999172;KSSGKLSEPSLPIEDSQDLYNASPEPKTLFL
CNN2	CNN2_HUMAN	Q99439	B4DDF4;B4DUT8;Q99439-2;Q99439;A0A087X1X5	0	0	1	Phospho (STY)	CASQVGMTAPGTR	0.795477	0.256003	0.0644426	none					631	0.795477	0.256003	0.0644426	S217;1;DHSTISLQMGTNKCASQVGMTAPGTRRHIYD
CNN2	CNN2_HUMAN	Q99439	A0A087X1X5;B4DDF4;B4DUT8;Q99439-2;Q99439	0	1	1	Oxidation (M);Phospho (STY)	CASQVGMTAPGTR	1.86185	0.92716	1.29088	none	1016	2.73046	1.2881	2.12614	629	0.993237	0.566216	0.455618	S217;0.999998;DHSTISLQMGTNKCASQVGMTAPGTRRHIYD
CNN2	CNN2_HUMAN	Q99439	A0A087X1X5;B4DDF4;B4DUT8;Q99439-2;Q99439;U3KPS3;H3BQH0;A0A087X271;H3BVI6	0	1	1	Oxidation (M);Phospho (STY)	CASQSGMTAYGTR	2.26731	0.978332	1.8636	Cluster_4	1015	2.26731	0.978332	1.8636					S177;0.999773;GQCVIGLQMGTNKCASQSGMTAYGTRRHLYD
CNN3	CNN3_HUMAN	Q15417	Q15417-3;Q15417-2;Q15417;E9PDU6	0	1	1	Oxidation (M);Phospho (STY)	GASQAGMLAPGTR	1.98905	0.742332	0.709062	none	3281	1.98905	0.742332	0.709062					S215;1;DQTTISLQMGTNKGASQAGMLAPGTRRDIYD
CNOT2	CNOT2_HUMAN	Q9NZN8	F8VQD8;A0A087X050;F8VVY1;F8VUB4;F8VX63;F8VP97;F8VV52;Q9NZN8-4;Q9NZN8-5;Q9NZN8	0	1	2	2 Phospho (STY);Oxidation (M)	SLSQGTQLPSHVTPTTGVPTMSLHTPPSPSR	-0.535489	0.154188	-0.670738	none					6829	-0.535489	0.154188	-0.670738	T104;0.616755;MSNNTPQLNRSLSQGTQLPSHVTPTTGVPTM	S126;0.761185;TPTTGVPTMSLHTPPSPSRGILPMNPRNMMN	S99;0.59604;__MRGMSNNTPQLNRSLSQGTQLPSHVTPTT
CNOT2	CNOT2_HUMAN	Q9NZN8	F8VQD8;A0A087X050;F8VVY1;F8VUB4;F8VX63;F8VP97;F8VV52;Q9NZN8-4;Q9NZN8-5;Q9NZN8	0	0	2	2 Phospho (STY)	SLSQGTQLPSHVTPTTGVPTMSLHTPPSPSR	-1.00052	0.0487099	-0.742791	none					6831	-1.00052	0.0487099	-0.742791	T104;0.616755;MSNNTPQLNRSLSQGTQLPSHVTPTTGVPTM	S126;0.761185;TPTTGVPTMSLHTPPSPSRGILPMNPRNMMN	S99;0.59604;__MRGMSNNTPQLNRSLSQGTQLPSHVTPTT
COBL	COBL_HUMAN	O75128	A0A0J9YWK3;H7C2C4;H7C1N2;J3KR05;O75128-5;O75128-4;O75128-3;O75128;O75128-7;O75128-2	0	0	1	Phospho (STY)	VSLGSQIDLQK	1.78946	0.311992	1.00131	none	12323	1.78946	0.311992	1.00131					S324;0.999999;GPPVQDKASEKVSLGSQIDLQKKKRRAPAPP
COBL	COBL_HUMAN	O75128	H7C1N2;J3KR05;O75128-3;O75128;O75128-7;O75128-2;H7C2C4	1	0	1	Phospho (STY)	DKWATDQEDCSDQDLAGTPDLGPQK	2.56215	-0.261117	2.36103	Cluster_4					884	2.56215	-0.261117	2.36103	T434;0.999215;LDSQQDSMKYKDKWATDQEDCSDQDLAGTPD	S440;0.999323;SMKYKDKWATDQEDCSDQDLAGTPDLGPQKS
COBL	COBL_HUMAN	O75128	H7C1N2;J3KR05;O75128-3;O75128;O75128-7;O75128-2;H7C2C4	2	0	1	Phospho (STY)	YKDKWATDQEDCSDQDLAGTPDLGPQK	2.48421	-0.340304	2.63287	Cluster_4					10280	2.48421	-0.340304	2.63287	T434;0.999215;LDSQQDSMKYKDKWATDQEDCSDQDLAGTPD	S440;0.999323;SMKYKDKWATDQEDCSDQDLAGTPDLGPQKS
COBL	COBL_HUMAN	O75128	H7C1N2;J3KR05;O75128-3;O75128;O75128-7;O75128-2;H7C2C4	2	0	2	2 Phospho (STY)	YKDKWATDQEDCSDQDLAGTPDLGPQK	2.02485	-0.0855522	1.22617	none					10281	2.02485	-0.0855522	1.22617	T434;0.999215;LDSQQDSMKYKDKWATDQEDCSDQDLAGTPD	S440;0.999323;SMKYKDKWATDQEDCSDQDLAGTPDLGPQKS
COBL	COBL_HUMAN	O75128	A0A0J9YWK3;H7C2C4;H7C1N2;J3KR05;O75128-5;O75128-4;O75128-3;O75128;O75128-7;O75128-2	1	0	1	Phospho (STY)	VSLGSQIDLQKK	1.78062	0.580475	1.29642	none	12324	2.37225	1.0157	1.59965	9850	1.189	0.145249	0.993196	S324;0.999999;GPPVQDKASEKVSLGSQIDLQKKKRRAPAPP
COPB1	COPB_HUMAN	P53618	P53618	2	0	1	Phospho (STY)	AKSQGMALSLGDKINLSQK	-1.081	-0.0556374	-1.43382	none					291	-1.081	-0.0556374	-1.43382	S933;0.998049;GPDAAVTGHIRIRAKSQGMALSLGDKINLSQ
CPD	CBPD_HUMAN	O75976	O75976;O75976-2	2	0	1	Phospho (STY)	KSLLSHEFQDETDTEEETLYSSKH	-0.280721	0.0982008	-4.4727	none					3994	-0.280721	0.0982008	-4.4727	T1368;0.995846;TGSKKSLLSHEFQDETDTEEETLYSSKH___	T1370;0.996964;SKKSLLSHEFQDETDTEEETLYSSKH_____
CPD	CBPD_HUMAN	O75976	O75976;O75976-2	0	0	1	Phospho (STY)	SLLSHEFQDETDTEEETLYSSK	1.4108	0.831834	1.31366	none					6789	1.4108	0.831834	1.31366	T1368;0.995846;TGSKKSLLSHEFQDETDTEEETLYSSKH___	T1370;0.996964;SKKSLLSHEFQDETDTEEETLYSSKH_____
CPD	CBPD_HUMAN	O75976	O75976;O75976-2	1	0	1	Phospho (STY)	SLLSHEFQDETDTEEETLYSSKH	-0.643071	-0.307651	-0.753527	none					6790	-0.643071	-0.307651	-0.753527	T1368;0.995846;TGSKKSLLSHEFQDETDTEEETLYSSKH___	T1370;0.996964;SKKSLLSHEFQDETDTEEETLYSSKH_____
CPD	CBPD_HUMAN	O75976	O75976;O75976-2	1	0	2	2 Phospho (STY)	SLLSHEFQDETDTEEETLYSSKH	-0.0608463	0.0714111	-0.184031	none					6791	-0.0608463	0.0714111	-0.184031	T1368;0.995846;TGSKKSLLSHEFQDETDTEEETLYSSKH___	T1370;0.996964;SKKSLLSHEFQDETDTEEETLYSSKH_____
CREBBP	CBP_HUMAN	Q92793	Q92793-2;Q92793	0	0	1	Phospho (STY)	SPLSQGDSSAPSLPK	1.76354	1.04402	2.319	Cluster_5	9932	2.24104	1.10144	2.73078	6944	1.28603	0.986606	1.90722	S124;0.999517;SANMASLSAMGKSPLSQGDSSAPSLPKQAAS
CREBBP	CBP_HUMAN	Q92793	Q92793-2;Q92793	0	0	1	Phospho (STY)	EESTAASETTEGSQGDSK	-0.54589	1.22262	2.24896	none	2077	-0.54589	1.22262	2.24896					S1578;0.966324;RKKEESTAASETTEGSQGDSKNAKKKNNKKT
CREBBP	CBP_HUMAN	Q92793	Q92793-2;Q92793	2	0	1	Phospho (STY)	KKEESTAASETTEGSQGDSK	-0.395317	1.90615	3.2655	Cluster_2	5538	-0.395317	1.90615	3.2655					S1578;0.966324;RKKEESTAASETTEGSQGDSKNAKKKNNKKT
CREBBP	CBP_HUMAN	Q92793	Q92793-2;Q92793	1	2	1	2 Oxidation (M);Phospho (STY)	SEMMEEDLQGASQVKEETDIAEQK	0.103235	4.45389	4.63062	Cluster_1	9444	0.103235	4.45389	4.63062					S1030;0.997163;GEPRSEMMEEDLQGASQVKEETDIAEQKSEP
CRTC1	CRTC1_HUMAN	Q6UUV9	M0QXN6;M0QX46;Q6UUV9-3;Q6UUV9;Q6UUV9-2	1	1	2	2 Phospho (STY);Oxidation (M)	RTNSDSALHQSTMTPTQPESFSSGSQDVHQK	2.1012	-2.50748	1.80859	Cluster_4	9205	2.1012	-2.50748	1.80859					T149;0.776807;GTMYLSPPADTSWRRTNSDSALHQSTMTPTQ	S167;0.723641;DSALHQSTMTPTQPESFSSGSQDVHQKRVLL	S172;0.767298;QSTMTPTQPESFSSGSQDVHQKRVLLLTVPG
CRTC1	CRTC1_HUMAN	Q6UUV9	M0QXN6;M0QX46;Q6UUV9-3;Q6UUV9;Q6UUV9-2	0	1	2	2 Phospho (STY);Oxidation (M)	TNSDSALHQSTMTPTQPESFSSGSQDVHQK	1.14989	0.823071	0.473654	none	11020	1.14989	0.823071	0.473654					T149;0.776807;GTMYLSPPADTSWRRTNSDSALHQSTMTPTQ	S167;0.723641;DSALHQSTMTPTQPESFSSGSQDVHQKRVLL	S172;0.767298;QSTMTPTQPESFSSGSQDVHQKRVLLLTVPG
CRYBG1	AIM1_HUMAN	Q9Y4K1	A0A0J9YWL0	0	0	1	Phospho (STY)	TEGAQVDEPVVITPR	-0.327001	0.452221	-0.40366	none					7646	-0.327001	0.452221	-0.40366	T397;1;LSKTEGAQVDEPVVITPRAEDCGDWDDMEKR
CRYBG1	AIM1_HUMAN	Q9Y4K1	A0A0J9YWL0	1	0	1	Phospho (STY)	VLTLDIYLSKTEGAQVDEPVVITPR	-1.96457	-0.45266	-2.1139	Cluster_3					9742	-1.96457	-0.45266	-2.1139	T397;1;LSKTEGAQVDEPVVITPRAEDCGDWDDMEKR
CRYBG1	AIM1_HUMAN	Q9Y4K1	A0A0J9YWL0	2	0	2	2 Phospho (STY)	SRSQSSQLKQTDTSEEGSPR	-1.00467	0.702196	-1.08541	none					7079	-1.00467	0.702196	-1.08541	S168;0.629314;DVVASPKLPERESERSRSQSSQLKQTDTSEE	S170;0.527789;VASPKLPERESERSRSQSSQLKQTDTSEEGS
CSNK1D	KC1D_HUMAN	P48730	P48730-2	0	1	1	Oxidation (M);Phospho (STY)	MSTSQNSIPFEHHGK	2.74472	0.772031	1.85517	Cluster_4	7450	2.74472	0.772031	1.85517					S398;0.734497;SSDLTGRQDTSRMSTSQNSIPFEHHGK____
CTBP1	CTBP1_HUMAN	Q13363	Q13363-2;Q13363;H0Y8W7;H0Y8U5	0	0	1	Phospho (STY)	GAALDVHESEPFSFSQGPLK	1.55945	1.98039	2.81069	Cluster_2	3229	1.55945	1.98039	2.81069					S300;0.999844;RGAALDVHESEPFSFSQGPLKDAPNLICTPH
CTDP1	CTDP1_HUMAN	Q9Y5B0	A0A0J9YWJ4;K7EJD2;A0A0J9YWB6;A0A0A0MR03;Q9Y5B0-4;Q9Y5B0	0	0	1	Phospho (STY)	ELNGSEAATPR	0.691873	-0.182333	0.948453	none					1220	0.691873	-0.182333	0.948453	T391;0.993532;GLEKPARELNGSEAATPRDSPRPGKPDERDI
CTDSPL2	CTSL2_HUMAN	Q05D32	Q05D32-2;Q05D32;H0YMH7	0	1	1	Oxidation (M);Phospho (STY)	SQVNGEAGSYEMTNQHVK	0.193238	0.126713	0.199524	none	10065	0.193238	0.126713	0.199524					S104;1;AGEKPNKQISRVRRKSQVNGEAGSYEMTNQH
CTDSPL2	CTSL2_HUMAN	Q05D32	Q05D32-2;Q05D32;H0YMH7	0	0	1	Phospho (STY)	SQVNGEAGSYEMTNQHVK	1.05712	2.07101	2.08975	Cluster_1	10066	1.05712	2.07101	2.08975					S104;1;AGEKPNKQISRVRRKSQVNGEAGSYEMTNQH
CTDSPL2	CTSL2_HUMAN	Q05D32	H0YMH7;Q05D32-2;Q05D32;H0YNU2;H0YNW9	0	0	1	Phospho (STY)	DIDNNLITSTPR	-0.708613	-2.23234	-2.21592	Cluster_6					863	-0.708613	-2.23234	-2.21592	T86;0.999844;RSRIERDIDNNLITSTPRAGEKPNKQISRVR
CTDSPL2	CTSL2_HUMAN	Q05D32	H0YMH7;Q05D32-2;Q05D32	1	1	1	Oxidation (M);Phospho (STY)	KSQVNGEAGSYEMTNQHVK	0.784978	0.0997429	0.772148	none					4004	0.784978	0.0997429	0.772148	S104;1;AGEKPNKQISRVRRKSQVNGEAGSYEMTNQH
CTDSPL2	CTSL2_HUMAN	Q05D32	H0YMH7;Q05D32-2;Q05D32	1	0	1	Phospho (STY)	KSQVNGEAGSYEMTNQHVK	0.533551	-0.342331	0.324876	none					4005	0.533551	-0.342331	0.324876	S104;1;AGEKPNKQISRVRRKSQVNGEAGSYEMTNQH
CTDSPL2	CTSL2_HUMAN	Q05D32	H0YMH7;Q05D32-2;Q05D32	2	1	1	Oxidation (M);Phospho (STY)	RKSQVNGEAGSYEMTNQHVK	-0.032567	0.415977	-0.0480938	none					6089	-0.032567	0.415977	-0.0480938	S104;1;AGEKPNKQISRVRRKSQVNGEAGSYEMTNQH
CTDSPL2	CTSL2_HUMAN	Q05D32	Q05D32-2;Q05D32;H0YMH7	2	0	1	Phospho (STY)	RKSQVNGEAGSYEMTNQHVK	1.03347	-0.430335	0.692684	none	9029	2.01637	0.275644	1.27067	6090	0.0505819	-1.13631	0.114694	S104;1;AGEKPNKQISRVRRKSQVNGEAGSYEMTNQH
CTDSPL2	CTSL2_HUMAN	Q05D32	Q05D32-2;Q05D32;H0YMH7;H0YNU2;H0YNW9	0	0	1	Phospho (STY)	ASQQSNQIQTQR	-0.225673	0.489747	0.210339	none	799	-0.225673	0.489747	0.210339					S9;0.999801;_______MRLRTRKASQQSNQIQTQRTARAK
CTDSPL2	CTSL2_HUMAN	Q05D32	Q05D32-2;Q05D32;H0YMH7;H0YNU2;H0YNW9	1	0	1	Phospho (STY)	KASQQSNQIQTQR	0.29915	0.283039	-2.46525	none	5459	0.29915	0.283039	-2.46525					S9;0.999801;_______MRLRTRKASQQSNQIQTQRTARAK
CTNNA1	CTNA1_HUMAN	P35221	P35221;P35221-2;G3XAM7;P35221-3;E5RFM5;E5RJP7;E5RGD2	1	0	1	Phospho (STY)	MSASQLEALCPQVINAALALAAKPQSK	1.94456	0.372658	2.03367	Cluster_4	7429	2.40757	0.593037	2.53732	5135	1.48154	0.152279	1.53002	S453;0.750745;CSISNNEEGVKLVRMSASQLEALCPQVINAA	S455;0.794224;ISNNEEGVKLVRMSASQLEALCPQVINAALA
CTNNA1	CTNA1_HUMAN	P35221	P35221;P35221-2;G3XAM7;P35221-3;E5RFM5;E5RJP7;E5RGD2	1	1	1	Oxidation (M);Phospho (STY)	MSASQLEALCPQVINAALALAAKPQSK	1.39119	0.470051	1.36008	none					5136	1.39119	0.470051	1.36008	S453;0.750745;CSISNNEEGVKLVRMSASQLEALCPQVINAA	S455;0.794224;ISNNEEGVKLVRMSASQLEALCPQVINAALA
CTNNA1;CTNNA2	CTNA1_HUMAN	P35221	P35221;P35221-2;G3XAM7;P35221-3;A0A0A0MRI5;P26232-4;P26232-6;A0A0A0MTJ6;P26232-2;P26232-5;P26232;P26232-3	1	0	2	2 Phospho (STY)	SRTSVQTEDDQLIAGQSAR	0.869094	-0.198835	0.542867	none					7087	0.869094	-0.198835	0.542867	T654;0.859678;DDSDFEQEDYDVRSRTSVQTEDDQLIAGQSA;DDSDFETEDFDVRSRTSVQTEDDQLIAGQSA	S655;0.859678;DSDFEQEDYDVRSRTSVQTEDDQLIAGQSAR;DSDFETEDFDVRSRTSVQTEDDQLIAGQSAR	T658;0.999926;FEQEDYDVRSRTSVQTEDDQLIAGQSARAIM;FETEDFDVRSRTSVQTEDDQLIAGQSARAIM
CTNNA1;CTNNA2	CTNA1_HUMAN	P35221	P35221;P35221-2;G3XAM7;P35221-3;A0A0A0MRI5;P26232-4;P26232-6;A0A0A0MTJ6;P26232-2;P26232-5;P26232;P26232-3	1	0	3	3 Phospho (STY)	SRTSVQTEDDQLIAGQSAR	1.65038	0.173746	1.75489	Cluster_4					7088	1.65038	0.173746	1.75489	T654;0.859678;DDSDFEQEDYDVRSRTSVQTEDDQLIAGQSA;DDSDFETEDFDVRSRTSVQTEDDQLIAGQSA	S655;0.859678;DSDFEQEDYDVRSRTSVQTEDDQLIAGQSAR;DSDFETEDFDVRSRTSVQTEDDQLIAGQSAR	T658;0.999926;FEQEDYDVRSRTSVQTEDDQLIAGQSARAIM;FETEDFDVRSRTSVQTEDDQLIAGQSARAIM
CTNND1	CTND1_HUMAN	O60716	C9JZR2;O60716-24;O60716-23;O60716-21;O60716-19;O60716-22;O60716-20;O60716-16;O60716-18;O60716-15;O60716-17;O60716-13;O60716-11;O60716-14;O60716-12;O60716-10;O60716-8;O60716-9;O60716-7;O60716-5;O60716-3;O60716-6;O60716-4;O60716-2;O60716;O60716-32;O60716-31;O60716-29;O60716-27;O60716-30;O60716-28;O60716-26;O60716-25;H0YC95	0	0	1	Phospho (STY)	SQSSHSYDDSTLPLIDR	1.55882	0.266676	0.753957	none	10052	1.55882	0.266676	0.753957					S859;0.872234;WKKSDFQVNLNNASRSQSSHSYDDSTLPLID	S864;0.896867;FQVNLNNASRSQSSHSYDDSTLPLIDRNQKS
CTNND1	CTND1_HUMAN	O60716	C9JZR2;O60716-24;O60716-23;O60716-21;O60716-19;O60716-22;O60716-20;O60716-16;O60716-18;O60716-15;O60716-17;O60716-13;O60716-11;O60716-14;O60716-12;O60716-10;O60716-8;O60716-9;O60716-7;O60716-5;O60716-3;O60716-6;O60716-4;O60716-2;O60716;O60716-32;O60716-31;O60716-29;O60716-27;O60716-30;O60716-28;O60716-26;O60716-25;H0YC95	0	0	2	2 Phospho (STY)	SQSSHSYDDSTLPLIDR	1.60975	0.206273	1.45684	none	10053	1.60975	0.206273	1.45684					S859;0.872234;WKKSDFQVNLNNASRSQSSHSYDDSTLPLID	S864;0.896867;FQVNLNNASRSQSSHSYDDSTLPLIDRNQKS
CTTN	SRC8_HUMAN	Q14247	Q14247-3;Q14247;Q14247-2	0	0	1	Phospho (STY)	ASAGHAVSIAQDDAGADDWETDPDFVNDVSEK	0.648686	0.401196	0.576356	none					457	0.648686	0.401196	0.576356	T24;1;AVSIAQDDAGADDWETDPDFVNDVSEKEQRW
CTTN	SRC8_HUMAN	Q14247	Q14247-3;Q14247;Q14247-2	1	0	1	Phospho (STY)	ASAGHAVSIAQDDAGADDWETDPDFVNDVSEKEQR	-2.25074	-0.19749	-1.83372	Cluster_3					459	-2.25074	-0.19749	-1.83372	T24;1;AVSIAQDDAGADDWETDPDFVNDVSEKEQRW
CTTN	SRC8_HUMAN	Q14247	Q14247-3;Q14247;Q14247-2	0	0	1	Phospho (STY)	HCSQVDSVR	0.0319662	0.0712099	0.495625	none	4165	0.0319662	0.0712099	0.495625					S113;1;SAVGHEYQSKLSKHCSQVDSVRGFGGKFGVQ
CUX1	CASP_HUMAN	Q13948	P39880-6;P39880-4;P39880-5;P39880-2;P39880;P39880-3;P39880-9;Q13948-9;Q13948-10;Q13948-2;Q13948	1	1	1	Oxidation (M);Phospho (STY)	SMEFAPSEGAGTQDAAKPLEVLLLEK	3.48021	2.19377	3.48669	Cluster_4	9828	3.48021	2.19377	3.48669					T385;0.925177;NILKSMEFAPSEGAGTQDAAKPLEVLLLEKN
CUX1	CUX1_HUMAN	P39880	P39880-6;P39880-4;P39880-5;P39880-2;P39880;P39880-3	0	0	1	Phospho (STY)	ELFIEEIQAGSQGQAGASDSPSAR	0.48612	2.58095	2.09999	Cluster_1					1207	0.48612	2.58095	2.09999	S1312;1;SRIRRELFIEEIQAGSQGQAGASDSPSARSG
CUX1	CUX1_HUMAN	P39880	P39880-6;P39880-4;P39880-5;P39880-2;P39880;P39880-3	0	0	1	Phospho (STY)	IFGHYVLGLSQGSVSEILAR	0.797093	0.542468	1.37492	none					3226	0.797093	0.542468	1.37492	S582;0.998017;HNIGQRIFGHYVLGLSQGSVSEILARPKPWN
CUX1	CUX1_HUMAN	P39880	P39880-6;P39880-4;P39880-5;P39880-2;P39880;P39880-3	1	0	3	3 Phospho (STY)	RHSSVSDSQPCEPPSVGTEYSQGASPQPQHQLK	0.10031	0.0524521	0.229855	none					6060	0.10031	0.0524521	0.229855	S1215;0.795263;DMKRMEKKAYMKRRHSSVSDSQPCEPPSVGT	T1230;0.797501;SSVSDSQPCEPPSVGTEYSQGASPQPQHQLK	S1233;0.866293;SDSQPCEPPSVGTEYSQGASPQPQHQLKKPR	S1237;0.96382;PCEPPSVGTEYSQGASPQPQHQLKKPRVVLA
CUX1	CUX1_HUMAN	P39880	P39880-6;P39880-4;P39880-5;P39880-2;P39880;P39880-3	0	0	2	2 Phospho (STY)	HSSVSDSQPCEPPSVGTEYSQGASPQPQHQLK	0.783791	-0.957588	-0.536022	none					2988	0.783791	-0.957588	-0.536022	S1233;0.866293;SDSQPCEPPSVGTEYSQGASPQPQHQLKKPR	S1237;0.96382;PCEPPSVGTEYSQGASPQPQHQLKKPRVVLA
CUX1	CUX1_HUMAN	P39880	P39880-6;P39880-4;P39880-5;P39880-2;P39880;P39880-3	2	0	2	2 Phospho (STY)	HSSVSDSQPCEPPSVGTEYSQGASPQPQHQLKKPR	-4.16383	-1.18189	-4.24033	Cluster_3					2989	-4.16383	-1.18189	-4.24033	S1233;0.866293;SDSQPCEPPSVGTEYSQGASPQPQHQLKKPR	S1237;0.96382;PCEPPSVGTEYSQGASPQPQHQLKKPRVVLA
CUX1	CUX1_HUMAN	P39880	P39880-6;P39880-4;P39880-5;P39880-2;P39880;P39880-3	1	0	2	2 Phospho (STY)	RHSSVSDSQPCEPPSVGTEYSQGASPQPQHQLK	1.92766	-0.0913172	0.884214	none					6059	1.92766	-0.0913172	0.884214	S1233;0.866293;SDSQPCEPPSVGTEYSQGASPQPQHQLKKPR	S1237;0.96382;PCEPPSVGTEYSQGASPQPQHQLKKPRVVLA
CWC15	CWC15_HUMAN	Q9P013	Q9P013	1	0	1	Phospho (STY)	GKGEGDLSQLSK	0.34335	0.11981	-0.0439672	none					2100	0.34335	0.11981	-0.0439672	S24;0.99996;FEPARGGRGKGEGDLSQLSKQYSSRDLPSHT
CWC27	CWC27_HUMAN	Q6UX04	D6REK3;Q6UX04-2;Q6UX04	1	1	1	Oxidation (M);Phospho (STY)	NFSLLSFGEEAEEEEEEVNRVSQSMK	0.21983	2.07934	1.96494	Cluster_1	7671	0.21983	2.07934	1.96494					S222;0.873982;FGEEAEEEEEEVNRVSQSMKGKSKSSHDLLK
DAP3	RT29_HUMAN	P51398	V9GZ03;P51398-2;P51398-3;P51398;V9GZ61;V9GYC9;V9GYA7;V9GYJ9	1	0	1	Phospho (STY)	NDWHGGAIVSALSQTGSLFKPR	0.145658	0.16037	0.514612	none					5262	0.145658	0.16037	0.514612	S311;0.910031;MMKNDWHGGAIVSALSQTGSLFKPRKAYLPQ
DAP3	RT29_HUMAN	P51398	V9GZ61;V9GYC9;V9GYA7;V9GZ03;V9GYJ9;P51398-2;P51398-3;P51398	0	0	1	Phospho (STY)	NDWHGGAIVSALSQTGSLFK	0.653319	0.0839548	1.041	none	7598	0.653319	0.0839548	1.041					S311;0.880776;MMKNDWHGGAIVSALSQTGSLFKPRKAYLPQ
DAXX	DAXX_HUMAN	Q9UER7	Q9UER7-3;Q9UER7-5;Q9UER7-4;Q9UER7-2;Q9UER7	0	1	1	Oxidation (M);Phospho (STY)	LQGTSSHSADTPEASLDSGEGPSGMASQGCPSASR	-1.02062	1.86111	1.11108	none					4625	-1.02062	1.86111	1.11108	S424;0.99595;PEASLDSGEGPSGMASQGCPSASRAETDDED
DAXX	DAXX_HUMAN	Q9UER7	Q9UER7-3;Q9UER7-5;Q9UER7-4;Q9UER7-2;Q9UER7	0	0	1	Phospho (STY)	LQGTSSHSADTPEASLDSGEGPSGMASQGCPSASR	-1.02374	1.61851	0.997068	none					4626	-1.02374	1.61851	0.997068	S424;0.99595;PEASLDSGEGPSGMASQGCPSASRAETDDED
DBN1	DREB_HUMAN	Q16643	Q16643;Q16643-3;Q16643-2	0	0	1	Phospho (STY)	EGTQASEGYFSQSQEEEFAQSEELCAK	0.523256	0.101237	-0.277696	none	2156	0.523256	0.101237	-0.277696					S601;0.56359;TQKEGTQASEGYFSQSQEEEFAQSEELCAKA
DCK	DCK_HUMAN	P27707	D6RFG8;P27707;D6RCP9	0	1	1	Oxidation (M);Phospho (STY)	WCNVQSTQDEFEELTMSQK	-0.314471	1.22368	0.4231	none	12598	-0.314471	1.22368	0.4231					S74;0.999989;CNVQSTQDEFEELTMSQKNGGNVLQMMYEKP
DCK	DCK_HUMAN	P27707	D6RFG8;P27707;D6RCP9	0	0	1	Phospho (STY)	WCNVQSTQDEFEELTMSQK	-0.621174	0.313442	0.48986	none	12599	-0.621174	0.313442	0.48986					S74;0.999989;CNVQSTQDEFEELTMSQKNGGNVLQMMYEKP
DCP1A	DCP1A_HUMAN	Q9NPI6	Q9NPI6-2;Q9NPI6	1	1	1	Oxidation (M);Phospho (STY)	NSTMMQAVKTTPR	0.413944	-0.279788	0.25068	none					5527	0.413944	-0.279788	0.25068	T348;0.999394;PSLPRNSTMMQAVKTTPRQRSPLLNQPVPEL
DCP1A	DCP1A_HUMAN	Q9NPI6	Q9NPI6-2;Q9NPI6	1	0	1	Phospho (STY)	NSTMMQAVKTTPR	0.196272	-0.667368	-0.655235	none					5528	0.196272	-0.667368	-0.655235	T348;0.999394;PSLPRNSTMMQAVKTTPRQRSPLLNQPVPEL
DCP1A	DCP1A_HUMAN	Q9NPI6	Q9NPI6-2;Q9NPI6	1	2	1	2 Oxidation (M);Phospho (STY)	NSTMMQAVKTTPR	0.273154	0.293231	0.662571	none					5529	0.273154	0.293231	0.662571	T348;0.999394;PSLPRNSTMMQAVKTTPRQRSPLLNQPVPEL
DCTN1	DCTN1_HUMAN	Q14203	Q14203-2;Q14203-6;Q14203;E7EWF7;E7EX90;Q14203-5;Q14203-3;Q14203-4	1	0	1	Phospho (STY)	KTSQLLETLNQLSTHTHVVDITR	-5.49409	0.22925	-0.186878	none					4029	-5.49409	0.22925	-0.186878	S1153;0.730873;GPGSELPAGALYRKTSQLLETLNQLSTHTHV
DDX11;DDX11L8	D11L8_HUMAN	A8MPP1	Q96FC9-4;Q96FC9-3;Q96FC9-2;A8MPP1;Q96FC9	0	0	1	Phospho (STY)	QNPNTQSLSQTGTELK	-0.655472	1.72754	0.722246	none	8658	-0.655472	1.72754	0.722246					S471;0.75649;VLGGNIKQNPNTQSLSQTGTELKTINDFLFQ
DDX11;DDX11L8;DDX12P	D11L8_HUMAN	A8MPP1	F5GXJ8;F6WZM0;F5H235;C9K0E8;B4DMS8;Q96FC9-4;Q96FC9-3;Q96FC9-2;A8MPP1;Q92771;Q96FC9	0	0	1	Phospho (STY)	THSQLAQFVHEVK	-0.490464	1.23566	-0.0889778	none					8035	-0.490464	1.23566	-0.0889778	S239;0.973981;EEEHITKIYYCSRTHSQLAQFVHEVKKSP__
DEF6	DEFI6_HUMAN	Q9H4E7	Q9H4E7	1	0	1	Phospho (STY)	WGSQGNRTPSPNSNEQQK	-2.19692	-0.266736	-2.40817	Cluster_3					10028	-2.19692	-0.266736	-2.40817	S590;0.999999;LAHRDSSLKRLTRWGSQGNRTPSPNSNEQQK	T595;0.999971;SSLKRLTRWGSQGNRTPSPNSNEQQKSLNGG	S597;0.988177;LKRLTRWGSQGNRTPSPNSNEQQKSLNGGDE
DEF6	DEFI6_HUMAN	Q9H4E7	Q9H4E7	1	0	2	2 Phospho (STY)	WGSQGNRTPSPNSNEQQK	-0.711508	-0.16928	-2.4846	none					10029	-0.711508	-0.16928	-2.4846	S590;0.999999;LAHRDSSLKRLTRWGSQGNRTPSPNSNEQQK	T595;0.999971;SSLKRLTRWGSQGNRTPSPNSNEQQKSLNGG	S597;0.988177;LKRLTRWGSQGNRTPSPNSNEQQKSLNGGDE
DEF6	DEFI6_HUMAN	Q9H4E7	Q9H4E7	1	0	3	3 Phospho (STY)	WGSQGNRTPSPNSNEQQK	0.309222	0.51827	-0.358962	none					10030	0.309222	0.51827	-0.358962	S590;0.999999;LAHRDSSLKRLTRWGSQGNRTPSPNSNEQQK	T595;0.999971;SSLKRLTRWGSQGNRTPSPNSNEQQKSLNGG	S597;0.988177;LKRLTRWGSQGNRTPSPNSNEQQKSLNGGDE
DHCR7	DHCR7_HUMAN	Q9UBM7	E9PRL8;E9PQ71;E9PIP9;E9PJ54;E9PM00;Q9UBM7	0	0	1	Phospho (STY)	TASQGQWGR	0.5087	0.0113382	0.159883	none					7487	0.5087	0.0113382	0.159883	S25;0.997969;PKAKSLDGVTNDRTASQGQWGRAWEVDWFSL
DHX9	DHX9_HUMAN	Q08211	Q08211	0	0	1	Phospho (STY)	YQILPLHSQIPR	0.871181	0.177224	0.520954	none					10388	0.871181	0.177224	0.520954	S688;1;NPHFGSHRYQILPLHSQIPREEQRKVFDPVP
DHX9	DHX9_HUMAN	Q08211	Q08211	1	0	1	Phospho (STY)	YQILPLHSQIPREEQR	-1.27717	-0.0427837	-1.33652	none					10390	-1.27717	-0.0427837	-1.33652	S688;1;NPHFGSHRYQILPLHSQIPREEQRKVFDPVP
DIAPH1	DIAP1_HUMAN	O60610	H9KV28;A0A0G2JH68;O60610-2;O60610-3;O60610	0	0	1	Phospho (STY)	LVAEDLSQDCFWTK	0.709373	-0.202657	0.217618	none	6953	1.38611	0.101679	0.778802	4817	0.0326405	-0.506993	-0.343566	S793;0.999977;QLRRPNWSKLVAEDLSQDCFWTKVKEDRFEN
DISP2	DISP2_HUMAN	A7MBM2	A7MBM2	1	0	1	Phospho (STY)	ARQDSQGEEAEPLPASPEAPAHSPK	-0.259391	0.0821319	-0.523064	none	755	0.787858	0.574562	-0.0040617	447	-1.30664	-0.410298	-1.04207	S1252;1;YKQAGPSPKTRARQDSQGEEAEPLPASPEAP	S1263;1;ARQDSQGEEAEPLPASPEAPAHSPKAKAADP	S1270;1;EEAEPLPASPEAPAHSPKAKAADPPDGFCSS
DISP2	DISP2_HUMAN	A7MBM2	A7MBM2	1	0	2	2 Phospho (STY)	ARQDSQGEEAEPLPASPEAPAHSPK	-0.973727	0.447137	-1.15262	none	756	-0.16336	0.801283	-0.578175	448	-1.78409	0.0929909	-1.72706	S1252;1;YKQAGPSPKTRARQDSQGEEAEPLPASPEAP	S1263;1;ARQDSQGEEAEPLPASPEAPAHSPKAKAADP	S1270;1;EEAEPLPASPEAPAHSPKAKAADPPDGFCSS
DISP2	DISP2_HUMAN	A7MBM2	A7MBM2	1	0	3	3 Phospho (STY)	ARQDSQGEEAEPLPASPEAPAHSPK	-3.16533	0.259926	-3.14005	Cluster_3	757	-3.13165	0.324381	-2.90197	449	-3.199	0.195471	-3.37812	S1252;1;YKQAGPSPKTRARQDSQGEEAEPLPASPEAP	S1263;1;ARQDSQGEEAEPLPASPEAPAHSPKAKAADP	S1270;1;EEAEPLPASPEAPAHSPKAKAADPPDGFCSS
DISP2	DISP2_HUMAN	A7MBM2	A7MBM2	0	0	1	Phospho (STY)	QDSQGEEAEPLPASPEAPAHSPK	-0.442028	0.287285	-0.484623	none	8396	-0.216408	0.727051	-0.298159	5689	-0.667648	-0.15248	-0.671088	S1252;1;YKQAGPSPKTRARQDSQGEEAEPLPASPEAP	S1263;1;ARQDSQGEEAEPLPASPEAPAHSPKAKAADP	S1270;1;EEAEPLPASPEAPAHSPKAKAADPPDGFCSS
DISP2	DISP2_HUMAN	A7MBM2	A7MBM2	0	0	2	2 Phospho (STY)	QDSQGEEAEPLPASPEAPAHSPK	-1.69028	0.303465	-1.72041	Cluster_3	8397	-1.09027	0.585987	-1.31814	5690	-2.29028	0.0209436	-2.12268	S1252;1;YKQAGPSPKTRARQDSQGEEAEPLPASPEAP	S1263;1;ARQDSQGEEAEPLPASPEAPAHSPKAKAADP	S1270;1;EEAEPLPASPEAPAHSPKAKAADPPDGFCSS
DISP2	DISP2_HUMAN	A7MBM2	A7MBM2	0	0	3	3 Phospho (STY)	QDSQGEEAEPLPASPEAPAHSPK	-1.93878	0.335503	-2.37407	Cluster_3	8398	-1.93878	0.335503	-2.37407					S1252;1;YKQAGPSPKTRARQDSQGEEAEPLPASPEAP	S1263;1;ARQDSQGEEAEPLPASPEAPAHSPKAKAADP	S1270;1;EEAEPLPASPEAPAHSPKAKAADPPDGFCSS
DLGAP5	DLGP5_HUMAN	Q15398	Q15398-3;Q15398;Q15398-1	0	1	2	2 Phospho (STY);Oxidation (M)	TYQVTPMTPR	-1.17198	-3.66072	-2.53835	Cluster_4					9390	-1.17198	-3.66072	-2.53835	T326;0.999998;DFMFQPLDGLKTYQVTPMTPRSANAFLTPSY	T329;1;FQPLDGLKTYQVTPMTPRSANAFLTPSYTWT
DLGAP5	DLGP5_HUMAN	Q15398	Q15398-3;Q15398;Q15398-1	0	0	1	Phospho (STY)	TYQVTPMTPR	-1.18035	-0.910609	-2.25281	none					9391	-1.18035	-0.910609	-2.25281	T326;0.999998;DFMFQPLDGLKTYQVTPMTPRSANAFLTPSY	T329;1;FQPLDGLKTYQVTPMTPRSANAFLTPSYTWT
DNAJC30	DJC30_HUMAN	Q96LL9	Q96LL9	0	0	1	Phospho (STY)	TYSQGDCSYSR	-0.562566	0.11839	-0.482059	none					9399	-0.562566	0.11839	-0.482059	S39;0.999984;PQNSAPSLGLGARTYSQGDCSYSRTALYDLL
DNMBP	DNMBP_HUMAN	Q6XZF7	Q6XZF7;Q6XZF7-2	1	0	1	Phospho (STY)	DVKQPTATPR	-1.82777	-0.956939	-0.888356	none					1035	-1.82777	-0.956939	-0.888356	T1462;0.975073;GDSADVARDVKQPTATPRSYRNFRHPEIVGY
DNTTIP2	TDIF2_HUMAN	Q5QJE6	J3KP30;Q5QJE6	0	0	1	Phospho (STY)	LYTSAPNTSQGK	0.209512	-1.79078	-1.21018	none	7125	0.512028	-1.09221	-1.06303	4948	-0.0930033	-2.48934	-1.35733	T433;0.767216;VDFECDTKLYTSAPNTSQGKDNSVLLVLSSD	S434;0.771554;DFECDTKLYTSAPNTSQGKDNSVLLVLSSDE
DOCK1	DOCK1_HUMAN	Q14185	A0A096LNH6;Q14185	0	1	1	Oxidation (M);Phospho (STY)	SQVMNVIGSER	2.18841	1.83121	2.11679	Cluster_4	10064	2.18841	1.83121	2.11679					S1743;0.999993;ILSETISPLRPQRPKSQVMNVIGSERRFSVS
DOCK1	DOCK1_HUMAN	Q14185	A0A096LNH6;Q14185	0	0	1	Phospho (STY)	FSVSPSSPSSQQTPPPVTPR	-1.58449	0.651061	-1.26565	none					1708	-1.58449	0.651061	-1.26565	T1772;1;VSPSSPSSQQTPPPVTPRAKLSFSMQSSLEL
DOCK1	DOCK1_HUMAN	Q14185	A0A096LNH6;Q14185	1	0	1	Phospho (STY)	RFSVSPSSPSSQQTPPPVTPR	-1.68189	0.639659	-1.29575	none					6009	-1.68189	0.639659	-1.29575	T1772;1;VSPSSPSSQQTPPPVTPRAKLSFSMQSSLEL
DOCK1	DOCK1_HUMAN	Q14185	A0A096LNH6;Q14185	1	0	2	2 Phospho (STY)	RFSVSPSSPSSQQTPPPVTPR	-2.33309	0.139069	-1.34996	none					6010	-2.33309	0.139069	-1.34996	T1767;0.948487;ERRFSVSPSSPSSQQTPPPVTPRAKLSFSMQ	T1772;1;VSPSSPSSQQTPPPVTPRAKLSFSMQSSLEL
DOCK7	DOCK7_HUMAN	Q96N67	H0Y7L2;Q96N67-4;Q96N67-3;Q96N67-5;Q96N67-2;Q96N67-6;Q96N67	0	0	2	2 Phospho (STY)	SPSGSAFGSQENLR	1.81003	0.3447	0.82527	none	9947	1.81003	0.3447	0.82527					S1430;0.996731;ARQEMVRRSRGQLERSPSGSAFGSQENLRWR	S1438;0.999985;SRGQLERSPSGSAFGSQENLRWRKDMTHWRQ
DOCK7	DOCK7_HUMAN	Q96N67	Q96N67-4;Q96N67-3;Q96N67-2;Q96N67-6;H0Y7L2	1	0	2	2 Phospho (STY)	GQLERSPSGSAFGSQENLR	0.80164	-0.569607	-0.131376	none					2264	0.80164	-0.569607	-0.131376	S1421;0.974126;ARQEMVRRSRGQLERSPSGSAFGSQENLRWR	S1429;0.999992;SRGQLERSPSGSAFGSQENLRWRKDMTHWRQ
DOCK7	DOCK7_HUMAN	Q96N67	Q96N67-4;Q96N67-3;Q96N67-2;Q96N67-6;H0Y7L2	2	0	2	2 Phospho (STY)	SRGQLERSPSGSAFGSQENLR	-0.46169	-2.20314	-0.979072	none					7058	-0.46169	-2.20314	-0.979072	S1421;0.974126;ARQEMVRRSRGQLERSPSGSAFGSQENLRWR	S1429;0.999992;SRGQLERSPSGSAFGSQENLRWRKDMTHWRQ
DOCK7	DOCK7_HUMAN	Q96N67	Q96N67-4;Q96N67-3;Q96N67-2;Q96N67-6;A0A0C4DGY6;Q96N67-5;Q96N67;Q96N67-7	0	1	2	2 Phospho (STY);Oxidation (M)	SMSIDDTPR	1.37473	-0.44962	1.73688	none					6871	1.37473	-0.44962	1.73688	S180;0.968012;DGNSYQDDQDDLKRRSMSIDDTPRGSWACSI	T186;0.999996;DDQDDLKRRSMSIDDTPRGSWACSIFDLKNS
DOCK7	DOCK7_HUMAN	Q96N67	Q96N67-4;Q96N67-3;Q96N67-2;Q96N67-6;A0A0C4DGY6;Q96N67-5;Q96N67;Q96N67-7	1	1	2	2 Phospho (STY);Oxidation (M)	SMSIDDTPRGSWACSIFDLK	-0.00277328	0.190288	0.493562	none					6872	-0.00277328	0.190288	0.493562	S180;0.968012;DGNSYQDDQDDLKRRSMSIDDTPRGSWACSI	T186;0.999996;DDQDDLKRRSMSIDDTPRGSWACSIFDLKNS
DOCK7	DOCK7_HUMAN	Q96N67	Q96N67-4;Q96N67-3;Q96N67-2;Q96N67-6;A0A0C4DGY6;Q96N67-5;Q96N67;Q96N67-7	1	1	1	Oxidation (M);Phospho (STY)	SMSIDDTPRGSWACSIFDLK	-0.615092	-0.745243	-0.860782	none					6873	-0.615092	-0.745243	-0.860782	S180;0.968012;DGNSYQDDQDDLKRRSMSIDDTPRGSWACSI	T186;0.999996;DDQDDLKRRSMSIDDTPRGSWACSIFDLKNS
DOCK9	DOCK9_HUMAN	Q9BZ29	A0A0D9SF41;A0A0A0MT38;A0A088AWN3;A0A0A0MRA7;Q9BZ29-3;Q9BZ29;Q9BZ29-4	1	0	1	Phospho (STY)	MSQPPLLPASAETRK	-2.41043	-0.268714	-1.7337	Cluster_3	7441	-2.41043	-0.268714	-1.7337					S2;0.999952;______________MSQPPLLPASAETRKFT
DSP	DESP_HUMAN	P15924	P15924-2;P15924-3;P15924	2	0	1	Phospho (STY)	KQVQTSQKNTLR	0.682304	0.102628	0.882825	none					3965	0.682304	0.102628	0.882825	T2460;0.999989;PLKEKKKQVQTSQKNTLRKRRVVIVDPETNK
DSP	DESP_HUMAN	P15924	P15924-2;P15924-3;P15924	1	0	1	Phospho (STY)	QVQTSQKNTLR	-0.284683	-0.844856	0.479764	none					5915	-0.284683	-0.844856	0.479764	T2460;0.999989;PLKEKKKQVQTSQKNTLRKRRVVIVDPETNK
DUSP12	DUS12_HUMAN	Q9UNI6	Q9UNI6	1	0	1	Phospho (STY)	ILPVLGSQTGKI	0.585241	1.10983	1.08179	none	5088	1.2135	1.25399	1.40764	3390	-0.0430145	0.965666	0.755948	S335;0.986335;HKNRVDEMKILPVLGSQTGKI__________
DVL1	DVL1_HUMAN	O14640	A0A087WWA7;O14640-2;O14640	0	0	2	2 Phospho (STY)	VVSWLVLAEGAHSDAGSQGTDSHTDLPPPLER	0.0952635	0.475849	-0.326687	none					9934	0.0952635	0.475849	-0.326687	S89;0.9448;NGRVVSWLVLAEGAHSDAGSQGTDSHTDLPP	S93;0.809797;VSWLVLAEGAHSDAGSQGTDSHTDLPPPLER
ECI1;DCI	ECI1_HUMAN	P42126	H3BS70;Q96DC0;P42126-2;P42126	1	0	1	Phospho (STY)	ATASRLVTQR	-1.22821	-0.00255013	-0.879468	none					510	-1.22821	-0.00255013	-0.879468	T268;0.910623;LTKAMMRKATASRLVTQRDADVQNFVSFISK
EDC4	EDC4_HUMAN	Q6P2E9	Q6P2E9;Q6P2E9-2	1	0	2	2 Phospho (STY)	TRSPDVISSASTALSQDIPEIASEALSR	0.166323	-0.18882	-0.0186977	none	11200	0.166323	-0.18882	-0.0186977					S729;0.571788;VEPLGLPQASPSRTRSPDVISSASTALSQDI	S741;0.996068;RTRSPDVISSASTALSQDIPEIASEALSRGF
EEF1G	EF1G_HUMAN	P26641	P26641;P26641-2	0	0	1	Phospho (STY)	GQELAFPLSPDWQVDYESYTWR	0.0579777	-0.110645	-0.338695	none					2257	0.0579777	-0.110645	-0.338695	T398;0.955442;AFPLSPDWQVDYESYTWRKLDPGSEETQTLV
EEPD1	EEPD1_HUMAN	Q7L9B9	Q7L9B9	0	0	1	Phospho (STY)	DLLAEQQPHHLATAVPLTPR	-0.04457	-0.397729	-0.672634	none					906	-0.04457	-0.397729	-0.672634	T134;0.998924;LAEQQPHHLATAVPLTPRVNINTATPAQLMS
EFR3A	EFR3A_HUMAN	Q14156	Q14156-3;Q14156-2;Q14156	0	0	1	Phospho (STY)	VPVFGTSTHTLDISQLGDLGTR	-0.066679	-1.69553	-0.787767	none					9802	-0.066679	-1.69553	-0.787767	S422;0.995516;GKVPVFGTSTHTLDISQLGDLGTRRIQIMLL
EHBP1L1	EH1L1_HUMAN	Q8N3D4	Q8N3D4	2	0	2	2 Phospho (STY)	CRGTPEAPPRGSQGR	-0.753237	-0.513151	-1.52195	none					737	-0.753237	-0.513151	-1.52195	T454;1;GPEATGVMPEARCRGTPEAPPRGSQGRLGVR	S462;1;PEARCRGTPEAPPRGSQGRLGVRTRDEAPSG
EHBP1L1	EH1L1_HUMAN	Q8N3D4	Q8N3D4	1	0	1	Phospho (STY)	GTPEAPPRGSQGR	-0.360455	-0.154254	-0.697109	none					2373	-0.360455	-0.154254	-0.697109	T454;1;GPEATGVMPEARCRGTPEAPPRGSQGRLGVR	S462;1;PEARCRGTPEAPPRGSQGRLGVRTRDEAPSG
EHMT2	EHMT2_HUMAN	Q96KQ7	A0A0G2JRR0;Q96KQ7-2;A0A0G2JIS2;A2ABF8;A0A0G2JIR1	1	0	2	2 Phospho (STY)	GVSNDTSSLETERGFEELPLCSCR	0.499055	0.509353	0.678515	none					2420	0.499055	0.509353	0.678515	S379;0.957322;PPRAKEPRGVSNDTSSLETERGFEELPLCSC	T382;0.974846;AKEPRGVSNDTSSLETERGFEELPLCSCRME
EIF2A	EIF2A_HUMAN	Q9BY44	F8WAE5;Q9BY44-2;Q9BY44-4;Q9BY44-3;Q9BY44	1	0	1	Phospho (STY)	SDKSPDLAPTPAPQSTPR	-0.513124	-2.01368	-1.35228	none					6357	-0.513124	-2.01368	-1.35228	T518;0.836409;SDKSPDLAPTPAPQSTPRNTVSQSISGDPEI
EIF2S1	IF2A_HUMAN	P05198	P05198	0	0	1	Phospho (STY)	VVTDTDETELAR	-0.435309	-0.191069	-0.557272	none					9936	-0.435309	-0.191069	-0.557272	T279;0.999985;EKRGVFNVQMEPKVVTDTDETELARQMERLE
EIF2S3L;EIF2S3	IF2G_HUMAN	P41091	F8W810;Q2VIR3-2;Q2VIR3;P41091;H7BZU1	0	0	1	Phospho (STY)	AISGVHTVR	1.08433	-0.287924	0.94961	none					268	1.08433	-0.287924	0.94961	T66;0.999987;AHGKSTVVKAISGVHTVRFKNELERNITIKL
EIF3B	EIF3B_HUMAN	P55884	P55884;P55884-2	0	0	1	Phospho (STY)	GTQGVVTNFEIFR	1.24563	1.15626	0.762418	none					2379	1.24563	1.15626	0.762418	T537;1;NGDYLCVKVDRTPKGTQGVVTNFEIFRMREK
EIF4B	IF4B_HUMAN	P23588	E7EX17;P23588;P23588-2	1	0	2	2 Phospho (STY)	SRTGSESSQTGTSTTSSR	-2.63598	-1.5693	-3.10404	Cluster_3					7082	-2.63598	-1.5693	-3.10404	T420;0.990986;PSWRSEETQERERSRTGSESSQTGTSTTSSR	S422;0.99985;WRSEETQERERSRTGSESSQTGTSTTSSRSK	S425;0.997691;EETQERERSRTGSESSQTGTSTTSSRSKSDQ	T427;0.946362;TQERERSRTGSESSQTGTSTTSSRSKSDQDA
EIF4EBP1	4EBP1_HUMAN	Q13541	Q13541	0	1	1	Oxidation (M);Phospho (STY)	DLPTIPGVTSPSSDEPPMEASQSHLR	1.56205	1.64962	2.50233	Cluster_2	1560	1.56205	1.64962	2.50233					S94;0.819422;PGVTSPSSDEPPMEASQSHLRNSPEDKRAGG
EIF4EBP1	4EBP1_HUMAN	Q13541	Q13541	1	1	1	Oxidation (M);Phospho (STY)	RAGGEESQFEMDI	2.1062	1.46542	2.08709	Cluster_4	8872	2.1062	1.46542	2.08709					S112;1;HLRNSPEDKRAGGEESQFEMDI_________
EIF4EBP1	4EBP1_HUMAN	Q13541	Q13541	1	0	1	Phospho (STY)	RAGGEESQFEMDI	1.96267	0.694584	1.93861	Cluster_4	8873	1.96267	0.694584	1.93861					S112;1;HLRNSPEDKRAGGEESQFEMDI_________
EIF4G2	IF4G2_HUMAN	P78344	D3DQV9;P78344	0	0	1	Phospho (STY)	SQGLSQLYHNQSQGLLSQLQGQSK	0.352067	-0.0104775	0.216678	none	10010	0.861921	0.319317	0.602396	7007	-0.157788	-0.340272	-0.16904	S443;0.987866;KFMKSQGLSQLYHNQSQGLLSQLQGQSKDMP
ELAVL1	ELAV1_HUMAN	Q15717	Q15717;Q15717-2	0	0	1	Phospho (STY)	NVALLSQLYHSPAR	-0.356459	-0.0535297	-0.0630417	none					5554	-0.356459	-0.0535297	-0.0630417	S197;0.999128;KFAANPNQNKNVALLSQLYHSPARRFGGPVH
ELAVL1	ELAV1_HUMAN	Q15717	Q15717;Q15717-2	1	0	1	Phospho (STY)	NVALLSQLYHSPARR	-1.70956	-0.115957	-2.20308	Cluster_3					5556	-1.70956	-0.115957	-2.20308	S197;0.999128;KFAANPNQNKNVALLSQLYHSPARRFGGPVH
EMD	EMD_HUMAN	P50402	P50402;Q5HY57	0	0	1	Phospho (STY)	GYNDDYYEESYFTTR	0.240962	-0.341743	0.0558891	none					2482	0.240962	-0.341743	0.0558891	T101;0.82824;QSKGYNDDYYEESYFTTRTYGEPESAGPSRA
ENAH	ENAH_HUMAN	Q8N8S7	A0A075B6E5;Q8N8S7-3;Q8N8S7-2;Q8N8S7	1	0	1	Phospho (STY)	QNSQLPAQVQNGPSQEELEIQRR	0.150715	0.0395851	-0.46499	none					5837	0.150715	0.0395851	-0.46499	S125;1;NLRCIFCGPTLPRQNSQLPAQVQNGPSQEEL
ENAH	ENAH_HUMAN	Q8N8S7	Q8N8S7-3;Q8N8S7-2;Q8N8S7;A0A075B6E5	0	0	1	Phospho (STY)	QNSQLPAQVQNGPSQEELEIQR	1.64712	0.104589	1.16837	none	8661	2.11227	0.193357	1.33683	5836	1.18197	0.0158205	0.999914	S125;1;VLNSQETGPTLPRQNSQLPAQVQNGPSQEEL
EP400	EP400_HUMAN	Q96L91	A0A0A0MR80;Q96L91-4;Q96L91-3;Q96L91-5;Q96L91-2;Q96L91	0	0	1	Phospho (STY)	ASISLTDDEVDDEEETIEEEEANEGVVDHQTELSNLAK	2.04619	0.0812111	1.2	none					475	2.04619	0.0812111	1.2	T945;0.946014;DSGMSGRKRKASISLTDDEVDDEEETIEEEE
EP400	EP400_HUMAN	Q96L91	A0A0A0MR80;Q96L91-4;Q96L91-3;Q96L91-5;Q96L91-2;Q96L91	1	0	1	Phospho (STY)	KASISLTDDEVDDEEETIEEEEANEGVVDHQTELSNLAK	1.64718	0.18515	0.769453	none					3650	1.64718	0.18515	0.769453	T945;0.946014;DSGMSGRKRKASISLTDDEVDDEEETIEEEE
EP400	EP400_HUMAN	Q96L91	A0A0A0MR80;Q96L91-4;Q96L91-3;Q96L91-5;Q96L91-2;Q96L91	0	0	2	2 Phospho (STY)	ASISLTDDEVDDEEETIEEEEANEGVVDHQTELSNLAK	0.622172	0.553618	0.404107	none					476	0.622172	0.553618	0.404107	S941;0.835832;ESSLDSGMSGRKRKASISLTDDEVDDEEETI	S943;0.837686;SLDSGMSGRKRKASISLTDDEVDDEEETIEE	T945;0.946014;DSGMSGRKRKASISLTDDEVDDEEETIEEEE
EP400	EP400_HUMAN	Q96L91	A0A0A0MR80;Q96L91-4;Q96L91-3;Q96L91-5;Q96L91-2;Q96L91	1	0	2	2 Phospho (STY)	KASISLTDDEVDDEEETIEEEEANEGVVDHQTELSNLAK	-0.271728	-0.185693	-8.16739	none					3649	-0.271728	-0.185693	-8.16739	S941;0.835832;ESSLDSGMSGRKRKASISLTDDEVDDEEETI	S943;0.837686;SLDSGMSGRKRKASISLTDDEVDDEEETIEE	T945;0.946014;DSGMSGRKRKASISLTDDEVDDEEETIEEEE
EPB41	41_HUMAN	P11171	P11171-7;P11171-2;P11171;P11171-5	1	0	1	Phospho (STY)	SQVSEEEGKEVESDK	2.1931	1.12493	1.47608	none	10067	2.1931	1.12493	1.47608					S92;1;RGLSRLFSSFLKRPKSQVSEEEGKEVESDKE
EPB41	41_HUMAN	P11171	Q4VB86;P11171-4;P11171-3;P11171-7;P11171-2;P11171	2	0	1	Phospho (STY)	HSNLMLEDLDKSQEEIKK	1.15839	-1.0803	0.187159	none					2972	1.15839	-1.0803	0.187159	S674;1;IYIRHSNLMLEDLDKSQEEIKKHHASISELK
EPB41	41_HUMAN	P11171	Q4VB86;P11171-4;P11171-3;P11171-7;P11171-2;P11171	2	1	1	Oxidation (M);Phospho (STY)	HSNLMLEDLDKSQEEIKK	1.2427	-0.733732	-3.28735	none					2973	1.2427	-0.733732	-3.28735	S674;1;IYIRHSNLMLEDLDKSQEEIKKHHASISELK
EPB41L2	E41L2_HUMAN	O43491	E9PK52;E9PHY5;O43491-4;O43491;E9PMV8;H0Y5B0;Q6R5J7	2	0	1	Phospho (STY)	VTEGTIREEQEYEEEVEEEPRPAAK	0.707652	-0.312419	-0.520893	none					9875	0.707652	-0.312419	-0.520893	T766;0.771124;EDVGEYRPHHRVTEGTIREEQEYEEEVEEEP
EPB41L2	E41L2_HUMAN	O43491	I6L9B1;E9PII3;E9PK52;E9PHY5;O43491-2;O43491-3;O43491-4;O43491;E9PJP4;E9PQN0;E9PRG1;E9PIG0;E9PQD2	1	0	1	Phospho (STY)	KDSSQLGTDATK	-0.0216088	-0.784122	0.227316	none	5468	-0.202175	-0.876143	0.399174	3679	0.158957	-0.6921	0.055459	S16;0.999984;MTTEVGSVSEVKKDSSQLGTDATKEKPKEVA
EPB41L2	E41L2_HUMAN	O43491	I6L9B1;E9PII3;E9PK52;E9PHY5;O43491-2;O43491-3;O43491-4;O43491;E9PJP4;E9PQN0;E9PRG1;E9PIG0;E9PQD2	0	0	1	Phospho (STY)	DSSQLGTDATK	2.80672	1.55872	2.61446	Cluster_4	1762	2.80672	1.55872	2.61446					S16;0.999984;MTTEVGSVSEVKKDSSQLGTDATKEKPKEVA
EPHA1	EPHA1_HUMAN	P21709	P21709	1	0	1	Phospho (STY)	LLDDFDGTYETQGGKIPIR	0.459832	0.33724	0.343509	none					4459	0.459832	0.33724	0.343509	T783;0.977288;FGLTRLLDDFDGTYETQGGKIPIRWTAPEAI
EPS8	EPS8_HUMAN	Q12929	Q12929-2;Q12929	0	0	1	Phospho (STY)	SQMEEVQDELIHR	2.06335	0.0626945	1.35795	none	10032	2.06335	0.0626945	1.35795					S685;1;RDSQRHKQLPVDRRKSQMEEVQDELIHRLTI
EPS8	EPS8_HUMAN	Q12929	Q12929-2;Q12929	0	0	1	Phospho (STY)	GPGEGVLTLR	1.10834	0.0861864	0.826878	none					2239	1.10834	0.0861864	0.826878	T317;1;KNKKGKRKGPGEGVLTLRAKPPPPDEFLDCF
EPS8	EPS8_HUMAN	Q12929	Q12929-2;Q12929	1	1	1	Oxidation (M);Phospho (STY)	KSQMEEVQDELIHR	0.72307	0.371165	-3.28248	none					4001	0.72307	0.371165	-3.28248	S685;1;RDSQRHKQLPVDRRKSQMEEVQDELIHRLTI
EPS8	EPS8_HUMAN	Q12929	Q12929-2;Q12929	1	0	1	Phospho (STY)	KSQMEEVQDELIHR	1.09086	0.581131	0.654422	none					4002	1.09086	0.581131	0.654422	S685;1;RDSQRHKQLPVDRRKSQMEEVQDELIHRLTI
EPS8	EPS8_HUMAN	Q12929	Q12929-2;Q12929	2	0	1	Phospho (STY)	RKSQMEEVQDELIHR	1.16774	0.751566	0.83412	none	9027	1.85665	1.23482	1.24195	6087	0.478834	0.268309	0.426291	S685;1;RDSQRHKQLPVDRRKSQMEEVQDELIHRLTI
EPS8	EPS8_HUMAN	Q12929	Q12929-2;Q12929	2	1	1	Oxidation (M);Phospho (STY)	RKSQMEEVQDELIHR	1.28981	0.848759	0.990546	none	9028	2.09527	1.01969	1.38575	6088	0.48435	0.67783	0.595341	S685;1;RDSQRHKQLPVDRRKSQMEEVQDELIHRLTI
EPS8L2	ES8L2_HUMAN	Q9H6S3	Q9H6S3;Q9H6S3-3	0	0	1	Phospho (STY)	APAEGVLTLR	1.86885	0.422486	1.56496	none					390	1.86885	0.422486	1.56496	T303;1;KGKKKGKKAPAEGVLTLRARPPSEGEFIDCF
EPS8L2	ES8L2_HUMAN	Q9H6S3	Q9H6S3;Q9H6S3-3	1	0	1	Phospho (STY)	KAPAEGVLTLR	1.35135	0.0490637	1.24835	none					3645	1.35135	0.0490637	1.24835	T303;1;KGKKKGKKAPAEGVLTLRARPPSEGEFIDCF
ERBB2IP	LAP2_HUMAN	Q96RT1	Q96RT1-8;H0Y9E8;B4DIP2;H0YA04	0	0	1	Phospho (STY)	DLHGSQGSLALSVADR	1.02049	0.511773	0.756761	none	1529	1.7937	0.530407	1.34964	899	0.247274	0.493139	0.163882	S1239;0.999987;TVSSFHCGSSRDLHGSQGSLALSVADRRGSG	S1242;0.976575;SFHCGSSRDLHGSQGSLALSVADRRGSGGHI
ERBB2IP	LAP2_HUMAN	Q96RT1	Q96RT1-8;B4DIP2;H0Y9E8;H0YA04	1	0	1	Phospho (STY)	DLHGSQGSLALSVADRR	0.441103	0.242978	1.05897	none					900	0.441103	0.242978	1.05897	S1239;0.999987;TVSSFHCGSSRDLHGSQGSLALSVADRRGSG	S1242;0.976575;SFHCGSSRDLHGSQGSLALSVADRRGSGGHI
ERBB2IP	LAP2_HUMAN	Q96RT1	Q96RT1-8;B4DIP2;H0Y9E8;H0YA04	1	0	2	2 Phospho (STY)	DLHGSQGSLALSVADRR	1.87472	0.575895	1.60126	Cluster_4					901	1.87472	0.575895	1.60126	S1239;0.999987;TVSSFHCGSSRDLHGSQGSLALSVADRRGSG	S1242;0.976575;SFHCGSSRDLHGSQGSLALSVADRRGSGGHI
ERF	ERF_HUMAN	P50548	P50548-2;P50548	0	0	1	Phospho (STY)	GEGPGEAGGPLTPR	-0.538014	0.319526	-0.213243	none					1883	-0.538014	0.319526	-0.213243	T526;1;KKVRGEGPGEAGGPLTPRRVSSDLQHATAQL
ERF	ERF_HUMAN	P50548	P50548-2;P50548	1	0	1	Phospho (STY)	VRGEGPGEAGGPLTPR	-0.769028	0.329043	-0.682425	none					9818	-0.769028	0.329043	-0.682425	T526;1;KKVRGEGPGEAGGPLTPRRVSSDLQHATAQL
ESD	ESTD_HUMAN	P10768	X6RA14;P10768;U3KQT1;H7BZT7	1	0	1	Phospho (STY)	SYPGSQLDILIDQGKDDQFLLDGQLLPDNFIAACTEK	-2.26126	-0.33536	0.435965	none					7360	-2.26126	-0.33536	0.435965	S214;0.69628;WKAYDATHLVKSYPGSQLDILIDQGKDDQFL
ETS2	ETS2_HUMAN	P15036	P15036	1	1	1	Oxidation (M);Phospho (STY)	VPSFESFEDDCSQSLCLNKPTMSFK	-1.79427	1.34882	-0.450063	none	12216	-1.79427	1.34882	-0.450063					S319;0.646252;DVQRVPSFESFEDDCSQSLCLNKPTMSFKDY
EXOC1	EXOC1_HUMAN	Q9NV70	Q9NV70-2;Q9NV70	0	2	1	2 Oxidation (M);Phospho (STY)	SQSSSLLDMGNMSASDLDVADR	0.705066	0.212682	0.32955	none	10054	0.705066	0.212682	0.32955					S487;0.760122;SSLNKLSVQSSGNRRSQSSSLLDMGNMSASD
EXOC4	EXOC4_HUMAN	Q96A65	Q96A65-2;Q96A65	0	0	1	Phospho (STY)	DASVPLIDVTNLPTPR	-1.12268	-0.937576	-1.90604	none					780	-1.12268	-0.937576	-1.90604	T237;0.999999;VKDASVPLIDVTNLPTPRKFLDTSHYSTAGS
EXPH5	EXPH5_HUMAN	Q8NEV8	E9PPH6;Q8NEV8-2;Q8NEV8;F5GXG5	2	0	1	Phospho (STY)	KKPLTSGMDASELTPR	-1.01943	-0.510483	-2.18363	none					3824	-1.01943	-0.510483	-2.18363	T1153;0.999839;GRKKPLTSGMDASELTPRAWERIISPVESDS
EXPH5	EXPH5_HUMAN	Q8NEV8	E9PPH6;Q8NEV8-2;Q8NEV8;F5GXG5;A0A087WZJ0	0	0	1	Phospho (STY)	SALPATGHFTAR	0.372352	0.0404234	-0.161871	none					6299	0.372352	0.0404234	-0.161871	T334;0.999989;TSLCFDSRQRSALPATGHFTARSLHFPATTQ	T338;1;FDSRQRSALPATGHFTARSLHFPATTQSKSG
EXPH5	EXPH5_HUMAN	Q8NEV8	E9PPH6;Q8NEV8-2;Q8NEV8;F5GXG5;A0A087WZJ0	0	0	2	2 Phospho (STY)	SALPATGHFTAR	0.825553	0.618375	0.00857019	none					6300	0.825553	0.618375	0.00857019	T334;0.999989;TSLCFDSRQRSALPATGHFTARSLHFPATTQ	T338;1;FDSRQRSALPATGHFTARSLHFPATTQSKSG
EYA3	EYA3_HUMAN	Q99504	Q99504-2;Q99504-4;Q99504-5;Q99504-3;Q99504	0	0	1	Phospho (STY)	LSSGDPSTSPSLSQTTPSK	0.678383	2.51947	2.73701	Cluster_1	6837	0.678383	2.51947	2.73701					S266;0.891168;AQRLSSGDPSTSPSLSQTTPSKDTDDQSRKN	T268;0.857595;RLSSGDPSTSPSLSQTTPSKDTDDQSRKNMT
FAM120A	F120A_HUMAN	Q9NZB2	A0A0C4DH52;Q9NZB2-5;Q9NZB2-4;Q9NZB2;Q9NZB2-6;Q9NZB2-2	0	0	1	Phospho (STY)	AEGSSTASSGSQLAEGK	1.32613	0.175744	0.688137	none	188	2.28765	0.362073	1.26126	99	0.364614	-0.0105848	0.11501	S510;0.881977;GDPGDQTKAEGSSTASSGSQLAEGKGSQMGT	S513;0.919156;GDQTKAEGSSTASSGSQLAEGKGSQMGTVQP
FAM120A	F120A_HUMAN	Q9NZB2	A0A0C4DH52;Q9NZB2-5;Q9NZB2-4;Q9NZB2;Q9NZB2-6;Q9NZB2-2	0	0	2	2 Phospho (STY)	AEGSSTASSGSQLAEGK	0.19415	0.055789	-0.0921309	none	189	0.110442	0.278569	-0.221094	100	0.277859	-0.166991	0.0368319	S510;0.881977;GDPGDQTKAEGSSTASSGSQLAEGKGSQMGT	S513;0.919156;GDQTKAEGSSTASSGSQLAEGKGSQMGTVQP
FAM120A	F120A_HUMAN	Q9NZB2	Q9NZB2;Q9NZB2-6;Q9NZB2-4;A0A0C4DH52;Q9NZB2-5;Q9NZB2-2	1	0	1	Phospho (STY)	GDPGDQTKAEGSSTASSGSQLAEGK	-3.01054	-0.237258	-3.65945	Cluster_3					1867	-3.01054	-0.237258	-3.65945	S510;0.893798;GDPGDQTKAEGSSTASSGSQLAEGKGSQMGT	S513;0.940742;GDQTKAEGSSTASSGSQLAEGKGSQMGTVQP
FAM120C	F120C_HUMAN	Q9NX05	Q9NX05	1	0	1	Phospho (STY)	SRSQVNGNSGALIK	0.634771	0.0377975	0.39254	none	10094	0.634771	0.0377975	0.39254					S1031;0.962286;DGVSKSLELHQGRSRSQVNGNSGALIKEEKS
FAM120C	F120C_HUMAN	Q9NX05	Q9NX05	2	0	1	Phospho (STY)	SRSQVNGNSGALIKEEK	0.298315	-0.506169	-0.244056	none					7081	0.298315	-0.506169	-0.244056	S1031;0.785445;DGVSKSLELHQGRSRSQVNGNSGALIKEEKS
FAM134C	F134C_HUMAN	Q86VR2	K7EQI9;Q86VR2-2;Q86VR2	0	0	2	2 Phospho (STY)	ELAITDSEHSDAEVSCTDNGTFNLSR	-0.0888462	0.543426	-0.180193	none					1200	-0.0888462	0.543426	-0.180193	T283;0.959212;CPQLDDSTVARELAITDSEHSDAEVSCTDNG	S288;0.979734;DSTVARELAITDSEHSDAEVSCTDNGTFNLS
FAM13A	FA13A_HUMAN	O94988	E9PGM7;O94988-6;O94988-3;O94988-5;O94988-1;O94988	0	0	1	Phospho (STY)	ISEEDLTPR	0.615545	-0.566079	-0.164588	none					3493	0.615545	-0.566079	-0.164588	T732;1;RQLKESKLKISEEDLTPRMRQRSNTLPKSFG
FAM169A	F169A_HUMAN	Q9Y6X4	D6RB01;Q9Y6X4	1	0	1	Phospho (STY)	FQDSEFSSSQGEDEKTSQTSLTASINK	1.83471	2.09773	2.90703	Cluster_2					1645	1.83471	2.09773	2.90703	S350;0.754159;RPKIGKRFQDSEFSSSQGEDEKTSQTSLTAS
FAM169A	F169A_HUMAN	Q9Y6X4	D6RB01;Q9Y6X4	0	0	1	Phospho (STY)	FQDSEFSSSQGEDEK	1.77933	2.04256	2.56623	Cluster_2	3037	2.24276	2.17689	2.57648	1644	1.31589	1.90824	2.55597	S350;0.997754;RPKIGKRFQDSEFSSSQGEDEKTSQTSLTAS
FAM169A	F169A_HUMAN	Q9Y6X4	D6RB01;Q9Y6X4	1	0	1	Phospho (STY)	RFQDSEFSSSQGEDEK	1.35602	2.20634	2.75065	Cluster_2	8955	2.27377	3.21187	3.37929	6000	0.438257	1.20082	2.12202	S350;0.997754;RPKIGKRFQDSEFSSSQGEDEKTSQTSLTAS
FAM175A	F175A_HUMAN	Q6UWZ7	D6REL5;Q6UWZ7	2	0	3	3 Phospho (STY)	ASKMSSPETDEEIEKMK	1.07835	0.496319	0.901964	none					480	1.07835	0.496319	0.901964	S386;1;KADTGSSNQDKASKMSSPETDEEIEKMKGFG	S387;0.999999;ADTGSSNQDKASKMSSPETDEEIEKMKGFGE	T390;1;GSSNQDKASKMSSPETDEEIEKMKGFGEYSR
FAM175A	F175A_HUMAN	Q6UWZ7	D6REL5;Q6UWZ7	1	1	1	Oxidation (M);Phospho (STY)	MSSPETDEEIEKMK	0.633894	0.310076	0.651525	none					5151	0.633894	0.310076	0.651525	S386;1;KADTGSSNQDKASKMSSPETDEEIEKMKGFG	S387;0.999999;ADTGSSNQDKASKMSSPETDEEIEKMKGFGE	T390;1;GSSNQDKASKMSSPETDEEIEKMKGFGEYSR
FAM175A	F175A_HUMAN	Q6UWZ7	D6REL5;Q6UWZ7	1	2	1	2 Oxidation (M);Phospho (STY)	MSSPETDEEIEKMK	0.255792	0.507183	0.223783	none					5152	0.255792	0.507183	0.223783	S386;1;KADTGSSNQDKASKMSSPETDEEIEKMKGFG	S387;0.999999;ADTGSSNQDKASKMSSPETDEEIEKMKGFGE	T390;1;GSSNQDKASKMSSPETDEEIEKMKGFGEYSR
FAM177A1	F177A_HUMAN	Q8N128	G3V583;Q8N128;Q8N128-2	1	0	2	2 Phospho (STY)	RVIHFVSGETMEEYSTDEDEVDGLEK	-0.202149	-0.338083	-0.528355	none					6242	-0.202149	-0.338083	-0.528355	Y69;0.952506;PRRVIHFVSGETMEEYSTDEDEVDGLEKKDV	S70;0.972005;RRVIHFVSGETMEEYSTDEDEVDGLEKKDVL	T71;0.991258;RVIHFVSGETMEEYSTDEDEVDGLEKKDVLP
FAM177A1	F177A_HUMAN	Q8N128	G3V583;Q8N128;Q8N128-2	2	1	2	2 Phospho (STY);Oxidation (M)	RVIHFVSGETMEEYSTDEDEVDGLEKK	-0.633887	0.290425	-1.27553	none					6243	-0.633887	0.290425	-1.27553	Y69;0.952506;PRRVIHFVSGETMEEYSTDEDEVDGLEKKDV	S70;0.972005;RRVIHFVSGETMEEYSTDEDEVDGLEKKDVL	T71;0.991258;RVIHFVSGETMEEYSTDEDEVDGLEKKDVLP
FAM177A1	F177A_HUMAN	Q8N128	G3V583;Q8N128;Q8N128-2	2	0	2	2 Phospho (STY)	RVIHFVSGETMEEYSTDEDEVDGLEKK	-2.0576	-0.0259829	-1.04206	none					6244	-2.0576	-0.0259829	-1.04206	Y69;0.952506;PRRVIHFVSGETMEEYSTDEDEVDGLEKKDV	S70;0.972005;RRVIHFVSGETMEEYSTDEDEVDGLEKKDVL	T71;0.991258;RVIHFVSGETMEEYSTDEDEVDGLEKKDVLP
FAM21A;FAM21C	FA21A_HUMAN	Q641Q2	F8W7U3;E7ESD2;Q641Q2-2;Q641Q2;J3KP36;A0A0A0MR88;A0A096LPC5;Q9Y4E1-3;Q9Y4E1-6;Q9Y4E1-2;Q9Y4E1;Q9Y4E1-4	2	0	2	2 Phospho (STY)	RTPSDDEEDNLFAPPKLTDEDFSPFGSGGGLFSGGK	-0.649863	-0.623659	-0.540035	none					6227	-0.649863	-0.623659	-0.540035	S333;0.751928;KPRKTLKEKKERRTPSDDEEDNLFAPPKLTD	T347;0.932894;PSDDEEDNLFAPPKLTDEDFSPFGSGGGLFS
FAM27D1	F27D1_HUMAN	Q5T7N8	Q5T7N8	2	1	3	3 Phospho (STY);Oxidation (M)	GTQADLSSRSRMAAR	-0.0177345	-0.306149	-0.316022	none					2377	-0.0177345	-0.306149	-0.316022	T165;0.999845;AHDENDPRVREQPRGTQADLSSRSRMAARLL	S170;0.979961;DPRVREQPRGTQADLSSRSRMAARLLGRLTP	S171;0.979961;PRVREQPRGTQADLSSRSRMAARLLGRLTPT
FAM53C	FA53C_HUMAN	Q9NYF3	Q9NYF3	1	0	1	Phospho (STY)	SRSQPCDLDAR	0.794899	-0.0332727	1.00468	none	10093	0.794899	-0.0332727	1.00468					S273;0.999526;LPWRPRGLRNLPRSRSQPCDLDARKTGVKRR
FAM83B	FA83B_HUMAN	Q5T0W9	Q5T0W9	2	0	3	3 Phospho (STY)	HSSSSNSQGSIHKSKEDVTVSPSQEINAPPDENK	4.58863	1.95874	4.83947	Cluster_4	4535	4.58863	1.95874	4.83947					S838;0.920475;KVDSSPRRKHSSSSNSQGSIHKSKEDVTVSP	S845;0.752072;RKHSSSSNSQGSIHKSKEDVTVSPSQEINAP
FAM83D	FA83D_HUMAN	Q9H4H8	A0A087WXK8;Q9H4H8-2;Q9H4H8	0	0	1	Phospho (STY)	SSSSVSSQGSVASSTGSPASIR	-1.60099	-0.112342	-2.03304	Cluster_3					7152	-1.60099	-0.112342	-2.03304	S483;0.734843;SVSRSSSLKSSSSVSSQGSVASSTGSPASIR
FAM83D	FA83D_HUMAN	Q9H4H8	A0A087WXK8;Q9H4H8-2;Q9H4H8	0	0	2	2 Phospho (STY)	SSSSVSSQGSVASSTGSPASIR	-2.51925	0.340813	-2.22422	Cluster_3					7153	-2.51925	0.340813	-2.22422	S483;0.734843;SVSRSSSLKSSSSVSSQGSVASSTGSPASIR
FAM83H	FA83H_HUMAN	Q6ZRV2	Q6ZRV2	1	0	3	3 Phospho (STY)	RSQSSSQGDNPLAPGYLPPHYK	0.790687	0.54412	0.740182	none	9179	0.977746	0.518741	0.800696	6196	0.603628	0.569499	0.679668	S5;0.975082;___________MARRSQSSSQGDNPLAPGYL	S7;0.90762;_________MARRSQSSSQGDNPLAPGYLPP	S8;0.956813;________MARRSQSSSQGDNPLAPGYLPPH	S9;0.952576;_______MARRSQSSSQGDNPLAPGYLPPHY
FAM83H	FA83H_HUMAN	Q6ZRV2	Q6ZRV2	2	0	3	3 Phospho (STY)	ARRSQSSSQGDNPLAPGYLPPHYK	-1.75131	0.169051	-1.54721	none					452	-1.75131	0.169051	-1.54721	S5;0.981581;___________MARRSQSSSQGDNPLAPGYL	S8;0.986149;________MARRSQSSSQGDNPLAPGYLPPH	S9;0.99262;_______MARRSQSSSQGDNPLAPGYLPPHY
FAM83H	FA83H_HUMAN	Q6ZRV2	Q6ZRV2	0	0	3	3 Phospho (STY)	SQSSSQGDNPLAPGYLPPHYK	1.09295	0.801523	1.0015	none	10055	1.45155	0.833244	1.33599	7032	0.734348	0.769802	0.667018	S5;0.975082;___________MARRSQSSSQGDNPLAPGYL	S7;0.90762;_________MARRSQSSSQGDNPLAPGYLPP	S8;0.956813;________MARRSQSSSQGDNPLAPGYLPPH	S9;0.952576;_______MARRSQSSSQGDNPLAPGYLPPHY
FAM83H	FA83H_HUMAN	Q6ZRV2	Q6ZRV2	1	0	2	2 Phospho (STY)	RSQSSSQGDNPLAPGYLPPHYK	-0.0408611	-0.136642	-3.89843	none					6197	-0.0408611	-0.136642	-3.89843	S5;0.981581;___________MARRSQSSSQGDNPLAPGYL	S8;0.986149;________MARRSQSSSQGDNPLAPGYLPPH	S9;0.99262;_______MARRSQSSSQGDNPLAPGYLPPHY
FAM83H	FA83H_HUMAN	Q6ZRV2	Q6ZRV2	2	0	3	3 Phospho (STY)	RSQSSSQGDNPLAPGYLPPHYKEYYR	-5.92484	0.118102	-6.47281	Cluster_3					6198	-5.92484	0.118102	-6.47281	S5;0.981581;___________MARRSQSSSQGDNPLAPGYL	S8;0.986149;________MARRSQSSSQGDNPLAPGYLPPH	S9;0.99262;_______MARRSQSSSQGDNPLAPGYLPPHY
FAM83H	FA83H_HUMAN	Q6ZRV2	Q6ZRV2	0	0	2	2 Phospho (STY)	SQSSSQGDNPLAPGYLPPHYK	0.17733	0.096199	-0.179718	none					7031	0.17733	0.096199	-0.179718	S5;0.981581;___________MARRSQSSSQGDNPLAPGYL	S8;0.986149;________MARRSQSSSQGDNPLAPGYLPPH	S9;0.99262;_______MARRSQSSSQGDNPLAPGYLPPHY
FAM83H	FA83H_HUMAN	Q6ZRV2	Q6ZRV2	1	0	3	3 Phospho (STY)	SQSSSQGDNPLAPGYLPPHYKEYYR	-3.84743	-0.167005	-5.04854	Cluster_3					7033	-3.84743	-0.167005	-5.04854	S5;0.981581;___________MARRSQSSSQGDNPLAPGYL	S8;0.986149;________MARRSQSSSQGDNPLAPGYLPPH	S9;0.99262;_______MARRSQSSSQGDNPLAPGYLPPHY
FAM91A1	F91A1_HUMAN	Q658Y4	E7ER68;Q658Y4	0	0	2	2 Phospho (STY)	SPVQEASSATDTDTNSQEDPADTASVSSLSLSTGHTK	1.23709	-3.36436	0.427996	none					6975	1.23709	-3.36436	0.427996	S355;0.667161;SPVQEASSATDTDTNSQEDPADTASVSSLSL
FAN1	FAN1_HUMAN	Q9Y2M0	Q9Y2M0;H3BQ24;Q9Y2M0-2	0	0	2	2 Phospho (STY)	SLIDNSSEIEDEDQILENSSQK	-3.69216	0.881897	-1.3453	none	9744	-3.69216	0.881897	-1.3453					S196;0.812207;PQSSKSTVVKSLIDNSSEIEDEDQILENSSQ	S210;0.944917;NSSEIEDEDQILENSSQKENVFKCDSLKEEC
FANCA	FANCA_HUMAN	O15360	H3BSA3;O15360	0	0	1	Phospho (STY)	QQAAPDADLSQEPHLF	-0.477679	2.05602	1.00047	none	8689	-0.477679	2.05602	1.00047					S1449;1;AALQSRQQAAPDADLSQEPHLF_________
FANCI	FANCI_HUMAN	Q9NVI1	Q9NVI1-1;Q9NVI1;H3BP78;F8W7R3;Q9NVI1-2	2	0	1	Phospho (STY)	ALDVTDKEGEEREDADVSVTQR	-2.40023	1.48398	-0.467252	none					300	-2.40023	1.48398	-0.467252	T952;0.925081;TDKEGEEREDADVSVTQRTAFQIRQFQRSLL
FANCI	FANCI_HUMAN	Q9NVI1	Q9NVI1;Q9NVI1-1	0	0	1	Phospho (STY)	GQVSQETLSEEASSQATLPNQPVEK	-2.05668	2.00577	-0.634842	Cluster_3	3848	-2.05668	2.00577	-0.634842					S1120;0.950414;KLKGQVSQETLSEEASSQATLPNQPVEKAII	S1121;0.926697;LKGQVSQETLSEEASSQATLPNQPVEKAIIM
FARSA	SYFA_HUMAN	Q9Y285	K7EPH2;K7ER00;Q9Y285-2;Q9Y285;K7ERS0	2	0	1	Phospho (STY)	RTHSQGGYGSQGYKYNWK	-3.00951	-0.554677	-3.13785	Cluster_3					6217	-3.00951	-0.554677	-3.13785	S301;0.999988;LQLPMDYVQRVKRTHSQGGYGSQGYKYNWKL
FARSA	SYFA_HUMAN	Q9Y285	K7EPH2;K7ER00;Q9Y285-2;Q9Y285;K7ERS0	1	0	1	Phospho (STY)	THSQGGYGSQGYKYNWK	-3.37863	-0.282688	-3.54284	Cluster_3					8033	-3.37863	-0.282688	-3.54284	S301;0.999988;LQLPMDYVQRVKRTHSQGGYGSQGYKYNWKL
FARSA	SYFA_HUMAN	Q9Y285	K7EPH2;K7ER00;Q9Y285-2;Q9Y285;K7ERS0	1	0	1	Phospho (STY)	RTHSQGGYGSQGYK	-0.174186	-0.219783	-1.86163	none	9199	-0.00657558	-0.26739	-2.69249	6216	-0.341797	-0.172175	-1.03076	S301;0.999996;LQLPMDYVQRVKRTHSQGGYGSQGYKYNWKL
FARSA	SYFA_HUMAN	Q9Y285	K7EPH2;K7ER00;Q9Y285-2;Q9Y285;K7ERS0	0	0	1	Phospho (STY)	THSQGGYGSQGYK	0.243902	0.193917	0.0173211	none	10744	0.451398	0.0545359	-0.13957	8030	0.0364065	0.333298	0.174212	S301;0.999996;LQLPMDYVQRVKRTHSQGGYGSQGYKYNWKL
FBXW7	FBXW7_HUMAN	Q969H0	S4R3N3;S4R3U4;Q969H0	0	0	1	Phospho (STY)	PGGQNDSQQGQLEENNNR	-1.44804	1.095	1.05507	none	8186	-1.44804	1.095	1.05507					S72;1;GEVVGVEPRPGGQNDSQQGQLEENNNRFISV
FKBP4	FKBP4_HUMAN	Q02790	Q02790	1	1	1	Oxidation (M);Phospho (STY)	AEASSGDHPTDTEMKEEQK	0.0622053	0.126489	-0.320957	none					89	0.0622053	0.126489	-0.320957	T436;0.99988;EENKAKAEASSGDHPTDTEMKEEQKSNTAGS
FKBP4	FKBP4_HUMAN	Q02790	Q02790	1	0	1	Phospho (STY)	AEASSGDHPTDTEMKEEQK	-0.449706	-0.312184	-0.676726	none					90	-0.449706	-0.312184	-0.676726	T436;0.99988;EENKAKAEASSGDHPTDTEMKEEQKSNTAGS
FKBP4	FKBP4_HUMAN	Q02790	Q02790	2	0	1	Phospho (STY)	AKAEASSGDHPTDTEMKEEQK	-0.724112	-0.499039	-0.958207	none					274	-0.724112	-0.499039	-0.958207	T436;0.99988;EENKAKAEASSGDHPTDTEMKEEQKSNTAGS
FKBP4	FKBP4_HUMAN	Q02790	Q02790	2	1	1	Oxidation (M);Phospho (STY)	AKAEASSGDHPTDTEMKEEQK	-1.24951	-0.609358	-1.34125	none					275	-1.24951	-0.609358	-1.34125	T436;0.99988;EENKAKAEASSGDHPTDTEMKEEQKSNTAGS
FKBP4	FKBP4_HUMAN	Q02790	Q02790	0	0	1	Phospho (STY)	SNTAGSQSQVETEA	1.73685	2.22923	3.21883	Cluster_2	9886	1.73685	2.22923	3.21883					S451;0.989298;TDTEMKEEQKSNTAGSQSQVETEA_______	S453;0.972275;TEMKEEQKSNTAGSQSQVETEA_________
FKBP4	FKBP4_HUMAN	Q02790	Q02790	1	0	2	2 Phospho (STY)	AEASSGDHPTDTEMKEEQK	-0.319377	-0.325187	-0.985341	none					91	-0.319377	-0.325187	-0.985341	S430;0.875002;FERLAEEENKAKAEASSGDHPTDTEMKEEQK	T436;0.99988;EENKAKAEASSGDHPTDTEMKEEQKSNTAGS
FKBP5	FKBP5_HUMAN	Q13451	Q13451	2	0	1	Phospho (STY)	TSEGVTNEKGTDSQAMEEEKPEGHV	1.17486	2.25328	2.74703	Cluster_1					8862	1.17486	2.25328	2.74703	S445;0.991371;GKKTSEGVTNEKGTDSQAMEEEKPEGHV___
FKBP5	FKBP5_HUMAN	Q13451	Q13451	2	1	1	Oxidation (M);Phospho (STY)	TSEGVTNEKGTDSQAMEEEKPEGHV	1.16267	4.10497	4.76517	Cluster_1					8863	1.16267	4.10497	4.76517	S445;0.991371;GKKTSEGVTNEKGTDSQAMEEEKPEGHV___
FKBP5	FKBP5_HUMAN	Q13451	Q13451	1	1	1	Oxidation (M);Phospho (STY)	GTDSQAMEEEKPEGHV	2.31377	3.52482	4.47594	Cluster_2	3953	1.5652	4.67783	4.19156	2353	3.06233	2.3718	4.76032	S445;0.996725;GKKTSEGVTNEKGTDSQAMEEEKPEGHV___
FKBP5	FKBP5_HUMAN	Q13451	Q13451	1	0	1	Phospho (STY)	GTDSQAMEEEKPEGHV	2.2625	3.30151	4.41561	Cluster_2	3954	1.38191	3.81864	3.9744	2352	3.1431	2.78438	4.85682	S445;0.996725;GKKTSEGVTNEKGTDSQAMEEEKPEGHV___
FMNL2	FMNL2_HUMAN	Q96PY5	Q96PY5;Q96PY5-3	1	0	1	Phospho (STY)	EIYKDANTQVHTLR	-0.106299	-0.325839	-0.109697	none					1175	-0.106299	-0.325839	-0.109697	T450;0.999704;DVVREIYKDANTQVHTLRKMVKEKEEAIQRQ
FMNL2	FMNL2_HUMAN	Q96PY5	Q96PY5;Q96PY5-3	2	0	1	Phospho (STY)	EIYKDANTQVHTLRK	0.0680342	-0.512253	-0.377147	none					1176	0.0680342	-0.512253	-0.377147	T450;0.999704;DVVREIYKDANTQVHTLRKMVKEKEEAIQRQ
FNBP1	FNBP1_HUMAN	Q96RU3	B7ZL14;H0Y7W6;Q96RU3-4;Q96RU3-3;Q96RU3-5;Q96RU3-2;Q96RU3	0	0	1	Phospho (STY)	VLATDFDDEFDDEEPLPAIGTCK	1.57147	0.214114	-1.99191	none					9685	1.57147	0.214114	-1.99191	T537;1;YTEEQSQESEMKVLATDFDDEFDDEEPLPAI
FOXJ2	FOXJ2_HUMAN	Q9P0K8	Q9P0K8-2;Q9P0K8	1	0	1	Phospho (STY)	HPPDDDLSQDSPEQEASKSPR	0.982755	-0.445325	0.123175	none					2892	0.982755	-0.445325	0.123175	S161;0.999736;PDISRKRRHPPDDDLSQDSPEQEASKSPRGG	S164;0.985925;SRKRRHPPDDDLSQDSPEQEASKSPRGGVAG	S172;0.997838;DDDLSQDSPEQEASKSPRGGVAGSGEASLPP
FOXJ2	FOXJ2_HUMAN	Q9P0K8	Q9P0K8-2;Q9P0K8	2	0	2	2 Phospho (STY)	RHPPDDDLSQDSPEQEASKSPR	1.65696	-0.0407372	0.572456	none					6048	1.65696	-0.0407372	0.572456	S161;0.999736;PDISRKRRHPPDDDLSQDSPEQEASKSPRGG	S164;0.985925;SRKRRHPPDDDLSQDSPEQEASKSPRGGVAG	S172;0.997838;DDDLSQDSPEQEASKSPRGGVAGSGEASLPP
FOXJ2	FOXJ2_HUMAN	Q9P0K8	Q9P0K8-2;Q9P0K8	2	0	1	Phospho (STY)	RHPPDDDLSQDSPEQEASKSPR	0.559569	-0.358325	0.102506	none					6049	0.559569	-0.358325	0.102506	S161;0.999736;PDISRKRRHPPDDDLSQDSPEQEASKSPRGG	S164;0.985925;SRKRRHPPDDDLSQDSPEQEASKSPRGGVAG	S172;0.997838;DDDLSQDSPEQEASKSPRGGVAGSGEASLPP
FOXJ2	FOXJ2_HUMAN	Q9P0K8	Q9P0K8-2;Q9P0K8	0	0	1	Phospho (STY)	HPPDDDLSQDSPEQEASK	2.45045	0.423941	1.40323	none	4450	1.64202	0.100979	0.515746	2890	3.25888	0.746904	2.29072	S161;0.999736;PDISRKRRHPPDDDLSQDSPEQEASKSPRGG	S164;0.985925;SRKRRHPPDDDLSQDSPEQEASKSPRGGVAG
FOXJ2	FOXJ2_HUMAN	Q9P0K8	Q9P0K8-2;Q9P0K8	1	0	1	Phospho (STY)	RHPPDDDLSQDSPEQEASK	1.82134	-0.0427847	-1.18078	none					6047	1.82134	-0.0427847	-1.18078	S161;0.999736;PDISRKRRHPPDDDLSQDSPEQEASKSPRGG	S164;0.985925;SRKRRHPPDDDLSQDSPEQEASKSPRGGVAG
FOXJ2	FOXJ2_HUMAN	Q9P0K8	Q9P0K8-2;Q9P0K8	1	0	2	2 Phospho (STY)	HPPDDDLSQDSPEQEASKSPR	1.28115	-0.304501	0.534942	none	4451	1.38737	-0.156265	0.805159	2891	1.17494	-0.452736	0.264725	S161;0.999736;PDISRKRRHPPDDDLSQDSPEQEASKSPRGG	S164;0.985925;SRKRRHPPDDDLSQDSPEQEASKSPRGGVAG	S172;0.997838;DDDLSQDSPEQEASKSPRGGVAGSGEASLPP
FOXJ2	FOXJ2_HUMAN	Q9P0K8	Q9P0K8-2;Q9P0K8	2	0	1	Phospho (STY)	RRHPPDDDLSQDSPEQEASK	0.00996304	0.0342827	-0.166271	none	9152	0.00996304	0.0342827	-0.166271					S161;0.999999;PDISRKRRHPPDDDLSQDSPEQEASKSPRGG
FRMD4A	FRM4A_HUMAN	Q9P2Q2	F8WAN4;Q9P2Q2	2	0	2	2 Phospho (STY)	HRSSSLESQGKLLGSENDTGSPDFYTPR	-2.045	-0.230318	-2.14187	Cluster_3					2951	-2.045	-0.230318	-2.14187	S714;0.954177;HSLALHFRHRSSSLESQGKLLGSENDTGSPD	S721;0.774439;RHRSSSLESQGKLLGSENDTGSPDFYTPRTR
FRMD4A	FRM4A_HUMAN	Q9P2Q2	F8WAN4;Q9P2Q2	1	0	2	2 Phospho (STY)	SSSLESQGKLLGSENDTGSPDFYTPR	-0.170729	0.257344	-0.438295	none					7143	-0.170729	0.257344	-0.438295	S714;0.954177;HSLALHFRHRSSSLESQGKLLGSENDTGSPD	S721;0.774439;RHRSSSLESQGKLLGSENDTGSPDFYTPRTR
FRS2	FRS2_HUMAN	Q8WU20	F8VX65;Q8WU20	2	0	2	2 Phospho (STY)	NNHQTELEVPRTPRTPTTPGFAAQNLPNGYPR	-0.380635	-0.00846863	0.144481	none					5457	-0.380635	-0.00846863	0.144481	T125;0.975642;INVVEEPVVERNNHQTELEVPRTPRTPTTPG	T135;0.803808;RNNHQTELEVPRTPRTPTTPGFAAQNLPNGY	T138;0.846957;HQTELEVPRTPRTPTTPGFAAQNLPNGYPRY
FUNDC2	FUND2_HUMAN	Q9BWH2	Q9BWH2	0	0	1	Phospho (STY)	AGSQVVATTAR	0.920199	-0.18938	-0.181248	none	354	0.920199	-0.18938	-0.181248					S10;0.999985;______METSAPRAGSQVVATTARHSAAYRA
GAB1	GAB1_HUMAN	Q13480	Q13480-2	0	0	1	Phospho (STY)	TDSQTIGDFATR	1.36774	-0.0340118	0.419367	none	10510	1.36774	-0.0340118	0.419367					S547;0.987069;PKILRLKPHGLERTDSQTIGDFATRRKVKPA
GAPDH	G3P_HUMAN	P04406	P04406;P04406-2;E7EUT5	1	1	1	Oxidation (M);Phospho (STY)	LTGMAFRVPTANVSVVDLTCR	-1.89919	0.281156	-3.56871	Cluster_3					4769	-1.89919	0.281156	-3.56871	T246;0.99999;MAFRVPTANVSVVDLTCRLEKPAKYDDIKKV
GAPDH	G3P_HUMAN	P04406	P04406;P04406-2;E7EUT5	0	1	1	Oxidation (M);Phospho (STY)	VIHDNFGIVEGLMTTVHAITATQK	0.700842	0.701278	1.23343	none					9640	0.700842	0.701278	1.23343	T184;0.989042;GIVEGLMTTVHAITATQKTVDGPSGKLWRDG
GAPDH	G3P_HUMAN	P04406	P04406;P04406-2;E7EUT5	0	0	1	Phospho (STY)	VIHDNFGIVEGLMTTVHAITATQK	1.26327	1.22819	2.12882	none					9641	1.26327	1.22819	2.12882	T184;0.989042;GIVEGLMTTVHAITATQKTVDGPSGKLWRDG
GAPVD1	GAPD1_HUMAN	Q14C86	F8W9S7;Q14C86-3;Q14C86-4;Q14C86-2;Q14C86-6;Q14C86-5;Q14C86	0	0	1	Phospho (STY)	DEALQNISADDLPDSASQAAHPQDSAFSYR	0.773968	0.459334	0.194619	none	1301	0.896249	0.837116	0.522985	797	0.651688	0.0815525	-0.133748	S1096;0.999664;ESAHDSPRDEALQNISADDLPDSASQAAHPQ	S1105;0.961726;EALQNISADDLPDSASQAAHPQDSAFSYRDA
GCLC	GSH1_HUMAN	P48506	D6RGF8;A0A0C4DGB2;E1CEI4;P48506	1	0	1	Phospho (STY)	GLLSQGSPLSWEETKR	0.0730906	2.03482	1.92245	Cluster_1					2152	0.0730906	2.03482	1.92245	S5;0.999984;___________MGLLSQGSPLSWEETKRHAD
GCLC	GSH1_HUMAN	P48506	E1CEI4;P48506;D6RGF8;A0A0C4DGB2	0	0	1	Phospho (STY)	GLLSQGSPLSWEETK	0.865105	2.01178	2.62617	Cluster_1	3678	0.865105	2.01178	2.62617					S5;1;___________MGLLSQGSPLSWEETKRHAD
GINS2	PSF2_HUMAN	Q9Y248	Q9Y248	0	0	1	Phospho (STY)	TNLQPLESTQSQDF	0.579372	0.158259	2.2016	none	11014	0.579372	0.158259	2.2016					S182;0.999537;MYKLRTNLQPLESTQSQDF____________
GINS2	PSF2_HUMAN	Q9Y248	Q9Y248	0	0	2	2 Phospho (STY)	TNLQPLESTQSQDF	0.964161	2.70566	2.87437	Cluster_1	11015	0.964161	2.70566	2.87437					T180;0.931453;NHMYKLRTNLQPLESTQSQDF__________	S182;0.999537;MYKLRTNLQPLESTQSQDF____________
GINS3	PSF3_HUMAN	Q9BRX5	Q9BRX5-2;Q9BRX5;Q9BRX5-3	0	0	1	Phospho (STY)	GQASQITASNLVQNYK	0.86244	2.61161	2.23141	Cluster_1	3823	0.86244	2.61161	2.23141					S195;0.99995;QKGLNDFQCWEKGQASQITASNLVQNYKKRK
GIPC1	GIPC1_HUMAN	O14908	O14908;K7EM11;K7ESN1;O14908-2	2	0	2	2 Phospho (STY)	SAGGRPGSGPQLGTGRGTLR	0.391999	0.185839	0.391857	none					6283	0.391999	0.185839	0.391857	T238;0.999983;QRSAGGRPGSGPQLGTGRGTLRLRSRGPATV	T242;1;GGRPGSGPQLGTGRGTLRLRSRGPATVEDLP
GIPC1	GIPC1_HUMAN	O14908	O14908;K7EM11;K7ESN1;O14908-2	2	0	1	Phospho (STY)	SAGGRPGSGPQLGTGRGTLR	0.715117	0.205398	0.564534	none					6284	0.715117	0.205398	0.564534	T238;0.999983;QRSAGGRPGSGPQLGTGRGTLRLRSRGPATV	T242;1;GGRPGSGPQLGTGRGTLRLRSRGPATVEDLP
GMPR2	GMPR2_HUMAN	Q9P2T1	H0YNS9;H0YLB8;H0YNH0;H0YMB3;H0YLV5;A0A087WWM4;F8WAN9;H0YNJ6;Q9P2T1-3;Q9P2T1;Q9P2T1-2	0	0	1	Phospho (STY)	VGIGPGSVCTTR	1.23198	0.102324	0.898744	none					9580	1.23198	0.102324	0.898744	T187;0.982299;GADIIKVGIGPGSVCTTRKKTGVGYPQLSAV
GMPS	GUAA_HUMAN	P49915	P49915-2;P49915	1	0	1	Phospho (STY)	VINAAHSFYNGTTTLPISDEDRTPR	-2.4302	-0.24914	-3.11705	Cluster_3					9645	-2.4302	-0.24914	-3.11705	T318;0.963705;FYNGTTTLPISDEDRTPRKRISKTLNMTTSP
GNL1	GNL1_HUMAN	P36915	A2AB27;P36915	0	0	1	Phospho (STY)	LNQQPSQGLGPR	1.02653	-0.0998459	0.489519	none					4587	1.02653	-0.0998459	0.489519	S68;1;GESVTHHIRRLNQQPSQGLGPRGYDPNRYRL
GNL1	GNL1_HUMAN	P36915	A2AB27;P36915	1	0	1	Phospho (STY)	RLNQQPSQGLGPR	0.92764	0.314696	0.571925	none					6102	0.92764	0.314696	0.571925	S68;1;GESVTHHIRRLNQQPSQGLGPRGYDPNRYRL
GPATCH8	GPTC8_HUMAN	Q9UKJ3	Q9UKJ3-2;Q9UKJ3	0	0	1	Phospho (STY)	ATGPPSQNSNIGTGR	1.68087	0.948143	2.05462	Cluster_4	852	1.68087	0.948143	2.05462					S1065;0.997727;KDDGRGDDSKATGPPSQNSNIGTGRGSEGDC
GPLD1	PHLD_HUMAN	P80108	P80108	0	0	2	2 Phospho (STY)	TMFIGGSQLSQK	3.3193	2.76598	3.87333	Cluster_5	10974	3.3193	2.76598	3.87333					T352;0.879978;DSMSFIYKALERNIRTMFIGGSQLSQKHVSS	S361;0.999857;LERNIRTMFIGGSQLSQKHVSSPLASYFLSF
GPRC5A	RAI3_HUMAN	Q8NFJ5	Q8NFJ5	0	0	1	Phospho (STY)	AYSQEEITQGFEETGDTLYAPYSTHFQLQNQPPQK	1.92102	-0.361953	0.93448	none	996	2.34139	-0.12886	0.602667	611	1.50066	-0.595047	1.26629	T306;0.736974;KSYGVENRAYSQEEITQGFEETGDTLYAPYS
GPS1	CSN1_HUMAN	Q13098	C9JFE4;Q13098-5;Q13098;Q13098-7;A0A096LP07;A0A096LPJ3;A8K070;J3QQX0	0	0	1	Phospho (STY)	EGSQGELTPANSQSR	-0.981223	0.399682	0.323343	none	2148	-1.30353	0.286819	-0.0928469	1141	-0.658919	0.512546	0.739532	S474;1;VLRNQIHVKSPPREGSQGELTPANSQSRMST	T479;1;IHVKSPPREGSQGELTPANSQSRMSTNM___	S483;0.993667;SPPREGSQGELTPANSQSRMSTNM_______
GPS1	CSN1_HUMAN	Q13098	C9JFE4;Q13098-5;Q13098;Q13098-7;A0A096LP07;A0A096LPJ3;A8K070;J3QQX0	0	0	2	2 Phospho (STY)	EGSQGELTPANSQSR	0.884495	2.60005	2.84638	Cluster_1	2149	2.28641	3.67222	3.32331	1142	-0.517422	1.52787	2.36946	S474;1;VLRNQIHVKSPPREGSQGELTPANSQSRMST	T479;1;IHVKSPPREGSQGELTPANSQSRMSTNM___	S483;0.993667;SPPREGSQGELTPANSQSRMSTNM_______
GPS1	CSN1_HUMAN	Q13098	C9JFE4;Q13098-5;Q13098;Q13098-7;A0A096LP07;A0A096LPJ3;A8K070;J3QQX0	0	0	3	3 Phospho (STY)	EGSQGELTPANSQSR	1.70277	1.73514	2.6825	Cluster_2	2150	1.79636	2.01766	2.54885	1143	1.60918	1.45262	2.81616	S474;1;VLRNQIHVKSPPREGSQGELTPANSQSRMST	T479;1;IHVKSPPREGSQGELTPANSQSRMSTNM___	S483;0.993667;SPPREGSQGELTPANSQSRMSTNM_______
GPS1	CSN1_HUMAN	Q13098	C9JFE4;Q13098-5;Q13098;Q13098-7;A0A096LP07;A0A096LPJ3;A8K070;J3QQX0	1	0	1	Phospho (STY)	SPPREGSQGELTPANSQSR	-1.04865	0.620647	0.122939	none	9937	0.169775	0.598845	1.05188	6952	-2.26707	0.642448	-0.806007	S468;1;MMLRAAVLRNQIHVKSPPREGSQGELTPANS	S474;1;VLRNQIHVKSPPREGSQGELTPANSQSRMST	T479;1;IHVKSPPREGSQGELTPANSQSRMSTNM___	S483;0.993667;SPPREGSQGELTPANSQSRMSTNM_______
GPS1	CSN1_HUMAN	Q13098	C9JFE4;Q13098-5;Q13098;Q13098-7;A0A096LP07;A0A096LPJ3;A8K070;J3QQX0	1	0	2	2 Phospho (STY)	SPPREGSQGELTPANSQSR	0.24098	2.11378	1.75822	Cluster_1	9938	1.29429	3.20473	3.12835	6953	-0.81233	1.02284	0.388089	S468;1;MMLRAAVLRNQIHVKSPPREGSQGELTPANS	S474;1;VLRNQIHVKSPPREGSQGELTPANSQSRMST	T479;1;IHVKSPPREGSQGELTPANSQSRMSTNM___	S483;0.993667;SPPREGSQGELTPANSQSRMSTNM_______
GPS1	CSN1_HUMAN	Q13098	C9JFE4;A0A096LP07;A0A096LPJ3;A8K070;Q13098-5;Q13098;Q13098-7	2	0	2	2 Phospho (STY)	NQIHVKSPPREGSQGELTPANSQSR	-0.956222	1.05746	1.01145	none					5480	-0.956222	1.05746	1.01145	S468;0.999919;MMLRAAVLRNQIHVKSPPREGSQGELTPANS	S474;1;VLRNQIHVKSPPREGSQGELTPANSQSRMST	T479;1;IHVKSPPREGSQGELTPANSQSRMSTNM___	S483;0.987662;SPPREGSQGELTPANSQSRMSTNM_______
GPS1	CSN1_HUMAN	Q13098	C9JFE4;A0A096LP07;A0A096LPJ3;A8K070;Q13098-5;Q13098;Q13098-7;J3QQX0	1	0	3	3 Phospho (STY)	SPPREGSQGELTPANSQSR	0.587004	2.19703	2.06142	Cluster_1					6954	0.587004	2.19703	2.06142	S468;0.999919;MMLRAAVLRNQIHVKSPPREGSQGELTPANS	S474;1;VLRNQIHVKSPPREGSQGELTPANSQSRMST	T479;1;IHVKSPPREGSQGELTPANSQSRMSTNM___	S483;0.987662;SPPREGSQGELTPANSQSRMSTNM_______
GRHL2	GRHL2_HUMAN	Q6ISB3	Q6ISB3-2;Q6ISB3	0	0	1	Phospho (STY)	TGQVYYNTDDER	2.0709	0.177604	1.36939	none					7941	2.0709	0.177604	1.36939	T500;1;VHFANLQRTGQVYYNTDDEREGGSVLVKRMF
GRHL2	GRHL2_HUMAN	Q6ISB3	Q6ISB3-2;Q6ISB3	1	0	1	Phospho (STY)	TGQVYYNTDDEREGGSVLVK	1.02049	0.514601	0.360538	none					7942	1.02049	0.514601	0.360538	T500;1;VHFANLQRTGQVYYNTDDEREGGSVLVKRMF
GRHL2	GRHL2_HUMAN	Q6ISB3	Q6ISB3-2;Q6ISB3	2	0	1	Phospho (STY)	TGQVYYNTDDEREGGSVLVKR	-0.319388	0.189052	-0.905589	none					7943	-0.319388	0.189052	-0.905589	T500;1;VHFANLQRTGQVYYNTDDEREGGSVLVKRMF
GSTO1	GSTO1_HUMAN	P78417	P78417;Q5TA02;P78417-3;P78417-2;Q5TA01	2	0	1	Phospho (STY)	KNPFGLVPVLENSQGQLIYESAITCEYLDEAYPGKK	-0.985189	1.03235	0.762941	none					3910	-0.985189	1.03235	0.762941	S78;0.999106;FFKKNPFGLVPVLENSQGQLIYESAITCEYL
GTF3C1	TF3C1_HUMAN	Q12789	Q12789-3;Q12789	0	0	2	2 Phospho (STY)	EGPSGSGDSQLSASSR	1.30213	0.478066	1.37951	none	2141	1.30213	0.478066	1.37951					S748;0.956846;GEAEEDSQGKEGPSGSGDSQLSASSRSESGR	S751;0.999871;EEDSQGKEGPSGSGDSQLSASSRSESGRMKK	S754;0.996965;SQGKEGPSGSGDSQLSASSRSESGRMKKSDN
GTF3C1	TF3C1_HUMAN	Q12789	Q12789-3;Q12789	1	0	1	Phospho (STY)	TSQPPVPQGEAEEDSQGKEGPSGSGDSQLSASSR	2.28301	2.60882	2.27462	Cluster_3	11271	3.96231	4.37379	4.0976	8937	0.603711	0.84385	0.451635	S739;1;KTSQPPVPQGEAEEDSQGKEGPSGSGDSQLS	S748;0.956846;GEAEEDSQGKEGPSGSGDSQLSASSRSESGR	S751;0.999871;EEDSQGKEGPSGSGDSQLSASSRSESGRMKK	S754;0.996965;SQGKEGPSGSGDSQLSASSRSESGRMKKSDN
GTF3C1	TF3C1_HUMAN	Q12789	Q12789-3;Q12789	1	0	2	2 Phospho (STY)	TSQPPVPQGEAEEDSQGKEGPSGSGDSQLSASSR	1.02359	0.947274	1.38945	none					8938	1.02359	0.947274	1.38945	S739;1;KTSQPPVPQGEAEEDSQGKEGPSGSGDSQLS	S751;0.986316;EEDSQGKEGPSGSGDSQLSASSRSESGRMKK
GTF3C1	TF3C1_HUMAN	Q12789	Q12789-3;Q12789	2	0	1	Phospho (STY)	VKTSQPPVPQGEAEEDSQGKEGPSGSGDSQLSASSR	-3.70303	0.0337105	-4.867	Cluster_3					9673	-3.70303	0.0337105	-4.867	S739;1;KTSQPPVPQGEAEEDSQGKEGPSGSGDSQLS	S751;0.986316;EEDSQGKEGPSGSGDSQLSASSRSESGRMKK
GTF3C1	TF3C1_HUMAN	Q12789	Q12789-3;Q12789	0	0	1	Phospho (STY)	EGPSGSGDSQLSASSR	1.19272	-0.368976	0.0649858	none	2139	1.78712	-0.164618	0.79209	1138	0.598327	-0.573334	-0.662119	S748;0.956846;GEAEEDSQGKEGPSGSGDSQLSASSRSESGR	S751;0.999871;EEDSQGKEGPSGSGDSQLSASSRSESGRMKK	S754;0.996965;SQGKEGPSGSGDSQLSASSRSESGRMKKSDN
GTF3C1	TF3C1_HUMAN	Q12789	Q12789-3;Q12789	0	0	1	Phospho (STY)	TSQPPVPQGEAEEDSQGK	2.42592	1.24876	2.026	Cluster_4	11269	2.55233	1.43472	1.65437	8936	2.2995	1.0628	2.39763	S739;1;KTSQPPVPQGEAEEDSQGKEGPSGSGDSQLS
GTF3C2	TF3C2_HUMAN	Q8WUA4	Q8WUA4;A0A087WZD8;Q8WUA4-2	1	0	1	Phospho (STY)	DLDRPESQSPK	1.19737	0.289065	1.59621	none					891	1.19737	0.289065	1.59621	S165;0.999355;ELLLLKLSKDLDRPESQSPKRPPEDFETPSG
GTPBP1	GTPB1_HUMAN	O00178	H0YGA8;O00178	1	0	1	Phospho (STY)	VKSQGACVTPASGC	-0.294573	-0.0139861	-0.494812	none					9670	-0.294573	-0.0139861	-0.494812	S658;0.999998;SSGGRRRGGQRHKVKSQGACVTPASGC____
GTPBP4	NOG1_HUMAN	Q9BZE4	Q5T3R7;Q9BZE4-2;Q9BZE4	1	0	1	Phospho (STY)	FTQQNYHDRLSQILTDFPK	3.36704	1.78481	3.03129	Cluster_4					1717	3.36704	1.78481	3.03129	S63;0.921797;MRKVKFTQQNYHDRLSQILTDFPKLDDIHPF
H2AFX	H2AX_HUMAN	P16104	P16104	1	0	2	2 Phospho (STY)	KATQASQEY	3.85465	0.71295	3.39717	Cluster_4	5461	3.85465	0.71295	3.39717					T137;1;SATVGPKAPSGGKKATQASQEY_________	S140;1;VGPKAPSGGKKATQASQEY____________
HCK;LYN	LYN_HUMAN	P07948	H0Y3C5;J3KPD6;P07948-2;P08631-3;P08631-2;P07948;P08631-4;P08631	0	0	1	Phospho (STY)	VIEDNEYTAR	0.913866	0.0298996	1.00117	none					9633	0.913866	0.0298996	1.00117	T398;0.990503;IADFGLARVIEDNEYTAREGAKFPIKWTAPE
HECTD1	HECD1_HUMAN	Q9ULT8	H0YJD4;A0A087X2H1;Q9ULT8;H0YJP0	1	0	1	Phospho (STY)	NCSQLIAAYKDFCEHGTK	0.948897	-0.109526	-0.178368	none					5242	0.948897	-0.109526	-0.178368	S1945;0.997026;KLTGTNKSIRKNRNCSQLIAAYKDFCEHGTK
HEXIM2	HEXI2_HUMAN	Q96MH2	K7EIM4;K7ESM2;K7ELS4;K7EJA3;K7ERG7;Q96MH2	1	0	4	4 Phospho (STY)	TSGAPGSPQTPPERHDSGGSLPLTPR	0.93431	-0.499302	-0.537138	none					8880	0.93431	-0.499302	-0.537138	S29;0.993906;SPVALEEAKTSGAPGSPQTPPERHDSGGSLP	T32;0.997703;ALEEAKTSGAPGSPQTPPERHDSGGSLPLTP	S39;0.828956;SGAPGSPQTPPERHDSGGSLPLTPRMESHSE	S42;0.793296;PGSPQTPPERHDSGGSLPLTPRMESHSEDED	T46;0.999981;QTPPERHDSGGSLPLTPRMESHSEDEDLAGA
HEXIM2	HEXI2_HUMAN	Q96MH2	K7EIM4;K7ESM2;K7ELS4;K7EJA3;K7ERG7;Q96MH2	0	0	1	Phospho (STY)	HDSGGSLPLTPR	1.35239	0.258078	0.972347	none					2551	1.35239	0.258078	0.972347	T46;0.999981;QTPPERHDSGGSLPLTPRMESHSEDEDLAGA
HEXIM2	HEXI2_HUMAN	Q96MH2	K7EIM4;K7ESM2;K7ELS4;K7EJA3;K7ERG7;Q96MH2	0	0	2	2 Phospho (STY)	HDSGGSLPLTPR	1.43451	-1.90888	1.6346	Cluster_4					2552	1.43451	-1.90888	1.6346	S39;0.828956;SGAPGSPQTPPERHDSGGSLPLTPRMESHSE	S42;0.793296;PGSPQTPPERHDSGGSLPLTPRMESHSEDED	T46;0.999981;QTPPERHDSGGSLPLTPRMESHSEDEDLAGA
HEXIM2	HEXI2_HUMAN	Q96MH2	K7EIM4;K7ESM2;K7ELS4;K7EJA3;K7ERG7;Q96MH2	1	0	2	2 Phospho (STY)	TSGAPGSPQTPPERHDSGGSLPLTPR	-0.351515	-0.233844	-1.05189	none					8878	-0.351515	-0.233844	-1.05189	S29;0.993906;SPVALEEAKTSGAPGSPQTPPERHDSGGSLP	T32;0.997703;ALEEAKTSGAPGSPQTPPERHDSGGSLPLTP	T46;0.999981;QTPPERHDSGGSLPLTPRMESHSEDEDLAGA
HEXIM2	HEXI2_HUMAN	Q96MH2	K7EIM4;K7ESM2;K7ELS4;K7EJA3;K7ERG7;Q96MH2	1	0	3	3 Phospho (STY)	TSGAPGSPQTPPERHDSGGSLPLTPR	-0.160176	-0.0450621	-0.589077	none					8879	-0.160176	-0.0450621	-0.589077	S29;0.993906;SPVALEEAKTSGAPGSPQTPPERHDSGGSLP	T32;0.997703;ALEEAKTSGAPGSPQTPPERHDSGGSLPLTP	T46;0.999981;QTPPERHDSGGSLPLTPRMESHSEDEDLAGA
HIC2	HIC2_HUMAN	Q96JB3	Q96JB3-2;Q96JB3	1	0	2	2 Phospho (STY)	MFTQRGTMTR	1.45549	0.907964	1.31638	none	7250	1.45549	0.907964	1.31638					T543;0.999998;WLTRPFPCNICGKMFTQRGTMTRHMRSHLGL	T547;0.999684;PFPCNICGKMFTQRGTMTRHMRSHLGLKPFA
HID1	HID1_HUMAN	Q8IV36	Q8IV36-3;Q8IV36-2;Q8IV36	1	0	1	Phospho (STY)	TGSQEGTSMEGSRPAAPAEPGTLK	1.16154	0.119179	0.568975	none	10695	1.16154	0.119179	0.568975					T591;0.795694;KALQRRRRTPEPLSRTGSQEGTSMEGSRPAA	S593;0.79792;LQRRRRTPEPLSRTGSQEGTSMEGSRPAAPA
HINT1	HINT1_HUMAN	P49773	P49773	0	1	1	Oxidation (M);Phospho (STY)	HISQISVAEDDDESLLGHLMIVGK	1.34464	0.842091	1.04705	none	4308	1.34464	0.842091	1.04705					S61;0.64853;PQAPTHFLVIPKKHISQISVAEDDDESLLGH
HMGA1	HMGA1_HUMAN	P17096	P17096;P17096-3	1	0	1	Phospho (STY)	KQPPVSPGTALVGSQK	2.39082	2.21789	2.91825	Cluster_2	5615	2.39082	2.21789	2.91825					S44;0.999998;PRKQPPVSPGTALVGSQKEPSEVPTPKRPRG
HMGA1	HMGA1_HUMAN	P17096	P17096;P17096-3	2	0	1	Phospho (STY)	KQPPVSPGTALVGSQKEPSEVPTPK	1.99467	1.65134	2.33115	Cluster_5	5616	1.99467	1.65134	2.33115					S44;0.999998;PRKQPPVSPGTALVGSQKEPSEVPTPKRPRG
HMGA1	HMGA1_HUMAN	P17096	P17096;P17096-3	0	0	1	Phospho (STY)	QPPVSPGTALVGSQK	2.19277	2.19193	2.01627	0	8677	2.19277	2.19193	2.01627					S44;0.999998;PRKQPPVSPGTALVGSQKEPSEVPTPKRPRG
HMGA1	HMGA1_HUMAN	P17096	P17096;P17096-3	1	0	1	Phospho (STY)	QPPVSPGTALVGSQKEPSEVPTPK	2.50399	2.85105	2.90362	Cluster_1	8679	2.50399	2.85105	2.90362					S44;0.999998;PRKQPPVSPGTALVGSQKEPSEVPTPKRPRG
HMMR	HMMR_HUMAN	O75330	E5RI30;O75330-4;O75330-2;O75330;O75330-3	1	0	1	Phospho (STY)	SLEESQGKIAQLEGK	-2.19347	-0.880676	-2.28061	Cluster_3					6743	-2.19347	-0.880676	-2.28061	S205;0.994449;GMEMKLQVTQRSLEESQGKIAQLEGK_____
HNRNPA1;HNRNPA1L2	ROA1_HUMAN	P09651	F8W6I7;P09651-3;P09651-2;P09651;F8VZ49;Q32P51;F8W646;F8VYN5	1	0	1	Phospho (STY)	EDSQRPGAHLTVK	3.16886	-0.00484276	1.75569	Cluster_4	2032	3.16886	-0.00484276	1.75569					S95;0.999973;DGRVVEPKRAVSREDSQRPGAHLTVKKIFVG
HNRNPK	HNRPK_HUMAN	P61978	P61978;P61978-2	0	0	2	2 Phospho (STY)	IIPTLEEGLQLPSPTATSQLPLESDAVECLNYQHYK	-0.558177	0.606041	-0.712029	none					3321	-0.558177	0.606041	-0.712029	S116;0.927257;LKKIIPTLEEGLQLPSPTATSQLPLESDAVE	S121;0.711531;PTLEEGLQLPSPTATSQLPLESDAVECLNYQ
HNRNPK	HNRPK_HUMAN	P61978	P61978;P61978-2;P61978-3	0	0	1	Phospho (STY)	IITITGTQDQIQNAQYLLQNSVK	1.43333	0.43959	1.62364	none	5001	1.37953	0.285231	1.73274	3329	1.48712	0.59395	1.51455	T438;0.845898;IDEPLEGSEDRIITITGTQDQIQNAQYLLQN	T440;0.864512;EPLEGSEDRIITITGTQDQIQNAQYLLQNSV
HNRNPK	HNRPK_HUMAN	P61978	P61978;P61978-2	0	0	1	Phospho (STY)	IIPTLEEGLQLPSPTATSQLPLESDAVECLNYQHYK	-0.349642	0.946663	2.68337	none	4983	-0.349642	0.946663	2.68337					S121;0.667628;PTLEEGLQLPSPTATSQLPLESDAVECLNYQ
HNRNPK	HNRPK_HUMAN	P61978	P61978;P61978-2	1	0	1	Phospho (STY)	KIIPTLEEGLQLPSPTATSQLPLESDAVECLNYQHYK	3.59958	3.13627	4.51956	Cluster_5	5527	3.59958	3.13627	4.51956					S121;0.667628;PTLEEGLQLPSPTATSQLPLESDAVECLNYQ
HNRNPU	HNRPU_HUMAN	Q00839	Q00839-2;Q00839	0	0	1	Phospho (STY)	NQSQGYNQWQQGQFWGQK	1.45366	-3.40204	1.67407	Cluster_4	7942	1.45366	-3.40204	1.67407					S799;0.940522;QNFRGRGNNRGYKNQSQGYNQWQQGQFWGQK
HNRNPU	HNRPU_HUMAN	Q00839	Q00839-2;Q00839	0	0	1	Phospho (STY)	PWSQHYHQGYY	1.89183	0.169863	2.54337	Cluster_4	8317	1.89183	0.169863	2.54337					S817;1;YNQWQQGQFWGQKPWSQHYHQGYY_______
HNRNPUL1	HNRL1_HUMAN	Q9BUJ2	M0QYI8;M0QYZ0;A0A0A0MRA5;B7Z4B8;Q9BUJ2-4;Q9BUJ2-2;Q9BUJ2;M0R0K8;Q9BUJ2-3;M0R203;M0QZV6	1	0	1	Phospho (STY)	QGAPTSFLPPEASQLKPDR	1.66256	0.539017	1.26079	none					5730	1.66256	0.539017	1.26079	S159;0.999997;EMKQGAPTSFLPPEASQLKPDRQQFQSRKRP
HP1BP3	HP1B3_HUMAN	Q5SSJ5	Q5SWC8;X6RGJ2;Q5SSJ5-2;Q5SSJ5;B0QZK4	0	0	1	Phospho (STY)	TIPSWATLSASQLAR	0.45437	2.12873	1.70397	Cluster_1	10800	0.45437	2.12873	1.70397					S142;0.95144;KKVKKTIPSWATLSASQLARAQKQTPMASSP
HP1BP3	HP1B3_HUMAN	Q5SSJ5	B0QZK4;Q5SWC8;X6RGJ2;Q5SSJ5-2;Q5SSJ5	1	0	1	Phospho (STY)	KTIPSWATLSASQLAR	-0.0359764	1.15562	-0.457845	none					4017	-0.0359764	1.15562	-0.457845	S142;0.959337;KKVKKTIPSWATLSASQLARAQKQTPMASSP
HSP90AA1	HS90A_HUMAN	P07900	P07900;P07900-2	0	0	1	Phospho (STY)	LGIHEDSQNR	-0.47668	-0.0787945	-0.971219	none	6106	-0.47668	-0.0787945	-0.971219					S453;1;YEQFSKNIKLGIHEDSQNRKKLSELLRYYTS
HSP90AB1	HS90B_HUMAN	P08238	P08238	0	0	1	Phospho (STY)	LGIHEDSTNR	0.344264	-0.166956	-0.190742	none					4306	0.344264	-0.166956	-0.190742	T446;0.998995;EAFSKNLKLGIHEDSTNRRRLSELLRYHTSQ
HSP90AB1	HS90B_HUMAN	P08238	P08238	1	0	1	Phospho (STY)	LGIHEDSTNRR	-0.380115	-0.18542	-0.832229	none					4308	-0.380115	-0.18542	-0.832229	T446;0.998995;EAFSKNLKLGIHEDSTNRRRLSELLRYHTSQ
HSP90B1	ENPL_HUMAN	P14625	P14625;Q96GW1;F8VPC7	1	0	1	Phospho (STY)	EGSRTDDEVVQR	1.54023	-0.819041	0.918693	none					1144	1.54023	-0.819041	0.918693	T44;0.955972;GTVEEDLGKSREGSRTDDEVVQREEEAIQLD
HSP90B1	ENPL_HUMAN	P14625	P14625;Q96GW1	2	0	1	Phospho (STY)	EGSRTDDEVVQREEEAIQLDGLNASQIR	0.00884247	-0.0306034	-0.501983	none					1145	0.00884247	-0.0306034	-0.501983	T44;0.955972;GTVEEDLGKSREGSRTDDEVVQREEEAIQLD
HSPA4	HSP74_HUMAN	P34932	A0A087WYC1;P34932	1	0	1	Phospho (STY)	AESEEMETSQAGSKDK	0.951777	1.1117	1.55194	none					113	0.951777	1.1117	1.55194	S552;0.990246;QTPAENKAESEEMETSQAGSKDKKMDQPPQE
HSPA4	HSP74_HUMAN	P34932	A0A087WYC1;P34932;A0A087WTS8;P34932-2	1	0	1	Phospho (STY)	SIGAAAKSQVISNAK	-1.33575	-0.298985	-1.24124	none					6627	-1.33575	-0.298985	-1.24124	S54;1;ISFGPKNRSIGAAAKSQVISNAKNTVQGFKR
HSPA4	HSP74_HUMAN	P34932	A0A087WYC1;P34932	0	0	1	Phospho (STY)	AESEEMETSQAGSK	0.973793	0.956431	1.3314	none	225	0.766084	1.41824	0.9017	112	1.1815	0.494623	1.7611	S552;0.999253;QTPAENKAESEEMETSQAGSKDKKMDQPPQE
HSPA4	HSP74_HUMAN	P34932	A0A087WYC1;P34932	0	1	1	Oxidation (M);Phospho (STY)	AESEEMETSQAGSK	2.33306	1.9554	2.17783	Cluster_4	226	2.33306	1.9554	2.17783					S552;0.999253;QTPAENKAESEEMETSQAGSKDKKMDQPPQE
HSPA5	GRP78_HUMAN	P11021	P11021	2	0	1	Phospho (STY)	NTVVPTKKSQIFSTASDNQPTVTIK	-0.695381	0.0595169	-0.730025	none					5553	-0.695381	0.0595169	-0.730025	S448;0.869168;MTKLIPRNTVVPTKKSQIFSTASDNQPTVTI
HSPA8	HSP7C_HUMAN	P11142	P11142;E9PKE3;P11142-2;E9PNE6;E9PN89;A8K7Q2	0	0	1	Phospho (STY)	SQIHDIVLVGGSTR	1.08946	-0.0292826	0.471988	none	10021	1.08946	-0.0292826	0.471988					S329;1;LDPVEKALRDAKLDKSQIHDIVLVGGSTRIP
HSPA8	HSP7C_HUMAN	P11142	P11142;E9PKE3;P11142-2;E9PN89;E9PNE6;A8K7Q2	2	0	1	Phospho (STY)	DAKLDKSQIHDIVLVGGSTR	-3.58302	-0.752435	-3.66027	Cluster_3					775	-3.58302	-0.752435	-3.66027	S329;1;LDPVEKALRDAKLDKSQIHDIVLVGGSTRIP
HSPA8	HSP7C_HUMAN	P11142	P11142;E9PKE3;P11142-2;E9PN89;E9PNE6;A8K7Q2	1	0	1	Phospho (STY)	LDKSQIHDIVLVGGSTR	0.00339794	0.127132	-0.377687	none					4191	0.00339794	0.127132	-0.377687	S329;1;LDPVEKALRDAKLDKSQIHDIVLVGGSTRIP
HSPA9	GRP75_HUMAN	P38646	P38646	0	1	1	Oxidation (M);Phospho (STY)	LYSPSQIGAFVLMK	-0.745453	-0.0716777	-2.13062	none					4938	-0.745453	-0.0716777	-2.13062	S164;0.991751;NGDAWVEAHGKLYSPSQIGAFVLMKMKETAE
HSPE1-MOB4;HSPE1	CH10_HUMAN	P61604	S4R3N1;P61604;B8ZZL8	1	0	1	Phospho (STY)	GGIMLPEKSQGK	1.17721	0.106497	0.880519	none					1979	1.17721	0.106497	0.880519	S37;1;AAETVTKGGIMLPEKSQGKVLQATVVAVGSG
HTATSF1	HTSF1_HUMAN	O43719	O43719	1	0	1	Phospho (STY)	RGFEGSCSQK	-2.33074	2.13552	2.15991	Cluster_1	8966	-2.33074	2.13552	2.15991					S479;0.902986;EKESEEGCPKRGFEGSCSQKESEEGNPVRGS	S481;0.936351;ESEEGCPKRGFEGSCSQKESEEGNPVRGSEE
HUWE1	HUWE1_HUMAN	Q7Z6Z7	Q7Z6Z7-2;Q7Z6Z7-3;Q7Z6Z7	0	0	1	Phospho (STY)	HADHSSLTLGSGSSTTR	0.601948	-0.14078	-0.0553474	none					2502	0.601948	-0.14078	-0.0553474	T2536;0.60916;RHADHSSLTLGSGSSTTRLTQGIGRSQRTLR
HUWE1	HUWE1_HUMAN	Q7Z6Z7	Q7Z6Z7-2;Q7Z6Z7-3;Q7Z6Z7	0	0	1	Phospho (STY)	SDDELLDDFFHDQSTATSQAGTLSSIPTALTR	0.0360546	-3.52601	-0.545272	none					6347	0.0360546	-3.52601	-0.545272	S2636;0.973381;DELLDDFFHDQSTATSQAGTLSSIPTALTRW
HUWE1	HUWE1_HUMAN	Q7Z6Z7	Q7Z6Z7-2;Q7Z6Z7-3;Q7Z6Z7	0	1	1	Oxidation (M);Phospho (STY)	SGEDESQEDVLMDEAPSNLSQASTLQANR	-0.601905	0.948709	-0.00693607	none					6489	-0.601905	0.948709	-0.00693607	S2391;0.970604;ESQEDVLMDEAPSNLSQASTLQANREDSMNI
HUWE1	HUWE1_HUMAN	Q7Z6Z7	Q7Z6Z7-2;Q7Z6Z7-3;Q7Z6Z7	0	0	1	Phospho (STY)	SGEDESQEDVLMDEAPSNLSQASTLQANR	-0.815261	0.670403	0.222653	none					6490	-0.815261	0.670403	0.222653	S2391;0.970604;ESQEDVLMDEAPSNLSQASTLQANREDSMNI
HUWE1	HUWE1_HUMAN	Q7Z6Z7	Q7Z6Z7-2;Q7Z6Z7-3;Q7Z6Z7	0	0	2	2 Phospho (STY)	SGEDESQEDVLMDEAPSNLSQASTLQANR	-1.36853	2.66683	2.78348	Cluster_1					6491	-1.36853	2.66683	2.78348	S2377;0.896547;SGNSTIIVSRSGEDESQEDVLMDEAPSNLSQ	S2388;0.904236;GEDESQEDVLMDEAPSNLSQASTLQANREDS	S2391;0.970604;ESQEDVLMDEAPSNLSQASTLQANREDSMNI
HUWE1	HUWE1_HUMAN	Q7Z6Z7	Q7Z6Z7-2;Q7Z6Z7-3;Q7Z6Z7	1	0	1	Phospho (STY)	HADHSSLTLGSGSSTTRLTQGIGR	-0.483746	0.421432	-0.996556	none					2503	-0.483746	0.421432	-0.996556	T2536;0.60916;RHADHSSLTLGSGSSTTRLTQGIGRSQRTLR	T2540;0.611097;HSSLTLGSGSSTTRLTQGIGRSQRTLRQLTA
ICE2	ICE2_HUMAN	Q659A1	Q659A1	0	1	1	Oxidation (M);Phospho (STY)	SLSQILMEQLQK	0.414908	1.16205	1.73909	none	9798	0.977087	1.4705	2.09678	6834	-0.14727	0.85359	1.38141	S457;0.99373;VAPSAPDISANSRSLSQILMEQLQKEKQLVT
ILK	ILK_HUMAN	Q13418	A0A0A0MTH3;Q13418-3;Q13418	1	0	1	Phospho (STY)	DTFWKGTTR	3.43302	0.423357	3.65675	Cluster_4					1012	3.43302	0.423357	3.65675	T172;0.998725;QNLNRIPYKDTFWKGTTRTRPRNGTLNKHSG
ILK	ILK_HUMAN	Q13418	A0A0A0MTH3;Q13418-3;Q13418	2	0	1	Phospho (STY)	IPYKDTFWKGTTR	2.54521	0.00801468	2.20284	Cluster_4					3459	2.54521	0.00801468	2.20284	T172;0.998725;QNLNRIPYKDTFWKGTTRTRPRNGTLNKHSG
IMMT	MIC60_HUMAN	Q16891	B9A067;Q16891-3;Q16891-2;Q16891-4;Q16891;A0A087WYS0;H7C463;C9J406	0	0	1	Phospho (STY)	GVYSEETLR	1.68231	-0.355937	1.21512	none					2437	1.68231	-0.355937	1.21512	T630;0.999998;AIPPESLTRGVYSEETLRARFYAVQKLARRV
INADL	INADL_HUMAN	Q8NI35	Q8NI35-5;Q8NI35-4;Q8NI35-3;Q8NI35-2;Q8NI35;A0A087WUZ6	1	1	1	Oxidation (M);Phospho (STY)	EIEQSKEAWEMHEFLTPR	0.09618	0.80141	-0.321521	none					1159	0.09618	0.80141	-0.321521	T858;0.999505;EIEQSKEAWEMHEFLTPRLQEMDEEREILVD
IRAK4	IRAK4_HUMAN	Q9NWZ3	Q9NWZ3-2;Q9NWZ3	0	0	1	Phospho (STY)	FAQTVMTSR	1.40337	0.374051	1.66483	none					1387	1.40337	0.374051	1.66483	T345;0.996397;FGLARASEKFAQTVMTSRIVGTTAYMAPEAL
IRAK4	IRAK4_HUMAN	Q9NWZ3	Q9NWZ3-2;Q9NWZ3	0	1	1	Oxidation (M);Phospho (STY)	FAQTVMTSR	1.30116	0.391884	1.94386	none					1388	1.30116	0.391884	1.94386	T345;0.996397;FGLARASEKFAQTVMTSRIVGTTAYMAPEAL
IRS1	IRS1_HUMAN	P35568	P35568	2	0	1	Phospho (STY)	SKSQSSSNCSNPISVPLRR	-0.425316	-0.0291986	-0.461815	none					6715	-0.425316	-0.0291986	-0.461815	S270;0.941037;EAMRAMSDEFRPRSKSQSSSNCSNPISVPLR
IRS2	IRS2_HUMAN	Q9Y4H2	Q9Y4H2	1	0	1	Phospho (STY)	SKSQSSGSSATHPISVPGAR	-0.357143	-0.330273	-0.592319	none					6714	-0.357143	-0.330273	-0.592319	S306;0.939822;MKALKELFEFRPRSKSQSSGSSATHPISVPG
ITGA1	ITA1_HUMAN	P56199	P56199	1	0	3	3 Phospho (STY)	SFFSGTQERK	0.439891	1.95088	1.46164	none	9484	0.439891	1.95088	1.46164					S735;1;LQYRVTLDSLRQISRSFFSGTQERKVQRNIT	S738;1;RVTLDSLRQISRSFFSGTQERKVQRNITVRK	T740;1;TLDSLRQISRSFFSGTQERKVQRNITVRKSE
IWS1	IWS1_HUMAN	Q96ST2	Q96ST2;Q96ST2-2;Q96ST2-3	0	0	1	Phospho (STY)	MNSTGGQTPR	0.833804	0.269493	1.43443	none					5108	0.833804	0.269493	1.43443	T725;0.999893;EQMPQRRRMNSTGGQTPRRDLEKVLTGEEKA
KANSL2	KANL2_HUMAN	Q9H9L4	H0YID1;F8VUX5;H0YIQ8;F8VXI8;F8VX10;Q9H9L4-4;Q9H9L4	0	0	1	Phospho (STY)	TELGSQTPESSR	0.154885	1.88052	1.98186	Cluster_1	10548	-0.154341	1.19758	2.04412	7660	0.464112	2.56346	1.9196	S129;0.98962;TLLCQLSSYAKTELGSQTPESSRSEASRILG
KAT5	KAT5_HUMAN	Q92993	E9PRM3;E9PRL6;Q92993-2;Q92993-4;Q92993;Q92993-3	1	0	1	Phospho (STY)	KSNCLGTDEDSQDSSDGIPSAPR	0.435353	-1.76797	0.223104	none					3996	0.435353	-1.76797	0.223104	S199;0.99138;PGRKRKSNCLGTDEDSQDSSDGIPSAPRMTG
KAT5	KAT5_HUMAN	Q92993	E9PRM3;E9PRL6;Q92993-2;Q92993-4;Q92993;Q92993-3	1	0	2	2 Phospho (STY)	KSNCLGTDEDSQDSSDGIPSAPR	0.42587	0.0141792	-3.73177	none					3995	0.42587	0.0141792	-3.73177	T195;0.744116;VAAQPGRKRKSNCLGTDEDSQDSSDGIPSAP	S199;0.99138;PGRKRKSNCLGTDEDSQDSSDGIPSAPRMTG
KAT5	KAT5_HUMAN	Q92993	E9PRM3;E9PRL6;Q92993-2;Q92993-4;Q92993;Q92993-3	0	0	1	Phospho (STY)	SNCLGTDEDSQDSSDGIPSAPR	1.25536	-1.11397	0.221281	none	9852	1.45763	-0.524666	0.725875	6884	1.05309	-1.70327	-0.283313	S199;0.998603;PGRKRKSNCLGTDEDSQDSSDGIPSAPRMTG
KAT7	KAT7_HUMAN	O95251	O95251-2;O95251-4;O95251	0	0	3	3 Phospho (STY)	LSQSSQDSSPVR	1.05869	0.804508	1.13381	none	6818	1.05869	0.804508	1.13381					S50;0.998232;TSRRSARVTRSSARLSQSSQDSSPVRNLQSF	S53;0.986845;RSARVTRSSARLSQSSQDSSPVRNLQSFGTE	S57;0.975613;VTRSSARLSQSSQDSSPVRNLQSFGTEEPAY
KAT7	KAT7_HUMAN	O95251	O95251-2;O95251-4;O95251	0	0	2	2 Phospho (STY)	LSQSSQDSSPVR	1.17175	0.216968	0.682578	none	6819	1.17175	0.216968	0.682578					S50;0.998232;TSRRSARVTRSSARLSQSSQDSSPVRNLQSF	S53;0.986845;RSARVTRSSARLSQSSQDSSPVRNLQSFGTE	S57;0.975613;VTRSSARLSQSSQDSSPVRNLQSFGTEEPAY
KAT7	KAT7_HUMAN	O95251	O95251-2;O95251-4;O95251	0	0	1	Phospho (STY)	LSQSSQDSSPVR	3.41162	2.76109	2.4645	Cluster_6	6820	3.41162	2.76109	2.4645					S50;0.998232;TSRRSARVTRSSARLSQSSQDSSPVRNLQSF	S53;0.986845;RSARVTRSSARLSQSSQDSSPVRNLQSFGTE	S57;0.975613;VTRSSARLSQSSQDSSPVRNLQSFGTEEPAY
KAT7	KAT7_HUMAN	O95251	O95251-4;O95251;O95251-2	1	0	2	2 Phospho (STY)	SSARLSQSSQDSSPVR	0.773952	-0.610821	0.583012	none					7092	0.773952	-0.610821	0.583012	S50;0.995949;TSRRSARVTRSSARLSQSSQDSSPVRNLQSF	S53;0.772887;RSARVTRSSARLSQSSQDSSPVRNLQSFGTE
KAT7	KAT7_HUMAN	O95251	O95251-2;O95251-4;O95251	0	0	1	Phospho (STY)	SQQQPTPVTPK	-1.0381	0.793082	-1.02519	none	10041	-1.0381	0.793082	-1.02519					S80;0.999978;FGTEEPAYSTRRVTRSQQQPTPVTPKKYPLR	T88;0.995518;STRRVTRSQQQPTPVTPKKYPLRQTRSSGSE
KATNA1	KTNA1_HUMAN	O75449	B7ZBC9;B7ZBC8;O75449-2;O75449	1	0	1	Phospho (STY)	RQSSQYSDPK	-0.822813	0.125311	0.37054	none	9146	-0.822813	0.125311	0.37054					S118;0.775684;PVERRPSPGPRKRQSSQYSDPKSHGNRPSTT
KCTD21	KCD21_HUMAN	Q4G0X4	E9PK99;E9PMS5;E9PRT1;E9PJJ5;Q4G0X4	2	0	1	Phospho (STY)	RDSQGNCFIDRDGK	0.674244	0.201672	0.570818	none					5975	0.674244	0.201672	0.570818	S43;1;MLGAMFSGKMPTKRDSQGNCFIDRDGKVFRY
KDM2A	KDM2A_HUMAN	Q9Y2K7	I3VM54;Q9Y2K7-4;Q9Y2K7-5;Q9Y2K7-3;Q9Y2K7-2;Q9Y2K7	1	0	1	Phospho (STY)	LPHSVTCSLCGEVDQNEETQDFEKK	1.34841	0.755223	0.38997	none					4600	1.34841	0.755223	0.38997	T632;0.999792;SVTCSLCGEVDQNEETQDFEKKLMECCICNE
KDM2A	KDM2A_HUMAN	Q9Y2K7	I3VM54;Q9Y2K7-4;Q9Y2K7-5;Q9Y2K7-3;Q9Y2K7-2;Q9Y2K7	0	0	1	Phospho (STY)	LPHSVTCSLCGEVDQNEETQDFEK	1.72897	0.933361	2.12573	Cluster_4	6589	1.72897	0.933361	2.12573					T632;0.999996;SVTCSLCGEVDQNEETQDFEKKLMECCICNE
KDM3B	KDM3B_HUMAN	Q7LBC6	Q7LBC6-2;Q7LBC6	0	0	1	Phospho (STY)	HSGGFLSSPADFSQENK	2.01782	0.50642	2.4125	Cluster_4	4515	2.01782	0.50642	2.4125					S784;0.999992;FGRHSGGFLSSPADFSQENKAPFEAVKRFSL
KDM4A	KDM4A_HUMAN	O75164	O75164	0	0	1	Phospho (STY)	VCLEIPQEVSQSELFPK	1.46585	-0.286678	1.50494	none	11612	1.46585	-0.286678	1.50494					S410;0.925555;GTKRHRVCLEIPQEVSQSELFPKEDLSSEQY
KHSRP	FUBP2_HUMAN	Q92945	A0A087WTP3;Q92945;M0R0I5	1	0	2	2 Phospho (STY)	KLASQGDSISSQLGPIHPPPR	0.966305	-0.204552	0.853735	none					3833	0.966305	-0.204552	0.853735	S125;0.999981;RQLEDGDQPESKKLASQGDSISSQLGPIHPP	S129;0.981235;DGDQPESKKLASQGDSISSQLGPIHPPPRTS	S132;0.955801;QPESKKLASQGDSISSQLGPIHPPPRTSMTE
KHSRP	FUBP2_HUMAN	Q92945	A0A087WTP3;Q92945;M0R0I5;M0QYH3	1	0	1	Phospho (STY)	MILIQDGSQNTNVDKPLR	2.86879	0.373738	2.91464	Cluster_4	7302	3.42266	0.33405	3.18427	5039	2.31492	0.413425	2.64501	S274;0.999887;LQERAGVKMILIQDGSQNTNVDKPLRIIGDP
KHSRP	FUBP2_HUMAN	Q92945	A0A087WTP3;Q92945;M0R0I5;M0QYH3	1	1	1	Oxidation (M);Phospho (STY)	MILIQDGSQNTNVDKPLR	3.84103	0.119769	3.41823	Cluster_4	7303	5.52477	0.689443	3.92673	5038	2.15728	-0.449905	2.90973	S274;0.999887;LQERAGVKMILIQDGSQNTNVDKPLRIIGDP
KHSRP	FUBP2_HUMAN	Q92945	A0A087WTP3;Q92945;M0R0I5	1	0	1	Phospho (STY)	KLASQGDSISSQLGPIHPPPR	1.62559	0.712479	1.90462	Cluster_4	5542	2.19348	0.609128	2.38082	3832	1.05771	0.81583	1.42842	S125;0.999981;RQLEDGDQPESKKLASQGDSISSQLGPIHPP	S129;0.981235;DGDQPESKKLASQGDSISSQLGPIHPPPRTS	S132;0.955801;QPESKKLASQGDSISSQLGPIHPPPRTSMTE
KHSRP	FUBP2_HUMAN	Q92945	A0A087WTP3;Q92945;M0R0I5	0	0	1	Phospho (STY)	LASQGDSISSQLGPIHPPPR	2.23752	0.181048	2.34474	Cluster_4	5781	2.4934	-1.33518	2.34554	4156	1.98163	1.69728	2.34394	S125;0.999981;RQLEDGDQPESKKLASQGDSISSQLGPIHPP	S129;0.981235;DGDQPESKKLASQGDSISSQLGPIHPPPRTS	S132;0.955801;QPESKKLASQGDSISSQLGPIHPPPRTSMTE
KHSRP	FUBP2_HUMAN	Q92945	A0A087WTP3;Q92945;M0R0I5;M0QYH3	0	1	1	Oxidation (M);Phospho (STY)	MILIQDGSQNTNVDK	3.78704	0.738017	3.43137	Cluster_4	7301	3.78704	0.738017	3.43137					S274;0.999887;LQERAGVKMILIQDGSQNTNVDKPLRIIGDP
KIAA0319L	K319L_HUMAN	Q8IZA0	C9J519;E7EN73;Q8IZA0-3;Q8IZA0;Q8IZA0-2	1	0	1	Phospho (STY)	ILDATDQESLELKPTSR	1.31591	0.311414	1.00983	none					3359	1.31591	0.311414	1.00983	T974;0.998344;KGKPKRKSKYKILDATDQESLELKPTSRAGI
KIAA1211L	K121L_HUMAN	Q6NV74	C9JFM2;C9JXD6;C9JK00;A0A087WWV4;Q6NV74	0	0	1	Phospho (STY)	VFSQENVCDR	2.79016	-0.219237	0.747449	none	11766	2.79016	-0.219237	0.747449					S113;1;IPESGQDATRPVRVFSQENVCDRIKALQLKI
KIAA1522	K1522_HUMAN	Q9P206	Q9P206;Q9P206-3;Q9P206-2	0	0	2	2 Phospho (STY)	TLSPSSGYSSQSGTPTLPPK	0.960942	-0.70113	0.130323	none	10934	0.960942	-0.70113	0.130323					S526;0.848479;PPRSPERTLSPSSGYSSQSGTPTLPPKGLAG	S527;0.890665;PRSPERTLSPSSGYSSQSGTPTLPPKGLAGP	S529;0.93316;SPERTLSPSSGYSSQSGTPTLPPKGLAGPPA	T531;0.976036;ERTLSPSSGYSSQSGTPTLPPKGLAGPPASP
KIAA1522	K1522_HUMAN	Q9P206	Q9P206;Q9P206-3;Q9P206-2	0	0	1	Phospho (STY)	TLSPSSGYSSQSGTPTLPPK	1.77205	0.0991488	1.2081	none	10935	1.77205	0.0991488	1.2081					S526;0.848479;PPRSPERTLSPSSGYSSQSGTPTLPPKGLAG	S527;0.890665;PRSPERTLSPSSGYSSQSGTPTLPPKGLAGP	S529;0.93316;SPERTLSPSSGYSSQSGTPTLPPKGLAGPPA	T531;0.976036;ERTLSPSSGYSSQSGTPTLPPKGLAGPPASP
KIAA1551	K1551_HUMAN	Q9HCM1	Q9HCM1	1	0	4	4 Phospho (STY)	VDVSGPVASTATSTKIFPLTQK	-0.659851	0.427941	-0.511095	none	11660	-0.659851	0.427941	-0.511095					S819;0.549557;LAENAKATAALKVDVSGPVASTATSTKIFPL	T825;0.913362;ATAALKVDVSGPVASTATSTKIFPLTQKEKQ	T827;0.898572;AALKVDVSGPVASTATSTKIFPLTQKEKQNE	T835;0.988753;GPVASTATSTKIFPLTQKEKQNESTNGNSEV
KIF13B	KI13B_HUMAN	Q9NQT8	H0YBA8;Q9NQT8	0	0	1	Phospho (STY)	WESQQDVSQTTVSR	0.638351	-0.471061	0.0373745	none	12620	0.638351	-0.471061	0.0373745					S1410;1;LIPSYSLGSNKGRWESQQDVSQTTVSRGIAP
KIF13B	KI13B_HUMAN	Q9NQT8	H0YBA8;Q9NQT8	1	0	1	Phospho (STY)	GRWESQQDVSQTTVSR	1.922	0.179257	0.412474	none	3867	1.922	0.179257	0.412474					S1410;1;LIPSYSLGSNKGRWESQQDVSQTTVSRGIAP
KIF14	KIF14_HUMAN	Q15058	Q15058	0	0	1	Phospho (STY)	AHEEQDEESQDNLFSSDR	1.05243	-1.00975	0.317077	none					216	1.05243	-1.00975	0.317077	S1292;1;GLFAISKAHEEQDEESQDNLFSSDRAIQSLT
KIF1Bbeta;KIF1B	KIF1B_HUMAN	O60333	A0A087WWA3;Q4R9M9;O60333-2;O60333;O60333-4;O60333-3	1	0	3	3 Phospho (STY)	TVAATNMNETSSRSHAVFTIVFTQK	-1.2865	0.103448	-1.03754	none					9078	-1.2865	0.103448	-1.03754	T208;0.76599;ADLMDAGNKARTVAATNMNETSSRSHAVFTI	S214;0.808096;GNKARTVAATNMNETSSRSHAVFTIVFTQKK	T226;0.874484;NETSSRSHAVFTIVFTQKKHDNETNLSTEKV
KIF21A	KI21A_HUMAN	Q7Z4S6	Q7Z4S6-6;Q7Z4S6-5;Q7Z4S6-2;Q7Z4S6;Q7Z4S6-4	0	0	1	Phospho (STY)	LTVSQGNTSVQQDK	0.113509	0.153953	0.0395989	none					4814	0.113509	0.153953	0.0395989	S1293;0.998974;SRPRNELNVFNRLTVSQGNTSVQQDKGIINP
KIF23	KIF23_HUMAN	Q02241	Q02241;H7BYN4;Q02241-2;Q02241-3	0	0	1	Phospho (STY)	AGSQLGPGYQHHAQPK	0.666971	-0.0752735	0.242424	none					196	0.666971	-0.0752735	0.242424	S943;0.99897;DVETRCSVAVEMRAGSQLGPGYQHHAQPKRK
KIF23	KIF23_HUMAN	Q02241	Q02241;H7BYN4;Q02241-2;Q02241-3	2	0	3	3 Phospho (STY)	RRSSTVAPAQPDGAESEWTDVETR	1.11575	-0.58296	0.942758	none					6181	1.11575	-0.58296	0.942758	S924;0.999986;RRSSTVAPAQPDGAESEWTDVETRCSVAVEM	T927;0.999881;STVAPAQPDGAESEWTDVETRCSVAVEMRAG	T931;0.924993;PAQPDGAESEWTDVETRCSVAVEMRAGSQLG
KIF23	KIF23_HUMAN	Q02241	Q02241;Q02241-2;Q02241-3	1	0	2	2 Phospho (STY)	GGGQSVQFTDIETLKQESPNGSR	1.49594	-0.745869	0.807374	none					1978	1.49594	-0.745869	0.807374	T893;0.991624;GDIYKTRGGGQSVQFTDIETLKQESPNGSRK	S902;0.788844;GQSVQFTDIETLKQESPNGSRKRRSSTVAPA
KIF23	KIF23_HUMAN	Q02241	Q02241;H7BYN4;Q02241-2;H0YME6;H0YMJ4	2	0	1	Phospho (STY)	KGSQTNLKDPVGVYCR	1.50396	-1.02239	1.14851	none					3755	1.50396	-1.02239	1.14851	S18;0.866258;SARAKTPRKPTVKKGSQTNLKDPVGVYCRVR	T20;0.850586;RAKTPRKPTVKKGSQTNLKDPVGVYCRVRPL
KIF23	KIF23_HUMAN	Q02241	Q02241;H7BYN4;Q02241-2;Q02241-3	2	0	2	2 Phospho (STY)	RRSSTVAPAQPDGAESEWTDVETR	0.0401211	-1.20763	-0.579426	none					6180	0.0401211	-1.20763	-0.579426	S924;0.999986;RRSSTVAPAQPDGAESEWTDVETRCSVAVEM	T927;0.999881;STVAPAQPDGAESEWTDVETRCSVAVEMRAG
KIF23	KIF23_HUMAN	Q02241	Q02241;H7BYN4;Q02241-2;Q02241-3	1	0	1	Phospho (STY)	RSSTVAPAQPDGAESEWTDVETR	0.936537	-0.588028	0.0753279	none					6206	0.936537	-0.588028	0.0753279	S924;0.999986;RRSSTVAPAQPDGAESEWTDVETRCSVAVEM	T927;0.999881;STVAPAQPDGAESEWTDVETRCSVAVEMRAG
KIF23	KIF23_HUMAN	Q02241	Q02241;H7BYN4;Q02241-2;Q02241-3	1	0	2	2 Phospho (STY)	RSSTVAPAQPDGAESEWTDVETR	1.19345	-0.544465	0.114588	none					6207	1.19345	-0.544465	0.114588	S924;0.999986;RRSSTVAPAQPDGAESEWTDVETRCSVAVEM	T927;0.999881;STVAPAQPDGAESEWTDVETRCSVAVEMRAG
KIF23	KIF23_HUMAN	Q02241	Q02241;H7BYN4;Q02241-2;Q02241-3	0	0	1	Phospho (STY)	SSTVAPAQPDGAESEWTDVETR	1.60564	-0.55966	1.62616	Cluster_4					7161	1.60564	-0.55966	1.62616	S924;0.999986;RRSSTVAPAQPDGAESEWTDVETRCSVAVEM	T927;0.999881;STVAPAQPDGAESEWTDVETRCSVAVEMRAG
KIF23	KIF23_HUMAN	Q02241	Q02241;H7BYN4;Q02241-2;Q02241-3	0	0	2	2 Phospho (STY)	SSTVAPAQPDGAESEWTDVETR	1.1026	-1.79339	0.338219	none					7162	1.1026	-1.79339	0.338219	S924;0.999986;RRSSTVAPAQPDGAESEWTDVETRCSVAVEM	T927;0.999881;STVAPAQPDGAESEWTDVETRCSVAVEMRAG
KIF4A	KIF4A_HUMAN	O95239	O95239-2;O95239	0	1	1	Oxidation (M);Phospho (STY)	VLYLLSQLQQSQMAEK	1.5255	-0.244714	0.486704	none					9747	1.5255	-0.244714	0.486704	S941;0.998774;QHQEKVLYLLSQLQQSQMAEKQLEESVSEKE
KIF9	KIF9_HUMAN	Q9HAQ2	Q6PJI1;E7EUW8;C9JWZ7;B4DZK5;Q9HAQ2-2;Q9HAQ2	0	0	1	Phospho (STY)	LDGVLHDASQDLVYETVAK	2.37214	0.764242	2.36406	Cluster_4	5851	2.37214	0.764242	2.36406					S65;0.999995;QTDWSFKLDGVLHDASQDLVYETVAKDVVSQ
KIFAP3	KIFA3_HUMAN	Q92845	Q92845-4;Q92845-2;Q92845-3;Q92845	1	0	1	Phospho (STY)	AVDEDPENQTLRK	0.841102	-0.0889449	0.264645	none					545	0.841102	-0.0889449	0.264645	T256;1;LSKKKKAVDEDPENQTLRKDYEKTFKKYQGL
KIRREL	KIRR1_HUMAN	Q96J84	Q5W0G0;Q5W0F9;B4DN67;Q96J84-3;Q96J84;Q96J84-2	0	0	1	Phospho (STY)	FNSHPFPGAAGYPTYR	1.32803	0.17573	1.32556	none					1631	1.32803	0.17573	1.32556	T703;0.84893;EKFNSHPFPGAAGYPTYRLGYPQAPPSGLER
KLHL12	KLH12_HUMAN	Q53G59	J3QSX3;Q53G59;Q53G59-2	0	0	1	Phospho (STY)	HFPEVVQHEEFILLSQGEVEK	1.51899	2.47352	3.87008	Cluster_2	4212	2.43189	3.11671	4.8054	2605	0.606096	1.83033	2.93476	S175;1;KHFPEVVQHEEFILLSQGEVEKLIKCDEIQV
KMT2A	KMT2A_HUMAN	Q03164	Q03164-2;Q03164;Q03164-3	1	0	1	Phospho (STY)	VKTQGQDSLEAQLSSLESSR	1.74926	3.59615	4.4284	Cluster_1					9672	1.74926	3.59615	4.4284	T2791;0.945637;NEPKMDNCHSVSRVKTQGQDSLEAQLSSLES
KMT2C	KMT2C_HUMAN	Q8NEZ4	Q8NEZ4-2;Q8NEZ4;Q8NEZ4-3	1	0	1	Phospho (STY)	VSPSAARDPYDQSPMTPR	0.270364	0.236238	-0.0879278	none					9858	0.270364	0.236238	-0.0879278	T2305;0.927383;VSPSAARDPYDQSPMTPRSQSDSFGTSQTAH
KMT2C	KMT2C_HUMAN	Q8NEZ4	Q8NEZ4-2;Q8NEZ4;Q8NEZ4-3	1	1	1	Oxidation (M);Phospho (STY)	VSPSAARDPYDQSPMTPR	0.146813	0.143407	0.0783873	none					9859	0.146813	0.143407	0.0783873	T2305;0.927383;VSPSAARDPYDQSPMTPRSQSDSFGTSQTAH
KMT2D	KMT2D_HUMAN	O14686	O14686;O14686-3	1	0	1	Phospho (STY)	TPDVFKAPLTPR	-2.87525	0.0290527	-1.07204	none					8626	-2.87525	0.0290527	-1.07204	T2332;1;GGLELKTPDVFKAPLTPRASQVEPQSPGLGL
KNOP1	KNOP1_HUMAN	Q1ED39	Q1ED39	1	0	1	Phospho (STY)	ESGVAGDPWKEETDTDLEVVLEK	0.0347748	-0.0268831	-0.453812	none					1279	0.0347748	-0.0268831	-0.453812	T308;0.999984;KRKESGVAGDPWKEETDTDLEVVLEKKGNMD	T310;0.999996;KESGVAGDPWKEETDTDLEVVLEKKGNMDEA
KNOP1	KNOP1_HUMAN	Q1ED39	Q1ED39	2	0	1	Phospho (STY)	ESGVAGDPWKEETDTDLEVVLEKK	0.362999	0.0979366	-0.00525856	none					1280	0.362999	0.0979366	-0.00525856	T308;0.999984;KRKESGVAGDPWKEETDTDLEVVLEKKGNMD	T310;0.999996;KESGVAGDPWKEETDTDLEVVLEKKGNMDEA
KNOP1	KNOP1_HUMAN	Q1ED39	Q1ED39	2	0	2	2 Phospho (STY)	ESGVAGDPWKEETDTDLEVVLEKK	-0.25491	0.233734	-0.246025	none					1281	-0.25491	0.233734	-0.246025	T308;0.999984;KRKESGVAGDPWKEETDTDLEVVLEKKGNMD	T310;0.999996;KESGVAGDPWKEETDTDLEVVLEKKGNMDEA
KRI1	KRI1_HUMAN	Q8N9T8	H0YFD2;Q8N9T8;F8WFC1	0	0	1	Phospho (STY)	LQETSSQSYVEEQK	2.08343	0.489186	2.41307	Cluster_4	6651	2.08343	0.489186	2.41307					S150;0.701336;NSDGETSNHRLQETSSQSYVEEQKQLKESFR
LAMTOR1	LTOR1_HUMAN	Q6IAA8	H0YFI1;F5H479;F5GX19;F5H3Y3;Q6IAA8	0	2	1	2 Oxidation (M);Phospho (STY)	TASNIIDVSAADSQGMEQHEYMDR	-1.10602	0.485898	-1.06746	none					7482	-1.10602	0.485898	-1.06746	S73;0.93995;LAKTASNIIDVSAADSQGMEQHEYMDRARQY
LAMTOR1	LTOR1_HUMAN	Q6IAA8	H0YFI1;F5H479;F5GX19;F5H3Y3;Q6IAA8	0	1	1	Oxidation (M);Phospho (STY)	TASNIIDVSAADSQGMEQHEYMDR	-1.37797	-0.0886908	-1.65922	none					7483	-1.37797	-0.0886908	-1.65922	S73;0.93995;LAKTASNIIDVSAADSQGMEQHEYMDRARQY
LAMTOR5	LTOR5_HUMAN	O43504	R4GMU8;E9PLX3;A0A0C4DGV4;O43504	0	0	1	Phospho (STY)	NPSIVGVLCTDSQGLNLGCR	1.65996	3.3903	4.80533	Cluster_2	7920	1.79216	3.40049	4.54884	5473	1.52776	3.38011	5.06181	S26;0.996935;__MKNPSIVGVLCTDSQGLNLGCRGTLSDEH
LARP1	LARP1_HUMAN	Q6PKG0	Q6PKG0-3;Q6PKG0;E5RH50;A0A0B4J210;H0YC33	2	0	2	2 Phospho (STY)	NTRTPRTPR	-1.55612	-0.529029	-0.838853	none					5550	-1.55612	-0.529029	-0.838853	T782;0.99674;LPTTVPESPNYRNTRTPRTPRTPQLKDSSQT	T785;0.999906;TVPESPNYRNTRTPRTPRTPQLKDSSQTSRF
LARP1	LARP1_HUMAN	Q6PKG0	Q6PKG0-3;Q6PKG0	1	1	1	Oxidation (M);Phospho (STY)	CPSQSSSRPAAMISQPPTPPTGQPVR	-0.347249	-0.0865889	-0.750149	none	1145	-0.347249	-0.0865889	-0.750149					S1056;0.98164;VVAGGGGGEGRKRCPSQSSSRPAAMISQPPT
LARP1	LARP1_HUMAN	Q6PKG0	Q6PKG0-3;Q6PKG0	2	1	1	Oxidation (M);Phospho (STY)	RCPSQSSSRPAAMISQPPTPPTGQPVR	3.04547	3.57744	2.47632	Cluster_3	8899	3.04547	3.57744	2.47632					S1056;0.98164;VVAGGGGGEGRKRCPSQSSSRPAAMISQPPT
LASP1	LASP1_HUMAN	Q14847	Q14847;Q14847-2;C9J9W2	1	0	1	Phospho (STY)	LKQQSELQSQVR	-0.748476	-0.477272	-1.05138	none					4448	-0.748476	-0.477272	-1.05138	S82;1;DTPENLRLKQQSELQSQVRYKEEFEKNKGKG
LASP1	LASP1_HUMAN	Q14847	Q14847;Q14847-2;C9J9W2;Q14847-3	2	0	1	Phospho (STY)	MGPSGGEGMEPERRDSQDGSSYR	0.206336	-1.69522	-6.603	Cluster_6					5015	0.206336	-1.69522	-6.603	S146;0.997572;MGPSGGEGMEPERRDSQDGSSYRRPLEQQQP
LASP1	LASP1_HUMAN	Q14847	Q14847;C9J9W2;Q14847-2;Q14847-3	2	1	1	Oxidation (M);Phospho (STY)	MGPSGGEGMEPERRDSQDGSSYR	0.288248	-0.505976	-0.528372	none	7276	-0.324648	0.0199213	-0.259593	5016	0.901143	-1.03187	-0.797151	S146;1;MGPSGGEGMEPERRDSQDGSSYRRPLEQQQP
LASP1	LASP1_HUMAN	Q14847	Q14847;C9J9W2;Q14847-2;Q14847-3	2	2	1	2 Oxidation (M);Phospho (STY)	MGPSGGEGMEPERRDSQDGSSYR	0.769161	0.58141	0.664091	none	7278	1.08281	2.39931	1.23862	5014	0.455512	-1.23649	0.0895596	S146;1;MGPSGGEGMEPERRDSQDGSSYRRPLEQQQP
LASP1	LASP1_HUMAN	Q14847	Q14847;C9J9W2;Q14847-2	0	0	1	Phospho (STY)	QQSELQSQVR	1.21624	0.35904	0.196287	none	8715	1.21624	0.35904	0.196287					S82;1;DTPENLRLKQQSELQSQVRYKEEFEKNKGKG
LASP1	LASP1_HUMAN	Q14847	Q14847;C9J9W2;Q14847-2;Q14847-3;J3KSN1	1	0	1	Phospho (STY)	RDSQDGSSYR	2.25528	1.64512	2.10087	Cluster_4	8920	2.25528	1.64512	2.10087					S146;1;MGPSGGEGMEPERRDSQDGSSYRRPLEQQQP
LCK;YES1;FYN;SRC	SRC_HUMAN	P12931	Q573B4;J3QRU1;P06241-3;P06239;P06241-2;P12931;P06241;P06239-3;P12931-2;P07947	0	0	1	Phospho (STY)	LIEDNEYTAR	0.630754	0.282117	1.29711	none					4382	0.630754	0.282117	1.29711	T420;0.998951;IADFGLARLIEDNEYTAREGAKFPIKWTAPE
LCP1	PLSL_HUMAN	P13796	P13796;Q5TBN3	1	0	1	Phospho (STY)	STDVAKTFR	3.39995	0.546134	3.42355	Cluster_4					7180	3.39995	0.546134	3.42355	T89;1;FIKIFHGLKSTDVAKTFRKAINKKEGICAIG
LCP1	PLSL_HUMAN	P13796	P13796;Q5TBN3	2	0	1	Phospho (STY)	STDVAKTFRK	-0.191804	0.173304	-0.0181522	none					7181	-0.191804	0.173304	-0.0181522	T89;1;FIKIFHGLKSTDVAKTFRKAINKKEGICAIG
LEMD3	MAN1_HUMAN	Q9Y2U8	Q9Y2U8	1	0	1	Phospho (STY)	LRTGLTNSQGSS	-0.290812	-0.367477	-0.167964	none					4673	-0.290812	-0.367477	-0.167964	S907;0.972685;MNSMSHLRLRTGLTNSQGSS___________
LIG1	DNLI1_HUMAN	P18858	B4E135;M0R0Q7;F5GZ28;P18858-2;P18858-3;P18858	0	0	1	Phospho (STY)	TLSSFFTPR	-0.732743	-1.335	-2.75255	none					8453	-0.732743	-1.335	-2.75255	T233;0.998527;TKPPRRAPKTLSSFFTPRKPAVKKEVKEEEP
LILRB4	LIRB4_HUMAN	Q8NHJ6	A0A0G2JPI0;A0A0G2JNA7;A8MUE1;A0A0G2JPA9;C9JST2;A0A0G2JM43;A0A0G2JM38;A0A0G2JPC7;A0A0G2JP84;A0A0G2JM57;A0A0A0MSZ8;A0A0G2JQ20;A0A0G2JQ10;A0A0G2JP25;A0A0G2JNE9;A0A0G2JML1;A0A0G2JM84;A0A0G2JPX5;A0A0G2JPU4;A0A0G2JMH7;A0A0A0MS20;A0A0G2JNL1;Q8NHJ6-2;Q8NHJ6;Q8NHJ6-3	0	1	3	3 Phospho (STY);Oxidation (M)	SPVGWSQPSDPLELVMTGAYSK	0.562492	-7.20459	-1.37687	none	9956	0.562492	-7.20459	-1.37687					S102;0.999819;SMTEDYAGRYRCYYRSPVGWSQPSDPLELVM	S107;0.999485;YAGRYRCYYRSPVGWSQPSDPLELVMTGAYS	S110;0.941222;RYRCYYRSPVGWSQPSDPLELVMTGAYSKPT
LIPE	LIPS_HUMAN	Q05469	Q05469;M0R201;M0QY29;Q05469-2	1	0	1	Phospho (STY)	RSSQGATQMPLYSSPIVK	0.358823	0.0392962	0.307972	none					6202	0.358823	0.0392962	0.307972	T955;0.936259;AFPEGFHPRRSSQGATQMPLYSSPIVKNPFM
LIPE	LIPS_HUMAN	Q05469	M0R201;M0QY29;Q05469-2;Q05469	1	1	1	Oxidation (M);Phospho (STY)	RSSQGATQMPLYSSPIVK	0.916341	0.255435	0.184862	none	9183	1.68444	0.319035	0.224951	6201	0.148245	0.191834	0.144773	T955;0.933636;AFPEGFHPRRSSQGATQMPLYSSPIVKNPFM
LITAF;TLE3	TLE3_HUMAN	Q04726	F5H7D6;H0YNT2;A0A0D9SES8;H0YKT5;H0YKN8;H0YL70;Q04726-2;Q04726-7;Q04726-3;Q04726-6;Q04726-5;Q04726-4;Q04726;H0YKH0;H0YLW9;H0YLI3	1	0	2	2 Phospho (STY)	SSTPGLKSNTPTPR	1.47577	-0.15451	1.20891	none					7159	1.47577	-0.15451	1.20891	S317;0.727459;KDLGHNDKSSTPGLKSNTPTPRNDAPTPGTS	T321;0.998218;HNDKSSTPGLKSNTPTPRNDAPTPGTSTTPG
LITAF;TLE3	TLE3_HUMAN	Q04726	F5H7D6;H0YNT2;A0A0D9SES8;H0YKT5;H0YKN8;H0YL70;Q04726-2;Q04726-7;Q04726-3;Q04726-6;Q04726-5;Q04726-4;Q04726;H0YKH0;H0YLW9;H0YLI3	1	0	2	2 Phospho (STY)	YDSDGDKSDDLVVDVSNEDPATPR	1.30597	-0.298161	1.38089	none					10154	1.30597	-0.298161	1.38089	S245;0.958502;EEKDSLSRYDSDGDKSDDLVVDVSNEDPATP	T259;0.999999;KSDDLVVDVSNEDPATPRVSPAHSPPENGLD
LITAF;TLE3	TLE3_HUMAN	Q04726	F5H7D6;H0YNT2;A0A0D9SES8;H0YKT5;H0YKN8;H0YL70;Q04726-2;Q04726-7;Q04726-3;Q04726-6;Q04726-5;Q04726-4;Q04726;H0YKH0;H0YLW9;H0YLI3	1	0	1	Phospho (STY)	YDSDGDKSDDLVVDVSNEDPATPR	1.33044	-0.0210819	1.04611	none					10155	1.33044	-0.0210819	1.04611	S245;0.958502;EEKDSLSRYDSDGDKSDDLVVDVSNEDPATP	T259;0.999999;KSDDLVVDVSNEDPATPRVSPAHSPPENGLD
LMNA	LMNA_HUMAN	P02545	P02545;P02545-3;P02545-6;P02545-5;P02545-2;P02545-4;A0A0C4DGC5;Q3BDU5;Q5TCI8	1	0	1	Phospho (STY)	LRLSPSPTSQR	-1.6742	0.144573	-2.35865	Cluster_3	6715	-1.6742	0.144573	-2.35865					S390;0.999508;AYRKLLEGEEERLRLSPSPTSQRSRGRASSH	S392;0.979547;RKLLEGEEERLRLSPSPTSQRSRGRASSHSS	S395;0.995903;LEGEEERLRLSPSPTSQRSRGRASSHSSQTQ
LMNA	LMNA_HUMAN	P02545	P02545;P02545-3;P02545-6;P02545-5;P02545-2;P02545-4;A0A0C4DGC5;Q3BDU5;Q5TCI8	1	0	2	2 Phospho (STY)	LRLSPSPTSQR	-1.51206	0.254227	-1.44102	none	6716	-1.51206	0.254227	-1.44102					S390;0.999508;AYRKLLEGEEERLRLSPSPTSQRSRGRASSH	S392;0.979547;RKLLEGEEERLRLSPSPTSQRSRGRASSHSS	S395;0.995903;LEGEEERLRLSPSPTSQRSRGRASSHSSQTQ
LMNA	LMNA_HUMAN	P02545	P02545;P02545-3;P02545-6;P02545-5;P02545-2;P02545-4;A0A0C4DGC5;Q3BDU5;Q5TCI8	0	0	2	2 Phospho (STY)	ASSHSSQTQGGGSVTK	-0.455974	-0.302574	0.178888	none	806	0.813197	1.16411	0.47736	495	-1.72515	-1.76926	-0.119583	S403;0.999245;RLSPSPTSQRSRGRASSHSSQTQGGGSVTKK	S404;0.971634;LSPSPTSQRSRGRASSHSSQTQGGGSVTKKR	S407;0.991137;SPTSQRSRGRASSHSSQTQGGGSVTKKRKLE	S414;0.993573;RGRASSHSSQTQGGGSVTKKRKLESTESRSS
LMNA	LMNA_HUMAN	P02545	P02545;P02545-3;P02545-6;P02545-5;P02545-2;P02545-4;A0A0C4DGC5;Q3BDU5;Q5TCI8	0	0	1	Phospho (STY)	LSPSPTSQR	-1.8352	0.133038	-3.08712	Cluster_3	6809	-1.8352	0.133038	-3.08712					S390;0.999508;AYRKLLEGEEERLRLSPSPTSQRSRGRASSH	S392;0.979547;RKLLEGEEERLRLSPSPTSQRSRGRASSHSS	S395;0.995903;LEGEEERLRLSPSPTSQRSRGRASSHSSQTQ
LMNA	LMNA_HUMAN	P02545	P02545;P02545-3;P02545-6;P02545-5;P02545-2;P02545-4;A0A0C4DGC5;Q3BDU5;Q5TCI8	1	0	2	2 Phospho (STY)	GRASSHSSQTQGGGSVTK	-0.396505	0.0253234	0.296093	none	3857	2.13034	1.03277	1.42504	2282	-2.92335	-0.982128	-0.832859	S403;0.999245;RLSPSPTSQRSRGRASSHSSQTQGGGSVTKK	S404;0.971634;LSPSPTSQRSRGRASSHSSQTQGGGSVTKKR	S407;0.991137;SPTSQRSRGRASSHSSQTQGGGSVTKKRKLE	S414;0.993573;RGRASSHSSQTQGGGSVTKKRKLESTESRSS
LMNA	LMNA_HUMAN	P02545	P02545;P02545-3;P02545-6;P02545-5;P02545-2;P02545-4;A0A0C4DGC5;Q3BDU5;Q5TCI8	0	0	1	Phospho (STY)	ASSHSSQTQGGGSVTK	1.42933	-1.38224	-3.11553	none	805	1.42933	-1.38224	-3.11553					S403;0.999245;RLSPSPTSQRSRGRASSHSSQTQGGGSVTKK	S404;0.971634;LSPSPTSQRSRGRASSHSSQTQGGGSVTKKR	S407;0.991137;SPTSQRSRGRASSHSSQTQGGGSVTKKRKLE	S414;0.993573;RGRASSHSSQTQGGGSVTKKRKLESTESRSS
LMNA	LMNA_HUMAN	P02545	P02545;P02545-3;P02545-6;P02545-5;P02545-2;P02545-4;A0A0C4DGC5;Q3BDU5;Q5TCI8	1	0	3	3 Phospho (STY)	LSPSPTSQRSR	-1.4606	0.196117	-2.9129	none	6811	-1.4606	0.196117	-2.9129					S390;0.999508;AYRKLLEGEEERLRLSPSPTSQRSRGRASSH	S392;0.979547;RKLLEGEEERLRLSPSPTSQRSRGRASSHSS	S395;0.995903;LEGEEERLRLSPSPTSQRSRGRASSHSSQTQ	S398;0.999684;EEERLRLSPSPTSQRSRGRASSHSSQTQGGG
LMNA	LMNA_HUMAN	P02545	P02545;P02545-3;P02545-6;P02545-2;P02545-5;P02545-4;Q3BDU5;Q5TCI8;A0A0C4DGC5	1	0	2	2 Phospho (STY)	ASSHSSQTQGGGSVTKK	-1.43734	-2.59281	-3.93789	Cluster_6					496	-1.43734	-2.59281	-3.93789	S404;0.990095;LSPSPTSQRSRGRASSHSSQTQGGGSVTKKR	S407;0.987993;SPTSQRSRGRASSHSSQTQGGGSVTKKRKLE
LMNA	LMNA_HUMAN	P02545	P02545;P02545-3;P02545-6;P02545-2;P02545-5;P02545-4;Q3BDU5;Q5TCI8;A0A0C4DGC5	1	0	1	Phospho (STY)	ASSHSSQTQGGGSVTKK	-1.06304	-2.08273	-0.0358973	none					497	-1.06304	-2.08273	-0.0358973	S404;0.990095;LSPSPTSQRSRGRASSHSSQTQGGGSVTKKR	S407;0.987993;SPTSQRSRGRASSHSSQTQGGGSVTKKRKLE
LMNA	LMNA_HUMAN	P02545	P02545;P02545-3;P02545-6;P02545-2;P02545-5;P02545-4;Q3BDU5;Q5TCI8;A0A0C4DGC5	1	0	1	Phospho (STY)	GRASSHSSQTQGGGSVTK	0.0427303	-0.0940199	-0.257201	none					2283	0.0427303	-0.0940199	-0.257201	S404;0.990095;LSPSPTSQRSRGRASSHSSQTQGGGSVTKKR	S407;0.987993;SPTSQRSRGRASSHSSQTQGGGSVTKKRKLE
LMNA	LMNA_HUMAN	P02545	P02545;P02545-3;P02545-6;P02545-2;P02545-5;P02545-4;Q3BDU5;Q5TCI8;A0A0C4DGC5	2	0	2	2 Phospho (STY)	GRASSHSSQTQGGGSVTKK	-3.20488	-3.213	-4.61192	0					2284	-3.20488	-3.213	-4.61192	S404;0.990095;LSPSPTSQRSRGRASSHSSQTQGGGSVTKKR	S407;0.987993;SPTSQRSRGRASSHSSQTQGGGSVTKKRKLE
LMNB1	LMNB1_HUMAN	P20700	P20700	0	0	1	Phospho (STY)	TTIPEEEEEEEEAAGVVVEEELFHQQGTPR	0.489387	-0.729061	-0.881557	none					9022	0.489387	-0.729061	-0.881557	T575;1;AAGVVVEEELFHQQGTPRASNRSCAIM____
LMNB1	LMNB1_HUMAN	P20700	P20700	1	0	1	Phospho (STY)	VILKNSQGEEVAQR	2.46578	1.00157	2.31443	Cluster_4	11913	3.61845	2.10331	3.58928	9644	1.31312	-0.100171	1.03958	S534;1;NSWGTGEDVKVILKNSQGEEVAQRSTVFKTT
LMO7	LMO7_HUMAN	Q8WWI1	E9PMS6;E9PMT2;F8WD26;J3KP06;Q8WWI1-3;Q8WWI1;A0A0A0MTE2;Q8WWI1-5;Q8WWI1-4;Q8WWI1-2;E9PMP7;H0Y424	0	0	1	Phospho (STY)	SQFFEQGSSDSVVPDLPVPTISAPSR	1.99221	0.981894	1.88391	Cluster_4	9997	1.99221	0.981894	1.88391					S1197;0.998343;SKASESISLKNLKRRSQFFEQGSSDSVVPDL
LMO7	LMO7_HUMAN	Q8WWI1	E9PMS6;A0A0A0MTE2;E9PMT2;F8WD26;J3KP06;Q8WWI1-3;Q8WWI1-5;Q8WWI1-4;Q8WWI1-2;Q8WWI1	0	0	1	Phospho (STY)	TSTTGVATTQSPTPR	1.50675	-0.142211	1.28433	none					8954	1.50675	-0.142211	1.28433	T1588;0.982759;SVKTSTTGVATTQSPTPRSHSPSASQSGSQL
LMO7	LMO7_HUMAN	Q8WWI1	E9PMS6;E9PMT2;F8WD26;J3KP06;Q8WWI1-3;Q8WWI1;A0A0A0MTE2;Q8WWI1-5;Q8WWI1-4;Q8WWI1-2;E9PMP7;H0Y424	2	0	1	Phospho (STY)	RRSQFFEQGSSDSVVPDLPVPTISAPSR	1.1589	0.546364	1.42913	none	9154	1.62282	1.00882	1.71848	6178	0.694983	0.0839043	1.13978	S1197;0.998646;SKASESISLKNLKRRSQFFEQGSSDSVVPDL	S1204;0.992927;SLKNLKRRSQFFEQGSSDSVVPDLPVPTISA
LMO7	LMO7_HUMAN	Q8WWI1	E9PMS6;E9PMT2;F8WD26;J3KP06;Q8WWI1-3;Q8WWI1;A0A0A0MTE2;Q8WWI1-5;Q8WWI1-4;Q8WWI1-2;E9PMP7;H0Y424	1	0	1	Phospho (STY)	RSQFFEQGSSDSVVPDLPVPTISAPSR	1.99033	0.63172	1.61492	Cluster_4	9172	2.76796	1.07363	2.23017	6195	1.21271	0.189815	0.999681	S1197;0.998646;SKASESISLKNLKRRSQFFEQGSSDSVVPDL	S1204;0.992927;SLKNLKRRSQFFEQGSSDSVVPDLPVPTISA
LMO7	LMO7_HUMAN	Q8WWI1	E9PMS6;E9PMT2;F8WD26;J3KP06;Q8WWI1-3;Q8WWI1;A0A0A0MTE2;Q8WWI1-5;Q8WWI1-4;Q8WWI1-2;E9PMP7;H0Y424	2	0	2	2 Phospho (STY)	RRSQFFEQGSSDSVVPDLPVPTISAPSR	1.08551	0.0943694	0.942967	none	9155	1.66102	0.384237	1.3409	6179	0.51001	-0.195498	0.545032	S1197;0.998343;SKASESISLKNLKRRSQFFEQGSSDSVVPDL	S1204;0.926211;SLKNLKRRSQFFEQGSSDSVVPDLPVPTISA
LMO7	LMO7_HUMAN	Q8WWI1	E9PMS6;A0A0A0MTE2;E9PMT2;F8WD26;J3KP06;Q8WWI1-3;Q8WWI1-5;Q8WWI1-4;Q8WWI1-2;Q8WWI1	0	0	1	Phospho (STY)	SHSPSASQSGSQLR	-1.09796	-0.627836	-1.49677	none					6608	-1.09796	-0.627836	-1.49677	S1593;0.999979;TTGVATTQSPTPRSHSPSASQSGSQLRNRSV	S1601;0.99467;SPTPRSHSPSASQSGSQLRNRSVSGKRICSY
LMO7	LMO7_HUMAN	Q8WWI1	E9PMS6;A0A0A0MTE2;E9PMT2;F8WD26;J3KP06;Q8WWI1-3;Q8WWI1-5;Q8WWI1-4;Q8WWI1-2;Q8WWI1	0	0	2	2 Phospho (STY)	SHSPSASQSGSQLR	-0.84035	-1.36589	-2.0549	none					6609	-0.84035	-1.36589	-2.0549	S1593;0.999979;TTGVATTQSPTPRSHSPSASQSGSQLRNRSV	S1601;0.99467;SPTPRSHSPSASQSGSQLRNRSVSGKRICSY
LMO7	LMO7_HUMAN	Q8WWI1	E9PMS6;A0A0A0MTE2;E9PMT2;F8WD26;J3KP06;Q8WWI1-3;Q8WWI1-5;Q8WWI1-4;Q8WWI1-2;Q8WWI1;E9PMP7;H0Y424	1	0	1	Phospho (STY)	LTSVVTPRPFGSQTR	-0.0495396	-0.580689	-0.638316	none					4805	-0.0495396	-0.580689	-0.638316	T913;0.999606;RSYRKTDTVRLTSVVTPRPFGSQTRGISSLP	T921;0.996674;VRLTSVVTPRPFGSQTRGISSLPRSYTMDDA
LMO7	LMO7_HUMAN	Q8WWI1	E9PMS6;A0A0A0MTE2;E9PMT2;F8WD26;J3KP06;Q8WWI1-3;Q8WWI1-5;Q8WWI1-4;Q8WWI1-2;Q8WWI1;E9PMP7;H0Y424	1	0	2	2 Phospho (STY)	LTSVVTPRPFGSQTR	-0.320514	-4.89628	-3.05936	Cluster_4					4806	-0.320514	-4.89628	-3.05936	T913;0.999606;RSYRKTDTVRLTSVVTPRPFGSQTRGISSLP	T921;0.996674;VRLTSVVTPRPFGSQTRGISSLPRSYTMDDA
LOXL2	LOXL2_HUMAN	Q9Y4K0	Q9Y4K0	1	0	1	Phospho (STY)	FSSQIHNNGQSDFRPK	-0.969481	-0.25411	-3.0136	none					1702	-0.969481	-0.25411	-3.0136	S601;0.791246;QTDPTTGYRRLLRFSSQIHNNGQSDFRPKNG
LPIN1	LPIN1_HUMAN	Q14693	Q14693;Q14693-2;Q14693-4;Q14693-3;Q14693-5;Q14693-7;A0A0A0MS66;Q14693-6	0	0	1	Phospho (STY)	SQLDSLK	3.44748	4.25652	3.84329	Cluster_3	10025	3.44748	4.25652	3.84329					S162;0.999991;SSSSVVKKRRKRRRKSQLDSLKRDDNMNTSE
LPIN1	LPIN1_HUMAN	Q14693	A0A0A0MS66;Q14693-6;Q14693;Q14693-2;Q14693-4;Q14693-3;Q14693-5;Q14693-7	0	1	1	Oxidation (M);Phospho (STY)	HLGADGVYLDDLTDMDPEVAALYFPK	-0.655983	0.328592	-0.199337	none					2768	-0.655983	0.328592	-0.199337	T403;0.717754;RSRHLGADGVYLDDLTDMDPEVAALYFPKNG
LPIN1	LPIN1_HUMAN	Q14693	Q14693;Q14693-2;Q14693-4;Q14693-3;Q14693-5;Q14693-7;A0A0A0MS66;Q14693-6	2	0	1	Phospho (STY)	RKSQLDSLK	-1.14976	0.819138	-0.671689	none	9026	-1.38524	1.31674	-0.610602	6086	-0.914282	0.321533	-0.732775	S162;0.999991;SSSSVVKKRRKRRRKSQLDSLKRDDNMNTSE
LRBA	LRBA_HUMAN	P50851	P50851-2;P50851;E9PEM5;H0YAC6	0	1	1	Oxidation (M);Phospho (STY)	LPSVPTVDSVSQDPVSNMSITER	-0.164014	-0.464934	-0.450144	none	6623	-0.164014	-0.464934	-0.450144					S1787;0.88014;SSNAKLPSVPTVDSVSQDPVSNMSITERLEH
LRCH1	LRCH1_HUMAN	Q9Y2L9	Q9Y2L9-2;Q9Y2L9;Q9Y2L9-3	0	0	1	Phospho (STY)	NLESIDPQFTIR	0.970654	-0.297886	0.8926	none					5388	0.970654	-0.297886	0.8926	T568;1;FLRPQRNLESIDPQFTIRRKMEQMREEKELV
LRCH1	LRCH1_HUMAN	Q9Y2L9	Q9Y2L9-2;Q9Y2L9;Q9Y2L9-3	1	0	1	Phospho (STY)	NLESIDPQFTIRR	1.10362	0.326694	1.0545	none					5389	1.10362	0.326694	1.0545	T568;1;FLRPQRNLESIDPQFTIRRKMEQMREEKELV
LRIF1	LRIF1_HUMAN	Q5T3J3	Q5T3J3-2;Q5T3J3	1	0	1	Phospho (STY)	KTENAYNAIINGEANVTGSQLLSSILPTSDVSQHNILTSHSK	0.569685	1.12107	2.28498	none					4012	0.569685	1.12107	2.28498	S663;0.659245;NAYNAIINGEANVTGSQLLSSILPTSDVSQH
LRRC16A	LR16A_HUMAN	Q5VZK9	Q5VZK9-2;Q5VZK9	0	0	1	Phospho (STY)	TPDSFEESQGEEIGK	1.46569	0.283978	1.00494	none	11045	1.46569	0.283978	1.00494					S1135;1;SERIEEIKTPDSFEESQGEEIGKVERSDSKS
LRRC16A	LR16A_HUMAN	Q5VZK9	Q5VZK9-2;Q5VZK9	1	0	1	Phospho (STY)	TPDSFEESQGEEIGKVER	2.06382	0.920001	1.31587	none	11046	2.06382	0.920001	1.31587					S1135;1;SERIEEIKTPDSFEESQGEEIGKVERSDSKS
LRRC16A	LR16A_HUMAN	Q5VZK9	Q5VZK9-2;Q5VZK9	2	0	1	Phospho (STY)	IEEIKTPDSFEESQGEEIGKVER	1.32925	0.46029	1.58406	none					3211	1.32925	0.46029	1.58406	S1135;0.951785;SERIEEIKTPDSFEESQGEEIGKVERSDSKS
LSM14A	K7EMZ9_HUMAN	K7EMZ9	K7EMZ9	0	0	1	Phospho (STY)	TQLSQAEVHK	1.2271	0.86371	0.47569	none	11159	1.2271	0.86371	0.47569					S173;0.999991;GSAFTQDTRSLKTQLSQAEVHKVSRPENEQL
LSM14A	LS14A_HUMAN	Q8ND56	Q8ND56-2;Q8ND56	0	0	1	Phospho (STY)	TQLSQGR	5.39653	4.02777	4.94048	Cluster_4	11160	5.39653	4.02777	4.94048					S178;0.999982;GSAFTQDTRSLKTQLSQGRSSPQLDPLRKSP
LSM14A	LS14A_HUMAN	Q8ND56	Q8ND56-2;Q8ND56	1	0	2	2 Phospho (STY)	TQLSQGRSSPQLDPLR	0.957687	0.279109	0.643518	none	11161	0.98653	0.339025	0.351085	8766	0.928843	0.219193	0.935952	S178;0.999982;GSAFTQDTRSLKTQLSQGRSSPQLDPLRKSP	S183;0.994093;QDTRSLKTQLSQGRSSPQLDPLRKSPTMEQA
LSM14A	LS14A_HUMAN	Q8ND56	Q8ND56-2;Q8ND56	2	0	2	2 Phospho (STY)	TQLSQGRSSPQLDPLRK	1.02588	0.325601	0.954376	none	11162	0.858391	0.0970669	0.609995	8767	1.19337	0.554134	1.29876	S178;0.999982;GSAFTQDTRSLKTQLSQGRSSPQLDPLRKSP	S183;0.994093;QDTRSLKTQLSQGRSSPQLDPLRKSPTMEQA
LSM7	LSM7_HUMAN	Q9UK45	K7ENY5;K7EML7;Q9UK45	1	0	1	Phospho (STY)	YIDKTIR	0.972898	0.326318	0.904405	none					10257	0.972898	0.326318	0.904405	T22;1;KKKESILDLSKYIDKTIRVKFQGGREVES__
LSM8	LSM8_HUMAN	O95777	F2Z2Y6;O95777;C9JIZ0;C9JNV3	0	0	1	Phospho (STY)	VFSSSQGVEQVVLGLYIVR	0.411985	0.9121	1.63719	none					9563	0.411985	0.9121	1.63719	S49;0.951184;INLILDESHERVFSSSQGVEQVVLGLYIVRG
LUZP1	LUZP1_HUMAN	Q86V48	Q86V48-2;Q86V48-3;Q86V48	0	0	1	Phospho (STY)	SQENILQGFSTSHK	0.276025	0.155722	-1.63057	none	9990	0.276025	0.155722	-1.63057					S611;1;NSKAPVLSKYPYSCRSQENILQGFSTSHKEG
LUZP1	LUZP1_HUMAN	Q86V48	Q86V48-2;Q86V48-3;Q86V48	0	0	1	Phospho (STY)	GHVLGNGSQVTQAANSGCSK	-1.055	-0.845894	-1.31754	none					2034	-1.055	-0.845894	-1.31754	S550;0.962641;SETVFGKRGHVLGNGSQVTQAANSGCSKAIG
LZTS2	LZTS2_HUMAN	Q9BRK4	Q9BRK4;B1AL12;B1AL13	0	0	1	Phospho (STY)	ATGLSGSQGSLTQLFGGPASSSSSSSSSSAADK	2.11005	0.0937033	1.83451	Cluster_4	851	2.11005	0.0937033	1.83451					S175;0.8381;SLPSFMGPRATGLSGSQGSLTQLFGGPASSS
MAD2L1BP	MD2BP_HUMAN	Q15013	Q15013;Q15013-3	0	0	1	Phospho (STY)	SEETHASQIELLETSSTQEPLNASEAFCPR	1.44554	2.56873	3.18448	Cluster_1	9413	1.44554	2.56873	3.18448					S29;0.769639;VPDLEWYEKSEETHASQIELLETSSTQEPLN
MAF1	MAF1_HUMAN	Q9H063	E9PR76;E9PSH4;Q9H063	1	0	1	Phospho (STY)	LSKSQGGEEEGPLSDK	1.11793	0.356484	1.53877	none					4713	1.11793	0.356484	1.53877	S75;1;SPPQTSGLSPSRLSKSQGGEEEGPLSDKCSR
MAF1	MAF1_HUMAN	Q9H063	E9PR76;E9PSH4;Q9H063	2	0	1	Phospho (STY)	LSKSQGGEEEGPLSDKCSR	-1.42502	0.111833	-1.77291	none					4714	-1.42502	0.111833	-1.77291	S75;1;SPPQTSGLSPSRLSKSQGGEEEGPLSDKCSR
MAF1	MAF1_HUMAN	Q9H063	E9PR76;E9PSH4;Q9H063	1	0	1	Phospho (STY)	SQGGEEEGPLSDKCSR	-1.16884	-0.846388	-1.8365	none					7004	-1.16884	-0.846388	-1.8365	S75;1;SPPQTSGLSPSRLSKSQGGEEEGPLSDKCSR
MAF1	MAF1_HUMAN	Q9H063	E9PR76;E9PSH4;Q9H063	0	0	1	Phospho (STY)	SQGGEEEGPLSDK	1.38677	0.373311	1.22365	none	10007	1.16192	0.628324	1.02751	7003	1.61162	0.118299	1.41979	S75;1;SPPQTSGLSPSRLSKSQGGEEEGPLSDKCSR
MAML1	MAML1_HUMAN	Q92585	Q92585	0	1	1	Oxidation (M);Phospho (STY)	TSEEWMSDLDDLLGSQ	-0.211502	1.75318	2.27093	Cluster_1	11225	-0.211502	1.75318	2.27093					S1015;1;RTSEEWMSDLDDLLGSQ______________
MAP1B	MAP1B_HUMAN	P46821	P46821	0	0	2	2 Phospho (STY)	SDISPLTPR	-1.41376	0.465545	-1.29767	none					6351	-1.41376	0.465545	-1.29767	S1782;1;SEKVQSLEGEKLSPKSDISPLTPRESSPLYS	S1785;1;VQSLEGEKLSPKSDISPLTPRESSPLYSPTF	T1788;1;LEGEKLSPKSDISPLTPRESSPLYSPTFSDS
MAP1B	MAP1B_HUMAN	P46821	P46821	0	0	1	Phospho (STY)	SDISPLTPR	-1.26141	0.303638	-1.07397	none					6352	-1.26141	0.303638	-1.07397	S1782;1;SEKVQSLEGEKLSPKSDISPLTPRESSPLYS	S1785;1;VQSLEGEKLSPKSDISPLTPRESSPLYSPTF	T1788;1;LEGEKLSPKSDISPLTPRESSPLYSPTFSDS
MAP1B	MAP1B_HUMAN	P46821	P46821	1	0	3	3 Phospho (STY)	SDISPLTPRESSPLYSPTFSDSTSAVK	-4.80529	1.10457	-5.34012	Cluster_3					6353	-4.80529	1.10457	-5.34012	S1782;1;SEKVQSLEGEKLSPKSDISPLTPRESSPLYS	S1785;1;VQSLEGEKLSPKSDISPLTPRESSPLYSPTF	T1788;1;LEGEKLSPKSDISPLTPRESSPLYSPTFSDS
MAP1B	MAP1B_HUMAN	P46821	P46821	1	0	4	4 Phospho (STY)	SDISPLTPRESSPLYSPTFSDSTSAVK	-4.13663	0.337766	-4.38358	Cluster_3					6354	-4.13663	0.337766	-4.38358	S1782;1;SEKVQSLEGEKLSPKSDISPLTPRESSPLYS	S1785;1;VQSLEGEKLSPKSDISPLTPRESSPLYSPTF	T1788;1;LEGEKLSPKSDISPLTPRESSPLYSPTFSDS	S1797;0.879722;SDISPLTPRESSPLYSPTFSDSTSAVKEKTA
MAP1B	MAP1B_HUMAN	P46821	P46821;D6RA40;D6RA32	0	1	2	2 Phospho (STY);Oxidation (M)	IAELEEEQSQGSTTNSDWMK	0.538604	0.134589	0.130938	none	4662	0.538604	0.134589	0.130938					S336;0.999996;NSMLQRKIAELEEEQSQGSTTNSDWMKNLIS	T340;0.885462;QRKIAELEEEQSQGSTTNSDWMKNLISPDLG
MAP1B	MAP1B_HUMAN	P46821	P46821	2	0	2	2 Phospho (STY)	VQSLEGEKLSPKSDISPLTPR	-1.39742	0.712537	-1.9093	none					9812	-1.39742	0.712537	-1.9093	S1779;0.999997;SLTSEKVQSLEGEKLSPKSDISPLTPRESSP	S1782;1;SEKVQSLEGEKLSPKSDISPLTPRESSPLYS	S1785;1;VQSLEGEKLSPKSDISPLTPRESSPLYSPTF	T1788;1;LEGEKLSPKSDISPLTPRESSPLYSPTFSDS
MAP1B	MAP1B_HUMAN	P46821	P46821	2	0	3	3 Phospho (STY)	VQSLEGEKLSPKSDISPLTPR	1.03064	0.188896	2.43293	none					9813	1.03064	0.188896	2.43293	S1779;0.999997;SLTSEKVQSLEGEKLSPKSDISPLTPRESSP	S1782;1;SEKVQSLEGEKLSPKSDISPLTPRESSPLYS	S1785;1;VQSLEGEKLSPKSDISPLTPRESSPLYSPTF	T1788;1;LEGEKLSPKSDISPLTPRESSPLYSPTFSDS
MAP1B	MAP1B_HUMAN	P46821	P46821	2	0	4	4 Phospho (STY)	VQSLEGEKLSPKSDISPLTPR	-1.3141	0.569591	-1.70706	none					9814	-1.3141	0.569591	-1.70706	S1779;0.999997;SLTSEKVQSLEGEKLSPKSDISPLTPRESSP	S1782;1;SEKVQSLEGEKLSPKSDISPLTPRESSPLYS	S1785;1;VQSLEGEKLSPKSDISPLTPRESSPLYSPTF	T1788;1;LEGEKLSPKSDISPLTPRESSPLYSPTFSDS
MAP1B	MAP1B_HUMAN	P46821	P46821;D6RA40;D6RA32	0	1	1	Oxidation (M);Phospho (STY)	IAELEEEQSQGSTTNSDWMK	0.792108	0.415222	0.312537	none	4661	0.792108	0.415222	0.312537					S336;0.999996;NSMLQRKIAELEEEQSQGSTTNSDWMKNLIS
MAP2	MTAP2_HUMAN	P11137	A8MZ31;E7EV03;P11137-2;P11137-4;P11137-3;P11137	1	0	1	Phospho (STY)	SANGFPYREDEEGAFGEHGSQGTYSNTK	1.67372	1.59109	2.21547	Cluster_2					6307	1.67372	1.59109	2.21547	S63;0.622849;FPYREDEEGAFGEHGSQGTYSNTKENGINGE
MAP4K4	M4K4_HUMAN	O95819	E7ENQ1;G3XAA2;H7C360;G5E948;E7EN19;E7ESS2;A0A0D9SEY1;O95819-4;O95819-2;O95819;O95819-5;O95819-3;C9J840;E7EX83;A0A0D9SG62;H7C0P6	1	0	2	2 Phospho (STY)	LVPRPGSGSSSGSSNSGSQPGSHPGSQSGSGER	-0.24281	-0.104476	-1.12176	none	7013	0.115553	0.255896	-1.44688	4861	-0.601173	-0.464849	-0.796643	S696;0.777762;SGSSNSGSQPGSHPGSQSGSGERFRVRSSSK	S700;0.926339;NSGSQPGSHPGSQSGSGERFRVRSSSKSEGS	S692;0.828309;SGSSSGSSNSGSQPGSHPGSQSGSGERFRVR
MAP4K4	M4K4_HUMAN	O95819	E7EX83;A0A0D9SG62;E7ENQ1;G3XAA2;H7C360;G5E948;E7EN19;E7ESS2;A0A0D9SEY1;O95819-4;O95819-2;O95819;O95819-5;O95819-3;C9J840;H7C0P6	0	0	1	Phospho (STY)	DSPLQGSGQQNSQAGQR	-0.511743	-0.374022	-0.710975	none					994	-0.511743	-0.374022	-0.710975	S649;1;LSRRDSPLQGSGQQNSQAGQRNSTSIEPRLL
MAP4K4	M4K4_HUMAN	O95819	E7EX83;A0A0D9SG62;E7ENQ1;G3XAA2;H7C360;G5E948;E7EN19;E7ESS2;A0A0D9SEY1;O95819-4;O95819-2;O95819;O95819-5;O95819-3;C9J840;H7C0P6	1	0	1	Phospho (STY)	LVPRPGSGSSSGSSNSGSQPGSHPGSQSGSGER	-1.37619	0.684207	-1.39957	none					4862	-1.37619	0.684207	-1.39957	S696;0.921788;SGSSNSGSQPGSHPGSQSGSGERFRVRSSSK
MAP4K4	M4K4_HUMAN	O95819	E7EX83;A0A0D9SG62;E7ENQ1;G3XAA2;H7C360;G5E948;E7EN19;E7ESS2;A0A0D9SEY1;O95819-4;O95819-2;O95819;O95819-5;O95819-3;C9J840;H7C0P6	1	0	1	Phospho (STY)	RDSPLQGSGQQNSQAGQR	-0.647193	-0.449153	-0.684499	none					5974	-0.647193	-0.449153	-0.684499	S649;1;LSRRDSPLQGSGQQNSQAGQRNSTSIEPRLL
MAPK13	MK13_HUMAN	O15264	O15264	0	0	1	Phospho (STY)	SYIQSLPQTPR	-0.912694	-0.451226	-2.01719	none					7346	-0.912694	-0.451226	-2.01719	T265;0.974083;LNDKAAKSYIQSLPQTPRKDFTQLFPRASPQ
MARCKSL1	MRP_HUMAN	P49006	P49006	0	0	2	2 Phospho (STY)	AAATPESQEPQAK	0.672956	0.918002	0.171371	none	5	0.672956	0.918002	0.171371					T148;1;ACSDEGTAQEGKAAATPESQEPQAKGAEASA	S151;1;DEGTAQEGKAAATPESQEPQAKGAEASAASE
MARCKSL1	MRP_HUMAN	P49006	P49006	0	0	1	Phospho (STY)	AAATPESQEPQAK	0.907079	0.973294	1.59392	none	6	0.907079	0.973294	1.59392					T148;1;ACSDEGTAQEGKAAATPESQEPQAKGAEASA	S151;1;DEGTAQEGKAAATPESQEPQAKGAEASAASE
MARCKSL1	MRP_HUMAN	P49006	P49006	2	0	1	Phospho (STY)	GEGESPPVNGTDEAAGATGDAIEPAPPSQGAEAKGEVPPKETPK	-2.50052	-0.221089	-2.38223	Cluster_3					1881	-2.50052	-0.221089	-2.38223	S71;1;EAAGATGDAIEPAPPSQGAEAKGEVPPKETP	T85;0.99614;PSQGAEAKGEVPPKETPKKKKKFSFKKPFKL
MARCKSL1	MRP_HUMAN	P49006	P49006	0	0	1	Phospho (STY)	GEGESPPVNGTDEAAGATGDAIEPAPPSQGAEAK	0.570234	0.487347	0.215683	none	3397	1.01029	0.761795	0.293288	1880	0.130178	0.212899	0.138077	S71;1;EAAGATGDAIEPAPPSQGAEAKGEVPPKETP
MARK2	MARK2_HUMAN	Q7KZI7	E7ETY4;E9PC69;Q7KZI7-10;Q7KZI7-13;Q7KZI7-7;Q7KZI7-2;Q7KZI7-15;Q7KZI7-5;Q7KZI7-16;Q7KZI7-4;Q7KZI7-9;Q7KZI7-12;Q7KZI7-14;Q7KZI7-3;Q7KZI7-6;Q7KZI7-11;Q7KZI7-8;Q7KZI7	0	0	2	2 Phospho (STY)	DQQNLPYGVTPASPSGHSQGR	0.0136242	0.141861	-0.796029	none	1700	0.962169	0.507707	-0.199618	968	-0.93492	-0.223984	-1.39244	S619;0.969824;QVRDQQNLPYGVTPASPSGHSQGRRGASGSI	S624;0.90552;QNLPYGVTPASPSGHSQGRRGASGSIFSKFT
MARK2	MARK2_HUMAN	Q7KZI7	E7ETY4;E9PC69;Q7KZI7-10;Q7KZI7-13;Q7KZI7-7;Q7KZI7-2;Q7KZI7-15;Q7KZI7-5;Q7KZI7-16;Q7KZI7-4;Q7KZI7-9;Q7KZI7-12;Q7KZI7-14;Q7KZI7-3;Q7KZI7-6;Q7KZI7-11;Q7KZI7-8;Q7KZI7	1	0	2	2 Phospho (STY)	DQQNLPYGVTPASPSGHSQGRR	-0.0699539	0.563411	0.897116	none	1701	-0.143284	-0.0782547	-0.997674	970	0.00337601	1.20508	2.79191	S619;0.969824;QVRDQQNLPYGVTPASPSGHSQGRRGASGSI	S624;0.90552;QNLPYGVTPASPSGHSQGRRGASGSIFSKFT
MARK2	MARK2_HUMAN	Q7KZI7	E7ETY4;E9PC69;Q7KZI7-10;Q7KZI7-13;Q7KZI7-7;Q7KZI7-2;Q7KZI7-15;Q7KZI7-5;Q7KZI7-16;Q7KZI7-4;Q7KZI7-9;Q7KZI7-12;Q7KZI7-14;Q7KZI7-3;Q7KZI7-6;Q7KZI7-11;Q7KZI7-8;Q7KZI7	0	0	1	Phospho (STY)	DQQNLPYGVTPASPSGHSQGR	-0.109659	0.029974	-0.787941	none					967	-0.109659	0.029974	-0.787941	S619;0.992939;QVRDQQNLPYGVTPASPSGHSQGRRGASGSI	S624;0.998879;QNLPYGVTPASPSGHSQGRRGASGSIFSKFT
MARK2	MARK2_HUMAN	Q7KZI7	E7ETY4;E9PC69;Q7KZI7-10;Q7KZI7-13;Q7KZI7-7;Q7KZI7-2;Q7KZI7-15;Q7KZI7-5;Q7KZI7-16;Q7KZI7-4;Q7KZI7-9;Q7KZI7-12;Q7KZI7-14;Q7KZI7-3;Q7KZI7-6;Q7KZI7-11;Q7KZI7-8;Q7KZI7	1	0	1	Phospho (STY)	DQQNLPYGVTPASPSGHSQGRR	-1.11963	-0.385264	-1.3616	none					969	-1.11963	-0.385264	-1.3616	S619;0.992939;QVRDQQNLPYGVTPASPSGHSQGRRGASGSI	S624;0.998879;QNLPYGVTPASPSGHSQGRRGASGSIFSKFT
MARK3	MARK3_HUMAN	P27448	H0YKP9;H0YIY6;A0A0A0MST9;A0A0A0MQR8;A0A0A0MSZ1;A0A0A0MT23;J3KNR0;P27448-8;P27448-6;P27448-3;P27448-4;P27448-2;P27448;P27448-7	1	0	1	Phospho (STY)	RSQTSTADSDLK	0.231761	0.493664	0.317956	none	9180	0.231761	0.493664	0.317956					S436;0.957076;_AGPAIPSVVAYPKRSQTSTADSDLKEDGIS
MATR3;DKFZp686L22104	MATR3_HUMAN	P43243	D6R991;D6REM6;A8MXP9;P43243;D6R8Z5;D6RB45;A0A0K0K1G4;D6R9F3;D6RBS2;D6RCM3;D6REK4;Q68E03	1	0	1	Phospho (STY)	SFQQSSLSRDSQGHGR	1.20173	-0.122978	0.307296	none	9504	2.00233	-0.191636	0.306094	6456	0.401134	-0.0543194	0.308498	S14;0.89304;__MSKSFQQSSLSRDSQGHGRDLSAAGIGLL
MBD1	MBD1_HUMAN	Q9UIS9	K7EN65;A0A0A0MS90;Q9UIS9-7;Q9UIS9-5;Q9UIS9-10;Q9UIS9;Q9UIS9-9;Q9UIS9-12	1	0	1	Phospho (STY)	QEKADTQDEWTPGTAVLTSPVLVPGCPSK	-3.81341	-0.348254	0.87599	none					5696	-3.81341	-0.348254	0.87599	T505;0.92948;ASTEALLQVKQEKADTQDEWTPGTAVLTSPV
MCM3	MCM3_HUMAN	P25205	P25205;P25205-2;J3KQ69;Q7Z6P5	0	1	1	Oxidation (M);Phospho (STY)	APGEQDGDAMPLGSAVDILATDDPNFSQEDQQDTQIYEK	-1.8724	3.28182	4.01969	Cluster_1	677	-1.8724	3.28182	4.01969					S535;0.962582;LGSAVDILATDDPNFSQEDQQDTQIYEKHDN
MDC1	MDC1_HUMAN	Q14676	Q14676-3;Q14676;Q14676-2;Q14676-4	0	0	1	Phospho (STY)	SQASTTVDINTQVEK	1.03714	2.724	3.37586	Cluster_1	9974	1.03714	2.724	3.37586					S513;1;SVEADKSSPGIHLERSQASTTVDINTQVEKE
MDC1	MDC1_HUMAN	Q14676	Q14676-3;Q14676;Q14676-2;Q14676-4	0	0	1	Phospho (STY)	SQLPAEGDAGAEWAAAVLK	0.975366	1.45643	2.72594	none	10030	0.975366	1.45643	2.72594					S598;1;EGTSLTASVVADVRKSQLPAEGDAGAEWAAA
MDC1	MDC1_HUMAN	Q14676	Q14676-3;Q14676;Q14676-2;H0Y6Z8	1	0	1	Phospho (STY)	TRQDGSQEAPEAPLSSELEPFHPK	1.13207	1.83685	2.78796	Cluster_2	11199	1.13207	1.83685	2.78796					S1086;0.958575;LPSIKPTVRKTRQDGSQEAPEAPLSSELEPF
MDC1	MDC1_HUMAN	Q14676	Q14676-4;Q14676-3;Q14676-2;Q14676;A2AB05	1	0	1	Phospho (STY)	GPLTVEETPRVQGETQPQR	-0.797839	-2.34561	-1.41226	none					2248	-0.797839	-2.34561	-1.41226	T150;0.999713;VSLPFVSRGPLTVEETPRVQGETQPQRLLLA
MDC1	MDC1_HUMAN	Q14676	Q14676-4;Q14676-3;Q14676-2;Q14676	1	0	1	Phospho (STY)	KSQLPAEGDAGAEWAAAVLK	-0.239895	0.838605	1.71541	none					4000	-0.239895	0.838605	1.71541	S598;1;EGTSLTASVVADVRKSQLPAEGDAGAEWAAA
MDC1	MDC1_HUMAN	Q14676	Q14676-3;Q14676;Q14676-2;Q14676-4	0	0	2	2 Phospho (STY)	GPGAPGLAHLQESQAGSDTDVEEGK	0.636156	-0.474676	2.12964	none	3775	0.636156	-0.474676	2.12964					S372;1;GTRGPGAPGLAHLQESQAGSDTDVEEGKAPQ	S376;1;PGAPGLAHLQESQAGSDTDVEEGKAPQAVPL	T378;1;APGLAHLQESQAGSDTDVEEGKAPQAVPLEK
MDC1	MDC1_HUMAN	Q14676	Q14676-3;Q14676;Q14676-2;Q14676-4	0	0	3	3 Phospho (STY)	GPGAPGLAHLQESQAGSDTDVEEGK	1.45425	1.70114	3.03652	Cluster_2	3776	1.45425	1.70114	3.03652					S372;1;GTRGPGAPGLAHLQESQAGSDTDVEEGKAPQ	S376;1;PGAPGLAHLQESQAGSDTDVEEGKAPQAVPL	T378;1;APGLAHLQESQAGSDTDVEEGKAPQAVPLEK
MDC1	MDC1_HUMAN	Q14676	Q14676-3;Q14676;Q14676-2;Q14676-4	1	0	3	3 Phospho (STY)	GPGAPGLAHLQESQAGSDTDVEEGKAPQAVPLEK	-0.809045	1.81968	2.97634	Cluster_1	3777	-0.809045	1.81968	2.97634					S372;1;GTRGPGAPGLAHLQESQAGSDTDVEEGKAPQ	S376;1;PGAPGLAHLQESQAGSDTDVEEGKAPQAVPL	T378;1;APGLAHLQESQAGSDTDVEEGKAPQAVPLEK
MDC1	MDC1_HUMAN	Q14676	Q14676-3;Q14676	1	0	3	3 Phospho (STY)	GQASSPTPEPGVGAGDLPGPTSAPVPSGSQSGGRGSPVSPR	0.320261	2.60824	4.10507	Cluster_2	3825	0.320261	2.60824	4.10507					S964;0.770922;GEPEGGSQDQKGQASSPTPEPGVGAGDLPGP	S986;0.588025;VGAGDLPGPTSAPVPSGSQSGGRGSPVSPRR	S988;0.670867;AGDLPGPTSAPVPSGSQSGGRGSPVSPRRHQ	S990;0.551913;DLPGPTSAPVPSGSQSGGRGSPVSPRRHQKG
MDC1	MDC1_HUMAN	Q14676	Q14676-3;Q14676	0	0	2	2 Phospho (STY)	GQASSPTPEPGVGAGDLPGPTSAPVPSGSQSGGR	0.866985	2.83671	2.86815	Cluster_1	3824	0.866985	2.83671	2.86815					S964;0.770922;GEPEGGSQDQKGQASSPTPEPGVGAGDLPGP	S988;0.670867;AGDLPGPTSAPVPSGSQSGGRGSPVSPRRHQ
MDC1	MDC1_HUMAN	Q14676	Q14676-4;Q14676-3;Q14676-2;Q14676	1	0	2	2 Phospho (STY)	GPGAPGLAHLQESQAGSDTDVEEGKAPQAVPLEK	0.742417	0.765781	1.69579	none					2238	0.742417	0.765781	1.69579	S376;0.774746;PGAPGLAHLQESQAGSDTDVEEGKAPQAVPL	T378;0.90786;APGLAHLQESQAGSDTDVEEGKAPQAVPLEK
MDP1	MGDP1_HUMAN	Q86V88	Q86V88	0	1	1	Oxidation (M);Phospho (STY)	LGVTCIHIQNGMNLQTLSQGLETFAK	0.392177	0.364318	0.153702	none					4339	0.392177	0.364318	0.153702	S151;0.913053;VTCIHIQNGMNLQTLSQGLETFAKAQTGPLR
MED1	MED1_HUMAN	Q15648	Q15648	0	1	1	Oxidation (M);Phospho (STY)	LSSSMYSSQGSSGSSQSK	-0.432297	1.42702	1.01845	none					4740	-0.432297	1.42702	1.01845	S1134;0.884385;SEGSSSSKLSSSMYSSQGSSGSSQSKNSSQS
MED1	MED1_HUMAN	Q15648	Q15648	0	0	1	Phospho (STY)	LSSSMYSSQGSSGSSQSK	0.8698	1.79194	1.67472	Cluster_1	6845	1.90057	2.24144	2.54347	4739	-0.160973	1.34244	0.80596	S1134;0.71558;SEGSSSSKLSSSMYSSQGSSGSSQSKNSSQS
MED1	MED1_HUMAN	Q15648	Q15648	0	1	1	Oxidation (M);Phospho (STY)	ALAPADLMEHHSGSQGPLLTTGDLGK	1.37404	0.231577	0.931374	none	492	1.37404	0.231577	0.931374					S953;0.990282;GKALAPADLMEHHSGSQGPLLTTGDLGKEKT
MED1	MED1_HUMAN	Q15648	Q15648	0	0	1	Phospho (STY)	ALAPADLMEHHSGSQGPLLTTGDLGK	2.08121	0.0641689	2.23097	Cluster_4	493	2.08121	0.0641689	2.23097					S953;0.990282;GKALAPADLMEHHSGSQGPLLTTGDLGKEKT
MED20	MED20_HUMAN	Q9H944	A6PVP4;B7ZBQ3;A0A087X1F4;Q9H944-2;Q9H944	0	0	1	Phospho (STY)	QGTFCVDCETYHTAASTLGSQGQTGK	1.18442	1.47563	2.62304	none	8494	1.18442	1.47563	2.62304					S55;0.549915;CVDCETYHTAASTLGSQGQTGKLMYVMHNSE
MEF2C	MEF2C_HUMAN	Q06413	D6RB91;A0A0D9SET2;D6R942;D6RC63;A0A0D9SFD0;Q06413-6;A0A0D9SGI5;Q06413-5	0	0	2	2 Phospho (STY)	GCESPDPDSSYALTPR	0.381594	0.109935	-0.146441	none					1847	0.381594	0.109935	-0.146441	S118;1;DIVEALNKKENKGCESPDPDSSYALTPRTEE	T128;1;NKGCESPDPDSSYALTPRTEEKYKKINE___
MET	MET_HUMAN	P08581	P08581;P08581-2	0	0	1	Phospho (STY)	ATFPEDQFPNSSQNGSCR	-0.386961	-0.774324	-1.50653	none	846	-0.386961	-0.774324	-1.50653					S1016;0.838841;VDYRATFPEDQFPNSSQNGSCRQVQYPLTDM
METTL16	MET16_HUMAN	Q86W50	Q86W50	0	0	1	Phospho (STY)	ESGNSQELAR	0.967042	3.05771	3.28613	Cluster_1	2462	0.967042	3.05771	3.28613					S419;0.998282;QALEEKKPTPKESGNSQELARGPQERTPCGP
MEX3C	MEX3C_HUMAN	Q5U5Q3	M9T4I7;Q5U5Q3	2	0	3	3 Phospho (STY)	RGSQPSTPRLSPTFPESIEHPLAR	1.35964	0.0545902	1.57448	none					6034	1.35964	0.0545902	1.57448	S537;0.99902;FGSDPSGNMKTQRRGSQPSTPRLSPTFPESI	S540;0.851198;DPSGNMKTQRRGSQPSTPRLSPTFPESIEHP	S545;0.9874;MKTQRRGSQPSTPRLSPTFPESIEHPLARRV
MFAP1	MFAP1_HUMAN	P55081	P55081	1	0	1	Phospho (STY)	RSLAALDALNTDDENDEEEYEAWK	1.37134	0.44532	1.20952	none					6189	1.37134	0.44532	1.20952	T267;1;LEENKRSLAALDALNTDDENDEEEYEAWKVR
MFAP1	MFAP1_HUMAN	P55081	P55081	2	0	1	Phospho (STY)	RSLAALDALNTDDENDEEEYEAWKVR	-2.84568	-0.661405	-5.31975	Cluster_3					6190	-2.84568	-0.661405	-5.31975	T267;1;LEENKRSLAALDALNTDDENDEEEYEAWKVR
MFAP1	MFAP1_HUMAN	P55081	P55081	0	0	1	Phospho (STY)	SLAALDALNTDDENDEEEYEAWK	1.26802	0.19774	0.76556	none					6722	1.26802	0.19774	0.76556	T267;1;LEENKRSLAALDALNTDDENDEEEYEAWKVR
MFAP1	MFAP1_HUMAN	P55081	P55081	1	0	1	Phospho (STY)	SLAALDALNTDDENDEEEYEAWKVR	-1.233	-0.391427	-1.72585	none					6723	-1.233	-0.391427	-1.72585	T267;1;LEENKRSLAALDALNTDDENDEEEYEAWKVR
MFSD6	MFSD6_HUMAN	Q6ZSS7	C9JAZ7;C9J134;C9JJH2;Q6ZSS7	1	0	1	Phospho (STY)	VAILTDDEEEQKR	3.15386	1.57265	3.05319	Cluster_4					9457	3.15386	1.57265	3.05319	T10;1;______MADDKVAILTDDEEEQKRKYVLADP
MGA	MGAP_HUMAN	Q8IWI9	H3BP52;H3BTF4;Q8IWI9-3;Q8IWI9;Q8IWI9-4	2	0	1	Phospho (STY)	ARISQLEKELIEDLK	-0.771595	-1.87128	-1.34196	none					443	-0.771595	-1.87128	-1.34196	S704;1;LQASTTNDSGYRARISQLEKELIEDLKTLRH
MIB1	MIB1_HUMAN	Q86YT6	Q86YT6	1	0	1	Phospho (STY)	VASAGSAISNASGERLSQLLK	-1.07181	0.626789	-0.657646	none	11588	0.642187	0.737273	0.690928	9475	-2.7858	0.516304	-2.00622	S416;0.999971;ASAGSAISNASGERLSQLLKKLFETQESGDL
MICAL2	MICA2_HUMAN	O94851	O94851-2;O94851-5;O94851-6;O94851-4;O94851-3;O94851	0	0	1	Phospho (STY)	CSICATTLR	-1.1419	0.00874805	-0.959584	none					742	-1.1419	0.00874805	-0.959584	T1035;0.933512;HFFHRECFRCSICATTLRLAAYTFDCDEGKF
MICAL3	MICA3_HUMAN	Q7RTP6	J3KSK6;Q7RTP6-2;Q7RTP6-4;Q7RTP6-3;Q7RTP6-5;Q7RTP6	0	0	1	Phospho (STY)	CEYCATTLR	-0.403717	0.0275669	-0.543003	none					657	-0.403717	0.0275669	-0.543003	T797;0.998819;KFFHRSCFKCEYCATTLRLSAYAYDIEDGKF
MIS18BP1	M18BP_HUMAN	Q6P0N0	Q6P0N0	0	0	2	2 Phospho (STY)	LVETDFSTPTPR	-0.508755	-2.07689	-2.54107	Cluster_6					4826	-0.508755	-2.07689	-2.54107	T1087;0.571345;VWGNIKKKLVETDFSTPTPRRKTPFNTDLGE	T1089;0.999031;GNIKKKLVETDFSTPTPRRKTPFNTDLGENS
MISP	MISP_HUMAN	Q8IVT2	Q8IVT2	1	0	1	Phospho (STY)	LQKSQSSDLLER	-1.48067	-0.303046	-0.739816	none					4629	-1.48067	-0.303046	-0.739816	S541;0.99784;WGWEVAGAPALRLQKSQSSDLLERERESVLR
MLLT4	AFAD_HUMAN	P55196	A8MQ02;J3KN01;P55196-3;P55196;P55196-5;H0Y8U8;H0Y948;H0Y8L4	1	0	1	Phospho (STY)	KLTELENELNTK	-0.164114	0.299983	-0.219738	none					3884	-0.164114	0.299983	-0.219738	T1815;1;QGQDVSNKVKASRKLTELENELNTK______
MLLT4	AFAD_HUMAN	P55196	A8MQ02;J3KN01;P55196-3;P55196;P55196-5;H0Y8U8;H0Y948;H0Y8L4	1	0	1	Phospho (STY)	LFSQGQDVSNKVK	-3.16024	0.36522	-2.86268	Cluster_3					4266	-3.16024	0.36522	-2.86268	S1799;1;GAPENLTFKERQRLFSQGQDVSNKVKASRKL
MLLT4	AFAD_HUMAN	P55196	A8MQ02;J3KN01;P55196-3;P55196;P55196-5;H0Y8U8;H0Y948;H0Y8L4	1	0	1	Phospho (STY)	QRLFSQGQDVSNK	-4.61127	-1.23848	-5.12512	Cluster_3					5867	-4.61127	-1.23848	-5.12512	S1799;1;GAPENLTFKERQRLFSQGQDVSNKVKASRKL
MLLT4	AFAD_HUMAN	P55196	A8MQ02;J3KN01;P55196-3;P55196;P55196-5;H0Y8U8;H0Y948;H0Y8L4	2	0	1	Phospho (STY)	QRLFSQGQDVSNKVK	-6.93085	-0.310184	-6.52586	Cluster_3					5868	-6.93085	-0.310184	-6.52586	S1799;1;GAPENLTFKERQRLFSQGQDVSNKVKASRKL
MLLT4	AFAD_HUMAN	P55196	J3KN01;P55196-3;P55196;P55196-5;A8MQ02;H0Y8U8;H0Y948;H0Y8L4	0	0	2	2 Phospho (STY)	SQDADSPGSSGAPENLTFK	-1.19166	-0.0170279	-1.4189	none	9975	-1.19166	-0.0170279	-1.4189					S1774;1;GAHDACRDAKEKRSKSQDADSPGSSGAPENL	S1779;0.971004;CRDAKEKRSKSQDADSPGSSGAPENLTFKER
MLLT4	AFAD_HUMAN	P55196	J3KN01;P55196-3;P55196;P55196-5;A8MQ02;H0Y8U8;H0Y948;H0Y8L4	0	0	1	Phospho (STY)	LFSQGQDVSNK	-0.800805	0.676314	-0.735003	none	6038	-0.887733	0.701115	-1.15089	4265	-0.713878	0.651514	-0.319119	S1799;1;GAPENLTFKERQRLFSQGQDVSNKVKASRKL
MLPH	MELPH_HUMAN	Q9BV36	Q9BV36-4;Q9BV36-2;Q9BV36;H7C052;H7C2D8;H7C3K9;Q9BV36-5	1	0	2	2 Phospho (STY)	SPQDPGDPVQYNRTTDEELSELEDR	1.78592	0.417863	1.3528	none					6957	1.78592	0.417863	1.3528	Y454;0.829537;NRQEKSPQDPGDPVQYNRTTDEELSELEDRV	T458;0.851807;KSPQDPGDPVQYNRTTDEELSELEDRVAVTA	S463;0.983719;PGDPVQYNRTTDEELSELEDRVAVTASEVQQ
MORC2	MORC2_HUMAN	Q9Y6X9	Q9Y6X9-2;Q9Y6X9	1	0	1	Phospho (STY)	VKFDYVPTDTTPR	0.308042	-1.96201	-1.19284	none					9658	0.308042	-1.96201	-1.19284	T836;0.746075;VVRWKVKFDYVPTDTTPRDRWVEKGSEDVRL
MPRIP	MPRIP_HUMAN	Q6WCQ1	Q6WCQ1-3;Q6WCQ1;Q6WCQ1-2;H7C3G6;J3KSW8;H0Y7E2;H0Y2S9	1	0	2	2 Phospho (STY)	SQRSQISSVNSDVEALR	1.52953	0.892109	0.825641	none	10042	1.52953	0.892109	0.825641					S793;0.815075;AHREEMERELEKSQRSQISSVNSDVEALRRQ	S800;0.944462;RELEKSQRSQISSVNSDVEALRRQYLEELQS
MRE11A	MRE11_HUMAN	P49959	F8W7U8;P49959-2;P49959;P49959-3	0	1	1	Oxidation (M);Phospho (STY)	IMSQSQVSK	0.727584	3.08292	3.4066	Cluster_1	5137	1.38096	3.60311	3.7904	3425	0.0742054	2.56274	3.0228	S678;0.999277;DQRWSSTSSSKIMSQSQVSKGVDFESSEDDD
MRE11A	MRE11_HUMAN	P49959	F8W7U8;P49959-2;P49959;P49959-3	0	0	1	Phospho (STY)	IMSQSQVSK	2.14632	2.62208	3.86666	Cluster_2	5136	2.14632	2.62208	3.86666					S678;0.999277;DQRWSSTSSSKIMSQSQVSKGVDFESSEDDD
MRPS16	RT16_HUMAN	Q9Y3D3	Q9Y3D3	1	0	1	Phospho (STY)	EVLLASQKTDAEATDTEATET	-1.111	-0.59914	-0.984842	none					1330	-1.111	-0.59914	-0.984842	T130;0.999948;AREVLLASQKTDAEATDTEATET________
MRPS16	RT16_HUMAN	Q9Y3D3	Q9Y3D3	0	0	1	Phospho (STY)	TDAEATDTEATET	1.06738	-0.147855	1.16779	none					7575	1.06738	-0.147855	1.16779	T130;0.999948;AREVLLASQKTDAEATDTEATET________
MRPS16	RT16_HUMAN	Q9Y3D3	Q9Y3D3	1	0	2	2 Phospho (STY)	EVLLASQKTDAEATDTEATET	0.223626	0.209293	-0.3564	none					1331	0.223626	0.209293	-0.3564	T125;0.942236;LRRKRAREVLLASQKTDAEATDTEATET___	T130;0.999948;AREVLLASQKTDAEATDTEATET________
MSH2	MSH2_HUMAN	P43246	E9PHA6;P43246-2;P43246	0	0	1	Phospho (STY)	ALELEEFQYIGESQGYDIMEPAAK	1.09858	3.22594	4.12894	Cluster_1					306	1.09858	3.22594	4.12894	S860;0.993947;KQKALELEEFQYIGESQGYDIMEPAAKKCYL
MSH2	MSH2_HUMAN	P43246	E9PHA6;P43246-2;P43246	1	1	1	Oxidation (M);Phospho (STY)	ALELEEFQYIGESQGYDIMEPAAKK	-0.481857	3.51806	2.62764	Cluster_1					307	-0.481857	3.51806	2.62764	S860;0.993947;KQKALELEEFQYIGESQGYDIMEPAAKKCYL
MSH2	MSH2_HUMAN	P43246	E9PHA6;P43246-2;P43246	1	0	1	Phospho (STY)	ALELEEFQYIGESQGYDIMEPAAKK	-1.87312	3.27396	2.22132	Cluster_1					308	-1.87312	3.27396	2.22132	S860;0.993947;KQKALELEEFQYIGESQGYDIMEPAAKKCYL
MSH2	MSH2_HUMAN	P43246	E9PHA6;P43246-2;P43246	0	1	1	Oxidation (M);Phospho (STY)	ALELEEFQYIGESQGYDIMEPAAK	0.813058	4.6372	5.41254	Cluster_1	515	1.31368	5.49816	6.72222	305	0.312438	3.77624	4.10285	S860;0.999979;KQKALELEEFQYIGESQGYDIMEPAAKKCYL
MSN	MOES_HUMAN	P26038	P26038;V9GZ54	1	0	1	Phospho (STY)	AKFYPEDVSEELIQDITQR	-0.215405	0.176107	-1.98284	none					281	-0.215405	0.176107	-1.98284	T98;1;KFYPEDVSEELIQDITQRLFFLQVKEGILND
MSN	MOES_HUMAN	P26038	P26038	2	1	1	Oxidation (M);Phospho (STY)	KTQEQLALEMAELTARISQLEMAR	-0.930634	0.347479	-0.642484	none					4024	-0.930634	0.347479	-0.642484	S429;0.999351;QEQLALEMAELTARISQLEMARQKKESEAVE
MSN	MOES_HUMAN	P26038	P26038	1	1	1	Oxidation (M);Phospho (STY)	TQEQLALEMAELTARISQLEMAR	-0.816363	0.497766	-1.33563	none					8737	-0.816363	0.497766	-1.33563	S429;0.999351;QEQLALEMAELTARISQLEMARQKKESEAVE
MTDH	LYRIC_HUMAN	Q86UE4	H0YB56;E5RJU9;Q86UE4	0	0	1	Phospho (STY)	LSSQISAGEEK	1.08728	-0.06458	0.803748	none	6844	1.08728	-0.06458	0.803748					S295;0.999626;TVNGGGWNEKSVKLSSQISAGEEKWNSVSPA
MYBBP1A	MBB1A_HUMAN	Q9BQG0	I3L1L3;Q9BQG0;Q9BQG0-2;I3L2H8	1	0	1	Phospho (STY)	KPTSQIPETK	0.502582	0.44272	-0.124258	none	5606	0.700302	0.609938	-0.393547	3942	0.304862	0.275503	0.145032	S492;0.97357;RFCLFHSFFVTKKPTSQIPETKHPFSFPLEN
MYH10	MYH10_HUMAN	P35580	P35580;P35580-5;P35580-2;P35580-3;P35580-4	0	0	1	Phospho (STY)	IAECSSQLAEEEEK	1.02481	-0.0770931	0.59024	none	4657	1.02481	-0.0770931	0.59024					S1013;0.832354;IKEKKLMEDRIAECSSQLAEEEEKAKNLAKI
MYH14	MYH14_HUMAN	Q7Z406	M0QY43;Q7Z406-5;Q7Z406-4;Q7Z406;Q7Z406-6;Q7Z406-2	2	0	1	Phospho (STY)	KAPPRPGPVPEAAQPFLFTPR	-0.308031	-1.39602	-1.55099	none					3648	-0.308031	-1.39602	-1.55099	T30;1;PRPGPVPEAAQPFLFTPRGPSAGGGPGSGTS
MYL12A;MYL12B	ML12A_HUMAN	P19105	J3QRS3;P19105;O14950	1	1	1	Oxidation (M);Phospho (STY)	ELLTTMGDRFTDEEVDELYR	-0.370424	0.0805235	-0.147229	none					1218	-0.370424	0.0805235	-0.147229	T134;0.999683;EDYLRELLTTMGDRFTDEEVDELYREAPIDK
MYL12A;MYL12B	ML12A_HUMAN	P19105	J3QRS3;P19105;O14950	1	0	1	Phospho (STY)	ELLTTMGDRFTDEEVDELYR	-0.292739	0.476088	-0.252292	none					1219	-0.292739	0.476088	-0.252292	T134;0.999683;EDYLRELLTTMGDRFTDEEVDELYREAPIDK
MYL12A;MYL12B;MYL9	ML12A_HUMAN	P19105	J3QRS3;P19105;O14950;J3KTJ1;P24844-2;P24844	0	1	1	Oxidation (M);Phospho (STY)	ATSNVFAMFDQSQIQEFK	0.38055	-0.568238	-0.265104	none	876	0.38055	-0.568238	-0.265104					S28;1;RPQRATSNVFAMFDQSQIQEFKEAFNMIDQN
MYLIP	MYLIP_HUMAN	Q8WY64	Q5TIA5;Q8WY64-2;Q8WY64	0	1	2	2 Phospho (STY);Oxidation (M)	IAYPVVQMATQSGK	-0.400441	-0.262236	-4.32339	none					3190	-0.400441	-0.262236	-4.32339	Y224;0.99996;ISICKDDFSPINRIAYPVVQMATQSGKNVYL	T231;0.500509;FSPINRIAYPVVQMATQSGKNVYLTVTKESG	S233;0.500509;PINRIAYPVVQMATQSGKNVYLTVTKESGNS
MYO18A	MY18A_HUMAN	Q92614	A0A0D9SFK2;Q92614-3;Q92614-4;Q92614	0	0	1	Phospho (STY)	VASGSDLHLTDIDSDSNR	1.07334	0.254202	0.589199	none					9476	1.07334	0.254202	0.589199	T79;1;NPIPIKVASGSDLHLTDIDSDSNRGSVILDS	S83;0.999979;IKVASGSDLHLTDIDSDSNRGSVILDSGHLS
MYO18A	MY18A_HUMAN	Q92614	A0A0D9SFK2;Q92614-3;Q92614-4;Q92614	0	0	2	2 Phospho (STY)	VASGSDLHLTDIDSDSNR	3.11885	1.73257	3.09781	Cluster_4					9477	3.11885	1.73257	3.09781	T79;1;NPIPIKVASGSDLHLTDIDSDSNRGSVILDS	S83;0.999979;IKVASGSDLHLTDIDSDSNRGSVILDSGHLS
MYO18A	MY18A_HUMAN	Q92614	A0A0D9SFK2;Q92614-3;Q92614-4;Q92614	0	0	3	3 Phospho (STY)	VASGSDLHLTDIDSDSNR	4.38629	2.9104	4.41933	Cluster_4					9478	4.38629	2.9104	4.41933	S72;0.810757;KTRLEISNPIPIKVASGSDLHLTDIDSDSNR	S74;0.847535;RLEISNPIPIKVASGSDLHLTDIDSDSNRGS	T79;1;NPIPIKVASGSDLHLTDIDSDSNRGSVILDS	S83;0.999979;IKVASGSDLHLTDIDSDSNRGSVILDSGHLS
MYO18A	MY18A_HUMAN	Q92614	A0A0D9SFK2;Q92614-3;Q92614-4;Q92614	0	1	1	Oxidation (M);Phospho (STY)	QNSQMIVK	2.31401	1.42359	2.81931	Cluster_5	8662	2.31401	1.42359	2.81931					S132;1;VLQRAAKFGSLAKQNSQMIVKRFSFSQRSRD
MYO9A	MYO9A_HUMAN	B2RTY4	H3BV44;H3BRD5;B2RTY4-5;B2RTY4-2;B2RTY4;B2RTY4-4	0	1	1	Oxidation (M);Phospho (STY)	TMSQGEITK	0.585422	0.525458	0.895197	none	10986	0.970925	0.614071	1.62104	8532	0.199918	0.436845	0.169351	S1733;0.999994;RFSSVDEQAKLHKTMSQGEITKLAVRQKASD
MYO9A	MYO9A_HUMAN	B2RTY4	H3BV44;H3BRD5;B2RTY4-5;B2RTY4-2;B2RTY4;B2RTY4-4	0	0	1	Phospho (STY)	TMSQGEITK	0.11315	0.162383	-0.151171	none	10987	0.221533	0.486035	0.0930653	8533	0.00476646	-0.161269	-0.395407	S1733;0.999994;RFSSVDEQAKLHKTMSQGEITKLAVRQKASD
MYOF	MYOF_HUMAN	Q9NZM1	Q9NZM1-5;Q9NZM1-2;Q9NZM1-6;Q9NZM1	0	0	1	Phospho (STY)	SLGPPGPPFNITPR	0.323064	-0.267544	-0.381485	none					6756	0.323064	-0.267544	-0.381485	T1781;1;VFPKSLGPPGPPFNITPRKAKKYYLRVIIWN
MYOF	MYOF_HUMAN	Q9NZM1	Q9NZM1-6;Q9NZM1;Q9NZM1-2;Q9NZM1-3;Q9NZM1-5;H0YD14	0	0	1	Phospho (STY)	SLSQIHEAAVR	0.325396	1.98719	1.58566	Cluster_1	9797	0.864577	3.38009	3.4019	6833	-0.213784	0.594286	-0.230573	S731;0.969527;TVLDTQIRKLRSRSLSQIHEAAVRMRSEATD
MYSM1	MYSM1_HUMAN	Q5VVJ2	Q5VVJ2	1	0	2	2 Phospho (STY)	IEKLSDDEEVDITDEVDELSSQTPQK	-0.415767	3.38243	3.3191	Cluster_1					3216	-0.415767	3.38243	3.3191	S218;0.998939;GRADPNLNAVKIEKLSDDEEVDITDEVDELS	S234;0.851312;DDEEVDITDEVDELSSQTPQKNSSSDLLLDF
NARS	SYNC_HUMAN	O43776	O43776;K7EPK2;K7EQ35;K7EIU7;O43776-2;K7EJ19	1	0	1	Phospho (STY)	WNVISKSQLK	0.458445	-0.335107	-0.64399	none					10071	0.458445	-0.335107	-0.64399	S61;0.997956;VDSQKENERWNVISKSQLKNIKKMWHREQMK
NAV1	NAV1_HUMAN	Q8NEY1	Q8NEY1-6;Q8NEY1-2;Q8NEY1-3;Q8NEY1;H0Y6F6;Q8NEY1-5	0	0	1	Phospho (STY)	GQLTNIVSPTAATTPR	0.616557	-0.204125	0.22328	none					2267	0.616557	-0.204125	0.22328	T1006;0.970368;AKGQLTNIVSPTAATTPRITRSNSIPTHEAA
NAV3	NAV3_HUMAN	Q8IVL0	Q8IVL0-3;Q8IVL0-2;Q8IVL0;H0YI14;H0YHA8	0	2	1	2 Oxidation (M);Phospho (STY)	YHFSNLVSPTNLSQFNLPGPSMMR	0.700167	-0.285574	0.442618	none					10232	0.700167	-0.285574	0.442618	S1487;0.995161;AGKYHFSNLVSPTNLSQFNLPGPSMMRSNSI
NAV3	NAV3_HUMAN	Q8IVL0	Q8IVL0-3;Q8IVL0-2;Q8IVL0;H0YI14;H0YHA8	0	1	1	Oxidation (M);Phospho (STY)	YHFSNLVSPTNLSQFNLPGPSMMR	1.63572	1.42268	1.96057	Cluster_5					10233	1.63572	1.42268	1.96057	S1487;0.995161;AGKYHFSNLVSPTNLSQFNLPGPSMMRSNSI
NBEAL1	NBEL1_HUMAN	Q6ZS30	H7C3C8;H7BZA0;Q6ZS30-1;Q6ZS30	1	0	1	Phospho (STY)	RLSQISAGETEYNTQDSK	1.09294	0.612607	2.17816	none	9060	2.07571	0.836226	1.58545	6110	0.110176	0.388988	2.77087	S2679;0.999927;SGQLSRKFWGSSKRLSQISAGETEYNTQDSK
NBEAL2	NBEL2_HUMAN	Q6ZNJ1	H7C3Y7;H0Y764;Q6ZNJ1-2;Q6ZNJ1-3;Q6ZNJ1	1	0	1	Phospho (STY)	RISQVSSGETEYNPTEAR	0.808145	0.785978	0.654129	none	9018	1.32941	1.21444	1.10983	6078	0.286878	0.357519	0.198431	S2739;1;SSQFARKLWRSSRRISQVSSGETEYNPTEAR
NBN	NBN_HUMAN	O60934	A0A0C4DG07;O60934	0	0	2	2 Phospho (STY)	TTTPGPSLSQGVSVDEK	0.938579	2.73243	2.81026	Cluster_1					9067	0.938579	2.73243	2.81026	S341;0.993838;QGHPSTGLKTTTPGPSLSQGVSVDEKLMPSA	S343;0.999337;HPSTGLKTTTPGPSLSQGVSVDEKLMPSAPV	S347;0.990526;GLKTTTPGPSLSQGVSVDEKLMPSAPVNTTT
NBN	NBN_HUMAN	O60934	O60934;A0A0C4DG07	0	1	1	Oxidation (M);Phospho (STY)	MLSQDAPTVK	1.44899	1.90471	2.16818	Cluster_2	7360	1.44899	1.90471	2.16818					S397;1;KEIKVSKMEQKFRMLSQDAPTVKESCKTSSN
NBN	NBN_HUMAN	O60934	O60934;E5RGU1	0	0	1	Phospho (STY)	NHAVLTANFSVTNLSQTDEIPVLTLK	-0.181583	1.91532	2.55131	Cluster_1	7708	-0.181583	1.91532	2.55131					S58;0.781061;RNHAVLTANFSVTNLSQTDEIPVLTLKDNSK
NBN	NBN_HUMAN	O60934	O60934;A0A0C4DG07	0	0	1	Phospho (STY)	TTTPGPSLSQGVSVDEK	0.40242	2.52583	2.70896	Cluster_1	11357	1.1478	2.80075	3.36889	9066	-0.342956	2.2509	2.04903	S341;0.993838;QGHPSTGLKTTTPGPSLSQGVSVDEKLMPSA	S343;0.999337;HPSTGLKTTTPGPSLSQGVSVDEKLMPSAPV	S347;0.990526;GLKTTTPGPSLSQGVSVDEKLMPSAPVNTTT
NCAPD3	CNDD3_HUMAN	P42695	P42695	0	0	1	Phospho (STY)	TCSQVSSYSLEQESNGEIEHVTK	-1.1124	1.95426	1.6644	Cluster_1	10477	-1.1124	1.95426	1.6644					S1390;0.763173;VLPFTLNSGSPEKTCSQVSSYSLEQESNGEI
NCOA1	NCOA1_HUMAN	Q15788	Q15788-2;Q15788-3;Q15788	0	0	1	Phospho (STY)	SDISSSSQGVIEK	2.41685	1.94811	3.76905	Cluster_2	9360	2.41685	1.94811	3.76905					S103;0.567586;STTDDDVQKSDISSSSQGVIEKESLGPLLLE
NCOA4	NCOA4_HUMAN	Q13772	B4DZ85;B4DF87;Q13772;Q13772-3;Q13772-4	0	0	1	Phospho (STY)	QTLENSQTSSR	3.93663	1.02189	3.76814	Cluster_4	8775	3.93663	1.02189	3.76814					T233;0.997363;YIPSTDPQDWLTQKQTLENSQTSSRACNFFN	S237;0.987113;TDPQDWLTQKQTLENSQTSSRACNFFNNVGG
NCOR1	NCOR1_HUMAN	O75376	A0A088AWL3;O75376-2;O75376	1	0	1	Phospho (STY)	TPEVVQSTRPIIEGSISQGTPIK	2.65392	-0.687877	2.25942	Cluster_4	11057	2.65392	-0.687877	2.25942					S1383;0.679168;PEVVQSTRPIIEGSISQGTPIKFDNNSGQSA
NCOR2	NCOR2_HUMAN	Q9Y618	H7C1Y3;H0YGK8;C9J330;C9JQE8;C9JE98;C9J0Q5;C9JFD3;Q9Y618-5;Q9Y618-4;Q9Y618-3;Q9Y618	1	0	3	3 Phospho (STY)	SLTGKLEPVSPPSPPHTDPELELVPPR	0.010334	0.00320816	-3.62933	none					6837	0.010334	0.00320816	-3.62933	S149;0.992869;DLTKDRSLTGKLEPVSPPSPPHTDPELELVP	S152;0.997438;KDRSLTGKLEPVSPPSPPHTDPELELVPPRL	T156;0.999722;LTGKLEPVSPPSPPHTDPELELVPPRLSKEE
NDC80	NDC80_HUMAN	O14777	O14777	1	0	1	Phospho (STY)	TSGHGSRNSQLGIFSSSEK	-0.81019	0.293704	-1.92369	none	11235	-0.81019	0.293704	-1.92369					S66;0.962632;ERKVSLFGKRTSGHGSRNSQLGIFSSSEKIK	S69;0.999999;VSLFGKRTSGHGSRNSQLGIFSSSEKIKDPR
NDNL2	MAGG1_HUMAN	Q96MG7	Q96MG7	1	0	1	Phospho (STY)	DGFAEEAPSTSRGPGGSQGSQGPSPQGAR	-1.96259	1.91333	-0.433551	Cluster_3					832	-1.96259	1.91333	-0.433551	S57;1;GFAEEAPSTSRGPGGSQGSQGPSPQGARRAQ	S60;0.999976;EEAPSTSRGPGGSQGSQGPSPQGARRAQAAP	S64;0.996057;STSRGPGGSQGSQGPSPQGARRAQAAPAVGP
NDNL2	MAGG1_HUMAN	Q96MG7	Q96MG7	1	0	2	2 Phospho (STY)	DGFAEEAPSTSRGPGGSQGSQGPSPQGAR	-1.54456	2.09152	0.121455	none					833	-1.54456	2.09152	0.121455	S57;1;GFAEEAPSTSRGPGGSQGSQGPSPQGARRAQ	S60;0.999976;EEAPSTSRGPGGSQGSQGPSPQGARRAQAAP	S64;0.996057;STSRGPGGSQGSQGPSPQGARRAQAAPAVGP
NDNL2	MAGG1_HUMAN	Q96MG7	Q96MG7	0	0	2	2 Phospho (STY)	GPGGSQGSQGPSPQGAR	0.791146	1.97832	2.10303	Cluster_1					2241	0.791146	1.97832	2.10303	S57;1;GFAEEAPSTSRGPGGSQGSQGPSPQGARRAQ	S60;0.999976;EEAPSTSRGPGGSQGSQGPSPQGARRAQAAP	S64;0.996057;STSRGPGGSQGSQGPSPQGARRAQAAPAVGP
NDNL2	MAGG1_HUMAN	Q96MG7	Q96MG7	2	0	1	Phospho (STY)	VLRDGFAEEAPSTSRGPGGSQGSQGPSPQGAR	1.21826	7.22658	2.33846	Cluster_3					9730	1.21826	7.22658	2.33846	S57;1;GFAEEAPSTSRGPGGSQGSQGPSPQGARRAQ	S60;0.999976;EEAPSTSRGPGGSQGSQGPSPQGARRAQAAP	S64;0.996057;STSRGPGGSQGSQGPSPQGARRAQAAPAVGP
NDNL2	MAGG1_HUMAN	Q96MG7	Q96MG7	0	0	1	Phospho (STY)	GPGGSQGSQGPSPQGAR	0.347618	1.91744	1.35578	none	3779	0.216306	0.980625	0.582377	2240	0.47893	2.85426	2.12919	S57;1;GFAEEAPSTSRGPGGSQGSQGPSPQGARRAQ	S60;0.999976;EEAPSTSRGPGGSQGSQGPSPQGARRAQAAP	S64;0.996057;STSRGPGGSQGSQGPSPQGARRAQAAPAVGP
NEB	NEBU_HUMAN	P20929	A0A087X1N7;P20929-4;P20929;P20929-3;P20929-2;H7C2B3;H7C2Z5;H0Y3P5;H7BZD5;H0Y786	1	0	3	3 Phospho (STY)	QTQDHISSVKYK	0.542167	2.72624	3.50498	Cluster_1	8784	0.542167	2.72624	3.50498					T6176;0.836039;GTAIGKTPEMMRVKQTQDHISSVKYKEAIGQ	S6181;0.581986;KTPEMMRVKQTQDHISSVKYKEAIGQGTPIP	S6182;0.581986;TPEMMRVKQTQDHISSVKYKEAIGQGTPIPD	Y6185;0.999989;MMRVKQTQDHISSVKYKEAIGQGTPIPDLPE
NFIA	NFIA_HUMAN	Q12857	B1AKN5;B1AKN8;Q12857-2;Q12857-3;Q12857;Q12857-4;S4R3W2	0	1	2	2 Phospho (STY);Oxidation (M)	SPGSGSQSSGWHEVEPGMPSPTTLK	1.55824	0.598693	1.39622	none	9918	1.55824	0.598693	1.39622					S300;0.984355;MDSPGEEPFYTGQGRSPGSGSQSSGWHEVEP	S305;0.915019;EEPFYTGQGRSPGSGSQSSGWHEVEPGMPSP
NFIA	NFIA_HUMAN	Q12857	B1AKN5;B1AKN8;Q12857-2;Q12857-3;Q12857;Q12857-4;S4R3W2	0	0	2	2 Phospho (STY)	SPGSGSQSSGWHEVEPGMPSPTTLK	2.43042	0.95596	2.00578	Cluster_4	9919	2.43042	0.95596	2.00578					S300;0.984355;MDSPGEEPFYTGQGRSPGSGSQSSGWHEVEP	S305;0.915019;EEPFYTGQGRSPGSGSQSSGWHEVEPGMPSP
NFRKB	NFRKB_HUMAN	Q6P4R8	E9PQ59;Q6P4R8-3;Q6P4R8;Q6P4R8-2	0	0	2	2 Phospho (STY)	SEAEDLAEPLSSTEGVAPLSQAPSPLAIPAIK	-0.419317	-0.0977421	2.08099	none	9392	2.25749	-0.290237	1.97136	6368	-3.09612	0.0947533	2.19062	S347;0.998229;DLAEPLSSTEGVAPLSQAPSPLAIPAIKEEP	S351;0.998997;PLSSTEGVAPLSQAPSPLAIPAIKEEPLEDL
NIFK	MK67I_HUMAN	Q9BYG3	Q9BYG3;H7BZL0;C9J808	1	0	1	Phospho (STY)	SQVAELNDDDKDDEIVFK	2.1763	1.95065	1.84877	Cluster_6	10060	2.1763	1.95065	1.84877					S247;1;GPTPVCTPTFLERRKSQVAELNDDDKDDEIV
NIFK	MK67I_HUMAN	Q9BYG3	C9J808;H7BZL0;Q9BYG3	2	0	1	Phospho (STY)	KSQVAELNDDDKDDEIVFK	1.08124	0.983335	0.936969	none					4003	1.08124	0.983335	0.936969	S247;1;GPTPVCTPTFLERRKSQVAELNDDDKDDEIV
NKAP	NKAP_HUMAN	Q8N5F7	Q8N5F7	0	0	1	Phospho (STY)	NGLTHQLGGLSQGSR	1.14853	2.00984	2.01431	Cluster_1					5321	1.14853	2.00984	2.01431	S64;0.999965;RSGDRNGLTHQLGGLSQGSRNQSYRSRSRSR
NKTR	NKTR_HUMAN	P30414	A0A087WYW3;P30414	1	0	2	2 Phospho (STY)	TASQLSENKPVK	1.78426	0.738416	1.75223	Cluster_4	10432	1.78426	0.738416	1.75223					S572;0.996571;SGHRKRASKSPRKTASQLSENKPVKTEPLRA	S575;1;RKRASKSPRKTASQLSENKPVKTEPLRATMA
NKTR	NKTR_HUMAN	P30414	A0A087WYW3;P30414	1	0	1	Phospho (STY)	TASQLSENKPVK	1.28093	1.12218	1.4941	none	10433	1.28093	1.12218	1.4941					S572;0.996571;SGHRKRASKSPRKTASQLSENKPVKTEPLRA	S575;1;RKRASKSPRKTASQLSENKPVKTEPLRATMA
NLRP12	NAL12_HUMAN	P59046	P59046-5	0	1	1	Oxidation (M);Phospho (STY)	MSQAWWHTSVSPATQEAK	-0.647426	-0.346695	-0.750146	none					5148	-0.647426	-0.346695	-0.750146	S2;0.667071;______________MSQAWWHTSVSPATQEA
NOL7	NOL7_HUMAN	Q9UMY1	H7C2B1;Q9UMY1-2;Q9UMY1	0	0	1	Phospho (STY)	LTTASQTNIK	1.33276	0.153826	0.993815	none	6936	1.33276	0.153826	0.993815					S126;0.888573;RKLLPDTILEKLTTASQTNIKKSPGKVKEGM
NOL8	NOL8_HUMAN	Q76FK4	F8WE42;F5H101;Q76FK4-2;Q76FK4-4;Q76FK4	0	0	2	2 Phospho (STY)	FLETDSEEEQEEVNEK	0.653448	0.291959	0.383692	none					1566	0.653448	0.291959	0.383692	T888;1;FGTDDRFRMDSRFLETDSEEEQEEVNEKKTA	S890;1;TDDRFRMDSRFLETDSEEEQEEVNEKKTAEE
NOL8	NOL8_HUMAN	Q76FK4	F8WE42;F5H101;Q76FK4-2;Q76FK4-4;Q76FK4	1	0	2	2 Phospho (STY)	FLETDSEEEQEEVNEKK	0.883638	0.654528	0.260023	none					1567	0.883638	0.654528	0.260023	T888;1;FGTDDRFRMDSRFLETDSEEEQEEVNEKKTA	S890;1;TDDRFRMDSRFLETDSEEEQEEVNEKKTAEE
NOL8	NOL8_HUMAN	Q76FK4	F8WE42;F5H101;Q76FK4-2;Q76FK4-4;Q76FK4	2	0	2	2 Phospho (STY)	FLETDSEEEQEEVNEKKTAEEEELAEEK	-6.2811	-0.446797	-5.67589	Cluster_3					1568	-6.2811	-0.446797	-5.67589	T888;1;FGTDDRFRMDSRFLETDSEEEQEEVNEKKTA	S890;1;TDDRFRMDSRFLETDSEEEQEEVNEKKTAEE
NONO	NONO_HUMAN	Q15233	Q15233-2;Q15233;C9IZL7;C9JYS8	0	0	1	Phospho (STY)	FACHSASLTVR	0.773827	-0.189411	0.48721	none					1370	0.773827	-0.189411	0.48721	T151;0.999522;GKQLRVRFACHSASLTVRNLPQYVSNELLEE
NOTCH2	NOTC2_HUMAN	Q04721	Q04721	0	0	1	Phospho (STY)	HGSLWLPEGFTLR	-0.920498	-0.858657	-0.982614	none					2667	-0.920498	-0.858657	-0.982614	T1716;1;KRKRKHGSLWLPEGFTLRRDASNHKRREPVG
NOTCH2	NOTC2_HUMAN	Q04721	Q04721	1	0	1	Phospho (STY)	HGSLWLPEGFTLRR	-1.00917	-0.0576839	-0.714605	none					2668	-1.00917	-0.0576839	-0.714605	T1716;1;KRKRKHGSLWLPEGFTLRRDASNHKRREPVG
NOTCH2	NOTC2_HUMAN	Q04721	Q04721	1	0	1	Phospho (STY)	KHGSLWLPEGFTLR	-0.575975	0.138574	-0.424263	none					3775	-0.575975	0.138574	-0.424263	T1716;1;KRKRKHGSLWLPEGFTLRRDASNHKRREPVG
NOTCH2	NOTC2_HUMAN	Q04721	Q04721	1	0	1	Phospho (STY)	HITTPREPLPPIVTFQLIPK	-0.7409	0.0833473	-0.86238	none					2725	-0.7409	0.0833473	-0.86238	T2295;0.5;PGIAPQSRPPEGKHITTPREPLPPIVTFQLI	T2296;0.549335;GIAPQSRPPEGKHITTPREPLPPIVTFQLIP
NSMCE2	NSE2_HUMAN	Q96MF7	E5RFJ1;E5RHW9;Q96MF7	0	0	1	Phospho (STY)	EADGTEGVDEDIIVTQSQTNFTCPITK	0.187419	3.90002	3.03495	Cluster_1	1935	0.187419	3.90002	3.03495					S163;0.722253;ADGTEGVDEDIIVTQSQTNFTCPITKEEMKK
NSUN2	NSUN2_HUMAN	Q08J23	Q08J23-2;Q08J23;Q08J23-3	1	0	1	Phospho (STY)	ILCDVPCSGDGTMRK	1.22612	-0.0726671	0.625093	none					3358	1.22612	-0.0726671	0.625093	T276;0.993528;FYDRILCDVPCSGDGTMRKNIDVWKKWTTLN
NT5C3A	5NT3A_HUMAN	Q9H0P0	X6RM59;Q9H0P0-3;Q9H0P0-2;Q9H0P0-1;Q9H0P0	1	0	1	Phospho (STY)	NTEYFNQLKDNSNIILLGDSQGDLR	-0.875254	0.26885	-1.06296	none					5535	-0.875254	0.26885	-1.06296	S278;1;FNQLKDNSNIILLGDSQGDLRMADGVANVEH
NT5C3A	5NT3A_HUMAN	Q9H0P0	X6RM59;Q9H0P0-3;Q9H0P0-2;Q9H0P0-1;Q9H0P0	0	0	1	Phospho (STY)	DNSNIILLGDSQGDLR	1.19313	0.438354	1.22033	none	1654	1.3805	0.315107	1.24465	960	1.00576	0.561602	1.19601	S278;1;FNQLKDNSNIILLGDSQGDLRMADGVANVEH
NT5E	5NTD_HUMAN	P21589	P21589-2;P21589;Q96B60	0	0	1	Phospho (STY)	GPLASQISGLYLPYK	1.05005	0.278599	-0.44571	none					2246	1.05005	0.278599	-0.44571	S152;0.999941;FPILSANIKAKGPLASQISGLYLPYKVLPVG
NUCKS1	NUCKS_HUMAN	Q9H1E3	Q9H1E3	0	0	1	Phospho (STY)	VVDYSQFQESDDADEDYGR	1.7559	0.0264673	1.44934	none	12450	1.7559	0.0264673	1.44934					S14;0.999885;__MSRPVRNRKVVDYSQFQESDDADEDYGRD
NUDC	NUDC_HUMAN	Q9Y266	Q9Y266;A0A0A0MSS4;A0A0A0MSU9	0	0	1	Phospho (STY)	ELTDEEAER	2.40406	0.314456	2.14535	Cluster_4					1227	2.40406	0.314456	2.14535	T108;1;KEAKSETSGPQIKELTDEEAERLQLEIDQKK
NUDC	NUDC_HUMAN	Q9Y266	Q9Y266;A0A0A0MSS4;A0A0A0MSU9	1	0	1	Phospho (STY)	ELTDEEAERLQLEIDQK	0.961029	0.239434	0.551399	none					1228	0.961029	0.239434	0.551399	T108;1;KEAKSETSGPQIKELTDEEAERLQLEIDQKK
NUDC	NUDC_HUMAN	Q9Y266	Q9Y266;A0A0A0MSS4;A0A0A0MSU9	1	0	1	Phospho (STY)	SETSGPQIKELTDEEAER	-0.0811148	-0.431458	-0.428866	none					6400	-0.0811148	-0.431458	-0.428866	T108;1;KEAKSETSGPQIKELTDEEAERLQLEIDQKK
NUDC	NUDC_HUMAN	Q9Y266	Q9Y266;A0A0A0MSS4;A0A0A0MSU9	2	0	1	Phospho (STY)	SETSGPQIKELTDEEAERLQLEIDQK	-0.865835	-0.251106	-1.72978	none					6401	-0.865835	-0.251106	-1.72978	T108;1;KEAKSETSGPQIKELTDEEAERLQLEIDQKK
NUDC	NUDC_HUMAN	Q9Y266	Q9Y266	0	0	1	Phospho (STY)	WTQTLSELDLAVPFCVNFR	-2.12631	-0.410417	-1.69469	Cluster_3					10094	-2.12631	-0.410417	-1.69469	T175;0.671878;KPNLGNGADLPNYRWTQTLSELDLAVPFCVN
NUFIP2	NUFP2_HUMAN	Q7Z417	Q7Z417	1	0	1	Phospho (STY)	ADTSSQGALVFLSKDYEIESQNPLASPTNTLLGSAK	-1.12776	-0.674212	-1.92275	none					83	-1.12776	-0.674212	-1.92275	S608;0.953129;LEPSHIGDLQKADTSSQGALVFLSKDYEIES
NUFIP2	NUFP2_HUMAN	Q7Z417	Q7Z417	1	0	2	2 Phospho (STY)	ADTSSQGALVFLSKDYEIESQNPLASPTNTLLGSAK	-3.24537	-0.198579	-3.21392	Cluster_3					84	-3.24537	-0.198579	-3.21392	S607;0.658354;SLEPSHIGDLQKADTSSQGALVFLSKDYEIE	S608;0.953129;LEPSHIGDLQKADTSSQGALVFLSKDYEIES	S629;0.692896;FLSKDYEIESQNPLASPTNTLLGSAKEQRYQ
NUFIP2	NUFP2_HUMAN	Q7Z417	Q7Z417	0	0	1	Phospho (STY)	ADTSSQGALVFLSK	0.572307	0.584722	0.239435	none	154	0.47769	0.598592	-0.0379562	82	0.666924	0.570851	0.516826	S608;0.983437;LEPSHIGDLQKADTSSQGALVFLSKDYEIES
NUMA1	NUMA1_HUMAN	Q14980	Q14980-2;Q14980;A0A087WY61;Q14980-5;H0YFY6	0	0	1	Phospho (STY)	SQAGVSSGAPPGR	0.267263	-1.92534	-1.11453	none	9972	0.267263	-1.92534	-1.11453					S1887;0.999997;SLPGYRPTTRSSARRSQAGVSSGAPPGRNSF
NUMA1	NUMA1_HUMAN	Q14980	Q14980-2;Q14980;A0A087WY61;Q14980-4;Q14980-3;F5H4J1	0	2	1	2 Oxidation (M);Phospho (STY)	YEDSQQEEAQYGAMFQEQLMTLK	1.81492	2.64235	4.25312	Cluster_2	12797	1.81492	2.64235	4.25312					S820;0.998854;QLVKEVAAWRERYEDSQQEEAQYGAMFQEQL
NUMA1	NUMA1_HUMAN	Q14980	A0A087WY61;Q14980-2;Q14980;Q14980-4;Q14980-3	0	0	1	Phospho (STY)	AALMESQGQQQEER	1.11579	1.46401	1.73431	none					21	1.11579	1.46401	1.73431	S991;1;QMGNELERLRAALMESQGQQQEERGQQEREV
NUMA1	NUMA1_HUMAN	Q14980	A0A087WY61;Q14980-2;Q14980;Q14980-4;Q14980-3	0	1	1	Oxidation (M);Phospho (STY)	AALMESQGQQQEER	0.809705	1.13244	2.0275	none					22	0.809705	1.13244	2.0275	S991;1;QMGNELERLRAALMESQGQQQEERGQQEREV
NUMA1	NUMA1_HUMAN	Q14980	A0A087WY61;Q14980-2;Q14980;Q14980-5;H0YFY6	0	0	1	Phospho (STY)	IATTTASAATAAAIGATPR	0.910861	-0.149374	-0.412705	none					3186	0.910861	-0.149374	-0.412705	T2106;1;ATTTASAATAAAIGATPRAKGKAKH______
NUMA1	NUMA1_HUMAN	Q14980	A0A087WY61;Q14980-2;Q14980;Q14980-5;H0YFY6	1	0	1	Phospho (STY)	RSQAGVSSGAPPGR	0.0513563	-1.18231	-0.503879	none					6194	0.0513563	-1.18231	-0.503879	S1887;0.999842;SLPGYRPTTRSSARRSQAGVSSGAPPGRNSF
NUMA1	NUMA1_HUMAN	Q14980	A0A087WY61;Q14980-2;Q14980;Q14980-5;H0YFY6	1	1	1	Oxidation (M);Phospho (STY)	TCYPLESRPSLSLGTITDEEMK	2.12233	0.345812	1.70988	Cluster_4					7571	2.12233	0.345812	1.70988	T1952;0.77265;CYPLESRPSLSLGTITDEEMKTGDPQETLRR
NUMA1	NUMA1_HUMAN	Q14980	A0A087WY61;Q14980-2;Q14980;Q14980-5;H0YFY6	2	1	1	Oxidation (M);Phospho (STY)	TCYPLESRPSLSLGTITDEEMKTGDPQETLR	0.456151	-2.62749	0.0278635	none					7573	0.456151	-2.62749	0.0278635	T1964;0.999928;GTITDEEMKTGDPQETLRRASMQPIQIAEGT
NUMA1	NUMA1_HUMAN	Q14980	A0A087WY61;Q14980-2;Q14980;Q14980-5;H0YFY6	1	0	1	Phospho (STY)	TGDPQETLRR	2.15171	-0.237026	1.44508	none					7873	2.15171	-0.237026	1.44508	T1964;0.999928;GTITDEEMKTGDPQETLRRASMQPIQIAEGT
NUMA1	NUMA1_HUMAN	Q14980	Q14980-2;Q14980;A0A087WY61;Q14980-5;Q14980-4;Q14980-3;F5H4J1;F5H6Y5	0	0	1	Phospho (STY)	LSQLEEHLSQLQDNPPQEK	3.01368	3.9309	5.46502	Cluster_2	6814	2.91516	3.89986	5.09768	4725	3.1122	3.96195	5.83236	S388;1;KKCLEEKNEILQGKLSQLEEHLSQLQDNPPQ	S395;1;NEILQGKLSQLEEHLSQLQDNPPQEKGEVLG
NUMA1	NUMA1_HUMAN	Q14980	Q14980-2;Q14980;A0A087WY61;Q14980-5;Q14980-4;Q14980-3;F5H4J1;F5H6Y5	1	0	2	2 Phospho (STY)	NEILQGKLSQLEEHLSQLQDNPPQEK	3.81174	5.61406	7.53005	Cluster_2	7623	4.09908	6.17608	7.78234	5269	3.5244	5.05203	7.27776	S388;1;KKCLEEKNEILQGKLSQLEEHLSQLQDNPPQ	S395;1;NEILQGKLSQLEEHLSQLQDNPPQEKGEVLG
NUMA1	NUMA1_HUMAN	Q14980	Q14980-2;Q14980;A0A087WY61;Q14980-5;Q14980-4;Q14980-3;F5H4J1;F5H6Y5	1	0	1	Phospho (STY)	NEILQGKLSQLEEHLSQLQDNPPQEK	3.36206	6.45351	9.43651	Cluster_2	7624	3.20041	6.16276	8.6438	5270	3.5237	6.74427	10.2292	S388;1;KKCLEEKNEILQGKLSQLEEHLSQLQDNPPQ	S395;1;NEILQGKLSQLEEHLSQLQDNPPQEKGEVLG
NUMA1	NUMA1_HUMAN	Q14980	Q14980-2;Q14980;A0A087WY61;Q14980-5;Q14980-4;Q14980-3;F5H4J1;F5H6Y5	0	0	2	2 Phospho (STY)	LSQLEEHLSQLQDNPPQEK	1.74234	3.5447	5.31607	Cluster_2	6815	1.74234	3.5447	5.31607					S388;1;KKCLEEKNEILQGKLSQLEEHLSQLQDNPPQ	S395;1;NEILQGKLSQLEEHLSQLQDNPPQEKGEVLG
NUMA1	NUMA1_HUMAN	Q14980	A0A087WY61;Q14980-2;Q14980;Q14980-5;Q14980-4;Q14980-3;F5H6Y5;F5H4J1	2	0	1	Phospho (STY)	CLEEKNEILQGKLSQLEEHLSQLQDNPPQEK	2.06159	3.95087	7.66593	Cluster_2					698	2.06159	3.95087	7.66593	S388;1;KKCLEEKNEILQGKLSQLEEHLSQLQDNPPQ	S395;1;NEILQGKLSQLEEHLSQLQDNPPQEKGEVLG
NUMA1	NUMA1_HUMAN	Q14980	A0A087WY61;Q14980-2;Q14980;Q14980-4;Q14980-3;F5H6Y5;F5H4J1	1	0	1	Phospho (STY)	LSQLEEHLSQLQDNPPQEKGEVLGDVLQLETLK	4.80116	5.50708	7.18695	Cluster_2					4726	4.80116	5.50708	7.18695	S388;1;KKCLEEKNEILQGKLSQLEEHLSQLQDNPPQ	S395;1;NEILQGKLSQLEEHLSQLQDNPPQEKGEVLG
NUMA1	NUMA1_HUMAN	Q14980	Q14980-2;Q14980;A0A087WY61;Q14980-4;Q14980-3;F5H4J1	1	2	1	2 Oxidation (M);Phospho (STY)	ERYEDSQQEEAQYGAMFQEQLMTLK	2.24355	2.91568	4.43032	Cluster_2	2450	2.24355	2.91568	4.43032					S820;0.998854;QLVKEVAAWRERYEDSQQEEAQYGAMFQEQL
NUMA1	NUMA1_HUMAN	Q14980	Q14980-2;Q14980;A0A087WY61;Q14980-4;Q14980-3;F5H4J1	1	1	1	Oxidation (M);Phospho (STY)	ERYEDSQQEEAQYGAMFQEQLMTLK	2.51037	3.44949	4.82576	Cluster_2	2451	2.51037	3.44949	4.82576					S820;0.998854;QLVKEVAAWRERYEDSQQEEAQYGAMFQEQL
NUMA1	NUMA1_HUMAN	Q14980	Q14980-2;Q14980;A0A087WY61;Q14980-4;Q14980-3;F5H4J1;F5H6Y5	0	0	1	Phospho (STY)	QQLSSLITDLQSSISNLSQAK	1.17591	3.00048	4.82216	Cluster_2	8706	1.17591	3.00048	4.82216					S479;0.999972;LSSLITDLQSSISNLSQAKEELEQASQAHGA
NUP107	NU107_HUMAN	P57740	G3V1T4;P57740	0	0	1	Phospho (STY)	VLLQASQDENFGNTTPR	-0.328446	-0.913468	-1.31266	none					9715	-0.328446	-0.913468	-1.31266	S37;0.999574;TARKQSAQKRVLLQASQDENFGNTTPRNQVI	T46;0.99818;RVLLQASQDENFGNTTPRNQVIPRTPSSFRQ
NUP107	NU107_HUMAN	P57740	G3V1T4;P57740	0	0	2	2 Phospho (STY)	VLLQASQDENFGNTTPR	-1.38347	-4.6227	-4.75593	Cluster_6					9716	-1.38347	-4.6227	-4.75593	S37;0.999574;TARKQSAQKRVLLQASQDENFGNTTPRNQVI	T46;0.99818;RVLLQASQDENFGNTTPRNQVIPRTPSSFRQ
NUP155	NU155_HUMAN	O75694	O75694-2;O75694;E9PF10	2	1	2	2 Phospho (STY);Oxidation (M)	MHALSLKIVLLGKIYAGTPR	0.853134	-0.194749	0.377869	none					5018	0.853134	-0.194749	0.377869	S1245;0.995757;SDSVTLSSSDRMHALSLKIVLLGKIYAGTPR	T1258;0.793945;ALSLKIVLLGKIYAGTPRFFPLDFIVQFLEQ
NUP210	PO210_HUMAN	Q8TEM1	Q8TEM1	0	0	1	Phospho (STY)	DLAVPAALTPR	-0.828881	-1.16551	-1.69282	none					889	-0.828881	-1.16551	-1.69282	T1844;1;HTVCTPRDLAVPAALTPRASPGHSPHYFAAS
NUP93	NUP93_HUMAN	Q8N1F7	Q8N1F7-2;Q8N1F7;H3BVG0;H3BMX0;H3BP95;H3BM93	0	0	1	Phospho (STY)	ILHTLLASGEDALDFTQESEPSYISDVGPPGR	0.47972	-0.57002	0.0977359	none	5065	0.358877	-0.610737	0.385831	3374	0.600563	-0.529303	-0.190359	T159;0.961599;ILHTLLASGEDALDFTQESEPSYISDVGPPG
NUP93	NUP93_HUMAN	Q8N1F7	Q8N1F7-2;Q8N1F7;H3BVG0	0	0	1	Phospho (STY)	LTLSQFQK	0.871623	1.03923	0.794649	none	6910	0.871623	1.03923	0.794649					S438;0.999997;FDDDGTSSPQDRLTLSQFQKQLLEDYGESHF
NUP98	NUP98_HUMAN	P52948	P52948-6;P52948-2;P52948-5;P52948;H0YCR0;H0YEN4;P52948-4;P52948-3	1	0	1	Phospho (STY)	ALTTPTHYKLTPR	0.149691	0.304045	-0.17959	none					365	0.149691	0.304045	-0.17959	T553;0.545177;PAAQKALTTPTHYKLTPRPATRVRPKALQTT
NUP98	NUP98_HUMAN	P52948	P52948-6;P52948-2;P52948-5;P52948;H7C3P6	0	1	1	Oxidation (M);Phospho (STY)	ASLLTDEEDVDMALDQR	-0.162242	-0.424726	-0.272697	none					485	-0.162242	-0.424726	-0.272697	T1000;0.999918;GINPHVLQIMKASLLTDEEDVDMALDQRFSR	S997;0.970462;SSLGINPHVLQIMKASLLTDEEDVDMALDQR
NUP98	NUP98_HUMAN	P52948	P52948-6;P52948-2;P52948-5;P52948;H7C3P6	0	0	1	Phospho (STY)	ASLLTDEEDVDMALDQR	0.528887	0.053545	0.260986	none					486	0.528887	0.053545	0.260986	T1000;0.999918;GINPHVLQIMKASLLTDEEDVDMALDQRFSR	S997;0.970462;SSLGINPHVLQIMKASLLTDEEDVDMALDQR
NUP98	NUP98_HUMAN	P52948	P52948-6;P52948-2;P52948-5;P52948;H7C3P6	1	0	2	2 Phospho (STY)	FTSGAFLSPSVSVQECRTPR	-0.490045	-1.18053	-0.945231	none					1718	-0.490045	-1.18053	-0.945231	S1060;0.98403;VGGLLQSKFTSGAFLSPSVSVQECRTPRAAS	T1070;0.999333;SGAFLSPSVSVQECRTPRAASLMNIPSTSSC
NUP98	NUP98_HUMAN	P52948	P52948-6;P52948-2;P52948-5;P52948;H7C3P6	1	0	1	Phospho (STY)	FTSGAFLSPSVSVQECRTPR	0.0235319	1.00711	-0.645509	none					1719	0.0235319	1.00711	-0.645509	S1060;0.98403;VGGLLQSKFTSGAFLSPSVSVQECRTPRAAS	T1070;0.999333;SGAFLSPSVSVQECRTPRAASLMNIPSTSSC
NUSAP1	NUSAP_HUMAN	Q9BXS6	H0YMD2;Q9BXS6-7;Q9BXS6-4;Q9BXS6-6;Q9BXS6-3;Q9BXS6-5;Q9BXS6-2;Q9BXS6	2	0	3	3 Phospho (STY)	LSVASTPISQRRSQGR	-0.794575	-4.16795	-3.36779	Cluster_4					4741	-0.794575	-4.16795	-3.36779	T244;0.833207;VRTPVPPRGRLSVASTPISQRRSQGRSCGPA	S247;0.997748;PVPPRGRLSVASTPISQRRSQGRSCGPASQS	S251;0.999804;RGRLSVASTPISQRRSQGRSCGPASQSTLGL
NUSAP1	NUSAP_HUMAN	Q9BXS6	H0YMD2;Q9BXS6-7;Q9BXS6-4;Q9BXS6-6;Q9BXS6-3;Q9BXS6-5;Q9BXS6-2;Q9BXS6	1	0	2	2 Phospho (STY)	GRLSVASTPISQR	1.39164	-2.5084	-1.5296	none	3861	1.39164	-2.5084	-1.5296					S240;0.999932;NKGGVRTPVPPRGRLSVASTPISQRRSQGRS	S247;0.997594;PVPPRGRLSVASTPISQRRSQGRSCGPASQS
OGFR	OGFR_HUMAN	Q9NZT2	Q9NZT2-2;Q9NZT2;A0A0A0MRN5	0	0	1	Phospho (STY)	IALNLEGCALSQGSLR	1.39178	2.40611	3.1496	Cluster_2	4680	1.88376	2.53149	3.54756	3168	0.899805	2.28073	2.75163	S420;1;SEVEKIALNLEGCALSQGSLRTGTQEVGGQD	S423;1;EKIALNLEGCALSQGSLRTGTQEVGGQDPGE
OGFR	OGFR_HUMAN	Q9NZT2	Q9NZT2-2;Q9NZT2;A0A0A0MRN5	1	0	1	Phospho (STY)	SQGDEAGGHGEDRPEPLSPK	2.32648	2.07399	3.25657	Cluster_2	10003	2.27551	2.13199	2.64556	6999	2.37746	2.016	3.86758	S361;1;QPRSVEPQDAGPLERSQGDEAGGHGEDRPEP	S378;1;GDEAGGHGEDRPEPLSPKESKKRKLELSRRE
OGFR	OGFR_HUMAN	Q9NZT2	Q9NZT2-2;Q9NZT2;A0A0A0MRN5	1	0	2	2 Phospho (STY)	SQGDEAGGHGEDRPEPLSPK	1.62705	1.45366	2.1937	Cluster_2	10004	1.83607	1.83042	2.2651	7000	1.41803	1.0769	2.1223	S361;1;QPRSVEPQDAGPLERSQGDEAGGHGEDRPEP	S378;1;GDEAGGHGEDRPEPLSPKESKKRKLELSRRE
OGFR	OGFR_HUMAN	Q9NZT2	A0A0A0MRN5;Q9NZT2-2;Q9NZT2	0	0	2	2 Phospho (STY)	IALNLEGCALSQGSLR	2.91988	1.93449	3.19596	Cluster_4					3169	2.91988	1.93449	3.19596	S420;1;SEVEKIALNLEGCALSQGSLRTGTQEVGGQD	S423;1;EKIALNLEGCALSQGSLRTGTQEVGGQDPGE
OGFR	OGFR_HUMAN	Q9NZT2	A0A0A0MRN5;Q9NZT2-2;Q9NZT2	2	0	1	Phospho (STY)	SVEPQDAGPLERSQGDEAGGHGEDRPEPLSPK	0.685369	1.51214	1.39326	none					7257	0.685369	1.51214	1.39326	S361;1;QPRSVEPQDAGPLERSQGDEAGGHGEDRPEP	S378;1;GDEAGGHGEDRPEPLSPKESKKRKLELSRRE
OGFR	OGFR_HUMAN	Q9NZT2	A0A0A0MRN5;Q9NZT2-2;Q9NZT2	2	0	2	2 Phospho (STY)	SVEPQDAGPLERSQGDEAGGHGEDRPEPLSPK	-1.44641	1.21046	-0.810413	none					7258	-1.44641	1.21046	-0.810413	S361;1;QPRSVEPQDAGPLERSQGDEAGGHGEDRPEP	S378;1;GDEAGGHGEDRPEPLSPKESKKRKLELSRRE
OGFR	OGFR_HUMAN	Q9NZT2	A0A0A0MRN5;Q9NZT2-2;Q9NZT2	1	0	2	2 Phospho (STY)	KVEEEGSPGDPDHEASTQGR	0.315378	1.90024	2.30916	Cluster_1					4042	0.315378	1.90024	2.30916	S315;0.999999;LPHPLEGSRKVEEEGSPGDPDHEASTQGRTC	T325;0.894281;VEEEGSPGDPDHEASTQGRTCGPEHSKGGGR
OPTN	OPTN_HUMAN	Q96CV9	H7C1H4;Q96CV9-3;Q96CV9-2;Q96CV9	0	0	1	Phospho (STY)	NYFEHEELTVSQLLLCLR	2.65727	0.514575	3.35824	Cluster_4	8097	1.05091	0.442988	1.78618	5595	4.26364	0.586161	4.9303	S234;0.999748;ADGAKNYFEHEELTVSQLLLCLREGNQKVER
ORC1	ORC1_HUMAN	Q13415	Q13415	0	0	1	Phospho (STY)	QTPTHPLTPR	-3.65925	-0.384789	-4.32009	Cluster_3					5897	-3.65925	-0.384789	-4.32009	T230;0.999996;RHSASKSRQTPTHPLTPRARKRLELGNLGNP
ORC1	ORC1_HUMAN	Q13415	Q13415	1	0	2	2 Phospho (STY)	SRQTPTHPLTPR	-1.36558	-1.89724	-3.27352	Cluster_6					7071	-1.36558	-1.89724	-3.27352	S221;0.620314;EHVAKRIESRHSASKSRQTPTHPLTPRARKR	T226;0.644016;RIESRHSASKSRQTPTHPLTPRARKRLELGN	T230;0.999996;RHSASKSRQTPTHPLTPRARKRLELGNLGNP
ORC6	ORC6_HUMAN	Q9Y5N6	H3BT22;Q9Y5N6	0	0	1	Phospho (STY)	DEDLTQDYEEWK	0.331914	-0.0807762	-1.10246	none	1305	0.331914	-0.0807762	-1.10246					T229;1;KVEEMPHKPQKDEDLTQDYEEWKRKILENAA
OSBPL11	OSB11_HUMAN	Q9BXB4	Q9BXB4	1	0	1	Phospho (STY)	RPSQNAISFFNVGHSK	0.748799	0.52514	0.651609	none	9125	1.17534	0.741542	0.822014	6157	0.322259	0.308738	0.481204	S189;1;SLASSSNSPISQRRPSQNAISFFNVGHSKLQ
OSBPL8	OSBL8_HUMAN	Q9BZF1	F8VVD3;F8VVE7;F8VZ43;F8VQX7;Q9BZF1-3;Q9BZF1-2;Q9BZF1	0	0	1	Phospho (STY)	DLHQPSLSPASPHSQGFER	0.289889	0.324232	0.078207	none					902	0.289889	0.324232	0.078207	S71;0.999232;TKDLHQPSLSPASPHSQGFERGKEDISQNKD
OSBPL8	OSBL8_HUMAN	Q9BZF1	F8VVD3;F8VVE7;F8VZ43;F8VQX7;Q9BZF1-3;Q9BZF1-2;Q9BZF1	0	0	2	2 Phospho (STY)	DLHQPSLSPASPHSQGFER	-0.528323	0.373404	-0.64409	none					903	-0.528323	0.373404	-0.64409	S68;0.929463;PTPTKDLHQPSLSPASPHSQGFERGKEDISQ	S71;0.999232;TKDLHQPSLSPASPHSQGFERGKEDISQNKD
OXSR1	OXSR1_HUMAN	O95747	C9JIG9;O95747	0	0	2	2 Phospho (STY)	TAQALSSGSGSQETK	-1.26596	0.588648	1.107	none	10418	-1.26596	0.588648	1.107					S422;0.788497;SLPPTAEPAKTAQALSSGSGSQETKIPISLV	S427;0.838896;AEPAKTAQALSSGSGSQETKIPISLVLRLRN
PACS1	PACS1_HUMAN	Q6VY07	B4DF77;Q6VY07;Q6VY07-2	1	0	1	Phospho (STY)	TDLQGSASPSKVEGVHTPR	1.1722	-0.248613	1.00316	none					7605	1.1722	-0.248613	1.00316	T504;0.999996;DLQGSASPSKVEGVHTPRQKRSTPLKERQLS
PACS1	PACS1_HUMAN	Q6VY07	B4DF77;Q6VY07;Q6VY07-2	1	0	2	2 Phospho (STY)	TDLQGSASPSKVEGVHTPR	3.19167	2.66414	2.46194	Cluster_6					7606	3.19167	2.66414	2.46194	S497;0.679117;PMKSSKTDLQGSASPSKVEGVHTPRQKRSTP	T504;0.999996;DLQGSASPSKVEGVHTPRQKRSTPLKERQLS
PACS1	PACS1_HUMAN	Q6VY07	Q6VY07;Q6VY07-2	1	1	1	Oxidation (M);Phospho (STY)	LKPFFEGMSQSSSQTEIGSLNSK	1.4276	0.93983	1.82496	none	6279	1.4276	0.93983	1.82496					S411;0.690702;KPKLKPFFEGMSQSSSQTEIGSLNSKGSLGK
PAFAH1B2	PA1B2_HUMAN	P68402	P68402;P68402-3;P68402-2;P68402-4	0	0	1	Phospho (STY)	SQGDSNPAAIPHAAEDIQGDDR	1.50543	2.30312	3.94741	Cluster_2	10006	2.06365	2.63925	4.28633	7002	0.947208	1.96699	3.60849	S2;0.999854;______________MSQGDSNPAAIPHAAED
PAK6	PAK6_HUMAN	Q9NQU5	H0YM99;H0YK74;H0YK91;H0YLZ9;H0YMS4;H0YL16;Q9NQU5-2;Q9NQU5	0	0	1	Phospho (STY)	LSVISSNTLR	0.749339	0.350048	0.495957	none					4743	0.749339	0.350048	0.495957	T99;0.819236;GLLNDIQKLSVISSNTLRGRS__________
PALM3	PALM3_HUMAN	A6NDB9	A6NDB9;K7EKN5	1	0	1	Phospho (STY)	QGHRPLSQSIVEAGSVGQTDLNK	3.44019	-0.65776	2.56809	Cluster_4	8477	3.44019	-0.65776	2.56809					S124;0.898346;PSGRPSWRRQGHRPLSQSIVEAGSVGQTDLN
PAPOLA	PAPOA_HUMAN	P51003	G3V2A0;G3XAH6;P51003;H0YJL4	0	0	2	2 Phospho (STY)	TSPLNSSGSSQGR	1.39104	1.74507	3.23728	Cluster_2					8931	1.39104	1.74507	3.23728	S545;0.540399;DNSMSVPSPTSATKTSPLNSSGSSQGRNSPA	S553;0.996336;PTSATKTSPLNSSGSSQGRNSPAPAVTAASV
PAPOLA	PAPOA_HUMAN	P51003	G3XAH6;P51003;H0YJL4;G3V2A0	0	0	1	Phospho (STY)	TSPLNSSGSSQGR	1.2214	2.08935	2.71422	Cluster_2	11261	2.76001	2.71803	3.88336	8930	-0.317209	1.46067	1.54507	S553;0.939106;PTSATKTSPLNSSGSSQGRNSPAPAVTAASV
PARP1	PARP1_HUMAN	P09874	P09874	2	0	1	Phospho (STY)	NREELGFRPEYSASQLK	0.506269	-1.7459	2.02653	Cluster_5					5497	0.506269	-1.7459	2.02653	S179;0.76107;VKNREELGFRPEYSASQLKGFSLLATEDKEA
PARP1	PARP1_HUMAN	P09874	P09874	0	0	1	Phospho (STY)	QIQAAYSILSEVQQAVSQGSSDSQILDLSNR	1.33788	2.20677	3.73985	Cluster_2					5770	1.33788	2.20677	3.73985	S727;0.731896;ILSEVQQAVSQGSSDSQILDLSNRFYTLIPH
PARP1	PARP1_HUMAN	P09874	P09874	1	0	1	Phospho (STY)	RQIQAAYSILSEVQQAVSQGSSDSQILDLSNR	-0.470041	2.21135	2.91513	Cluster_1	9139	0.720438	2.72428	4.04691	6168	-1.66052	1.69842	1.78335	S725;0.686933;YSILSEVQQAVSQGSSDSQILDLSNRFYTLI	S727;0.669318;ILSEVQQAVSQGSSDSQILDLSNRFYTLIPH
PCM1	PCM1_HUMAN	Q15154	A6NNN6;E7ETA6;Q15154-2;Q15154;E5RGQ4;E9PGW9;E7EV93;Q15154-3	2	0	3	3 Phospho (STY)	SIGSDSQGRATAANNKR	-0.0577211	0.896176	-0.295628	none					6628	-0.0577211	0.896176	-0.295628	S116;1;EKLKQRINFSDLDQRSIGSDSQGRATAANNK	S119;1;KQRINFSDLDQRSIGSDSQGRATAANNKRQL	S121;0.99998;RINFSDLDQRSIGSDSQGRATAANNKRQLSE
PCM1	PCM1_HUMAN	Q15154	A6NNN6;E7ETA6;Q15154-2;Q15154;E5RGQ4;E9PGW9;E7EV93;Q15154-3	2	0	2	2 Phospho (STY)	SIGSDSQGRATAANNKR	-1.9794	-0.109487	-2.66136	Cluster_3					6629	-1.9794	-0.109487	-2.66136	S116;1;EKLKQRINFSDLDQRSIGSDSQGRATAANNK	S119;1;KQRINFSDLDQRSIGSDSQGRATAANNKRQL	S121;0.99998;RINFSDLDQRSIGSDSQGRATAANNKRQLSE
PCMTD2	PCMD2_HUMAN	Q9NV79	V9GYG6;V9GZ41;A0A0G2JM70;Q9NV79-3;Q9NV79-2;Q9NV79	1	0	1	Phospho (STY)	NGNGLKNTPR	3.91283	3.12192	5.17977	Cluster_5					5322	3.91283	3.12192	5.17977	T274;1;IHQETVSKNGNGLKNTPRFKRRRVRRRRMET
PCNP	PCNP_HUMAN	Q8WW12	Q8WW12-2;Q8WW12	0	0	1	Phospho (STY)	FGFAIGSQTTK	0.710421	-1.41321	-1.34108	none	2807	1.16944	-4.63054	-4.33519	1474	0.251398	1.80412	1.65303	S77;0.984757;PTKPTKISKFGFAIGSQTTKKASAISIKLGS
PCNP	PCNP_HUMAN	Q8WW12	Q8WW12-2;Q8WW12	1	0	1	Phospho (STY)	FGFAIGSQTTKK	0.903805	2.56582	2.21925	Cluster_1	2808	0.903805	2.56582	2.21925					S77;0.984757;PTKPTKISKFGFAIGSQTTKKASAISIKLGS
PDAP1	HAP28_HUMAN	Q13442	Q13442	1	0	1	Phospho (STY)	KVTQLDLDGPK	0.365163	-0.0363111	0.123865	none					4059	0.365163	-0.0363111	0.123865	T97;1;DIENPNRVAQTTKKVTQLDLDGPKELSRRER
PDS5A	PDS5A_HUMAN	Q29RF7	Q29RF7	2	0	1	Phospho (STY)	SESQGNATKNDDLNKPINK	-1.35387	0.781546	-0.636048	none					6399	-1.35387	0.781546	-0.636048	S1278;0.83413;PAPSKPRRGRRPKSESQGNATKNDDLNKPIN
PDS5A	PDS5A_HUMAN	Q29RF7	Q29RF7	0	0	1	Phospho (STY)	EINSDQATQGNISSDR	2.91912	0.224534	2.22121	Cluster_4	2217	2.91912	0.224534	2.22121					T1227;0.997138;NIDPVKNKEINSDQATQGNISSDRGKKRTVT
PDXDC1	PDXD1_HUMAN	Q6P996	H3BND4;Q6P996-4;Q6P996-5;Q6P996;Q6P996-3	0	0	1	Phospho (STY)	GVPHPEDDHSQVEGPESLR	-0.143426	-0.757143	-0.511518	none	4037	0.0822716	-0.632521	-0.424782	2414	-0.369123	-0.881765	-0.598255	S779;1;TEAFQKGVPHPEDDHSQVEGPESLR______	S786;1;VPHPEDDHSQVEGPESLR_____________
PDXDC1	PDXD1_HUMAN	Q6P996	H3BND4;Q6P996-3;Q6P996-4;Q6P996-5;Q6P996	0	0	2	2 Phospho (STY)	GVPHPEDDHSQVEGPESLR	0.438861	0.232665	0.00981903	none					2415	0.438861	0.232665	0.00981903	S779;1;TEAFQKGVPHPEDDHSQVEGPESLR______	S786;1;VPHPEDDHSQVEGPESLR_____________
PELP1	PELP1_HUMAN	Q8IZL8	C9JFV4;Q8IZL8	0	0	1	Phospho (STY)	GADTAPTLAPEALPSQGEVER	0.926108	0.953468	1.07742	none					1788	0.926108	0.953468	1.07742	S1033;1;RGADTAPTLAPEALPSQGEVEREGESPAAGP
PGRMC2	PGRC2_HUMAN	O15173	D3DNX8;U3KQM0;O15173;O15173-2	1	0	1	Phospho (STY)	LLKPGEEPSEYTDEEDTK	1.06439	-0.296699	0.805727	none					4496	1.06439	-0.296699	0.805727	T211;0.951732;YVGRLLKPGEEPSEYTDEEDTKDHNKQD___
PGRMC2	PGRC2_HUMAN	O15173	D3DNX8;U3KQM0;O15173;O15173-2	2	0	1	Phospho (STY)	LLKPGEEPSEYTDEEDTKDHNK	1.13804	-0.0441818	1.0324	none					4497	1.13804	-0.0441818	1.0324	T211;0.951732;YVGRLLKPGEEPSEYTDEEDTKDHNKQD___
PHAX	PHAX_HUMAN	Q9H814	Q9H814	1	0	1	Phospho (STY)	SLNFQEDDDTSRETFASDTNEALASLDESQEGHAEAK	-1.22531	1.03087	0.212041	none	9768	0.0357876	2.32995	1.78367	6799	-2.48641	-0.268219	-1.35959	T349;0.963428;MKQAIKSLNFQEDDDTSRETFASDTNEALAS	S356;0.977526;LNFQEDDDTSRETFASDTNEALASLDESQEG	S364;0.999753;TSRETFASDTNEALASLDESQEGHAEAKLEA	S368;0.999974;TFASDTNEALASLDESQEGHAEAKLEAEEAI
PHAX	PHAX_HUMAN	Q9H814	Q9H814	0	0	1	Phospho (STY)	ETFASDTNEALASLDESQEGHAEAK	0.955623	1.7746	1.80093	Cluster_1	2510	0.958844	1.40799	1.5933	1299	0.952402	2.1412	2.00856	S356;0.977526;LNFQEDDDTSRETFASDTNEALASLDESQEG	S364;0.999753;TSRETFASDTNEALASLDESQEGHAEAKLEA	S368;0.999974;TFASDTNEALASLDESQEGHAEAKLEAEEAI
PHAX	PHAX_HUMAN	Q9H814	Q9H814	0	0	2	2 Phospho (STY)	ETFASDTNEALASLDESQEGHAEAK	0.543718	1.71085	2.18398	Cluster_1	2511	0.159156	1.60013	2.18802	1298	0.928281	1.82157	2.17994	S356;0.977526;LNFQEDDDTSRETFASDTNEALASLDESQEG	S364;0.999753;TSRETFASDTNEALASLDESQEGHAEAKLEA	S368;0.999974;TFASDTNEALASLDESQEGHAEAKLEAEEAI
PHB	PHB_HUMAN	P35232	P35232;C9JW96;C9JZ20;E7ESE2;E9PCW0;D6RBK0;P35232-2	0	0	1	Phospho (STY)	DLQNVNITLR	0.646398	0.0864201	0.644455	none					923	0.646398	0.0864201	0.644455	T91;1;VPVITGSKDLQNVNITLRILFRPVASQLPRI
PHB	PHB_HUMAN	P35232	P35232;C9JW96;C9JZ20;E7ESE2;E9PCW0;D6RBK0;P35232-2	1	0	1	Phospho (STY)	ILFRPVASQLPR	0.222095	0.0982199	-0.301785	none					3365	0.222095	0.0982199	-0.301785	S101;1;QNVNITLRILFRPVASQLPRIFTSIGEDYDE
PHB2	PHB2_HUMAN	Q99623	J3KPX7;Q99623-2;Q99623;F5GY37;F5H3X6;F5GWA7	0	0	1	Phospho (STY)	FNASQLITQR	0.492286	0.282668	-0.106901	none					1620	0.492286	0.282668	-0.106901	T155;1;VLKSVVAKFNASQLITQRAQVSLLIRRELTE
PHF14	PHF14_HUMAN	O94880	O94880	0	0	1	Phospho (STY)	NSADDEELTNDSLTLSQSK	-1.25842	1.66257	1.40289	none	7957	-1.25842	1.66257	1.40289					S294;0.999896;NSADDEELTNDSLTLSQSKSNEDSLILEKSQ
PHF6	PHF6_HUMAN	Q8IWS0	Q5JRC6;A0A0D9SGE8;Q8IWS0-5;Q8IWS0-3;Q8IWS0;Q8IWS0-4;Q8IWS0-2	1	0	1	Phospho (STY)	EKPSQGIYMVYCR	0.200731	2.08961	1.62327	Cluster_1					1194	0.200731	2.08961	1.62327	S120;0.999968;YHCALHDKAQIREKPSQGIYMVYCRKHKKTA
PHF6	PHF6_HUMAN	Q8IWS0	Q5JRC6;A0A0D9SGE8;Q8IWS0-5;Q8IWS0-3;Q8IWS0;Q8IWS0-4;Q8IWS0-2	2	0	1	Phospho (STY)	EKPSQGIYMVYCRK	-2.45651	1.8011	-0.702748	Cluster_3					1195	-2.45651	1.8011	-0.702748	S120;0.999968;YHCALHDKAQIREKPSQGIYMVYCRKHKKTA
PHF6	PHF6_HUMAN	Q8IWS0	Q5JRC6;A0A0D9SGE8;Q8IWS0-5;Q8IWS0-3;Q8IWS0;Q8IWS0-4;Q8IWS0-2	1	1	1	Oxidation (M);Phospho (STY)	EKPSQGIYMVYCR	0.154405	1.9874	1.93652	Cluster_1	2239	0.889065	1.78426	1.96013	1193	-0.580255	2.19053	1.91292	S120;0.999999;YHCALHDKAQIREKPSQGIYMVYCRKHKKTA
PHF8	PHF8_HUMAN	Q9UPP1	H0Y3N9;Q9UPP1-5;Q9UPP1-4;Q9UPP1-3;Q9UPP1-2;Q9UPP1	0	0	3	3 Phospho (STY)	DGLGMTLPSPSFTVR	0.145411	0.044734	0.0156708	none					840	0.145411	0.044734	0.0156708	T172;0.989577;FSVPILVLKKDGLGMTLPSPSFTVRDVEHYV	S177;0.780941;LVLKKDGLGMTLPSPSFTVRDVEHYVGSDKE	T179;0.901188;LKKDGLGMTLPSPSFTVRDVEHYVGSDKEID
PHGDH	SERA_HUMAN	O43175	Q5SZU1;O43175	0	0	1	Phospho (STY)	GTIQVITQGTSLK	-0.632915	0.36561	-0.955494	none					2365	-0.632915	0.36561	-0.955494	T358;0.99813;MRAWAGSPKGTIQVITQGTSLKNAGNCLSPA
PHRF1	PHRF1_HUMAN	Q9P1Y6	A0A0J9YX88;E9PJ24;B7ZM65;F8WEF5;A0A0J9YYB5;A0A0J9YWD5;Q9P1Y6-2;Q9P1Y6-3;Q9P1Y6	1	0	2	2 Phospho (STY)	GAVAAEGASDTEREEPTESQGLAAR	0.997503	1.04594	0.940568	none					1831	0.997503	1.04594	0.940568	S915;0.999999;SAMSKLRGAVAAEGASDTEREEPTESQGLAA	T917;0.999996;MSKLRGAVAAEGASDTEREEPTESQGLAARL	S925;0.958238;AAEGASDTEREEPTESQGLAARLRRPSPPEP
PHRF1	PHRF1_HUMAN	Q9P1Y6	A0A0J9YX88;E9PJ24;B7ZM65;F8WEF5;A0A0J9YYB5;A0A0J9YWD5;Q9P1Y6-2;Q9P1Y6-3;Q9P1Y6	1	0	3	3 Phospho (STY)	GAVAAEGASDTEREEPTESQGLAAR	0.189628	2.13634	2.07313	Cluster_1					1832	0.189628	2.13634	2.07313	S915;0.999999;SAMSKLRGAVAAEGASDTEREEPTESQGLAA	T917;0.999996;MSKLRGAVAAEGASDTEREEPTESQGLAARL	S925;0.958238;AAEGASDTEREEPTESQGLAARLRRPSPPEP
PHRF1	PHRF1_HUMAN	Q9P1Y6	A0A0J9YX88;E9PJ24;B7ZM65;F8WEF5;A0A0J9YYB5;A0A0J9YWD5;Q9P1Y6-2;Q9P1Y6-3;Q9P1Y6	2	0	2	2 Phospho (STY)	LRGAVAAEGASDTEREEPTESQGLAAR	-2.27407	1.14321	-0.0690384	none					4653	-2.27407	1.14321	-0.0690384	S915;0.999999;SAMSKLRGAVAAEGASDTEREEPTESQGLAA	T917;0.999996;MSKLRGAVAAEGASDTEREEPTESQGLAARL	S925;0.958238;AAEGASDTEREEPTESQGLAARLRRPSPPEP
PITPNA	PIPNA_HUMAN	Q00169	I3L4H1;F5GWE5;Q00169;I3L2X8;I3L4C0;I3L459;I3NI10	1	0	1	Phospho (STY)	HVEAVYIDIADRSQVLSK	0.572783	0.252727	-0.30195	none					3033	0.572783	0.252727	-0.30195	S147;0.999558;AWKHVEAVYIDIADRSQVLSKVFPGDLDAHP
PJA1	PJA1_HUMAN	Q8NG27	Q8NG27-3;Q8NG27	0	1	1	Oxidation (M);Phospho (STY)	IFFDTDDDDDMPHSTSR	0.00423622	0.70337	0.311662	none					3222	0.00423622	0.70337	0.311662	T277;1;NLASPNCVKPKIFFDTDDDDDMPHSTSRWRD
PJA1	PJA1_HUMAN	Q8NG27	Q8NG27-3;Q8NG27	0	0	1	Phospho (STY)	IFFDTDDDDDMPHSTSR	-0.0218678	0.275892	0.0371656	none					3223	-0.0218678	0.275892	0.0371656	T277;1;NLASPNCVKPKIFFDTDDDDDMPHSTSRWRD
PJA2	PJA2_HUMAN	O43164	O43164-2;O43164	0	0	1	Phospho (STY)	SSAGDTEFVHQNSQEIQR	1.85946	2.25064	3.35948	Cluster_2	10097	1.85946	2.25064	3.35948					S253;0.999588;LVKSSAGDTEFVHQNSQEIQRSSQDEMVSTK
PKM	KPYM_HUMAN	P14618	P14618;B4DNK4;H3BQ34;H3BUW1;H3BTJ2;H3BT25;H3BU13;H3BN34;H3BQZ3;P14618-2;H3BTN5	0	0	1	Phospho (STY)	LDIDSPPITAR	0.0541973	0.11604	-0.444958	none					4189	0.0541973	0.11604	-0.444958	T41;0.999977;FLEHMCRLDIDSPPITARNTGIICTIGPASR
PKM	KPYM_HUMAN	P14618	P14618;P14618-3;B4DNK4;P14618-2;H3BR70	2	1	1	Oxidation (M);Phospho (STY)	KGDVVIVLTGWRPGSGFTNTMR	-1.12733	0.237229	-0.403633	none					3732	-1.12733	0.237229	-0.403633	S519;0.610937;KKGDVVIVLTGWRPGSGFTNTMRVVPVP___	T524;0.589827;VIVLTGWRPGSGFTNTMRVVPVP________
PKP2	PKP2_HUMAN	Q99959	B8QGS9;Q99959-2;Q99959	1	0	2	2 Phospho (STY)	SSWHQSSFHSTRTLR	1.01033	0.231104	0.416193	none					7167	1.01033	0.231104	0.416193	T298;0.990417;NRASRSSWHQSSFHSTRTLREAGPSVAVDSS	T300;0.990417;ASRSSWHQSSFHSTRTLREAGPSVAVDSSGR
PKP3	PKP3_HUMAN	Q9Y446	Q9Y446;Q9Y446-2;E9PK71	2	0	1	Phospho (STY)	SQGLSGDKTSGFRPIAK	0.807818	0.0646496	0.414316	none					7005	0.807818	0.0646496	0.414316	S95;0.999955;SRGQYHTLQAGFSSRSQGLSGDKTSGFRPIA
PKP3	PKP3_HUMAN	Q9Y446	Q9Y446;Q9Y446-2;E9PK71;E9PKC4;E9PJR7;E9PRW6;E9PQ15	0	0	1	Phospho (STY)	YSLVSEQLEPAATSTYR	1.78301	-0.0532293	1.35059	none					10431	1.78301	-0.0532293	1.35059	T209;0.904245;RYSLVSEQLEPAATSTYRAFAYERQASSSSS
PKP3	PKP3_HUMAN	Q9Y446	Q9Y446;Q9Y446-2;E9PK71	1	0	1	Phospho (STY)	GQYHTLQAGFSSRSQGLSGDK	-0.807808	1.88368	-1.64371	Cluster_3	3852	3.7812	3.60948	3.08602	2276	-5.39681	0.157876	-6.37344	Y84;1;PEPEAETARGTSRGQYHTLQAGFSSRSQGLS	S95;0.968447;SRGQYHTLQAGFSSRSQGLSGDKTSGFRPIA
PKP3	PKP3_HUMAN	Q9Y446	Q9Y446;Q9Y446-2;E9PK71	1	0	2	2 Phospho (STY)	GQYHTLQAGFSSRSQGLSGDK	1.32845	0.260632	0.774289	none	3853	2.63871	0.703666	1.54825	2277	0.0181942	-0.182402	0.000329018	Y84;1;PEPEAETARGTSRGQYHTLQAGFSSRSQGLS	S95;0.968447;SRGQYHTLQAGFSSRSQGLSGDKTSGFRPIA
PKP3	PKP3_HUMAN	Q9Y446	Q9Y446;Q9Y446-2;E9PK71;E9PKC4;E9PJR7;E9PRW6	1	0	2	2 Phospho (STY)	AGGLDWPEATEVSPSRTIR	0.718055	-0.0292387	0.00727177	none					166	0.718055	-0.0292387	0.00727177	S240;0.854397;RAGGLDWPEATEVSPSRTIRAPAVRTLQRFQ	T242;0.866082;GGLDWPEATEVSPSRTIRAPAVRTLQRFQSS
PKP3	PKP3_HUMAN	Q9Y446	Q9Y446;Q9Y446-2;E9PK71;E9PKC4;E9PJR7;E9PRW6	1	0	1	Phospho (STY)	AGGLDWPEATEVSPSRTIR	2.07309	0.341	1.78812	Cluster_4					167	2.07309	0.341	1.78812	S240;0.854397;RAGGLDWPEATEVSPSRTIRAPAVRTLQRFQ	T242;0.866082;GGLDWPEATEVSPSRTIRAPAVRTLQRFQSS
PKP4	PKP4_HUMAN	Q99569	A0A0D9SF60;Q99569-2;Q99569	0	0	1	Phospho (STY)	SSYASQHSQLGQDLR	0.285321	0.564573	0.555045	none					7168	0.285321	0.564573	0.555045	S395;0.966621;PDSLTGLRSSYASQHSQLGQDLRSAVSPDLH
PKP4	PKP4_HUMAN	Q99569	A0A0D9SF60;Q99569-2;Q99569	0	0	1	Phospho (STY)	SPNHGTVELQGSQTALYR	0.475995	-0.143181	0.123663	none					6947	0.475995	-0.143181	0.123663	S438;0.913128;PVYRSPNHGTVELQGSQTALYRTGSGIGNLQ	T440;0.87337;YRSPNHGTVELQGSQTALYRTGSGIGNLQRT
PLCE1	PLCE1_HUMAN	Q9P212	Q9P212-2;Q9P212	0	1	1	Oxidation (M);Phospho (STY)	GESGEVTDDEMATR	1.4388	0.138142	1.56551	none					1894	1.4388	0.138142	1.56551	T1100;0.999992;KKKKKILMRGESGEVTDDEMATRKAKMHKEC
PLCH1	PLCH1_HUMAN	Q4KWH8	Q4KWH8-3;Q4KWH8-4;Q4KWH8-2;Q4KWH8	1	0	1	Phospho (STY)	SKSYSTDDEEDTQQSTGK	0.442469	-0.720123	0.478289	none					6716	0.442469	-0.720123	0.478289	T568;0.941389;GKHKKTTKSRSKSYSTDDEEDTQQSTGKEGG
PLCH1	PLCH1_HUMAN	Q4KWH8	Q4KWH8-3;Q4KWH8-4;Q4KWH8-2;Q4KWH8	0	0	1	Phospho (STY)	SYSTDDEEDTQQSTGK	3.53705	1.38036	2.75704	Cluster_4					7374	3.53705	1.38036	2.75704	T568;0.941389;GKHKKTTKSRSKSYSTDDEEDTQQSTGKEGG
PLCL2	PLCL2_HUMAN	Q9UPR0	H7C276;Q9UPR0-2;Q9UPR0-3;Q9UPR0	1	0	1	Phospho (STY)	KLSSNCSGVEGDVTDEDEGAEMSQR	0.105841	-0.534298	0.114413	none					3883	0.105841	-0.534298	0.114413	T584;0.999958;AKKLSSNCSGVEGDVTDEDEGAEMSQRMGKE
PLEC	PLEC_HUMAN	Q15149	Q15149-7;Q15149-8;Q15149-9;Q15149-5;Q15149-4;Q15149-6;Q15149-3;Q15149-2;Q15149;H0YDN1	0	0	1	Phospho (STY)	AALAHSEEVTASQVAATK	0.00967026	0.891523	0.18932	none					15	0.00967026	0.891523	0.18932	S2755;0.986289;EQHRAALAHSEEVTASQVAATKTLPNGRDAL
PLEC	PLEC_HUMAN	Q15149	Q15149-7;Q15149-8;Q15149-9;Q15149-5;Q15149-4;Q15149-6;Q15149-3;Q15149-2;Q15149	1	0	1	Phospho (STY)	DVAEVDTVRR	1.31062	-0.326503	1.23676	none					1027	1.31062	-0.326503	1.23676	T3152;1;LQRGERSVRDVAEVDTVRRALRGANVIAGVW
PLEC	PLEC_HUMAN	Q15149	Q15149-4;Q15149-7;Q15149-8;Q15149-9;Q15149-5;Q15149-6;Q15149-2;Q15149-3;Q15149	1	0	1	Phospho (STY)	QRSQVEEELFSVR	1.24505	0.632401	1.34241	none	8729	1.24505	0.632401	1.34241					S2361;1;LQRLKAEATEAARQRSQVEEELFSVRVQMEE
PLEKHA5	PKHA5_HUMAN	Q9HAU0	H0YGJ6;A0JP02;B4DJX4;Q9HAU0-5;Q9HAU0-8;Q9HAU0;Q9HAU0-2;Q9HAU0-4;Q9HAU0-6	1	0	2	2 Phospho (STY)	AKSPTPESSTIASYVTLR	2.06726	0.130167	1.5951	Cluster_4					289	2.06726	0.130167	1.5951	S855;0.999994;IGSHFPVGVVPPRAKSPTPESSTIASYVTLR	T868;0.999435;AKSPTPESSTIASYVTLRKTKKMMDLRTERP
PLEKHA5	PKHA5_HUMAN	Q9HAU0	H0YGJ6;A0JP02;B4DJX4;Q9HAU0-5;Q9HAU0-8;Q9HAU0;Q9HAU0-2;Q9HAU0-4;Q9HAU0-6	2	0	2	2 Phospho (STY)	AKSPTPESSTIASYVTLRK	1.77717	0.44748	1.9057	Cluster_4					290	1.77717	0.44748	1.9057	S855;0.999994;IGSHFPVGVVPPRAKSPTPESSTIASYVTLR	T868;0.999435;AKSPTPESSTIASYVTLRKTKKMMDLRTERP
PLEKHA5	PKHA5_HUMAN	Q9HAU0	H0YGJ6;A0JP02;B4DJX4;Q9HAU0-5;Q9HAU0-8;Q9HAU0;Q9HAU0-2;Q9HAU0-4;Q9HAU0-6	0	0	1	Phospho (STY)	SPTPESSTIASYVTLR	1.38669	-1.27667	1.16556	none					6971	1.38669	-1.27667	1.16556	S855;0.999994;IGSHFPVGVVPPRAKSPTPESSTIASYVTLR	T868;0.999435;AKSPTPESSTIASYVTLRKTKKMMDLRTERP
PLEKHA5	PKHA5_HUMAN	Q9HAU0	H0YGJ6;A0JP02;B4DJX4;Q9HAU0-5;Q9HAU0-8;Q9HAU0;Q9HAU0-2;Q9HAU0-4;Q9HAU0-6	1	0	1	Phospho (STY)	SPTPESSTIASYVTLRK	1.90707	0.0580778	1.14494	none					6972	1.90707	0.0580778	1.14494	S855;0.999994;IGSHFPVGVVPPRAKSPTPESSTIASYVTLR	T868;0.999435;AKSPTPESSTIASYVTLRKTKKMMDLRTERP
PLK2	PLK2_HUMAN	Q9NYY3	A0A087WUH9;Q9NYY3	1	0	1	Phospho (STY)	HRTDEELQPPTTTVAR	1.85206	0.076354	2.07042	Cluster_4					2952	1.85206	0.076354	2.07042	T416;1;DLKKTSITQQPSKHRTDEELQPPTTTVARSG
PML	PML_HUMAN	P29590	P29590-2;P29590-4;P29590-5;P29590-9;P29590-3;P29590-8;H3BT29;H3BVD2;P29590	1	0	1	Phospho (STY)	ASPEAASTPRDPIDVDLPEEAER	1.47313	0.0379515	1.09523	none					489	1.47313	0.0379515	1.09523	S403;1;SCITQGKDAAVSKKASPEAASTPRDPIDVDL	S408;1;GKDAAVSKKASPEAASTPRDPIDVDLPEEAE	T409;1;KDAAVSKKASPEAASTPRDPIDVDLPEEAER
PML	PML_HUMAN	P29590	P29590-11;H3BT57;P29590-12;P29590-13;H3BUJ5	2	0	2	2 Phospho (STY)	KASPEAASTPRDPIDVDLDVSNTTTAQK	0.962694	-0.102104	0.532371	none					3651	0.962694	-0.102104	0.532371	S403;0.999949;SCITQGKDAAVSKKASPEAASTPRDPIDVDL	S408;0.543762;GKDAAVSKKASPEAASTPRDPIDVDLDVSNT	T409;0.501492;KDAAVSKKASPEAASTPRDPIDVDLDVSNTT
PML	PML_HUMAN	P29590	P29590-2;P29590-4;P29590-5;P29590-9;P29590-3;P29590-8;H3BT29;H3BVD2;P29590	2	0	1	Phospho (STY)	KASPEAASTPRDPIDVDLPEEAER	1.32141	-0.185697	0.852679	none					3652	1.32141	-0.185697	0.852679	S403;1;SCITQGKDAAVSKKASPEAASTPRDPIDVDL	S408;1;GKDAAVSKKASPEAASTPRDPIDVDLPEEAE	T409;1;KDAAVSKKASPEAASTPRDPIDVDLPEEAER
PML	PML_HUMAN	P29590	P29590-2;P29590-4;P29590-5;P29590-9;P29590-3;P29590-8;H3BT29;H3BVD2;P29590	2	0	2	2 Phospho (STY)	KASPEAASTPRDPIDVDLPEEAER	6.35211	0.0832834	6.14493	Cluster_4					3653	6.35211	0.0832834	6.14493	S403;1;SCITQGKDAAVSKKASPEAASTPRDPIDVDL	S408;1;GKDAAVSKKASPEAASTPRDPIDVDLPEEAE	T409;1;KDAAVSKKASPEAASTPRDPIDVDLPEEAER
PML	PML_HUMAN	P29590	P29590-2;P29590-4;P29590-5;P29590-9;P29590-3;P29590-8;H3BT29;H3BVD2;P29590	2	0	3	3 Phospho (STY)	KASPEAASTPRDPIDVDLPEEAER	1.40786	-0.000394821	0.760425	none					3654	1.40786	-0.000394821	0.760425	S403;1;SCITQGKDAAVSKKASPEAASTPRDPIDVDL	S408;1;GKDAAVSKKASPEAASTPRDPIDVDLPEEAE	T409;1;KDAAVSKKASPEAASTPRDPIDVDLPEEAER
PML	PML_HUMAN	P29590	P29590-2	1	0	2	2 Phospho (STY)	TPASPHFRSQGAQPQQVTLR	-1.79842	0.353058	-0.924953	none					8617	-1.79842	0.353058	-0.924953	S583;0.775969;ENSVSGPEVQPRTPASPHFRSQGAQPQQVTL	S588;0.952278;GPEVQPRTPASPHFRSQGAQPQQVTLRLALR
PMS2	PMS2_HUMAN	P54278	C9J167;P54278	0	1	2	2 Phospho (STY);Oxidation (M)	LVNTQDMSASQVDVAVK	0.47931	2.98896	1.83448	Cluster_3	7010	0.47931	2.98896	1.83448					T597;0.999536;EEILSSSDICQKLVNTQDMSASQVDVAVKIN	S603;0.690756;SDICQKLVNTQDMSASQVDVAVKINKKVVPL
PMS2	PMS2_HUMAN	P54278	C9J167;P54278;P54278-3	0	0	1	Phospho (STY)	LNVSQQPLLDVEGNLIK	-0.325243	2.83968	1.38449	none	6557	-0.325243	2.83968	1.38449					S373;1;SLIGMFDSDVNKLNVSQQPLLDVEGNLIKMH
POC5	POC5_HUMAN	Q8NA72	Q8NA72-3;Q8NA72	0	0	1	Phospho (STY)	ISTIHDILHSQGNNSEVR	-0.909955	-0.251145	-1.52601	none					3522	-0.909955	-0.251145	-1.52601	S73;0.99993;LVPDVRISTIHDILHSQGNNSEVRETAIEVG	S78;0.999959;RISTIHDILHSQGNNSEVRETAIEVGKGCDF
POC5	POC5_HUMAN	Q8NA72	Q8NA72-3;Q8NA72	0	0	2	2 Phospho (STY)	ISTIHDILHSQGNNSEVR	-0.708299	-0.731829	-1.67753	none					3523	-0.708299	-0.731829	-1.67753	S73;0.99993;LVPDVRISTIHDILHSQGNNSEVRETAIEVG	S78;0.999959;RISTIHDILHSQGNNSEVRETAIEVGKGCDF
POF1B	POF1B_HUMAN	Q8WVV4	Q8WVV4-3;Q8WVV4;Q8WVV4-1	0	0	1	Phospho (STY)	TTSSYQNLVWSDHSQELHSPTLK	2.03447	0.0664759	2.20252	Cluster_4	11354	2.03447	0.0664759	2.20252					S93;0.869213;LKTTSSYQNLVWSDHSQELHSPTLKISTCAP
POGZ	POGZ_HUMAN	Q7Z3K3	Q7Z3K3-5;Q7Z3K3-7;Q7Z3K3-2;Q7Z3K3-3;Q7Z3K3-6;Q7Z3K3	1	0	2	2 Phospho (STY)	LSGEHSESSTPRPR	1.26807	-0.424454	1.11294	none					4699	1.26807	-0.424454	1.11294	S1364;0.95626;LIASLEEQLKLSGEHSESSTPRPRSSPEETI	T1368;0.960038;LEEQLKLSGEHSESSTPRPRSSPEETIEPES
POLR1A	RPA1_HUMAN	O95602	B9ZVN9;O95602	0	0	1	Phospho (STY)	EELEQYTTEIVQNNLLGSQGAHVK	-0.679574	1.992	1.07164	none					1110	-0.679574	1.992	1.07164	S176;0.999852;LEQYTTEIVQNNLLGSQGAHVKNVCESKSKL
POLR2C	RPB3_HUMAN	P19387	P19387	1	0	1	Phospho (STY)	SEYSELDEDESQAPYDPNGKPER	3.44667	3.51064	3.99753	Cluster_2	9473	3.49646	4.1556	4.14017	6407	3.39689	2.86568	3.85488	S216;0.99981;EEWPKSEYSELDEDESQAPYDPNGKPERFYY
POLR3E	RPC5_HUMAN	Q9NVU0	A0A0C4DH01;Q9NVU0-3;Q9NVU0-2;Q9NVU0-5;Q9NVU0-4;Q9NVU0	0	0	1	Phospho (STY)	EAANEAGDSSQDEAEDDVK	0.0223169	-0.0719237	-0.57785	none	1921	0.0789251	0.43546	-0.699782	1081	-0.0342913	-0.579308	-0.455918	S161;1;DAKHREREAANEAGDSSQDEAEDDVKQITVR	S162;1;AKHREREAANEAGDSSQDEAEDDVKQITVRF
POLR3E	RPC5_HUMAN	Q9NVU0	A0A0C4DH01;Q9NVU0-3;Q9NVU0-2;Q9NVU0-5;Q9NVU0-4;Q9NVU0	1	0	1	Phospho (STY)	EREAANEAGDSSQDEAEDDVK	0.323584	-0.427876	-0.408041	none					1270	0.323584	-0.427876	-0.408041	S161;1;DAKHREREAANEAGDSSQDEAEDDVKQITVR	S162;1;AKHREREAANEAGDSSQDEAEDDVKQITVRF
POMP	POMP_HUMAN	Q9Y244	Q9Y244	0	2	1	2 Oxidation (M);Phospho (STY)	GNDETIGFEDILNDPSQSEVMGEPHLMVEYK	-0.049798	2.47244	2.4252	Cluster_1					2207	-0.049798	2.47244	2.4252	S122;0.951172;GNDETIGFEDILNDPSQSEVMGEPHLMVEYK
POP1	POP1_HUMAN	Q99575	Q99575	1	0	2	2 Phospho (STY)	SAVCIADPLPTPSQEKSQTELPDEK	2.91481	2.95669	4.16985	Cluster_2	9315	2.91481	2.95669	4.16985					S367;0.844114;PIKSAVCIADPLPTPSQEKSQTELPDEKIGK	S371;0.844114;AVCIADPLPTPSQEKSQTELPDEKIGKKRKR	T373;0.840492;CIADPLPTPSQEKSQTELPDEKIGKKRKRKD
POP1	POP1_HUMAN	Q99575	Q99575	0	0	1	Phospho (STY)	SELLVPGSQLILGPHESK	0.7857	2.51103	2.61977	Cluster_1	9439	1.27927	2.58987	3.06373	6385	0.292128	2.43219	2.17581	S584;0.957112;DQDLNRMRSELLVPGSQLILGPHESKIPILL
PPFIA1	LIPA1_HUMAN	Q13136	H0YDW2;Q13136-2;Q13136	1	1	3	3 Phospho (STY);Oxidation (M)	SMSSIPPYPASSLASSSPPGSGRSTPR	0.648276	-0.0511627	0.457764	none					6875	0.648276	-0.0511627	0.457764	Y684;0.50708;LDNLGRFRSMSSIPPYPASSLASSSPPGSGR	S687;0.51456;LGRFRSMSSIPPYPASSLASSSPPGSGRSTP	S697;0.90674;PPYPASSLASSSPPGSGRSTPRRIPHSPARE	S700;0.90799;PASSLASSSPPGSGRSTPRRIPHSPAREVDR	T701;0.534614;ASSLASSSPPGSGRSTPRRIPHSPAREVDRL
PPFIBP1	LIPB1_HUMAN	Q86W92	H0YFE4;Q86W92-3;Q86W92-4;Q86W92-2;Q86W92	0	0	1	Phospho (STY)	SPSASITDEDSNV	-0.431283	-0.253048	-0.594752	none					6964	-0.431283	-0.253048	-0.594752	T1005;0.999202;DMFKDFAARSPSASITDEDSNV_________
PPIA	PPIA_HUMAN	P62937	P62937;F8WE65;C9J5S7;P62937-2	0	0	1	Phospho (STY)	HTGPGILSMANAGPNTNGSQFFICTAK	0.590318	-0.305544	0.139653	none					3015	0.590318	-0.305544	0.139653	S110;0.987274;PGILSMANAGPNTNGSQFFICTAKTEWLDGK
PPIA	PPIA_HUMAN	P62937	P62937;F8WE65;C9J5S7;P62937-2	0	1	1	Oxidation (M);Phospho (STY)	HTGPGILSMANAGPNTNGSQFFICTAK	-2.13898	-0.0117574	0.820886	none	4558	2.05574	0.472627	1.59382	3013	-6.3337	-0.496141	0.0479488	S110;0.992344;PGILSMANAGPNTNGSQFFICTAKTEWLDGK
PPM1G	PPM1G_HUMAN	O15355	O15355	0	0	1	Phospho (STY)	SGGGTGEEPGSQGLNGEAGPEDSTR	1.73697	3.15892	3.18562	Cluster_1	9543	2.82718	3.71411	3.88223	6500	0.646759	2.60374	2.48901	S183;1;PPHSKSGGGTGEEPGSQGLNGEAGPEDSTRE
PPM1G	PPM1G_HUMAN	O15355	O15355	0	0	1	Phospho (STY)	ETPSQENGPTAK	3.96812	2.81039	3.89342	Cluster_4	2526	3.96812	2.81039	3.89342					S201;0.999872;LNGEAGPEDSTRETPSQENGPTAKAYTGFSS
PPME1	PPME1_HUMAN	Q9Y570	Q9Y570;Q9Y570-4	1	0	1	Phospho (STY)	LPSRPPLPGSGGSQSGAK	0.747214	0.128779	0.433146	none					4610	0.747214	0.128779	0.433146	S25;0.697362;LGRLPSRPPLPGSGGSQSGAKMRMGPGRKRD
PPP1R12A	MYPT1_HUMAN	O14974	O14974-5;O14974-4;O14974-3;O14974-2;O14974;F8VZN8;H0YIS4;H0YHI8	2	0	1	Phospho (STY)	RSTQGVTLTDLQEAEKTIGR	-3.04554	-1.15748	-3.41382	Cluster_3					6212	-3.04554	-1.15748	-3.41382	T696;0.997093;QRKARSRQARQSRRSTQGVTLTDLQEAEKTI
PPP1R12A	MYPT1_HUMAN	O14974	O14974-5;O14974-4;O14974-3;O14974-2;O14974;H0YIS4;H0YHI8;F8VZN8	1	0	1	Phospho (STY)	RSTQGVTLTDLQEAEK	3.00069	-0.802065	2.79693	Cluster_4	9188	4.14152	-0.963863	3.88698	6211	1.85986	-0.640266	1.70688	T696;0.996114;QRKARSRQARQSRRSTQGVTLTDLQEAEKTI
PPP1R12C	PP12C_HUMAN	Q9BZL4	K7ER83;K7EL81;Q9BZL4-5;Q9BZL4-2;Q9BZL4-3;Q9BZL4-4;Q9BZL4	1	0	1	Phospho (STY)	RSTQGVTLTDLK	1.70146	-0.0752516	1.79535	Cluster_4					6209	1.70146	-0.0752516	1.79535	T560;0.998163;QRKARSRLMRQSRRSTQGVTLTDLKEAEKAA
PPP1R16A	PP16A_HUMAN	Q96I34	A0A087WWZ0;Q96I34	1	0	1	Phospho (STY)	KEAASQGLLK	-0.957354	0.0416403	-0.645508	none					3682	-0.957354	0.0416403	-0.645508	S60;1;QGKKGPGERPRKEAASQGLLK__________
PPP1R16A	PP16A_HUMAN	Q96I34	A0A087WWZ0;Q96I34	0	0	1	Phospho (STY)	EAASQGLLK	0.729766	0.571787	0.362282	none	1925	0.729766	0.571787	0.362282					S60;1;QGKKGPGERPRKEAASQGLLK__________
PPP1R7	PP1R7_HUMAN	Q15435	C9JRC4;B5MBZ8;Q15435-3;Q15435	0	2	1	2 Oxidation (M);Phospho (STY)	GAGQQQSQEMMEVDR	-0.0887606	1.41443	0.970912	none	3246	-0.0887606	1.41443	0.970912					S12;1;____MAAERGAGQQQSQEMMEVDRRVESEES
PPP2R5A	2A5A_HUMAN	Q15172	Q15172	1	0	2	2 Phospho (STY)	RSQGSSQFR	0.689109	0.349656	0.492643	none	9173	0.689109	0.349656	0.492643					S41;1;RKSVRKAQRQKRSQGSSQFRSQGSQAELHPL	S42;1;KSVRKAQRQKRSQGSSQFRSQGSQAELHPLP
PPP2R5A	2A5A_HUMAN	Q15172	Q15172	1	0	1	Phospho (STY)	RSQGSSQFR	3.06418	2.77498	2.18674	Cluster_6	9174	3.06418	2.77498	2.18674					S41;1;RKSVRKAQRQKRSQGSSQFRSQGSQAELHPL	S42;1;KSVRKAQRQKRSQGSSQFRSQGSQAELHPLP
PPP2R5A	2A5A_HUMAN	Q15172	Q15172	0	0	2	2 Phospho (STY)	SQGSSQFR	1.26819	0.588684	0.689065	none	10014	1.26819	0.588684	0.689065					S41;1;RKSVRKAQRQKRSQGSSQFRSQGSQAELHPL	S42;1;KSVRKAQRQKRSQGSSQFRSQGSQAELHPLP
PPP2R5E	2A5E_HUMAN	Q16537	Q16537-2;Q16537	1	0	1	Phospho (STY)	RSQSSSQFR	3.16949	2.52246	2.45769	Cluster_6	9176	3.16949	2.52246	2.45769					S32;0.998386;FSRKSVRKARQKRSQSSSQFRSQGKPIELTP	S33;0.999744;SRKSVRKARQKRSQSSSQFRSQGKPIELTPL	S34;0.999837;RKSVRKARQKRSQSSSQFRSQGKPIELTPLP
PPP2R5E	2A5E_HUMAN	Q16537	Q16537-2;Q16537	1	0	2	2 Phospho (STY)	RSQSSSQFR	-0.197641	-0.230549	0.15372	none	9177	-0.197641	-0.230549	0.15372					S32;0.998386;FSRKSVRKARQKRSQSSSQFRSQGKPIELTP	S33;0.999744;SRKSVRKARQKRSQSSSQFRSQGKPIELTPL	S34;0.999837;RKSVRKARQKRSQSSSQFRSQGKPIELTPLP
PPP2R5E	2A5E_HUMAN	Q16537	Q16537-2;Q16537	1	0	3	3 Phospho (STY)	RSQSSSQFR	0.760486	0.655826	0.803442	none	9178	0.760486	0.655826	0.803442					S32;0.998386;FSRKSVRKARQKRSQSSSQFRSQGKPIELTP	S33;0.999744;SRKSVRKARQKRSQSSSQFRSQGKPIELTPL	S34;0.999837;RKSVRKARQKRSQSSSQFRSQGKPIELTPLP
PPP4R2	PP4R2_HUMAN	Q9NY27	Q9NY27-2;Q9NY27-3;Q9NY27	2	0	1	Phospho (STY)	SNINGPGTPRPLNRPK	-0.0683346	-0.855407	-0.575917	none					6897	-0.0683346	-0.855407	-0.575917	T173;0.999999;NSPSYTERSNINGPGTPRPLNRPKVSLSAPM
PRDM10	PRD10_HUMAN	Q9NQV6	E9PRS0;E9PLV1;Q9NQV6-2;Q9NQV6-1;Q9NQV6-5;Q9NQV6;Q9NQV6-4;Q9NQV6-7;Q9NQV6-6	1	0	1	Phospho (STY)	LEITSENGEKSDDGTQDLLHFPTK	4.55299	2.22812	4.16194	Cluster_4					4209	4.55299	2.22812	4.16194	T428;0.9967;RLEITSENGEKSDDGTQDLLHFPTKEQFDEA
PRDM10	PRD10_HUMAN	Q9NQV6	E9PRS0;E9PLV1;Q9NQV6-2;Q9NQV6-1;Q9NQV6-5;Q9NQV6;Q9NQV6-4;Q9NQV6-7;Q9NQV6-6	1	0	2	2 Phospho (STY)	LEITSENGEKSDDGTQDLLHFPTK	2.87369	0.983014	3.26739	Cluster_4	5932	2.44264	1.14676	3.01449	4210	3.30474	0.819269	3.52029	S424;0.943008;PKFIRLEITSENGEKSDDGTQDLLHFPTKEQ	T428;0.99965;RLEITSENGEKSDDGTQDLLHFPTKEQFDEA	S418;0.733187;RRPGRPPKFIRLEITSENGEKSDDGTQDLLH
PRDM10	PRD10_HUMAN	Q9NQV6	E9PRS0;E9PLV1;Q9NQV6-2;Q9NQV6-1;Q9NQV6-5;Q9NQV6;Q9NQV6-4;Q9NQV6-7;Q9NQV6-6	0	0	1	Phospho (STY)	SDDGTQDLLHFPTK	2.19327	0.123837	1.92692	Cluster_4	9352	2.19327	0.123837	1.92692					T428;0.99965;RLEITSENGEKSDDGTQDLLHFPTKEQFDEA
PRKAR2A	KAP2_HUMAN	P13861	C9J830;P13861-2;P13861	0	0	1	Phospho (STY)	APASVLPAATPR	-0.349331	-0.116831	-0.846563	none					391	-0.349331	-0.116831	-0.846563	T54;0.999995;RLREARAPASVLPAATPRQSLGHPPPEPGPD
PRKCD	KPCD_HUMAN	Q05655	Q05655;Q05655-2	0	0	1	Phospho (STY)	LLAEALNQVTQR	1.11228	-0.313017	0.801613	none					4456	1.11228	-0.313017	0.801613	T295;1;CGINQKLLAEALNQVTQRASRRSDSASSEPV
PRKDC	PRKDC_HUMAN	P78527	P78527;P78527-2	1	0	1	Phospho (STY)	SRSQGCSEQVLTVLK	-0.127782	0.018115	-0.661394	none					7078	-0.127782	0.018115	-0.661394	S3290;0.944775;SWVQSYCRLSHCRSRSQGCSEQVLTVLKTVS
PRKDC	PRKDC_HUMAN	P78527	P78527;P78527-2	0	1	1	Oxidation (M);Phospho (STY)	STVLTPMFVETQASQGTLQTR	0.719364	0.504393	0.74559	none					7242	0.719364	0.504393	0.74559	T2603;0.998683;EYTIDSDWRFRSTVLTPMFVETQASQGTLQT	S2612;0.999758;FRSTVLTPMFVETQASQGTLQTRTQEGSLSA
PRKDC	PRKDC_HUMAN	P78527	P78527;P78527-2	0	0	1	Phospho (STY)	STVLTPMFVETQASQGTLQTR	0.795183	0.186172	1.05938	none					7243	0.795183	0.186172	1.05938	T2603;0.998683;EYTIDSDWRFRSTVLTPMFVETQASQGTLQT	S2612;0.999758;FRSTVLTPMFVETQASQGTLQTRTQEGSLSA
PRKDC	PRKDC_HUMAN	P78527	P78527;P78527-2	0	1	2	2 Phospho (STY);Oxidation (M)	STVLTPMFVETQASQGTLQTR	4.12502	0.68966	4.702	Cluster_4					7244	4.12502	0.68966	4.702	T2603;0.998683;EYTIDSDWRFRSTVLTPMFVETQASQGTLQT	S2612;0.999758;FRSTVLTPMFVETQASQGTLQTRTQEGSLSA
PRKDC	PRKDC_HUMAN	P78527	P78527;P78527-2	0	0	2	2 Phospho (STY)	STVLTPMFVETQASQGTLQTR	4.03315	2.82533	5.32714	Cluster_5					7245	4.03315	2.82533	5.32714	T2603;0.998683;EYTIDSDWRFRSTVLTPMFVETQASQGTLQT	S2612;0.999758;FRSTVLTPMFVETQASQGTLQTRTQEGSLSA
PRKRIR	P52K_HUMAN	O43422	O43422	0	0	1	Phospho (STY)	AHQGNLESQLTSESYYK	0.234622	3.05184	2.78998	Cluster_1	386	0.234622	3.05184	2.78998					S566;0.995368;KLPGKFRRAHQGNLESQLTSESYYKETLSVP
PRPF31	PRP31_HUMAN	Q8WWY3	E7EVX8;Q8WWY3	2	0	2	2 Phospho (STY)	QSVVYGGKSTIRDR	0.224696	-0.0421381	0.283965	none					5885	0.224696	-0.0421381	0.283965	S439;0.99682;LQRTLQKQSVVYGGKSTIRDRSSGTASSVAF	T440;0.99479;QRTLQKQSVVYGGKSTIRDRSSGTASSVAFT
PRPF31	PRP31_HUMAN	Q8WWY3	E7EVX8;Q8WWY3	2	0	1	Phospho (STY)	QSVVYGGKSTIRDR	-0.313122	0.0678759	-0.771755	none					5886	-0.313122	0.0678759	-0.771755	S439;0.99682;LQRTLQKQSVVYGGKSTIRDRSSGTASSVAF	T440;0.99479;QRTLQKQSVVYGGKSTIRDRSSGTASSVAFT
PRPF38B	PR38B_HUMAN	Q5VTL8	A0A0A0MRN0;Q5VTL8	1	0	2	2 Phospho (STY)	SGSQGRTDSVEK	1.01654	0.503871	1.04297	none	9571	2.25735	1.03107	1.82911	6546	-0.224265	-0.0233326	0.256821	S473;0.999999;KHKNESKEKSNKRSRSGSQGRTDSVEKSKKR	S475;0.999727;KNESKEKSNKRSRSGSQGRTDSVEKSKKREH	S481;0.999905;KSNKRSRSGSQGRTDSVEKSKKREHSPSKEK
PRPF38B	PR38B_HUMAN	Q5VTL8	A0A0A0MRN0;Q5VTL8	2	0	3	3 Phospho (STY)	RRSQSIEQESQEK	0.357274	3.45553	2.22826	Cluster_3	9156	0.357274	3.45553	2.22826					S527;1;HSDSKDQSDKHDRRRSQSIEQESQEKQHKNK	S529;1;DSKDQSDKHDRRRSQSIEQESQEKQHKNKDE	S534;1;SDKHDRRRSQSIEQESQEKQHKNKDETV___
PRPF38B	PR38B_HUMAN	Q5VTL8	A0A0A0MRN0;Q5VTL8	1	0	3	3 Phospho (STY)	SGSQGRTDSVEK	0.287489	-1.08686	0.242836	none	9572	0.287489	-1.08686	0.242836					S473;0.999999;KHKNESKEKSNKRSRSGSQGRTDSVEKSKKR	S475;0.999727;KNESKEKSNKRSRSGSQGRTDSVEKSKKREH	S481;0.999905;KSNKRSRSGSQGRTDSVEKSKKREHSPSKEK
PRPF38B	PR38B_HUMAN	Q5VTL8	A0A0A0MRN0;Q5VTL8	0	0	1	Phospho (STY)	SQSIEQESQEK	0.190079	-0.391162	0.05124	none	10045	0.190079	-0.391162	0.05124					S527;1;HSDSKDQSDKHDRRRSQSIEQESQEKQHKNK	S529;1;DSKDQSDKHDRRRSQSIEQESQEKQHKNKDE	S534;1;SDKHDRRRSQSIEQESQEKQHKNKDETV___
PRPF38B	PR38B_HUMAN	Q5VTL8	A0A0A0MRN0;Q5VTL8	1	0	1	Phospho (STY)	SGSQGRTDSVEK	-3.12226	-0.679488	-1.77773	Cluster_3					6545	-3.12226	-0.679488	-1.77773	S473;1;KHKNESKEKSNKRSRSGSQGRTDSVEKSKKR	S475;0.999999;KNESKEKSNKRSRSGSQGRTDSVEKSKKREH	S481;0.999162;KSNKRSRSGSQGRTDSVEKSKKREHSPSKEK
PRPF38B	PR38B_HUMAN	Q5VTL8	A0A0A0MRN0;Q5VTL8	2	0	2	2 Phospho (STY)	SGSQGRTDSVEKSK	-2.52217	-1.78219	-1.24072	Cluster_2					6547	-2.52217	-1.78219	-1.24072	S473;1;KHKNESKEKSNKRSRSGSQGRTDSVEKSKKR	S475;0.999999;KNESKEKSNKRSRSGSQGRTDSVEKSKKREH	S481;0.999162;KSNKRSRSGSQGRTDSVEKSKKREHSPSKEK
PRPF38B	PR38B_HUMAN	Q5VTL8	A0A0A0MRN0;Q5VTL8	2	0	3	3 Phospho (STY)	SRSGSQGRTDSVEK	0.130516	-0.416963	0.113787	none	10087	0.823948	-0.294467	0.49761	7075	-0.562917	-0.539458	-0.270037	S471;1;SSKHKNESKEKSNKRSRSGSQGRTDSVEKSK	S473;0.999999;KHKNESKEKSNKRSRSGSQGRTDSVEKSKKR	S475;0.999727;KNESKEKSNKRSRSGSQGRTDSVEKSKKREH	S481;0.999905;KSNKRSRSGSQGRTDSVEKSKKREHSPSKEK
PRPF38B	PR38B_HUMAN	Q5VTL8	A0A0A0MRN0;Q5VTL8	2	0	2	2 Phospho (STY)	SRSGSQGRTDSVEK	0.613248	-0.0965271	0.00945854	none					7074	0.613248	-0.0965271	0.00945854	S471;0.999889;SSKHKNESKEKSNKRSRSGSQGRTDSVEKSK	S473;1;KHKNESKEKSNKRSRSGSQGRTDSVEKSKKR	S475;0.999999;KNESKEKSNKRSRSGSQGRTDSVEKSKKREH	S481;0.999162;KSNKRSRSGSQGRTDSVEKSKKREHSPSKEK
PRPF4B	PRP4B_HUMAN	Q13523	Q13523	0	0	2	2 Phospho (STY)	SINEENGEVSEDQSQNK	1.51769	0.261781	0.696247	none	9654	1.51769	0.261781	0.696247					S32;1;DANSEKSINEENGEVSEDQSQNKHSRHKKKK	S36;1;EKSINEENGEVSEDQSQNKHSRHKKKKHKHR
PRPF4B	PRP4B_HUMAN	Q13523	Q13523	0	0	1	Phospho (STY)	SINEENGEVSEDQSQNK	0.0984635	-0.364807	-0.28893	none	9655	0.0984635	-0.364807	-0.28893					S32;1;DANSEKSINEENGEVSEDQSQNKHSRHKKKK	S36;1;EKSINEENGEVSEDQSQNKHSRHKKKKHKHR
PRPF8	PRP8_HUMAN	Q6P2Q9	Q6P2Q9	0	0	1	Phospho (STY)	EQSQLTATQTR	1.54924	2.24281	2.01991	Cluster_1	2430	0.260887	0.978099	0.817069	1266	2.83759	3.50751	3.22275	S2037;0.968189;QRQQIAEIEKQTKEQSQLTATQTRTVNKHGD
PRRC2B	H0Y412_HUMAN	H0Y412	H0Y412	1	0	1	Phospho (STY)	AVTAFSSTETGSAEGFKSSQGDSGVDLSAESR	-0.880019	1.06708	-0.95141	none					578	-0.880019	1.06708	-0.95141	S400;0.578694;AFSSTETGSAEGFKSSQGDSGVDLSAESRES	S404;0.611385;TETGSAEGFKSSQGDSGVDLSAESRESSATS
PRRC2B	H0Y412_HUMAN	H0Y412	H0Y412	2	0	1	Phospho (STY)	KAVTAFSSTETGSAEGFKSSQGDSGVDLSAESR	-1.24949	2.0157	-0.384884	none					3662	-1.24949	2.0157	-0.384884	S400;0.578694;AFSSTETGSAEGFKSSQGDSGVDLSAESRES	S404;0.611385;TETGSAEGFKSSQGDSGVDLSAESRESSATS
PRRC2C	PRC2C_HUMAN	Q9Y520	E7EPN9;Q9Y520-3;Q9Y520-6;Q9Y520-4;Q9Y520-5;Q9Y520;Q9Y520-7;Q9Y520-2	1	0	1	Phospho (STY)	GSETDTDSEIHESASDKDSLSK	1.05605	0.558985	1.08223	none					2297	1.05605	0.558985	1.08223	T1265;0.965754;DFEVVPKRRRQRGSETDTDSEIHESASDKDS	T1267;0.99416;EVVPKRRRQRGSETDTDSEIHESASDKDSLS	S1269;0.945653;VPKRRRQRGSETDTDSEIHESASDKDSLSKG
PRRC2C	PRC2C_HUMAN	Q9Y520	E7EPN9;Q9Y520-3;Q9Y520-6;Q9Y520-4;Q9Y520-5;Q9Y520;Q9Y520-7;Q9Y520-2	1	0	2	2 Phospho (STY)	GSETDTDSEIHESASDKDSLSK	0.505686	-0.528636	0.619282	none					2298	0.505686	-0.528636	0.619282	T1265;0.965754;DFEVVPKRRRQRGSETDTDSEIHESASDKDS	T1267;0.99416;EVVPKRRRQRGSETDTDSEIHESASDKDSLS	S1269;0.945653;VPKRRRQRGSETDTDSEIHESASDKDSLSKG
PRRC2C	PRC2C_HUMAN	Q9Y520	E7EPN9;Q9Y520-3;Q9Y520-6;Q9Y520-4;Q9Y520-5;Q9Y520;Q9Y520-7;Q9Y520-2	2	0	1	Phospho (STY)	QRGSETDTDSEIHESASDKDSLSK	0.0469227	-0.657053	-0.137303	none					5864	0.0469227	-0.657053	-0.137303	T1265;0.965754;DFEVVPKRRRQRGSETDTDSEIHESASDKDS	T1267;0.99416;EVVPKRRRQRGSETDTDSEIHESASDKDSLS	S1269;0.945653;VPKRRRQRGSETDTDSEIHESASDKDSLSKG
PSMD2	PSMD2_HUMAN	Q13200	Q13200;Q13200-3;Q13200-2	0	0	1	Phospho (STY)	FGGSGSQVDSAR	1.66531	0.586911	0.942045	none	2817	1.66531	0.586911	0.942045					S363;0.999732;IYKTHLENNRFGGSGSQVDSARMNLASSFVN
PSMD9	PSMD9_HUMAN	O00233	J3KN29;O00233;F5H5V4;F5GX23;O00233-2;F5H169	0	0	1	Phospho (STY)	LGQSESQGPPR	0.977837	1.33052	0.431914	none	6139	0.977837	1.33052	0.431914					S127;0.921847;MAEAHKEAMSRKLGQSESQGPPRAFAKVNSI	S129;0.888693;EAHKEAMSRKLGQSESQGPPRAFAKVNSISP
PTPN14	PTN14_HUMAN	Q15678	Q15678	0	0	2	2 Phospho (STY)	GILHTDSQSQSLR	1.5691	0.782502	0.644109	none	3602	1.5691	0.782502	0.644109					S463;0.588321;VMRQMKRGILHTDSQSQSLRNLNIINTHAYN	S465;0.997273;RQMKRGILHTDSQSQSLRNLNIINTHAYNQP
PTPN14	PTN14_HUMAN	Q15678	Q15678	0	1	1	Oxidation (M);Phospho (STY)	NLNIINTHAYNQPEDLVYSQPEMR	1.21811	0.43648	0.596229	none	7807	1.21811	0.43648	0.596229					S486;0.979672;IINTHAYNQPEDLVYSQPEMRERHPYTVPYG
PTPN14	PTN14_HUMAN	Q15678	Q15678	0	0	1	Phospho (STY)	NLNIINTHAYNQPEDLVYSQPEMR	1.73309	-2.25665	1.04714	Cluster_4	7808	1.73309	-2.25665	1.04714					S486;0.979672;IINTHAYNQPEDLVYSQPEMRERHPYTVPYG
PURA	PURA_HUMAN	Q00577	Q00577	0	0	1	Phospho (STY)	GPGLGSTQGQTIALPAQGLIEFR	1.59966	0.235775	1.39274	none					2242	1.59966	0.235775	1.39274	T183;0.739662;LRIRQTVNRGPGLGSTQGQTIALPAQGLIEF
PURA	PURA_HUMAN	Q00577	Q00577	1	0	1	Phospho (STY)	QTVNRGPGLGSTQGQTIALPAQGLIEFR	0.262515	0.0978718	-0.144036	none					5904	0.262515	0.0978718	-0.144036	T183;0.739662;LRIRQTVNRGPGLGSTQGQTIALPAQGLIEF
PUS10	PUS10_HUMAN	Q3MIT2	C9JNL8;Q3MIT2	0	0	1	Phospho (STY)	LQELEDSIDNLSQNGEGR	3.18086	3.0493	4.2873	Cluster_2	6644	3.18086	3.0493	4.2873					S79;1;MNPPPKKIRLQELEDSIDNLSQNGEGRISVS	S84;1;KKIRLQELEDSIDNLSQNGEGRISVSHVGST
PUS10	PUS10_HUMAN	Q3MIT2	C9JNL8;Q3MIT2	0	0	2	2 Phospho (STY)	LQELEDSIDNLSQNGEGR	0.667611	0.0118723	1.49136	none	6645	0.667611	0.0118723	1.49136					S79;1;MNPPPKKIRLQELEDSIDNLSQNGEGRISVS	S84;1;KKIRLQELEDSIDNLSQNGEGRISVSHVGST
PWP2	PWP2_HUMAN	Q15269	A0A0B4J2E5;Q15269	2	0	1	Phospho (STY)	ADLLQREEEEEEEEDQEGDRETTIR	0.678498	-2.47196	-0.817896	none					76	0.678498	-2.47196	-0.817896	T255;0.5;EEEEEEEEDQEGDRETTIRGKATPAEEEKTG	T256;0.5;EEEEEEEDQEGDRETTIRGKATPAEEEKTGK
PWWP2B	PWP2B_HUMAN	Q6NUJ5	Q6NUJ5-2;Q6NUJ5	1	0	1	Phospho (STY)	VHGSLEPFRPQQAPQDDGSQDPEVLDR	4.62401	3.78082	5.86696	Cluster_5					9611	4.62401	3.78082	5.86696	S291;1;SLEPFRPQQAPQDDGSQDPEVLDRESRDRPS
PXN	PAXI_HUMAN	P49023	F5GZ78;P49023-4;P49023-2;P49023;P49023-3;H0YIE4	1	1	2	2 Phospho (STY);Oxidation (M)	TGSSSPPGGPPKPGSQLDSMLGSLQSDLNK	-0.313964	-0.210802	-0.493805	none	10699	-0.313964	-0.210802	-0.493805					S322;0.515614;QDEGGFMAQGKTGSSSPPGGPPKPGSQLDSM	S332;0.825065;KTGSSSPPGGPPKPGSQLDSMLGSLQSDLNK
R3HDM1	R3HD1_HUMAN	Q15032	Q15032-2;Q15032-4;Q15032;Q15032-3	1	0	1	Phospho (STY)	DRIFSQDSLCSQENYIIDK	-0.781149	0.233073	-1.17297	none	1711	-0.781149	0.233073	-1.17297					S299;0.853991;EEREEEYQRARDRIFSQDSLCSQENYIIDKR
RAB11FIP4	RFIP4_HUMAN	Q86YS3	Q86YS3-2;Q86YS3	0	0	1	Phospho (STY)	TNVYSDLGSSVSSSAGQTPR	2.16899	-0.0684891	1.83123	Cluster_4					8601	2.16899	-0.0684891	1.83123	T257;0.999491;VYSDLGSSVSSSAGQTPRKMRHVYNSELLDV
RABEP2	RABE2_HUMAN	Q9H5N1	Q9H5N1-2;Q9H5N1	2	0	1	Phospho (STY)	RPGAALEDSRSQEGANGEAESGELSR	1.69717	1.67171	1.11974	0	9105	1.69717	1.67171	1.11974					S27;0.98623;DERRRRPGAALEDSRSQEGANGEAESGELSR
RABL6	RABL6_HUMAN	Q3YEC7	B1AMX5;Q3YEC7;Q3YEC7-2	1	0	2	2 Phospho (STY)	ADDFPVRDDPSDVTDEDEGPAEPPPPPK	1.01582	0.318011	0.922047	none					63	1.01582	0.318011	0.922047	S596;1;DTQRRADDFPVRDDPSDVTDEDEGPAEPPPP	T599;1;RRADDFPVRDDPSDVTDEDEGPAEPPPPPKL
RABL6	RABL6_HUMAN	Q3YEC7	B1AMX5;Q3YEC7;Q3YEC7-2	2	0	2	2 Phospho (STY)	ADDFPVRDDPSDVTDEDEGPAEPPPPPKLPLPAFR	0.728087	-0.970489	0.263139	none					64	0.728087	-0.970489	0.263139	S596;1;DTQRRADDFPVRDDPSDVTDEDEGPAEPPPP	T599;1;RRADDFPVRDDPSDVTDEDEGPAEPPPPPKL
RABL6	RABL6_HUMAN	Q3YEC7	B1AMX5;Q3YEC7;Q3YEC7-2	2	0	2	2 Phospho (STY)	RADDFPVRDDPSDVTDEDEGPAEPPPPPK	0.606192	-0.214346	0.515142	none					5944	0.606192	-0.214346	0.515142	S596;1;DTQRRADDFPVRDDPSDVTDEDEGPAEPPPP	T599;1;RRADDFPVRDDPSDVTDEDEGPAEPPPPPKL
RAC1;RAC3;RAC2	RAC1_HUMAN	P63000	P63000;P63000-2;J3KSC4;J3QLK0;P60763;B1AH77;B1AH80;P15153;B1AH78	0	0	1	Phospho (STY)	YLECSALTQR	-0.0950222	-0.0624542	-0.363773	none					10308	-0.0950222	-0.0624542	-0.363773	T161;0.999999;AKEIDSVKYLECSALTQRGLKTVFDEAIRAV;AKEIGAVKYLECSALTQRGLKTVFDEAIRAV
RACGAP1	RGAP1_HUMAN	Q9H0H5	Q9H0H5	1	0	1	Phospho (STY)	STLTKNTPR	0.115468	-2.21866	0.800833	none					7216	0.115468	-2.21866	0.800833	S600;1;LLKTPSSSSLSQRVRSTLTKNTPRFGSKSKS	T601;1;LKTPSSSSLSQRVRSTLTKNTPRFGSKSKSA	T603;1;TPSSSSLSQRVRSTLTKNTPRFGSKSKSATN	T606;1;SSSLSQRVRSTLTKNTPRFGSKSKSATNLGR
RACGAP1	RGAP1_HUMAN	Q9H0H5	Q9H0H5	2	0	3	3 Phospho (STY)	VRSTLTKNTPR	0.973361	-2.57297	-0.212065	none					9826	0.973361	-2.57297	-0.212065	S600;1;LLKTPSSSSLSQRVRSTLTKNTPRFGSKSKS	T601;1;LKTPSSSSLSQRVRSTLTKNTPRFGSKSKSA	T603;1;TPSSSSLSQRVRSTLTKNTPRFGSKSKSATN	T606;1;SSSLSQRVRSTLTKNTPRFGSKSKSATNLGR
RACGAP1	RGAP1_HUMAN	Q9H0H5	Q9H0H5	2	0	2	2 Phospho (STY)	VRSTLTKNTPR	1.05371	-1.67829	0.614577	none					9827	1.05371	-1.67829	0.614577	S600;1;LLKTPSSSSLSQRVRSTLTKNTPRFGSKSKS	T601;1;LKTPSSSSLSQRVRSTLTKNTPRFGSKSKSA	T603;1;TPSSSSLSQRVRSTLTKNTPRFGSKSKSATN	T606;1;SSSLSQRVRSTLTKNTPRFGSKSKSATNLGR
RACGAP1	RGAP1_HUMAN	Q9H0H5	Q9H0H5	2	0	4	4 Phospho (STY)	VRSTLTKNTPR	0.119004	-0.784273	-0.188097	none					9828	0.119004	-0.784273	-0.188097	S600;1;LLKTPSSSSLSQRVRSTLTKNTPRFGSKSKS	T601;1;LKTPSSSSLSQRVRSTLTKNTPRFGSKSKSA	T603;1;TPSSSSLSQRVRSTLTKNTPRFGSKSKSATN	T606;1;SSSLSQRVRSTLTKNTPRFGSKSKSATNLGR
RAD50	RAD50_HUMAN	Q92878	Q92878-3;Q92878;Q92878-2;E7EN38	0	0	1	Phospho (STY)	VFQTEAELQEVISDLQSK	0.225076	2.76085	3.14765	Cluster_1					9557	0.225076	2.76085	3.14765	T690;1;DENQSCCPVCQRVFQTEAELQEVISDLQSKL
RAD50	RAD50_HUMAN	Q92878	E7EN38;Q92878-3;Q92878;Q92878-2	0	0	1	Phospho (STY)	LFDVCGSQDFESDLDR	1.26688	3.00377	4.21378	Cluster_2	5991	1.26688	3.00377	4.21378					S635;1;EQLSSYEDKLFDVCGSQDFESDLDRLKEEIE
RAD50	RAD50_HUMAN	Q92878	E7EN38;Q92878-3;Q92878;Q92878-2	1	0	1	Phospho (STY)	LFDVCGSQDFESDLDRLK	0.735867	2.5742	3.72272	Cluster_2	5992	0.735867	2.5742	3.72272					S635;1;EQLSSYEDKLFDVCGSQDFESDLDRLKEEIE
RAD54L	RAD54_HUMAN	Q92698	V9GYX6;Q92698	0	0	1	Phospho (STY)	SCDDEDWQPGLVTPR	-2.39484	-0.1815	-3.61991	Cluster_3					6330	-2.39484	-0.1815	-3.61991	T31;1;EGRSCDDEDWQPGLVTPRKRKSSSETQIQEC
RAD9A	RAD9A_HUMAN	Q99638	Q99638	0	0	1	Phospho (STY)	DSLLDGHFVLATLSDTDSHSQDLGSPER	0.579178	2.20825	2.99168	Cluster_1	1746	0.579178	2.20825	2.99168					S272;0.993526;DGHFVLATLSDTDSHSQDLGSPERHQPVPQL	S277;0.997951;LATLSDTDSHSQDLGSPERHQPVPQLQAHST
RAD9A	RAD9A_HUMAN	Q99638	Q99638	0	0	2	2 Phospho (STY)	DSLLDGHFVLATLSDTDSHSQDLGSPER	0.376222	1.0545	1.43501	none	1747	0.376222	1.0545	1.43501					S272;0.993526;DGHFVLATLSDTDSHSQDLGSPERHQPVPQL	S277;0.997951;LATLSDTDSHSQDLGSPERHQPVPQLQAHST
RAI1	RAI1_HUMAN	Q7Z5J4	Q7Z5J4-3;Q7Z5J4	1	0	1	Phospho (STY)	RPYLGPALLLTPR	-0.221553	-1.61264	-2.0182	Cluster_6					6161	-0.221553	-1.61264	-2.0182	T1476;1;GPLEKRPYLGPALLLTPRDRASGTQGASEDN
RAI14	RAI14_HUMAN	Q9P0K7	Q9P0K7-4;Q9P0K7-3;Q9P0K7;Q9P0K7-2	1	0	1	Phospho (STY)	RQSQQLEALQQQVK	0.16985	0.465138	0.196271	none	9145	0.16985	0.465138	0.196271					S915;1;SLSQLSYSTSSSKRQSQQLEALQQQVKQLQN
RALGPS2	RGPS2_HUMAN	Q86X27	H7C2H2;A0A0A0MR31;Q86X27-3;Q86X27	1	0	1	Phospho (STY)	LSLKIEPGTSTPR	-2.13958	-0.536202	-2.3964	Cluster_3					4718	-2.13958	-0.536202	-2.3964	T290;0.690013;DDNYKLSLKIEPGTSTPRSAASREDLVGPEV
RAN	RAN_HUMAN	P62826	J3KQE5;P62826;B5MDF5;F5H018;H0YFC6	0	0	1	Phospho (STY)	YVATLGVEVHPLVFHTNR	0.556381	0.069952	-0.370906	none					10457	0.556381	0.069952	-0.370906	T54;0.999985;YVATLGVEVHPLVFHTNRGPIKFNVWDTAGQ
RANBP2	RBP2_HUMAN	P49792	P49792	1	0	1	Phospho (STY)	KEIDTDSTSQGESK	-0.373224	-0.773956	-0.046257	none					3691	-0.373224	-0.773956	-0.046257	S2831;0.983578;PVDLSTRKEIDTDSTSQGESKIVSFGFGSST
RANBP2	RBP2_HUMAN	P49792	P49792	0	0	1	Phospho (STY)	EIDTDSTSQGESK	0.607056	0.194353	0.338741	none	2195	1.32628	1.00423	0.876067	1158	-0.11217	-0.615526	-0.198586	S2831;0.803786;PVDLSTRKEIDTDSTSQGESKIVSFGFGSST
RANBP2	RBP2_HUMAN	P49792	P49792	0	0	1	Phospho (STY)	LHDSSGSQVGTGFK	-0.72977	0.286921	-1.14208	none	6162	-0.601831	0.395078	-1.23389	4345	-0.857708	0.178763	-1.05026	S1835;0.998237;AFTLGSEMKLHDSSGSQVGTGFKSNFSEKAS
RANBP2;RGPD6;RGPD3;RGPD4;RGPD8;RGPD5;RGPD1;RGPD2	RBP2_HUMAN	P49792	P49792;H7BZ48;J3KNE0;A6NKT7;Q7Z3J3;O14715;J3KQ37;Q99666;F8VYC4;P0DJD0;P0DJD1	2	0	4	4 Phospho (STY)	TAQEKDSLITPHVSRSSTPR	1.18488	0.327904	0.823574	none					7472	1.18488	0.327904	0.823574	T2450;0.90263;IFDEAKTAQEKDSLITPHVSRSSTPRESPCG	S2454;0.741593;AKTAQEKDSLITPHVSRSSTPRESPCGKIAV	S2456;0.746133;TAQEKDSLITPHVSRSSTPRESPCGKIAVAV	S2457;0.746725;AQEKDSLITPHVSRSSTPRESPCGKIAVAVL	T2458;0.794993;QEKDSLITPHVSRSSTPRESPCGKIAVAVLE
RAPGEF2	H0Y8T6_HUMAN	H0Y8T6	H0Y8T6	1	0	1	Phospho (STY)	TRSLSQGSTNATVLDVAQTGGHK	-3.06119	-0.849113	-2.67377	Cluster_3					8829	-3.06119	-0.849113	-2.67377	S41;0.91301;SVNMDPALMFRTRSLSQGSTNATVLDVAQTG
RAPGEF2	RPGF2_HUMAN	Q9Y4G8	Q9Y4G8	0	0	2	2 Phospho (STY)	SLGSLSQGSTNATVLDVAQTGGHK	0.714294	0.688778	0.514662	none					6759	0.714294	0.688778	0.514662	S930;0.910625;MDPALMFRTRKKKWRSLGSLSQGSTNATVLD	S935;0.86899;MFRTRKKKWRSLGSLSQGSTNATVLDVAQTG
RAPGEF2	H0Y8T6_HUMAN	H0Y8T6	H0Y8T6	1	0	2	2 Phospho (STY)	TRSLSQGSTNATVLDVAQTGGHK	-1.0558	0.441814	-1.14284	none					8830	-1.0558	0.441814	-1.14284	S41;0.91301;SVNMDPALMFRTRSLSQGSTNATVLDVAQTG	T48;0.83286;LMFRTRSLSQGSTNATVLDVAQTGGHKKRVR
RAPGEF2	H0Y8T6_HUMAN	H0Y8T6	H0Y8T6	0	0	1	Phospho (STY)	SLSQGSTNATVLDVAQTGGHK	-2.09982	0.33452	-2.2194	Cluster_3	9792	-1.55925	0.501706	-1.91315	6824	-2.64039	0.167334	-2.52564	S41;0.905421;SVNMDPALMFRTRSLSQGSTNATVLDVAQTG
RAPGEF6	RPGF6_HUMAN	Q8TEU7	B7Z7Y1;E9PCH4;Q8TEU7-2;Q8TEU7	1	0	1	Phospho (STY)	SLSQGSTNSNMLDVQGGAHKK	-2.35811	0.479815	-3.69496	Cluster_3					6828	-2.35811	0.479815	-3.69496	S1070;0.955645;SANMDPAMMFRQRSLSQGSTNSNMLDVQGGA
RAPGEF6	RPGF6_HUMAN	Q8TEU7	B7Z7Y1;E9PCH4;Q8TEU7-2;Q8TEU7	0	1	2	2 Phospho (STY);Oxidation (M)	SLSQGSTNSNMLDVQGGAHK	-2.30762	0.377164	-2.48594	Cluster_3	9795	-2.0681	0.816698	-2.1735	6827	-2.54714	-0.0623703	-2.79839	S1070;0.945629;SANMDPAMMFRQRSLSQGSTNSNMLDVQGGA	S1073;0.727094;MDPAMMFRQRSLSQGSTNSNMLDVQGGAHKK
RAPGEF6	RPGF6_HUMAN	Q8TEU7	B7Z7Y1;E9PCH4;Q8TEU7-2;Q8TEU7	0	1	1	Oxidation (M);Phospho (STY)	SLSQGSTNSNMLDVQGGAHK	-0.976048	1.32359	-1.09583	none	9793	-0.359303	2.20092	-0.822531	6825	-1.59279	0.446255	-1.36914	S1070;0.945629;SANMDPAMMFRQRSLSQGSTNSNMLDVQGGA
RAPGEF6	RPGF6_HUMAN	Q8TEU7	B7Z7Y1;E9PCH4;Q8TEU7-2;Q8TEU7	0	0	1	Phospho (STY)	SLSQGSTNSNMLDVQGGAHK	-3.0167	0.295219	-3.0152	Cluster_3	9794	-2.73286	0.115376	-3.01698	6826	-3.30053	0.475061	-3.01342	S1070;0.945629;SANMDPAMMFRQRSLSQGSTNSNMLDVQGGA
RAPGEF6	RPGF6_HUMAN	Q8TEU7	B7Z7Y1;E9PCH4;Q8TEU7-2;Q8TEU7	1	1	1	Oxidation (M);Phospho (STY)	SLSQGSTNSNMLDVQGGAHKK	-1.11068	0.14448	-3.65606	none	9796	-1.11068	0.14448	-3.65606					S1070;0.945629;SANMDPAMMFRQRSLSQGSTNSNMLDVQGGA
RAPH1	RAPH1_HUMAN	Q70E73	C9K0J5;Q70E73	0	0	1	Phospho (STY)	AGYGGSHISGYATLR	1.94072	0.306298	2.03229	Cluster_4					205	1.94072	0.306298	2.03229	T1228;0.997676;QQKAGYGGSHISGYATLRRGPPPAPPKRDQN
RASA1	RASA1_HUMAN	P20936	E9PGC0;P20936-2;P20936-4;P20936;P20936-3	0	0	1	Phospho (STY)	EIYNTIR	-0.185063	-0.285772	-0.547271	none					1177	-0.185063	-0.285772	-0.547271	T462;0.999999;EQVLNDTVDGKEIYNTIRRKTKDAFYKNIVK
RASAL2	NGAP_HUMAN	Q9UJF2	H0Y638;Q9UJF2;Q9UJF2-2	0	0	1	Phospho (STY)	LTGSQLSITQVASIK	0.575578	0.547823	0.51266	none	6893	1.13347	0.434135	0.818528	4771	0.0176897	0.66151	0.206792	S736;0.994355;EHASVMLDVPIRLTGSQLSITQVASIKQLRE	S739;0.987378;SVMLDVPIRLTGSQLSITQVASIKQLRETQS	T741;0.954651;MLDVPIRLTGSQLSITQVASIKQLRETQSTP
RASAL2	NGAP_HUMAN	Q9UJF2	H0Y638;Q9UJF2;Q9UJF2-2	0	0	2	2 Phospho (STY)	LTGSQLSITQVASIK	0.614007	-1.56519	0.705451	none	6894	1.46425	0.481122	1.51616	4772	-0.236233	-3.6115	-0.105254	S736;0.994355;EHASVMLDVPIRLTGSQLSITQVASIKQLRE	S739;0.987378;SVMLDVPIRLTGSQLSITQVASIKQLRETQS	T741;0.954651;MLDVPIRLTGSQLSITQVASIKQLRETQSTP
RB1	RB_HUMAN	P06400	P06400	2	0	1	Phospho (STY)	LFLDHDKTLQTDSIDSFETQRTPR	-3.75628	-0.0423155	-4.42886	Cluster_3					4245	-3.75628	-0.0423155	-4.42886	T356;0.998979;KTLQTDSIDSFETQRTPRKSNLDEEVNVIPP
RB1	RB_HUMAN	P06400	P06400	1	0	1	Phospho (STY)	TLQTDSIDSFETQRTPR	-2.26404	-0.14543	-2.92942	Cluster_3					8426	-2.26404	-0.14543	-2.92942	T356;0.998979;KTLQTDSIDSFETQRTPRKSNLDEEVNVIPP
RB1	RB_HUMAN	P06400	P06400	1	1	2	2 Phospho (STY);Oxidation (M)	ISEGLPTPTKMTPR	-4.0953	0.022027	-4.10368	Cluster_3					3494	-4.0953	0.022027	-4.10368	T821;0.995847;ISPLKSPYKISEGLPTPTKMTPRSRILVSIG	T823;0.953133;PLKSPYKISEGLPTPTKMTPRSRILVSIGES	T826;0.999996;SPYKISEGLPTPTKMTPRSRILVSIGESFGT
RB1	RB_HUMAN	P06400	P06400	1	0	1	Phospho (STY)	ISEGLPTPTKMTPR	-5.44386	-0.0198936	-6.34605	Cluster_3					3495	-5.44386	-0.0198936	-6.34605	T821;0.995847;ISPLKSPYKISEGLPTPTKMTPRSRILVSIG	T823;0.953133;PLKSPYKISEGLPTPTKMTPRSRILVSIGES	T826;0.999996;SPYKISEGLPTPTKMTPRSRILVSIGESFGT
RB1	RB_HUMAN	P06400	P06400	1	0	2	2 Phospho (STY)	ISEGLPTPTKMTPR	-3.91513	0.0536861	-4.31494	Cluster_3					3496	-3.91513	0.0536861	-4.31494	T821;0.995847;ISPLKSPYKISEGLPTPTKMTPRSRILVSIG	T823;0.953133;PLKSPYKISEGLPTPTKMTPRSRILVSIGES	T826;0.999996;SPYKISEGLPTPTKMTPRSRILVSIGESFGT
RB1	RB_HUMAN	P06400	P06400	1	1	1	Oxidation (M);Phospho (STY)	ISEGLPTPTKMTPR	-3.80661	-0.0611649	-4.15268	Cluster_3					3497	-3.80661	-0.0611649	-4.15268	T821;0.995847;ISPLKSPYKISEGLPTPTKMTPRSRILVSIG	T823;0.953133;PLKSPYKISEGLPTPTKMTPRSRILVSIGES	T826;0.999996;SPYKISEGLPTPTKMTPRSRILVSIGESFGT
RB1	RB_HUMAN	P06400	P06400	1	0	1	Phospho (STY)	TAVIPINGSPRTPR	-3.63788	0.0787344	-4.42465	Cluster_3					7509	-3.63788	0.0787344	-4.42465	S249;1;LLKEPYKTAVIPINGSPRTPRRGQNRSARIA	T252;1;EPYKTAVIPINGSPRTPRRGQNRSARIAKQL
RB1	RB_HUMAN	P06400	P06400	1	0	2	2 Phospho (STY)	TAVIPINGSPRTPR	-4.02328	-0.276058	-5.21241	Cluster_3					7510	-4.02328	-0.276058	-5.21241	S249;1;LLKEPYKTAVIPINGSPRTPRRGQNRSARIA	T252;1;EPYKTAVIPINGSPRTPRRGQNRSARIAKQL
RB1CC1	RBCC1_HUMAN	Q8TDY2	Q8TDY2-2;Q8TDY2	0	0	2	2 Phospho (STY)	AAQSLDEMSQTITDLLSEQK	1.37712	-0.504372	1.14404	none	62	2.00423	-0.243196	1.69628	32	0.750014	-0.765547	0.591792	S624;0.999632;HQHVLALHNLVKAAQSLDEMSQTITDLLSEQ	S629;0.998579;ALHNLVKAAQSLDEMSQTITDLLSEQKASVS
RB1CC1	RBCC1_HUMAN	Q8TDY2	Q8TDY2-2;Q8TDY2	0	1	1	Oxidation (M);Phospho (STY)	AAQSLDEMSQTITDLLSEQK	2.45676	0.978745	2.28706	Cluster_4	59	2.45676	0.978745	2.28706					S624;0.999632;HQHVLALHNLVKAAQSLDEMSQTITDLLSEQ	S629;0.998579;ALHNLVKAAQSLDEMSQTITDLLSEQKASVS
RB1CC1	RBCC1_HUMAN	Q8TDY2	Q8TDY2-2;Q8TDY2	0	1	2	2 Phospho (STY);Oxidation (M)	AAQSLDEMSQTITDLLSEQK	3.2227	1.31153	3.14796	Cluster_4	60	3.2227	1.31153	3.14796					S624;0.999632;HQHVLALHNLVKAAQSLDEMSQTITDLLSEQ	S629;0.998579;ALHNLVKAAQSLDEMSQTITDLLSEQKASVS
RB1CC1	RBCC1_HUMAN	Q8TDY2	Q8TDY2-2;Q8TDY2	0	0	1	Phospho (STY)	AAQSLDEMSQTITDLLSEQK	1.51491	0.0657806	1.4601	none	61	1.51491	0.0657806	1.4601					S624;0.999632;HQHVLALHNLVKAAQSLDEMSQTITDLLSEQ	S629;0.998579;ALHNLVKAAQSLDEMSQTITDLLSEQKASVS
RBBP8	COM1_HUMAN	Q99708	I6L8A6;Q99708-3;Q99708;Q99708-2;J3QSH7	0	0	1	Phospho (STY)	TTHEEYESCLADSFSQAADEEEELSTATK	-1.66014	1.15249	-1.18572	none	11322	-1.66014	1.15249	-1.18572					S745;0.984761;RTTHEEYESCLADSFSQAADEEEELSTATKK
RBL1	RBL1_HUMAN	P28749	P28749-2;P28749;H0YE05	0	0	1	Phospho (STY)	IFLGADAEEEIGTPR	-2.9572	-0.385576	-3.51178	Cluster_3					3234	-2.9572	-0.385576	-3.51178	T332;1;DERIFLGADAEEEIGTPRKFTRDTPLGKLTA
RBL1	RBL1_HUMAN	P28749	P28749-2;P28749	2	0	3	3 Phospho (STY)	RISQQHSIYISPHKNGSGLTPR	-1.70547	-0.61005	-3.88635	0					6076	-1.70547	-0.61005	-3.88635	S980;0.664343;PFPHIKQQPGSPRRISQQHSIYISPHKNGSG	S988;0.77655;PGSPRRISQQHSIYISPHKNGSGLTPRSALL	T997;0.966751;QHSIYISPHKNGSGLTPRSALLYKFNGSPSK
RBL1	RBL1_HUMAN	P28749	P28749-2;P28749	1	0	2	2 Phospho (STY)	ISQQHSIYISPHKNGSGLTPR	-4.81618	-0.145534	-3.97621	Cluster_3					3513	-4.81618	-0.145534	-3.97621	S988;0.77655;PGSPRRISQQHSIYISPHKNGSGLTPRSALL	T997;0.966751;QHSIYISPHKNGSGLTPRSALLYKFNGSPSK
RBL1	RBL1_HUMAN	P28749	P28749-2;P28749	2	0	2	2 Phospho (STY)	RISQQHSIYISPHKNGSGLTPR	-3.85435	0.106005	-3.69507	Cluster_3					6077	-3.85435	0.106005	-3.69507	S988;0.77655;PGSPRRISQQHSIYISPHKNGSGLTPRSALL	T997;0.966751;QHSIYISPHKNGSGLTPRSALLYKFNGSPSK
RBL2	RBL2_HUMAN	Q08999	F5H837;A0A0A0MTM7;Q08999	0	0	1	Phospho (STY)	ADEICIAGSPLTPR	2.28886	0.1546	1.88346	Cluster_4					67	2.28886	0.1546	1.88346	S639;1;PPQNLERADEICIAGSPLTPRRVTEVRADTG	T642;1;NLERADEICIAGSPLTPRRVTEVRADTGGLG
RBL2	RBL2_HUMAN	Q08999	F5H837;A0A0A0MTM7;Q08999	0	0	2	2 Phospho (STY)	ADEICIAGSPLTPR	-1.013	0.201639	-1.2171	none					68	-1.013	0.201639	-1.2171	S639;1;PPQNLERADEICIAGSPLTPRRVTEVRADTG	T642;1;NLERADEICIAGSPLTPRRVTEVRADTGGLG
RBL2	RBL2_HUMAN	Q08999	F5H837;A0A0A0MTM7;Q08999	1	1	2	2 Phospho (STY);Oxidation (M)	VPTCEEVMPPQNLERADEICIAGSPLTPR	-3.39277	-0.0101328	-4.31918	Cluster_3					9799	-3.39277	-0.0101328	-4.31918	S639;1;PPQNLERADEICIAGSPLTPRRVTEVRADTG	T642;1;NLERADEICIAGSPLTPRRVTEVRADTGGLG
RBM10	RBM10_HUMAN	P98175	P98175-4;P98175-3	1	0	1	Phospho (STY)	EYGSQEGKHDYDDSSEEQSAEIR	1.29346	1.33184	2.34277	none					1357	1.29346	1.33184	2.34277	S50;0.808379;DYRDMDYRSYPREYGSQEGKHDYDDSSEEQS
RBM10	RBM10_HUMAN	P98175	P98175-4;P98175-3;A0A0A0MR66;P98175-2;P98175	1	0	1	Phospho (STY)	YGATDRSQDDGGENR	0.361732	-0.953912	0.488644	none					10189	0.361732	-0.953912	0.488644	S22;0.989349;GGRGDRTGRYGATDRSQDDGGENRSRDHDYR
RBM14	RBM14_HUMAN	Q96PK6	Q96PK6	0	0	1	Phospho (STY)	LSESQLSFR	1.88817	0.705274	1.08255	none					4692	1.88817	0.705274	1.08255	S620;0.99996;DRRLAELSDYRRLSESQLSFRRSPTKSSLDY
RBM14	RBM14_HUMAN	Q96PK6	Q96PK6	1	0	1	Phospho (STY)	RLSESQLSFR	1.03973	0.397266	0.793452	none					6106	1.03973	0.397266	0.793452	S620;0.99996;DRRLAELSDYRRLSESQLSFRRSPTKSSLDY
RBM14;RBM4	RBM4_HUMAN	Q9BWF3	Q96PK6-5;Q9BWF3;E9PB51	0	0	1	Phospho (STY)	ATAPVPTVGEGYGYGHESELSQASAAAR	1.67911	0.328917	1.34291	none					508	1.67911	0.328917	1.34291	S334;0.706059;PTVGEGYGYGHESELSQASAAARNSLYDMAR
RBM15	RBM15_HUMAN	Q96T37	A0A087WWP4;Q96T37-4;Q96T37-2;Q96T37-3;Q96T37	1	0	1	Phospho (STY)	ISELGSQLSDEAVEDGLFHEFKR	0.187729	2.95662	2.73534	Cluster_1					3499	0.187729	2.95662	2.73534	S179;0.995354;GDGAEYKTLKISELGSQLSDEAVEDGLFHEF
RBM15	RBM15_HUMAN	Q96T37	A0A087WWP4;Q96T37-4;Q96T37-2;Q96T37-3;Q96T37	0	0	1	Phospho (STY)	ISELGSQLSDEAVEDGLFHEFK	1.34475	2.58254	3.70138	Cluster_2	5272	1.21879	2.98189	3.68697	3498	1.4707	2.18319	3.71579	S179;0.99962;GDGAEYKTLKISELGSQLSDEAVEDGLFHEF
RBM33	RBM33_HUMAN	Q96EV2	H0Y3K4;Q96EV2	1	0	1	Phospho (STY)	VLPIKPADVEEPAVPQTPR	0.587073	-0.197845	0.512751	none					9723	0.587073	-0.197845	0.512751	T946;1;LPIKPADVEEPAVPQTPRVASIQGRPQDTKP
RBM4B;MST4	STK26_HUMAN	Q9P289	Q8NBY1;B4E0Y9;Q9P289-2;Q9P289-3;Q9P289	0	0	1	Phospho (STY)	ENNTHPEWSFTTVR	2.12426	0.0513935	3.31204	Cluster_5					1252	2.12426	0.0513935	3.31204	T328;0.998986;STSRENNTHPEWSFTTVRKKPDPKKVQNGAQ
RBM4B;MST4	STK26_HUMAN	Q9P289	Q8NBY1;B4E0Y9;Q9P289-2;Q9P289-3;Q9P289	0	0	2	2 Phospho (STY)	ENNTHPEWSFTTVR	2.9853	0.339553	2.26061	Cluster_4					1253	2.9853	0.339553	2.26061	T327;0.924839;ESTSRENNTHPEWSFTTVRKKPDPKKVQNGA	T328;0.998986;STSRENNTHPEWSFTTVRKKPDPKKVQNGAQ
RECQL	RECQ1_HUMAN	P46063	P46063	0	0	1	Phospho (STY)	AESSQTCHSEQGDK	2.59395	2.52718	4.04129	Cluster_2	232	2.59395	2.52718	4.04129					S603;0.84146;MQVTKSTQNSFRAESSQTCHSEQGDKKMEEK
RECQL5	RECQ5_HUMAN	O94762	J3KTQ2;O94762-4;O94762	1	0	1	Phospho (STY)	TCIGPSQGNGFDPELYEGGRK	0.0805054	1.88962	1.7918	Cluster_1					7540	0.0805054	1.88962	1.7918	S461;0.999944;ALERSSSWSKTCIGPSQGNGFDPELYEGGRK
REXO1	REXO1_HUMAN	Q8N1G1	Q8N1G1	0	0	1	Phospho (STY)	SLDEGASQDAPK	0.549049	0.318466	0.631065	none	9692	0.549049	0.318466	0.631065					S505;1;GKLVERKARSLDEGASQDAPKLKKRALSHAD
RFFL;hCG_2039718	RFFL_HUMAN	Q8WZ73	J3KSI3;J3KSU7;K7EN88;Q8WZ73-3;Q8WZ73-2;Q8WZ73	1	0	2	2 Phospho (STY)	RASLSDLTDLEDIEGLTVR	-0.971354	0.10784	-0.652143	none					5955	-0.971354	0.10784	-0.652143	S240;0.985293;QSIDSEDSFVPGRRASLSDLTDLEDIEGLTV	S242;0.96776;IDSEDSFVPGRRASLSDLTDLEDIEGLTVRQ	T245;0.999884;EDSFVPGRRASLSDLTDLEDIEGLTVRQLKE
RFWD3	RFWD3_HUMAN	Q6PCD5	Q6PCD5	0	0	2	2 Phospho (STY)	GSQAWVLSCSPSSQGQHK	-1.04823	2.88594	0.585928	none	3922	-0.923296	3.01971	0.510833	2322	-1.17317	2.75217	0.661023	S425;0.964305;NLQQPRGSQAWVLSCSPSSQGQHKHKYHFQK	S428;0.897737;QPRGSQAWVLSCSPSSQGQHKHKYHFQKTFT
RFWD3	RFWD3_HUMAN	Q6PCD5	Q6PCD5	0	0	1	Phospho (STY)	GSQAWVLSCSPSSQGQHK	-3.48469	1.0043	-0.614742	none					2323	-3.48469	1.0043	-0.614742	S425;0.984291;NLQQPRGSQAWVLSCSPSSQGQHKHKYHFQK	S428;0.97974;QPRGSQAWVLSCSPSSQGQHKHKYHFQKTFT
RFWD3	RFWD3_HUMAN	Q6PCD5	Q6PCD5	1	0	2	2 Phospho (STY)	GSQAWVLSCSPSSQGQHKHK	-3.65512	2.45326	-2.66826	Cluster_3					2324	-3.65512	2.45326	-2.66826	S425;0.984291;NLQQPRGSQAWVLSCSPSSQGQHKHKYHFQK	S428;0.97974;QPRGSQAWVLSCSPSSQGQHKHKYHFQKTFT
RGS8	RGS8_HUMAN	P57771	P57771;P57771-2	2	0	3	3 Phospho (STY)	FLRSKMYLDLLSQSQR	2.02347	1.74267	1.49968	Cluster_6	2950	2.02347	1.74267	1.49968					S165;0.666162;VHSLMEKDSYPRFLRSKMYLDLLSQSQRRLS	S173;0.999998;SYPRFLRSKMYLDLLSQSQRRLS________	S175;0.999999;PRFLRSKMYLDLLSQSQRRLS__________
RHEB	RHEB_HUMAN	Q15382	C9J931;Q15382	1	1	1	Oxidation (M);Phospho (STY)	IILEAEKMDGAASQGK	0.153278	0.845532	0.130012	none					3312	0.153278	0.845532	0.130012	S175;1;FRRIILEAEKMDGAASQGKSSCSVM______
RIF1	RIF1_HUMAN	Q5UIP0	Q5UIP0-2;Q5UIP0	2	0	1	Phospho (STY)	RASQGLLSSIENSESDSSEAKEEGSR	-0.91144	-0.568115	-0.772226	none					5957	-0.91144	-0.568115	-0.772226	S1542;0.996741;EKLVRGRTRYQTRRASQGLLSSIENSESDSS
RIF1	RIF1_HUMAN	Q5UIP0	Q5UIP0-2;Q5UIP0	0	2	2	2 Oxidation (M);2 Phospho (STY)	CDIPAMYNNLDVSQDTLFTQYSQEEPMEIPTLTR	2.46921	4.76237	5.30489	Cluster_1					646	2.46921	4.76237	5.30489	Y1083;0.726391;QKEVLKTKRCDIPAMYNNLDVSQDTLFTQYS	S1089;0.771847;TKRCDIPAMYNNLDVSQDTLFTQYSQEEPME	T1092;0.841907;CDIPAMYNNLDVSQDTLFTQYSQEEPMEIPT
RIF1	RIF1_HUMAN	Q5UIP0	Q5UIP0-2;Q5UIP0	1	2	1	2 Oxidation (M);Phospho (STY)	RCDIPAMYNNLDVSQDTLFTQYSQEEPMEIPTLTR	0.827905	-0.288469	-1.38948	none	8891	0.827905	-0.288469	-1.38948					S1089;0.853764;TKRCDIPAMYNNLDVSQDTLFTQYSQEEPME	S1098;0.805964;YNNLDVSQDTLFTQYSQEEPMEIPTLTRKPK
RIF1	RIF1_HUMAN	Q5UIP0	Q5UIP0-2;Q5UIP0	1	2	2	2 Oxidation (M);2 Phospho (STY)	RCDIPAMYNNLDVSQDTLFTQYSQEEPMEIPTLTR	0.479056	3.93346	5.69587	Cluster_1	8893	0.479056	3.93346	5.69587					S1089;0.853764;TKRCDIPAMYNNLDVSQDTLFTQYSQEEPME	S1098;0.805964;YNNLDVSQDTLFTQYSQEEPMEIPTLTRKPK
RIF1	RIF1_HUMAN	Q5UIP0	Q5UIP0-2;Q5UIP0	1	1	1	Oxidation (M);Phospho (STY)	RCDIPAMYNNLDVSQDTLFTQYSQEEPMEIPTLTR	1.02691	-0.58373	-0.753611	none	8894	1.02691	-0.58373	-0.753611					S1089;0.853764;TKRCDIPAMYNNLDVSQDTLFTQYSQEEPME	S1098;0.805964;YNNLDVSQDTLFTQYSQEEPMEIPTLTRKPK
RIF1	RIF1_HUMAN	Q5UIP0	Q5UIP0-2;Q5UIP0	2	0	2	2 Phospho (STY)	RASQGLLSSIENSESDSSEAKEEGSR	-1.00754	-0.0304556	-1.29769	none					5956	-1.00754	-0.0304556	-1.29769	S1542;0.996741;EKLVRGRTRYQTRRASQGLLSSIENSESDSS	S1554;0.904961;RRASQGLLSSIENSESDSSEAKEEGSRKKRS
RIF1	RIF1_HUMAN	Q5UIP0	Q5UIP0-2;Q5UIP0	0	0	1	Phospho (STY)	SEGDGTQDIVDK	2.2657	4.16927	4.81168	Cluster_1	9416	2.2657	4.16927	4.81168					S1513;1;ETEQNKKKADPENIKSEGDGTQDIVDKSSEK	T1518;1;KKKADPENIKSEGDGTQDIVDKSSEKLVRGR
RIF1	RIF1_HUMAN	Q5UIP0	Q5UIP0-2;Q5UIP0	2	0	1	Phospho (STY)	KADPENIKSEGDGTQDIVDK	1.75173	3.45707	4.66253	Cluster_2					3620	1.75173	3.45707	4.66253	S1513;1;ETEQNKKKADPENIKSEGDGTQDIVDKSSEK	T1518;1;KKKADPENIKSEGDGTQDIVDKSSEKLVRGR
RIF1	RIF1_HUMAN	Q5UIP0	Q5UIP0-2;Q5UIP0	2	0	2	2 Phospho (STY)	KADPENIKSEGDGTQDIVDK	-0.354944	1.58598	2.98606	Cluster_2					3621	-0.354944	1.58598	2.98606	S1513;1;ETEQNKKKADPENIKSEGDGTQDIVDKSSEK	T1518;1;KKKADPENIKSEGDGTQDIVDKSSEKLVRGR
RIF1	RIF1_HUMAN	Q5UIP0	Q5UIP0-2;Q5UIP0	1	0	1	Phospho (STY)	SEGDGTQDIVDKSSEK	1.45678	2.41658	4.58473	Cluster_2					6371	1.45678	2.41658	4.58473	S1513;1;ETEQNKKKADPENIKSEGDGTQDIVDKSSEK	T1518;1;KKKADPENIKSEGDGTQDIVDKSSEKLVRGR
RIF1	RIF1_HUMAN	Q5UIP0	Q5UIP0-2;Q5UIP0	1	1	2	2 Phospho (STY);Oxidation (M)	RCDIPAMYNNLDVSQDTLFTQYSQEEPMEIPTLTR	-0.549298	2.45566	3.22401	Cluster_1	8892	-0.365735	2.74652	4.00178	5964	-0.732861	2.1648	2.44625	S1089;0.853764;TKRCDIPAMYNNLDVSQDTLFTQYSQEEPME	S1098;0.805964;YNNLDVSQDTLFTQYSQEEPMEIPTLTRKPK	Y1083;0.726391;QKEVLKTKRCDIPAMYNNLDVSQDTLFTQYS	T1092;0.841907;CDIPAMYNNLDVSQDTLFTQYSQEEPMEIPT
RIF1	RIF1_HUMAN	Q5UIP0	Q5UIP0-2;Q5UIP0	1	0	1	Phospho (STY)	RASQGLLSSIENSESDSSEAK	0.44682	-0.38509	-0.0838223	none	8883	0.44682	-0.38509	-0.0838223					S1542;0.94847;EKLVRGRTRYQTRRASQGLLSSIENSESDSS
RIF1	RIF1_HUMAN	Q5UIP0	Q5UIP0-2;Q5UIP0	0	0	1	Phospho (STY)	SEVVESTTESQDK	1.67821	2.83845	2.91186	Cluster_1	9469	1.67821	2.83845	2.91186					S1431;0.996296;RSSRRRSEVVESTTESQDKENSHQKKERRKE
RILPL1	RIPL1_HUMAN	Q5EBL4	G8JLD1;Q5EBL4-3;Q5EBL4-2;Q5EBL4	0	0	1	Phospho (STY)	LQGEHSQNGEEEPETEPVGEESISDAEK	0.0523005	0.297731	-0.394702	none	6659	0.0523005	0.297731	-0.394702					S259;0.999921;RAELGKLRERLQGEHSQNGEEEPETEPVGEE
RLIM	RNF12_HUMAN	Q9NVW2	Q9NVW2-2;Q9NVW2	1	0	1	Phospho (STY)	SRSQTPNNTVTYESER	-0.240956	-0.0382261	-0.631832	none					7080	-0.240956	-0.0382261	-0.631832	S347;0.996811;EYRQRDSIASRTRSRSQTPNNTVTYESERGG
RMI1	RMI1_HUMAN	Q9H9A7	Q9H9A7	1	0	1	Phospho (STY)	RNSQISNENDCNLQSCSLR	-1.37137	1.44707	0.0609031	none	9089	-1.35239	1.36818	0.167357	6129	-1.39035	1.52596	-0.0455513	S456;0.999046;KILNREVVNYVQKRNSQISNENDCNLQSCSL
RNASEH2A	RNH2A_HUMAN	O75792	O75792	2	0	1	Phospho (STY)	KITSYFLNEGSQARPR	1.12955	0.0224352	0.728283	none					3807	1.12955	0.0224352	0.728283	S277;0.995933;QEGLRKITSYFLNEGSQARPRSSHRYFLERG
RNASEH2A	RNH2A_HUMAN	O75792	O75792	1	0	1	Phospho (STY)	ITSYFLNEGSQARPR	2.55829	0.0140305	1.62859	Cluster_4	5352	2.55829	0.0140305	1.62859					S277;0.998911;QEGLRKITSYFLNEGSQARPRSSHRYFLERG
RNF169	RN169_HUMAN	Q8NCN4	Q8NCN4	0	0	1	Phospho (STY)	LSGGQVLSEYTGPTSADLDHFPSVSQTK	-0.124923	2.12265	2.06238	Cluster_1	6774	-0.124923	2.12265	2.06238					S508;0.710677;YTGPTSADLDHFPSVSQTKAEQDSDNKSSTE	T510;0.724695;GPTSADLDHFPSVSQTKAEQDSDNKSSTEIP
RNF213	RN213_HUMAN	Q63HN8	A0A0A0MTR7;A0A0A0MTC1;Q63HN8-5;Q63HN8;Q63HN8-4	0	0	1	Phospho (STY)	GLSQEGTGPPTSAGEGHSR	1.57417	1.78248	3.23952	Cluster_2	3691	1.57417	1.78248	3.23952					S217;0.999514;GEDQDASIPSGGRGLSQEGTGPPTSAGEGHS
RNF219	RN219_HUMAN	Q5W0B1	Q5W0B1	2	0	3	3 Phospho (STY)	SLDLDGLSKSSQGSEFLEEPDKLEEK	0.605519	1.63093	1.33565	none	9697	1.07755	1.43271	1.46874	6735	0.133485	1.82915	1.20256	S568;0.958798;SPCNNGFKSLDLDGLSKSSQGSEFLEEPDKL	S570;0.744328;CNNGFKSLDLDGLSKSSQGSEFLEEPDKLEE	S571;0.755418;NNGFKSLDLDGLSKSSQGSEFLEEPDKLEEK	S574;0.969946;FKSLDLDGLSKSSQGSEFLEEPDKLEEKTEL
RNF219	RN219_HUMAN	Q5W0B1	Q5W0B1	1	0	2	2 Phospho (STY)	SSQGSEFLEEPDKLEEK	-0.358217	2.18386	1.32022	none	10157	-0.358217	2.18386	1.32022					S571;0.789937;NNGFKSLDLDGLSKSSQGSEFLEEPDKLEEK	S574;0.944961;FKSLDLDGLSKSSQGSEFLEEPDKLEEKTEL
ROCK1	ROCK1_HUMAN	Q13464	Q13464	1	0	1	Phospho (STY)	LFHVRPVTQGDVYR	2.18426	-0.178155	1.91542	Cluster_4	6004	0.783457	-0.838868	0.410733	4236	3.58506	0.482559	3.4201	T1180;0.999111;SMVLDIDKLFHVRPVTQGDVYRAETEEIPKI
RPL11	RL11_HUMAN	P62913	P62913-2;P62913;Q5VVC8;Q5VVC9	0	0	1	Phospho (STY)	IAVHCTVR	0.578765	-0.158099	0.183647	none					3188	0.578765	-0.158099	0.183647	T73;1;RSFGIRRNEKIAVHCTVRGAKAEEILEKGLK
RPL18A	RL18A_HUMAN	Q02543	Q02543;M0R1A7;M0R117;M0R0P7	2	0	1	Phospho (STY)	FTTKRPNTFF	-0.142101	-0.0760193	0.117787	none					1720	-0.142101	-0.0760193	0.117787	T169;0.996297;LPHRVLRRQHKPRFTTKRPNTFF________
RPL4	RL4_HUMAN	P36578	P36578;H3BM89	1	0	1	Phospho (STY)	KLDELYGTWR	1.00079	-0.196605	0.597888	none					3840	1.00079	-0.196605	0.597888	T266;0.999997;IWTESAFRKLDELYGTWRKAASLKSNYNLPM
RPP38	RPP38_HUMAN	P78345	P78345	1	0	1	Phospho (STY)	IEDSGENLETEPLESQDRELLDTSFEDLSK	1.00168	2.80546	3.04631	Cluster_1	4773	1.00168	2.80546	3.04631					S226;0.961098;RIEDSGENLETEPLESQDRELLDTSFEDLSK
RPS10;RPS10-NUDT3	RS10_HUMAN	P46783	F6U211;S4R435;P46783	1	0	1	Phospho (STY)	DYLHLPPEIVPATLRR	1.01637	0.0563736	1.25603	none					1065	1.01637	0.0563736	1.25603	T93;1;YLRDYLHLPPEIVPATLRRSRPETGRPRPKG
RPS13	RS13_HUMAN	P62277	J3KMX5;P62277	1	0	1	Phospho (STY)	KGLTPSQIGVILR	-0.729401	-0.233921	-1.91043	none					3748	-0.729401	-0.233921	-1.91043	S48;0.98945;VKEQIYKLAKKGLTPSQIGVILRDSHGVAQV
RPS13	RS13_HUMAN	P62277	P62277;J3KMX5	0	0	1	Phospho (STY)	GLTPSQIGVILR	-0.47687	-0.0654745	-1.17633	none	3694	-0.47687	-0.0654745	-1.17633					S48;0.999909;VKEQIYKLAKKGLTPSQIGVILRDSHGVAQV
RPS28	RS28_HUMAN	P62857	P62857	0	0	1	Phospho (STY)	TGSQGQCTQVR	0.0583391	-0.0111217	0.127374	none	10698	0.362066	0.54524	-0.0130692	7955	-0.245388	-0.567484	0.267817	T21;0.868369;VQPIKLARVTKVLGRTGSQGQCTQVRVEFMD	S23;0.832163;PIKLARVTKVLGRTGSQGQCTQVRVEFMDDT
RPS28	RS28_HUMAN	P62857	P62857	1	1	1	Oxidation (M);Phospho (STY)	TGSQGQCTQVRVEFMDDTSR	-2.58056	-0.594323	-2.76561	Cluster_3					7956	-2.58056	-0.594323	-2.76561	T21;0.868369;VQPIKLARVTKVLGRTGSQGQCTQVRVEFMD	S23;0.832163;PIKLARVTKVLGRTGSQGQCTQVRVEFMDDT
RPS6	RS6_HUMAN	P62753	A2A3R5;P62753	2	0	4	4 Phospho (STY)	LSSLRASTSKSESSQK	-1.98382	1.72277	-2.24174	Cluster_3	6839	-1.98382	1.72277	-2.24174					S235;0.999935;AKEKRQEQIAKRRRLSSLRASTSKSESSQK_	S236;0.992171;KEKRQEQIAKRRRLSSLRASTSKSESSQK__	S240;0.948782;QEQIAKRRRLSSLRASTSKSESSQK______	S244;0.994316;AKRRRLSSLRASTSKSESSQK__________	S246;0.978042;RRRLSSLRASTSKSESSQK____________	S247;0.999214;RRLSSLRASTSKSESSQK_____________
RREB1	RREB1_HUMAN	Q92766	A0A087X055;Q92766-5;Q92766-3;Q92766;Q92766-2;Q92766-4	2	1	1	Oxidation (M);Phospho (STY)	SKRPAHPILATADGASQLVGME	0.754262	0.344455	1.27843	none					6711	0.754262	0.344455	1.27843	S1681;0.999171;SKRPAHPILATADGASQLVGME_________
RREB1	RREB1_HUMAN	Q92766	A0A087X055;Q92766-5;Q92766-3;Q92766;Q92766-2	0	0	1	Phospho (STY)	FSPFLQTAEDNTQDEVAGAPADHHGPSDEEQGSPPEDK	2.28387	-0.0305071	1.68139	Cluster_4					1699	2.28387	-0.0305071	1.68139	T1199;0.73593;MLATTDTNKFSPFLQTAEDNTQDEVAGAPAD	T1204;0.695879;DTNKFSPFLQTAEDNTQDEVAGAPADHHGPS
RSBN1L	RSBNL_HUMAN	Q6PCB5	A0A087X239;Q6PCB5-2;Q6PCB5	0	0	1	Phospho (STY)	SIQTICSGLLTDVEDQAAK	0.512058	0.315864	0.509207	none					6656	0.512058	0.315864	0.509207	T285;0.999969;KMYSKSIQTICSGLLTDVEDQAAKGILNDNI
RSF1	RSF1_HUMAN	Q96T23	Q96T23-3;Q96T23-2;Q96T23	2	0	1	Phospho (STY)	AIENLIGKPTEKSQTPK	1.46992	1.73143	2.096	Cluster_2					245	1.46992	1.73143	2.096	S1391;0.942614;PGKAIENLIGKPTEKSQTPKDNSTASASLAS
RSF1	RSF1_HUMAN	Q96T23	Q96T23-3;Q96T23-2;Q96T23	2	0	3	3 Phospho (STY)	RQINYKEDSESDGSQK	1.86489	0.106473	1.36415	none	9138	1.86489	0.106473	1.36415					S1221;0.999999;RSRRNQKRQINYKEDSESDGSQKSLRRGKEI	S1223;1;RRNQKRQINYKEDSESDGSQKSLRRGKEIRR	S1226;1;QKRQINYKEDSESDGSQKSLRRGKEIRRVHK
RSF1	RSF1_HUMAN	Q96T23	Q96T23-3;Q96T23-2;Q96T23	2	0	2	2 Phospho (STY)	AIENLIGKPTEKSQTPK	1.416	1.10631	1.43995	none	415	1.416	1.10631	1.43995					T1388;0.953213;GQSPGKAIENLIGKPTEKSQTPKDNSTASAS	S1391;0.523394;PGKAIENLIGKPTEKSQTPKDNSTASASLAS	T1393;0.523394;KAIENLIGKPTEKSQTPKDNSTASASLASNG
RSF1	RSF1_HUMAN	Q96T23	Q96T23-3;Q96T23-2;Q96T23	1	0	1	Phospho (STY)	LHRIETDEEESCDNAHGDANQPAR	0.416565	-0.234262	-0.0855789	none					4369	0.416565	-0.234262	-0.0855789	T1305;1;EEEGKPSRKRLHRIETDEEESCDNAHGDANQ	S1310;1;PSRKRLHRIETDEEESCDNAHGDANQPARDS
RSF1	RSF1_HUMAN	Q96T23	Q96T23-3;Q96T23-2;Q96T23	2	0	2	2 Phospho (STY)	RLHRIETDEEESCDNAHGDANQPAR	-2.82211	-0.551826	-3.38813	Cluster_3					6098	-2.82211	-0.551826	-3.38813	T1305;1;EEEGKPSRKRLHRIETDEEESCDNAHGDANQ	S1310;1;PSRKRLHRIETDEEESCDNAHGDANQPARDS
RSF1	RSF1_HUMAN	Q96T23	Q96T23-3;Q96T23-2;Q96T23	2	0	1	Phospho (STY)	RLHRIETDEEESCDNAHGDANQPAR	-0.921445	-0.522715	-1.41537	none					6099	-0.921445	-0.522715	-1.41537	T1305;1;EEEGKPSRKRLHRIETDEEESCDNAHGDANQ	S1310;1;PSRKRLHRIETDEEESCDNAHGDANQPARDS
RTF1	RTF1_HUMAN	Q92541	Q92541	0	0	1	Phospho (STY)	LTQIQESQVTSHNK	2.2233	3.41417	4.40791	Cluster_2					4794	2.2233	3.41417	4.40791	S258;0.997398;QEEEQEKKKLTQIQESQVTSHNKERRSKRDE
RTF1	RTF1_HUMAN	Q92541	Q92541	1	0	1	Phospho (STY)	LTQIQESQVTSHNKER	0.25148	2.5496	2.17243	Cluster_1					4795	0.25148	2.5496	2.17243	S258;0.997398;QEEEQEKKKLTQIQESQVTSHNKERRSKRDE
RUVBL2	RUVB2_HUMAN	Q9Y230	Q9Y230;Q9Y230-2;M0R0Y3	1	0	1	Phospho (STY)	ARDYDAMGSQTK	-0.909751	0.780575	-0.0592089	none					440	-0.909751	0.780575	-0.0592089	S220;0.997549;LGRSFTRARDYDAMGSQTKFVQCPDGELQKR
RUVBL2	RUVB2_HUMAN	Q9Y230	Q9Y230;Q9Y230-2;M0R0Y3	0	1	1	Oxidation (M);Phospho (STY)	DYDAMGSQTK	0.18027	0.898668	1.47722	none					1055	0.18027	0.898668	1.47722	S220;0.997549;LGRSFTRARDYDAMGSQTKFVQCPDGELQKR
RUVBL2	RUVB2_HUMAN	Q9Y230	Q9Y230;X6R2L4	0	1	1	Oxidation (M);Phospho (STY)	QASQGMVGQLAAR	-0.0250282	0.323045	-0.150979	none					5674	-0.0250282	0.323045	-0.150979	S43;1;IRGLGLDDALEPRQASQGMVGQLAARRAAGV
RYBP	RYBP_HUMAN	Q8N488	Q8N488	1	0	1	Phospho (STY)	INSQLVAQQVAQQYATPPPPKK	1.49406	1.07589	2.05344	none					3438	1.49406	1.07589	2.05344	S59;0.999004;CDVRKGTSTRKPRINSQLVAQQVAQQYATPP
SAE1	SAE1_HUMAN	Q9UBE0	Q9UBE0;M0QYM8;M0R054;M0QX65;B3KNJ4;Q9UBE0-2;Q9UBE0-3	2	0	1	Phospho (STY)	VAKVSQGVEDGPDTKR	-0.62673	0.614096	-0.132433	none					9460	-0.62673	0.614096	-0.132433	S185;1;GEHEFVEEKTKVAKVSQGVEDGPDTKRAKLD
SAE1	SAE1_HUMAN	Q9UBE0	Q9UBE0;M0QYM8;M0R054;M0QX65;B3KNJ4;Q9UBE0-2;Q9UBE0-3	1	0	1	Phospho (STY)	VAKVSQGVEDGPDTK	-0.438958	0.535287	-0.241637	none	11559	-0.660346	0.555713	-0.545931	9459	-0.21757	0.514862	0.0626574	S185;1;GEHEFVEEKTKVAKVSQGVEDGPDTKRAKLD
SART1	SNUT1_HUMAN	O43290	O43290	0	0	1	Phospho (STY)	ADDLLPLGDQTQDGDFGSR	1.43494	0.0781288	1.20333	none	125	2.3159	0.353203	1.93406	65	0.553982	-0.196945	0.472607	T430;1;EVVVRADDLLPLGDQTQDGDFGSRLRGRGRR	S437;0.99791;DLLPLGDQTQDGDFGSRLRGRGRRRVSEVEE
SART3	SART3_HUMAN	Q15020	Q15020-4;Q15020;H0YHU8	0	1	1	Oxidation (M);Phospho (STY)	GLAYVEYENESQASQAVMK	1.95667	1.51482	2.82316	Cluster_5	3633	1.95667	1.51482	2.82316					S852;0.916095;AGKPKGLAYVEYENESQASQAVMKMDGMTIK
SAV1	SAV1_HUMAN	Q9H4B6	H0YJH0;Q9H4B6	0	1	1	Oxidation (M);Phospho (STY)	VAATSLGNLTNHGSEDLPLPPGWSVDWTMR	0.0875826	-0.0553436	-0.0389156	none					9433	0.0875826	-0.0553436	-0.0389156	T210;0.972067;GSEDLPLPPGWSVDWTMRGRKYYIDHNTNTT
SAV1	SAV1_HUMAN	Q9H4B6	H0YJH0;Q9H4B6	0	0	1	Phospho (STY)	VAATSLGNLTNHGSEDLPLPPGWSVDWTMR	-0.139482	-2.25192	0.111928	none					9434	-0.139482	-2.25192	0.111928	T210;0.972067;GSEDLPLPPGWSVDWTMRGRKYYIDHNTNTT
SCAF11	SCAFB_HUMAN	Q99590	A0A0A0MTP7;F8VXG7;Q99590-2;Q99590	0	0	1	Phospho (STY)	QDQISGLSQSEVK	0.919446	1.11181	1.3376	none	8393	0.919446	1.11181	1.3376					S533;0.857877;KGGDPLEKQDQISGLSQSEVKTDVCTVHLPN
SCAMP4	SCAM4_HUMAN	Q969E2	Q969E2-2;Q969E2	0	0	1	Phospho (STY)	AQTEWNTGTWR	0.685632	-0.448651	0.326172	none					432	0.685632	-0.448651	0.326172	T194;0.99643;AGGSFQKAQTEWNTGTWRNPPSREAQYNNFS
SCAMP4	SCAM4_HUMAN	Q969E2	Q969E2-2;Q969E2	1	0	1	Phospho (STY)	AQTEWNTGTWRNPPSR	-0.750528	-0.473245	-1.40691	none					433	-0.750528	-0.473245	-1.40691	T194;0.99643;AGGSFQKAQTEWNTGTWRNPPSREAQYNNFS
SEC16A	SC16A_HUMAN	O15027	J3KNL6;O15027;O15027-5;X6RGP5;F1T0I1;O15027-2;O15027-4;O15027-3	0	0	1	Phospho (STY)	SSLSSHSHQSQIYR	0.43072	-0.0808601	0.32181	none					7121	0.43072	-0.0808601	0.32181	S1199;0.794086;SLASRRSSLSSHSHQSQIYRSHNVAAGSYEA
SEC16A	SC16A_HUMAN	O15027	J3KNL6;O15027;O15027-5;A0A0C4DH09;Q8N9G1	1	0	1	Phospho (STY)	VLSSAASLPGSELPSSRPEGSQGGELSR	0.707006	0.0782614	0.122196	none	12069	1.67557	0.287905	0.883423	9737	-0.261554	-0.131382	-0.639031	S2107;0.858435;ASLPGSELPSSRPEGSQGGELSRCSSMSSLS
SEPT10	SEP10_HUMAN	Q9P0V9	E7EW69;E7EX04;B5ME97;Q9P0V9;Q9P0V9-2;C9JEW2;C9JNR7	0	0	1	Phospho (STY)	TTCMSSQGSDDEQIK	1.9857	1.38738	2.16141	Cluster_4	11301	1.9857	1.38738	2.16141					S25;0.991138;LLFQSHMATKTTCMSSQGSDDEQIKRENIRS
SEPT10	SEP10_HUMAN	Q9P0V9	E7EW69;E7EX04;B5ME97;Q9P0V9;Q9P0V9-2;C9JEW2;C9JNR7	0	1	1	Oxidation (M);Phospho (STY)	TTCMSSQGSDDEQIK	1.30523	2.29466	1.82447	Cluster_3	11302	1.30523	2.29466	1.82447					S25;0.991138;LLFQSHMATKTTCMSSQGSDDEQIKRENIRS
SEPT10	SEP10_HUMAN	Q9P0V9	E7EW69;B5ME97;Q9P0V9;Q9P0V9-2;E7EX04;C9JEW2;C9JNR7	1	0	1	Phospho (STY)	TTCMSSQGSDDEQIKR	0.293941	0.92149	0.279516	none					8976	0.293941	0.92149	0.279516	S25;0.99352;LLFQSHMATKTTCMSSQGSDDEQIKRENIRS	S28;0.999965;QSHMATKTTCMSSQGSDDEQIKRENIRSLTM
SEPT10	SEP10_HUMAN	Q9P0V9	E7EW69;B5ME97;Q9P0V9;Q9P0V9-2;E7EX04;C9JEW2;C9JNR7	1	0	2	2 Phospho (STY)	TTCMSSQGSDDEQIKR	0.237966	0.662218	0.552497	none					8977	0.237966	0.662218	0.552497	S25;0.99352;LLFQSHMATKTTCMSSQGSDDEQIKRENIRS	S28;0.999965;QSHMATKTTCMSSQGSDDEQIKRENIRSLTM
SEPT10	SEP10_HUMAN	Q9P0V9	E7EW69;B5ME97;Q9P0V9;Q9P0V9-2;E7EX04;C9JEW2;C9JNR7	1	1	1	Oxidation (M);Phospho (STY)	TTCMSSQGSDDEQIKR	-0.209674	-0.730351	0.587987	none					8978	-0.209674	-0.730351	0.587987	S25;0.99352;LLFQSHMATKTTCMSSQGSDDEQIKRENIRS	S28;0.999965;QSHMATKTTCMSSQGSDDEQIKRENIRSLTM
SEPT10	SEP10_HUMAN	Q9P0V9	E7EW69;B5ME97;Q9P0V9;Q9P0V9-2;E7EX04;C9JEW2;C9JNR7	1	1	2	2 Phospho (STY);Oxidation (M)	TTCMSSQGSDDEQIKR	1.3101	3.53558	1.94464	Cluster_3					8979	1.3101	3.53558	1.94464	S25;0.99352;LLFQSHMATKTTCMSSQGSDDEQIKRENIRS	S28;0.999965;QSHMATKTTCMSSQGSDDEQIKRENIRSLTM
SEPT10	SEP10_HUMAN	Q9P0V9	E7EW69;E7EX04;B5ME97;Q9P0V9;Q9P0V9-2;Q9P0V9-3	0	0	1	Phospho (STY)	ATSEIFHSQSFLATGSNLR	1.41099	0.22086	0.934644	none	867	1.41099	0.22086	0.934644					S432;0.982897;IIAFSKKKATSEIFHSQSFLATGSNLRKDKD
SEPT10	SEP10_HUMAN	Q9P0V9	E7EW69;E7EX04;B5ME97;Q9P0V9;Q9P0V9-2;Q9P0V9-3	1	0	1	Phospho (STY)	ATSEIFHSQSFLATGSNLRK	1.73174	0.869396	1.24537	none	868	1.73174	0.869396	1.24537					S432;0.982897;IIAFSKKKATSEIFHSQSFLATGSNLRKDKD
SEPT10	SEP10_HUMAN	Q9P0V9	E7EW69;E7EX04;B5ME97;Q9P0V9;Q9P0V9-2;Q9P0V9-3	1	0	1	Phospho (STY)	KATSEIFHSQSFLATGSNLR	1.93785	0.696318	1.18072	none	5462	1.93785	0.696318	1.18072					S432;0.982897;IIAFSKKKATSEIFHSQSFLATGSNLRKDKD
SEPT11	SEP11_HUMAN	Q9NVA2	D6RGI3;D6RER5;Q9NVA2;Q9NVA2-2;H0Y961;H0Y9G8	0	0	1	Phospho (STY)	AAAQLLQSQAQQSGAQQTK	1.18334	0.441925	0.469312	none	4	1.18334	0.441925	0.469312					S407;0.999999;VNNFQKKKAAAQLLQSQAQQSGAQQTKKDKD
SEPT6	SEPT6_HUMAN	Q14141	B1AMS2;Q14141-2;Q14141-4;Q14141	2	0	1	Phospho (STY)	KTAAELLQSQGSQAGGSQTLKR	-0.313902	0.0895853	0.552818	none					4009	-0.313902	0.0895853	0.552818	S411;0.99947;FKQRKTAAELLQSQGSQAGGSQTLKRDKEKK
SEPT6	SEPT6_HUMAN	Q14141	B1AMS2;Q14141-2;Q14141-4;Q14141	1	0	1	Phospho (STY)	TAAELLQSQGSQAGGSQTLKR	0.657034	0.230248	0.370955	none	10375	1.0155	0.617341	0.596826	7390	0.298569	-0.156845	0.145084	S411;0.999997;FKQRKTAAELLQSQGSQAGGSQTLKRDKEKK	S416;0.994826;TAAELLQSQGSQAGGSQTLKRDKEKKNLGFL
SEPT6	SEPT6_HUMAN	Q14141	B1AMS2;Q14141-2;Q14141-4;Q14141	0	0	1	Phospho (STY)	TAAELLQSQGSQAGGSQTLK	1.93602	1.04812	1.02977	none	10374	1.93602	1.04812	1.02977					S411;0.999997;FKQRKTAAELLQSQGSQAGGSQTLKRDKEKK	S416;0.994826;TAAELLQSQGSQAGGSQTLKRDKEKKNLGFL
SEPT7	SEPT7_HUMAN	Q16181	H0Y3Y4;E7ES33;E7EPK1;Q16181-2;Q16181;G3V1Q4	2	0	1	Phospho (STY)	IKIYEFPETDDEEENKLVK	-0.36243	0.0215883	-0.190213	none					3341	-0.36243	0.0215883	-0.190213	T228;0.999992;KEIQEHKIKIYEFPETDDEEENKLVKKIKDR
SEPT7	SEPT7_HUMAN	Q16181	H0Y3Y4;E7ES33;E7EPK1;Q16181-2;Q16181;G3V1Q4	1	0	1	Phospho (STY)	IYEFPETDDEEENKLVK	0.689367	0.10815	1.0442	none					3595	0.689367	0.10815	1.0442	T228;0.999992;KEIQEHKIKIYEFPETDDEEENKLVKKIKDR
SEPT8	SEPT8_HUMAN	Q92599	A0A087X142;A6NMH6;A6NFQ9;F8W8I8;Q92599-3;Q92599-2;Q92599-4;Q92599	1	0	1	Phospho (STY)	AAVEALQSQALHATSQQPLRK	0.195272	-0.00275517	-0.351514	none	81	0.195272	-0.00275517	-0.351514					S417;0.815109;KAAVEALQSQALHATSQQPLRKDKDKKN___
SEPT9	SEPT9_HUMAN	Q9UHD8	Q9UHD8-3;Q9UHD8-7;Q9UHD8-2;Q9UHD8-5;Q9UHD8;K7ER14;K7EJL9;K7EJ51	1	0	1	Phospho (STY)	LEPKPQPPVAEATPR	0.0469131	-0.857635	-0.73894	none					4214	0.0469131	-0.857635	-0.73894	T235;1;QSRLEPKPQPPVAEATPRSQEATEAAPSCVG
SEPT9	SEPT9_HUMAN	Q9UHD8	Q9UHD8-3;Q9UHD8-7;Q9UHD8-2;Q9UHD8-5;Q9UHD8;K7ER14;K7EJL9	0	1	1	Oxidation (M);Phospho (STY)	SQEATEAAPSCVGDMADTPR	0.352879	-0.901196	-0.561193	none					6989	0.352879	-0.901196	-0.561193	T255;0.999988;EATEAAPSCVGDMADTPRDAGLKQAPASRNE
SERBP1	PAIRB_HUMAN	Q8NC51	Q8NC51-3;Q8NC51;Q8NC51-4;Q8NC51-2	1	0	1	Phospho (STY)	KPANDITSQLEINFGDLGR	0.519969	-0.694937	0.0833826	none					3916	0.519969	-0.694937	0.0833826	S353;0.591621;SVMDHHFRKPANDITSQLEINFGDLGRPGRG
SETD1B	SET1B_HUMAN	Q9UPS6	A0A0A0MQV9;Q9UPS6-2;Q9UPS6	0	0	1	Phospho (STY)	LDTPNSYGQGTPLTPR	0.686561	0.304482	0.571163	none					4200	0.686561	0.304482	0.571163	T276;0.999992;CRLDTPNSYGQGTPLTPRLGTPFSQDSSYSS
SETD2	SETD2_HUMAN	Q9BYW2	H7C3H4;Q9BYW2	1	0	1	Phospho (STY)	DGKEDLDQLENVPVEEEEELQSQQLLPQQLPECK	0.0272951	3.6729	4.67236	Cluster_1	1387	0.0272951	3.6729	4.67236					S1925;1;DQLENVPVEEEEELQSQQLLPQQLPECKVDS
SETD5	SETD5_HUMAN	Q9C0A6	H0Y3R4;E7EWN3;Q9C0A6-2;Q9C0A6-3;Q9C0A6	1	0	1	Phospho (STY)	RSSQAGDIAAEK	-0.304285	0.206236	-0.481252	none	9182	-0.304285	0.206236	-0.481252					S591;0.987006;IPSTPQSVGVNTRRSSQAGDIAAEKLVPKPP
SETX	SETX_HUMAN	Q7Z333	Q7Z333-3;Q7Z333;Q7Z333-4	0	0	1	Phospho (STY)	SDTLTDSQIDR	0.468041	1.68165	3.02692	Cluster_2	9384	0.468041	1.68165	3.02692					S956;0.995552;EQAPDISPKSDTLTDSQIDRDLHKLSLLAQA
SF3B1	SF3B1_HUMAN	O75533	O75533	2	0	2	2 Phospho (STY)	WDETPKTERDTPGHGSGWAETPR	-5.74682	-0.131805	-0.414506	none					10004	-5.74682	-0.131805	-0.414506	T296;1;HGGATSSARKNRWDETPKTERDTPGHGSGWA	T299;1;ATSSARKNRWDETPKTERDTPGHGSGWAETP	T303;0.976592;ARKNRWDETPKTERDTPGHGSGWAETPRTDR	S308;0.931893;WDETPKTERDTPGHGSGWAETPRTDRGGDSI	T313;1;KTERDTPGHGSGWAETPRTDRGGDSIGETPT
SF3B1	SF3B1_HUMAN	O75533	O75533	0	0	1	Phospho (STY)	DTPGHGSGWAETPR	1.65619	-0.88179	-0.404352	none					1020	1.65619	-0.88179	-0.404352	T303;0.976592;ARKNRWDETPKTERDTPGHGSGWAETPRTDR	S308;0.931893;WDETPKTERDTPGHGSGWAETPRTDRGGDSI	T313;1;KTERDTPGHGSGWAETPRTDRGGDSIGETPT
SF3B1	SF3B1_HUMAN	O75533	O75533	1	0	2	2 Phospho (STY)	WDETPKTER	1.02946	0.047842	1.04018	none					10003	1.02946	0.047842	1.04018	T296;1;HGGATSSARKNRWDETPKTERDTPGHGSGWA	T299;1;ATSSARKNRWDETPKTERDTPGHGSGWAETP
SF3B1	SF3B1_HUMAN	O75533	O75533	1	0	2	2 Phospho (STY)	TERDTPGHGSGWAETPR	2.19439	0.292578	2.22159	Cluster_4					7669	2.19439	0.292578	2.22159	T299;1;ATSSARKNRWDETPKTERDTPGHGSGWAETP	T303;0.976592;ARKNRWDETPKTERDTPGHGSGWAETPRTDR	S308;0.931893;WDETPKTERDTPGHGSGWAETPRTDRGGDSI	T313;1;KTERDTPGHGSGWAETPRTDRGGDSIGETPT
SF3B1	SF3B1_HUMAN	O75533	O75533	1	0	1	Phospho (STY)	TERDTPGHGSGWAETPR	-0.524375	-0.530897	-0.873878	none					7670	-0.524375	-0.530897	-0.873878	T299;1;ATSSARKNRWDETPKTERDTPGHGSGWAETP	T303;0.976592;ARKNRWDETPKTERDTPGHGSGWAETPRTDR	S308;0.931893;WDETPKTERDTPGHGSGWAETPRTDRGGDSI	T313;1;KTERDTPGHGSGWAETPRTDRGGDSIGETPT
SF3B5	SF3B5_HUMAN	Q9BWJ5	Q9BWJ5	0	0	1	Phospho (STY)	YTIHSQLEHLQSK	1.83546	1.4431	2.65239	Cluster_5	13154	1.84606	1.44339	2.68114	10446	1.82486	1.44281	2.62364	S9;0.99946;_______MTDRYTIHSQLEHLQSKYIGTGHA
SGK223	SG223_HUMAN	Q86YV5	Q86YV5	2	1	3	3 Phospho (STY);Oxidation (M)	MNKSSSDLEKVSQGSAESLSPSFR	2.5765	-2.95133	2.25442	Cluster_4					5102	2.5765	-2.95133	2.25442	S729;0.789954;PPPPPKSRHLLKMNKSSSDLEKVSQGSAESL	S737;0.999883;HLLKMNKSSSDLEKVSQGSAESLSPSFRGVH	S740;0.995541;KMNKSSSDLEKVSQGSAESLSPSFRGVHVSF	S743;0.780797;KSSSDLEKVSQGSAESLSPSFRGVHVSFTTG
SGK223	SG223_HUMAN	Q86YV5	Q86YV5	2	0	3	3 Phospho (STY)	MNKSSSDLEKVSQGSAESLSPSFR	2.73122	-0.0651331	2.41183	Cluster_4					5103	2.73122	-0.0651331	2.41183	S729;0.789954;PPPPPKSRHLLKMNKSSSDLEKVSQGSAESL	S737;0.999883;HLLKMNKSSSDLEKVSQGSAESLSPSFRGVH	S740;0.995541;KMNKSSSDLEKVSQGSAESLSPSFRGVHVSF	S743;0.780797;KSSSDLEKVSQGSAESLSPSFRGVHVSFTTG
SGK223	SG223_HUMAN	Q86YV5	Q86YV5	1	0	3	3 Phospho (STY)	SSSDLEKVSQGSAESLSPSFR	-1.83469	0.481024	-1.50326	none					7137	-1.83469	0.481024	-1.50326	S729;0.789954;PPPPPKSRHLLKMNKSSSDLEKVSQGSAESL	S737;0.999883;HLLKMNKSSSDLEKVSQGSAESLSPSFRGVH	S740;0.995541;KMNKSSSDLEKVSQGSAESLSPSFRGVHVSF	S743;0.780797;KSSSDLEKVSQGSAESLSPSFRGVHVSFTTG
SGK223	SG223_HUMAN	Q86YV5	Q86YV5	0	0	2	2 Phospho (STY)	VSQGSAESLSPSFR	2.14817	-0.740648	1.84366	Cluster_4	12333	2.14817	-0.740648	1.84366					S737;0.999877;HLLKMNKSSSDLEKVSQGSAESLSPSFRGVH	S740;0.999511;KMNKSSSDLEKVSQGSAESLSPSFRGVHVSF
SGK223	SG223_HUMAN	Q86YV5	Q86YV5	1	0	2	2 Phospho (STY)	SSSDLEKVSQGSAESLSPSFR	2.68889	0.325893	2.25461	Cluster_4					7138	2.68889	0.325893	2.25461	S737;0.999883;HLLKMNKSSSDLEKVSQGSAESLSPSFRGVH	S740;0.995541;KMNKSSSDLEKVSQGSAESLSPSFRGVHVSF
SH2D3A	SH23A_HUMAN	Q9BRG2	Q9BRG2-2;Q9BRG2;M0QZQ6	0	1	1	Oxidation (M);Phospho (STY)	WSNSQPADLAHMGR	3.3948	1.96223	2.17376	Cluster_6	12706	3.3948	1.96223	2.17376					S147;0.998096;GTTASCPARARKWSNSQPADLAHMGRSREDP
SH2D3A	SH23A_HUMAN	Q9BRG2	Q9BRG2-2;Q9BRG2;M0QZQ6	0	0	1	Phospho (STY)	WSNSQPADLAHMGR	0.533476	-0.927776	-0.883012	none	12707	0.533476	-0.927776	-0.883012					S147;0.998096;GTTASCPARARKWSNSQPADLAHMGRSREDP
SH3KBP1	SH3K1_HUMAN	Q96B97	Q5JPT2;Q96B97-2;Q96B97;Q96B97-3	0	0	1	Phospho (STY)	TVTISQVSDNK	0.171012	0.132716	-1.22744	none	11453	0.0011282	0.265873	0.306862	9239	0.340896	-0.000440598	-2.76175	S540;0.973734;RGVDASKKTSKTVTISQVSDNKASLPPKPGT
SH3KBP1	SH3K1_HUMAN	Q96B97	Q5JPT2;Q96B97-2;Q96B97;Q5JPT3;Q5JPT1;Q5VSN0	0	0	1	Phospho (STY)	ELSGESDELGISQDEQLSK	1.35078	0.28113	0.676079	none	2319	1.35078	0.28113	0.676079					S165;1;NFIKELSGESDELGISQDEQLSKSRPEGLPP
SH3PXD2A	SPD2A_HUMAN	Q5TCZ1	H0Y507;Q5TCZ1-2;Q5TCZ1-3;Q5TCZ1	0	0	2	2 Phospho (STY)	AASQGSDSPLLPAQR	-2.45378	-0.263235	-3.72769	Cluster_3					39	-2.45378	-0.263235	-3.72769	S1038;0.999504;SAAAEAKGRLAERAASQGSDSPLLPAQRNSI	S1041;0.806698;AEAKGRLAERAASQGSDSPLLPAQRNSIPVS
SH3PXD2A	SPD2A_HUMAN	Q5TCZ1	H0Y507;Q5TCZ1-2;Q5TCZ1-3;Q5TCZ1	0	0	1	Phospho (STY)	AASQGSDSPLLPAQR	-0.457057	0.239243	-0.905502	none	71	0.264204	0.360384	-0.438148	38	-1.17832	0.118101	-1.37286	S1038;0.994266;SAAAEAKGRLAERAASQGSDSPLLPAQRNSI
SHPRH	SHPRH_HUMAN	Q149N8	K4DI94;A0A0D9SFM0;Q149N8-2;Q149N8-4;Q149N8	0	1	1	Oxidation (M);Phospho (STY)	SQPFINPDSQGHCPATSDSGITDVAMSK	1.80073	2.16777	0.763121	0	10038	2.59775	2.79388	3.48781	7021	1.00371	1.54166	-1.96157	S597;0.519857;PSTKKGKSQPFINPDSQGHCPATSDSGITDV
SHROOM3	SHRM3_HUMAN	Q8TF72	Q8TF72	1	0	1	Phospho (STY)	GDETPREPSSWGAR	0.340865	-0.147035	-4.57186	none					1860	0.340865	-0.147035	-4.57186	T1205;0.999667;SGANGGTRGTQRGDETPREPSSWGARAGKSM
SIRT1	SIR1_HUMAN	Q96EB6	B0QZ35;E9PC49;Q96EB6-2;Q96EB6	0	0	1	Phospho (STY)	AGGAGFGTDGDDQEAINEAISVK	0.318198	0.285462	0.281918	none					163	0.318198	0.285462	0.281918	T719;1;DEPDVPERAGGAGFGTDGDDQEAINEAISVK
SLC12A7	S12A7_HUMAN	Q9Y666	A0A0G2JNW7;Q9Y666-2;Q9Y666	0	0	1	Phospho (STY)	LANYTNLSQGVVEHEEDEESR	-0.720216	0.162024	-1.16445	none					4140	-0.720216	0.162024	-1.16445	S96;0.999955;MVSSLLNKLANYTNLSQGVVEHEEDEESRRR
SLC25A5;SLC25A31;SLC25A6	ADT2_HUMAN	P05141	P05141;Q9H0C2;P12236	0	0	1	Phospho (STY)	YFPTQALNFAFK	1.8918	-0.110294	1.77362	Cluster_4					10182	1.8918	-0.110294	1.77362	T84;0.999991;SFWRGNLANVIRYFPTQALNFAFKDKYKQIF
SLC2A1	GTR1_HUMAN	P11166	P11166	0	0	1	Phospho (STY)	TPEELFHPLGADSQV	0.0875263	0.351827	-0.433745	none	11049	0.0875263	0.351827	-0.433745					S490;1;SDKTPEELFHPLGADSQV_____________
SLC4A1AP	NADAP_HUMAN	Q9BWU0	A0A087X0M4;Q9BWU0	0	1	1	Oxidation (M);Phospho (STY)	ETQTHENMSQLSEEEQNK	4.40273	4.79671	6.26465	Cluster_2	2531	4.40273	4.79671	6.26465					S709;1;TDLTHFKETQTHENMSQLSEEEQNKDYQDCS	S712;1;THFKETQTHENMSQLSEEEQNKDYQDCSKTT
SLC4A1AP	NADAP_HUMAN	Q9BWU0	A0A087X0M4;Q9BWU0	0	0	1	Phospho (STY)	ETQTHENMSQLSEEEQNK	0.880003	3.03346	3.15733	Cluster_1	2532	0.880003	3.03346	3.15733					S709;1;TDLTHFKETQTHENMSQLSEEEQNKDYQDCS	S712;1;THFKETQTHENMSQLSEEEQNKDYQDCSKTT
SLC4A1AP	NADAP_HUMAN	Q9BWU0	A0A087X0M4;Q9BWU0	0	0	2	2 Phospho (STY)	ETQTHENMSQLSEEEQNK	1.17179	3.77451	4.39798	Cluster_1	2533	1.17179	3.77451	4.39798					S709;1;TDLTHFKETQTHENMSQLSEEEQNKDYQDCS	S712;1;THFKETQTHENMSQLSEEEQNKDYQDCSKTT
SLFN5	SLFN5_HUMAN	Q08AF3	Q08AF3	1	0	1	Phospho (STY)	KLSQLHEESDLLLQIGDASDVLTDHIVLDSVCR	0.443146	0.117711	-2.26532	none					3882	0.443146	0.117711	-2.26532	S817;0.986373;KYKDRLLTAMRKRKLSQLHEESDLLLQIGDA
SLK	SLK_HUMAN	Q9H2G2	Q9H2G2-2;Q9H2G2	1	0	1	Phospho (STY)	IVTDSDSKTEELR	0.311894	-0.205498	-0.17884	none					3577	0.311894	-0.205498	-0.17884	T814;0.999995;IVDGVEVSVTTSKIVTDSDSKTEELRFLRRQ
SLK	SLK_HUMAN	Q9H2G2	Q9H2G2-2;Q9H2G2	1	0	1	Phospho (STY)	WTTSQLLQHPFVTVDSNKPIR	0.0161867	0.59301	-0.125866	none					10096	0.0161867	0.59301	-0.125866	S284;0.871352;LKKCLEKNVDARWTTSQLLQHPFVTVDSNKP
SLU7	SLU7_HUMAN	O95391	O95391	0	1	1	Oxidation (M);Phospho (STY)	HQWGEEEPNSQMEK	1.48648	2.97306	3.72666	Cluster_1	4493	1.48648	2.97306	3.72666					S227;1;QANSPKHQWGEEEPNSQMEKDHNSEDEDEDK
SLU7	SLU7_HUMAN	O95391	O95391	0	0	1	Phospho (STY)	HQWGEEEPNSQMEK	1.13992	2.91443	3.54636	Cluster_1	4494	1.13992	2.91443	3.54636					S227;1;QANSPKHQWGEEEPNSQMEKDHNSEDEDEDK
SMARCA2	SMCA2_HUMAN	P51531	P51531-2;P51531	1	1	2	2 Phospho (STY);Oxidation (M)	KAEENAEGGESALGPDGEPIDESSQMSDLPVK	2.1367	1.00406	1.99648	Cluster_4	5449	2.1367	1.00406	1.99648					S588;0.927009;GESALGPDGEPIDESSQMSDLPVKVTHTETG	S591;0.990642;ALGPDGEPIDESSQMSDLPVKVTHTETGKVL
SMARCA2	SMCA2_HUMAN	P51531	P51531-2;P51531	1	0	2	2 Phospho (STY)	KAEENAEGGESALGPDGEPIDESSQMSDLPVK	2.14014	-2.44323	1.82205	Cluster_4	5450	2.14014	-2.44323	1.82205					S588;0.927009;GESALGPDGEPIDESSQMSDLPVKVTHTETG	S591;0.990642;ALGPDGEPIDESSQMSDLPVKVTHTETGKVL
SMARCA2	SMCA2_HUMAN	P51531	P51531-2;P51531	2	1	2	2 Phospho (STY);Oxidation (M)	KKAEENAEGGESALGPDGEPIDESSQMSDLPVK	1.93955	0.951244	1.92961	Cluster_4	5536	1.93955	0.951244	1.92961					S588;0.927009;GESALGPDGEPIDESSQMSDLPVKVTHTETG	S591;0.990642;ALGPDGEPIDESSQMSDLPVKVTHTETGKVL
SMARCA2	SMCA2_HUMAN	P51531	P51531-2;P51531	1	0	1	Phospho (STY)	AEENAEGGESALGPDGEPIDESSQMSDLPVKVTHTETGK	0.905006	0.125617	-3.89633	none					94	0.905006	0.125617	-3.89633	S588;0.756112;GESALGPDGEPIDESSQMSDLPVKVTHTETG	S591;0.744096;ALGPDGEPIDESSQMSDLPVKVTHTETGKVL
SMARCA2	SMCA2_HUMAN	P51531	P51531-2;P51531	1	1	1	Oxidation (M);Phospho (STY)	KAEENAEGGESALGPDGEPIDESSQMSDLPVK	1.81937	0.137359	1.62549	Cluster_4					3622	1.81937	0.137359	1.62549	S588;0.756112;GESALGPDGEPIDESSQMSDLPVKVTHTETG	S591;0.744096;ALGPDGEPIDESSQMSDLPVKVTHTETGKVL
SMARCA2	SMCA2_HUMAN	P51531	P51531-2;P51531	1	0	1	Phospho (STY)	KAEENAEGGESALGPDGEPIDESSQMSDLPVK	1.75447	-4.07086	-4.00742	Cluster_6					3623	1.75447	-4.07086	-4.00742	S588;0.756112;GESALGPDGEPIDESSQMSDLPVKVTHTETG	S591;0.744096;ALGPDGEPIDESSQMSDLPVKVTHTETGKVL
SMARCA2	SMCA2_HUMAN	P51531	P51531-2;P51531	2	1	1	Oxidation (M);Phospho (STY)	KAEENAEGGESALGPDGEPIDESSQMSDLPVKVTHTETGK	0.675936	-4.71168	-0.180551	none					3624	0.675936	-4.71168	-0.180551	S588;0.756112;GESALGPDGEPIDESSQMSDLPVKVTHTETG	S591;0.744096;ALGPDGEPIDESSQMSDLPVKVTHTETGKVL
SMARCA2	SMCA2_HUMAN	P51531	P51531-2;P51531	2	0	1	Phospho (STY)	KAEENAEGGESALGPDGEPIDESSQMSDLPVKVTHTETGK	0.226561	-0.447859	-0.860449	none					3625	0.226561	-0.447859	-0.860449	S588;0.756112;GESALGPDGEPIDESSQMSDLPVKVTHTETG	S591;0.744096;ALGPDGEPIDESSQMSDLPVKVTHTETGKVL
SMARCA2	SMCA2_HUMAN	P51531	P51531-2;P51531	2	1	1	Oxidation (M);Phospho (STY)	KKAEENAEGGESALGPDGEPIDESSQMSDLPVK	2.39695	0.773356	1.97623	Cluster_4					3812	2.39695	0.773356	1.97623	S588;0.756112;GESALGPDGEPIDESSQMSDLPVKVTHTETG	S591;0.744096;ALGPDGEPIDESSQMSDLPVKVTHTETGKVL
SMARCA2	SMCA2_HUMAN	P51531	P51531-2;P51531	2	0	1	Phospho (STY)	KKAEENAEGGESALGPDGEPIDESSQMSDLPVK	4.0113	0.23009	3.19054	Cluster_4					3813	4.0113	0.23009	3.19054	S588;0.756112;GESALGPDGEPIDESSQMSDLPVKVTHTETG	S591;0.744096;ALGPDGEPIDESSQMSDLPVKVTHTETGKVL
SMARCA4	SMCA4_HUMAN	P51532	Q9HBD4;A0A0A0MT49;P51532-5;P51532-2;P51532-3;P51532-4;P51532	0	1	2	2 Phospho (STY);Oxidation (M)	AENAEGQTPAIGPDGEPLDETSQMSDLPVK	2.64944	1.08073	1.94388	Cluster_4	211	2.64944	1.08073	1.94388					T609;0.925085;GQTPAIGPDGEPLDETSQMSDLPVKVIHVES	S610;0.935944;QTPAIGPDGEPLDETSQMSDLPVKVIHVESG	S613;0.996615;AIGPDGEPLDETSQMSDLPVKVIHVESGKIL
SMARCA4	SMCA4_HUMAN	P51532	Q9HBD4;A0A0A0MT49;P51532-5;P51532-2;P51532-3;P51532-4;P51532	0	0	2	2 Phospho (STY)	AENAEGQTPAIGPDGEPLDETSQMSDLPVK	1.92773	0.14582	1.13335	none	213	1.92773	0.14582	1.13335					T609;0.925085;GQTPAIGPDGEPLDETSQMSDLPVKVIHVES	S610;0.935944;QTPAIGPDGEPLDETSQMSDLPVKVIHVESG	S613;0.996615;AIGPDGEPLDETSQMSDLPVKVIHVESGKIL
SMARCA4	SMCA4_HUMAN	P51532	Q9HBD4;A0A0A0MT49;P51532-5;P51532-2;P51532-3;P51532-4;P51532	1	1	2	2 Phospho (STY);Oxidation (M)	KAENAEGQTPAIGPDGEPLDETSQMSDLPVK	2.45379	0.899131	1.74005	Cluster_4	5452	2.45379	0.899131	1.74005					T609;0.925085;GQTPAIGPDGEPLDETSQMSDLPVKVIHVES	S610;0.935944;QTPAIGPDGEPLDETSQMSDLPVKVIHVESG	S613;0.996615;AIGPDGEPLDETSQMSDLPVKVIHVESGKIL
SMARCA4	SMCA4_HUMAN	P51532	Q9HBD4;A0A0A0MT49;P51532-5;P51532-2;P51532-3;P51532-4;P51532	1	0	2	2 Phospho (STY)	KAENAEGQTPAIGPDGEPLDETSQMSDLPVK	2.11371	0.31387	1.37839	none	5454	2.11371	0.31387	1.37839					T609;0.925085;GQTPAIGPDGEPLDETSQMSDLPVKVIHVES	S610;0.935944;QTPAIGPDGEPLDETSQMSDLPVKVIHVESG	S613;0.996615;AIGPDGEPLDETSQMSDLPVKVIHVESGKIL
SMARCA4	SMCA4_HUMAN	P51532	Q9HBD4;A0A0A0MT49;P51532-5;P51532-2;P51532-3;P51532-4;P51532	2	1	2	2 Phospho (STY);Oxidation (M)	KKAENAEGQTPAIGPDGEPLDETSQMSDLPVK	2.43805	1.10636	1.62615	Cluster_4	5537	2.43805	1.10636	1.62615					T609;0.925085;GQTPAIGPDGEPLDETSQMSDLPVKVIHVES	S610;0.935944;QTPAIGPDGEPLDETSQMSDLPVKVIHVESG	S613;0.996615;AIGPDGEPLDETSQMSDLPVKVIHVESGKIL
SMARCAD1	SMRCD_HUMAN	Q9H4L7	D6RAY8;Q9H4L7;Q9H4L7-2	0	1	3	3 Phospho (STY);Oxidation (M)	DTVIIVSEPSEDEESQGLPTMAR	2.67232	3.32851	3.7217	Cluster_2					1025	2.67232	3.32851	3.7217	S124;0.999995;TVQEKTFNKDTVIIVSEPSEDEESQGLPTMA	S127;0.999993;EKTFNKDTVIIVSEPSEDEESQGLPTMARRN	S132;0.999897;KDTVIIVSEPSEDEESQGLPTMARRNDDISE
SMARCAD1	SMRCD_HUMAN	Q9H4L7	D6RAY8;Q9H4L7;Q9H4L7-2	1	1	2	2 Phospho (STY);Oxidation (M)	TFNKDTVIIVSEPSEDEESQGLPTMAR	-0.431464	-0.531334	-0.943638	none					7777	-0.431464	-0.531334	-0.943638	S124;0.999995;TVQEKTFNKDTVIIVSEPSEDEESQGLPTMA	S127;0.999993;EKTFNKDTVIIVSEPSEDEESQGLPTMARRN	S132;0.999897;KDTVIIVSEPSEDEESQGLPTMARRNDDISE
SMARCAD1	SMRCD_HUMAN	Q9H4L7	D6RAY8;Q9H4L7;Q9H4L7-2	1	1	3	3 Phospho (STY);Oxidation (M)	TFNKDTVIIVSEPSEDEESQGLPTMAR	-0.498884	0.240791	-0.575588	none					7778	-0.498884	0.240791	-0.575588	S124;0.999995;TVQEKTFNKDTVIIVSEPSEDEESQGLPTMA	S127;0.999993;EKTFNKDTVIIVSEPSEDEESQGLPTMARRN	S132;0.999897;KDTVIIVSEPSEDEESQGLPTMARRNDDISE
SMARCAD1	SMRCD_HUMAN	Q9H4L7	D6RAY8;Q9H4L7;Q9H4L7-2	1	0	2	2 Phospho (STY)	TFNKDTVIIVSEPSEDEESQGLPTMAR	-0.366038	-0.197248	-0.999168	none					7779	-0.366038	-0.197248	-0.999168	S124;0.999995;TVQEKTFNKDTVIIVSEPSEDEESQGLPTMA	S127;0.999993;EKTFNKDTVIIVSEPSEDEESQGLPTMARRN	S132;0.999897;KDTVIIVSEPSEDEESQGLPTMARRNDDISE
SMARCAD1	SMRCD_HUMAN	Q9H4L7	D6RAY8;Q9H4L7;Q9H4L7-2	1	0	3	3 Phospho (STY)	TFNKDTVIIVSEPSEDEESQGLPTMAR	-0.321352	0.483196	-0.636049	none					7780	-0.321352	0.483196	-0.636049	S124;0.999995;TVQEKTFNKDTVIIVSEPSEDEESQGLPTMA	S127;0.999993;EKTFNKDTVIIVSEPSEDEESQGLPTMARRN	S132;0.999897;KDTVIIVSEPSEDEESQGLPTMARRNDDISE
SMARCAD1	SMRCD_HUMAN	Q9H4L7	D6RAY8;Q9H4L7;Q9H4L7-2	0	1	2	2 Phospho (STY);Oxidation (M)	DTVIIVSEPSEDEESQGLPTMAR	1.73438	0.80389	1.06477	none	1805	1.73438	0.80389	1.06477					S127;0.99943;EKTFNKDTVIIVSEPSEDEESQGLPTMARRN	S132;0.999032;KDTVIIVSEPSEDEESQGLPTMARRNDDISE
SMC1A	SMC1A_HUMAN	Q14683	G8JLG1;Q14683	0	0	1	Phospho (STY)	MEEESQSQGR	2.00369	3.13971	4.7529	Cluster_2	7200	2.25616	3.40272	4.26596	4977	1.75122	2.8767	5.23984	S358;1;VEKARQEFEERMEEESQSQGRDLTLEENQVK	S360;1;KARQEFEERMEEESQSQGRDLTLEENQVKKY
SMC1A	SMC1A_HUMAN	Q14683	G8JLG1;Q14683	0	1	1	Oxidation (M);Phospho (STY)	MEEESQSQGR	1.35115	2.40987	3.46094	Cluster_2	7201	2.48874	4.27055	5.24104	4978	0.213562	0.549186	1.68085	S358;1;VEKARQEFEERMEEESQSQGRDLTLEENQVK	S360;1;KARQEFEERMEEESQSQGRDLTLEENQVKKY
SMC1A	SMC1A_HUMAN	Q14683	G8JLG1;Q14683	1	1	1	Oxidation (M);Phospho (STY)	MEEESQSQGRDLTLEENQVK	0.745717	2.6612	3.19363	Cluster_1	7204	1.33757	2.61835	3.25622	4979	0.15386	2.70404	3.13103	S358;1;VEKARQEFEERMEEESQSQGRDLTLEENQVK	S360;1;KARQEFEERMEEESQSQGRDLTLEENQVKKY
SMC1A	SMC1A_HUMAN	Q14683	G8JLG1;Q14683	1	1	2	2 Phospho (STY);Oxidation (M)	MEEESQSQGRDLTLEENQVK	2.11083	4.27848	5.4898	Cluster_2	7205	1.99466	4.13233	5.12011	4981	2.22701	4.42462	5.85948	S358;1;VEKARQEFEERMEEESQSQGRDLTLEENQVK	S360;1;KARQEFEERMEEESQSQGRDLTLEENQVKKY
SMC1A	SMC1A_HUMAN	Q14683	G8JLG1;Q14683	1	0	1	Phospho (STY)	MEEESQSQGRDLTLEENQVK	0.620356	2.51733	2.86982	Cluster_1	7206	1.02586	2.47081	2.95294	4980	0.21485	2.56385	2.7867	S358;1;VEKARQEFEERMEEESQSQGRDLTLEENQVK	S360;1;KARQEFEERMEEESQSQGRDLTLEENQVKKY
SMC1A	SMC1A_HUMAN	Q14683	G8JLG1;Q14683	1	0	2	2 Phospho (STY)	MEEESQSQGRDLTLEENQVK	2.42956	4.29847	5.72594	Cluster_2	7207	2.3973	4.13782	5.6639	4982	2.46183	4.45912	5.78797	S358;1;VEKARQEFEERMEEESQSQGRDLTLEENQVK	S360;1;KARQEFEERMEEESQSQGRDLTLEENQVKKY
SMC1A	SMC1A_HUMAN	Q14683	G8JLG1;Q14683	2	1	1	Oxidation (M);Phospho (STY)	MEEESQSQGRDLTLEENQVKK	1.2034	3.13708	3.19229	Cluster_1	7208	2.4192	3.59698	3.82957	4983	-0.012393	2.67719	2.55502	S358;1;VEKARQEFEERMEEESQSQGRDLTLEENQVK	S360;1;KARQEFEERMEEESQSQGRDLTLEENQVKKY
SMC1A	SMC1A_HUMAN	Q14683	G8JLG1;Q14683	2	0	1	Phospho (STY)	MEEESQSQGRDLTLEENQVKK	0.837048	3.03991	3.08986	Cluster_1	7209	1.61112	3.28409	3.90482	4984	0.062973	2.79574	2.2749	S358;1;VEKARQEFEERMEEESQSQGRDLTLEENQVK	S360;1;KARQEFEERMEEESQSQGRDLTLEENQVKKY
SMC1A	SMC1A_HUMAN	Q14683	G8JLG1;Q14683	2	1	2	2 Phospho (STY);Oxidation (M)	MEEESQSQGRDLTLEENQVKK	2.05061	4.20928	5.01346	Cluster_1	7210	2.4559	4.18648	5.33049	4985	1.64533	4.23208	4.69643	S358;1;VEKARQEFEERMEEESQSQGRDLTLEENQVK	S360;1;KARQEFEERMEEESQSQGRDLTLEENQVKKY
SMC1A	SMC1A_HUMAN	Q14683	G8JLG1;Q14683	2	0	2	2 Phospho (STY)	MEEESQSQGRDLTLEENQVKK	0.541973	3.90033	4.48965	Cluster_1	7211	-0.42088	3.48296	4.42981	4986	1.50483	4.31769	4.5495	S358;1;VEKARQEFEERMEEESQSQGRDLTLEENQVK	S360;1;KARQEFEERMEEESQSQGRDLTLEENQVKKY
SMC1A	SMC1A_HUMAN	Q14683	G8JLG1;Q14683	0	0	2	2 Phospho (STY)	MEEESQSQGR	2.35142	4.18731	5.54029	Cluster_2	7202	2.35142	4.18731	5.54029					S358;1;VEKARQEFEERMEEESQSQGRDLTLEENQVK	S360;1;KARQEFEERMEEESQSQGRDLTLEENQVKKY
SMC1A	SMC1A_HUMAN	Q14683	G8JLG1;Q14683	2	0	1	Phospho (STY)	ARQEFEERMEEESQSQGR	-2.51171	2.71025	0.0188551	Cluster_3					450	-2.51171	2.71025	0.0188551	S358;1;VEKARQEFEERMEEESQSQGRDLTLEENQVK	S360;1;KARQEFEERMEEESQSQGRDLTLEENQVKKY
SMC1A	SMC1A_HUMAN	Q14683	G8JLG1;Q14683	2	1	2	2 Phospho (STY);Oxidation (M)	ARQEFEERMEEESQSQGR	-0.446739	3.12894	3.0245	Cluster_1					451	-0.446739	3.12894	3.0245	S358;1;VEKARQEFEERMEEESQSQGRDLTLEENQVK	S360;1;KARQEFEERMEEESQSQGRDLTLEENQVKKY
SMC1A	SMC1A_HUMAN	Q14683	G8JLG1;Q14683;V9GY57	0	1	1	Oxidation (M);Phospho (STY)	GTMDDISQEEGSSQGEDSVSGSQR	0.734901	2.90474	3.11922	Cluster_1	3975	1.15519	3.20538	3.68759	2369	0.314608	2.6041	2.55085	S951;0.934273;QDIKLPLSKGTMDDISQEEGSSQGEDSVSGS	S957;0.991403;LSKGTMDDISQEEGSSQGEDSVSGSQRISSI	S966;0.965508;SQEEGSSQGEDSVSGSQRISSIYAREALIEI
SMC1A	SMC1A_HUMAN	Q14683	G8JLG1;Q14683;V9GY57	0	0	1	Phospho (STY)	GTMDDISQEEGSSQGEDSVSGSQR	1.90843	2.43898	3.78413	Cluster_2	3976	2.40682	1.33914	4.09421	2370	1.41005	3.53882	3.47404	S951;0.934273;QDIKLPLSKGTMDDISQEEGSSQGEDSVSGS	S957;0.991403;LSKGTMDDISQEEGSSQGEDSVSGSQRISSI	S966;0.965508;SQEEGSSQGEDSVSGSQRISSIYAREALIEI
SMC3	SMC3_HUMAN	Q9UQE7	Q9UQE7	1	0	1	Phospho (STY)	ESLKAELGTDLLSQLSLEDQK	-0.397327	3.91427	1.98973	Cluster_3					1285	-0.397327	3.91427	1.98973	S787;0.999801;STRESLKAELGTDLLSQLSLEDQKRVDALND
SMC3	SMC3_HUMAN	Q9UQE7	Q9UQE7	2	0	1	Phospho (STY)	ESLKAELGTDLLSQLSLEDQKR	2.2931	6.19149	5.53705	Cluster_1					1286	2.2931	6.19149	5.53705	S787;0.999801;STRESLKAELGTDLLSQLSLEDQKRVDALND
SMC3	SMC3_HUMAN	Q9UQE7	Q9UQE7	1	2	1	2 Oxidation (M);Phospho (STY)	MTNRQGMLLK	0.73443	1.01335	0.543584	none					5175	0.73443	1.01335	0.543584	T926;1;HMDAINHDTKELEKMTNRQGMLLKKKEECMK
SMC3	SMC3_HUMAN	Q9UQE7	Q9UQE7	1	0	1	Phospho (STY)	KGDVEGSQSQDEGEGSGESER	3.01286	-0.507427	1.92106	Cluster_4	5499	1.98496	-0.691545	1.77903	3728	4.04075	-0.323309	2.06309	S1065;1;GGKATLVMKKGDVEGSQSQDEGEGSGESERG	S1067;1;KATLVMKKGDVEGSQSQDEGEGSGESERGSG
SMC3	SMC3_HUMAN	Q9UQE7	Q9UQE7	0	0	1	Phospho (STY)	GDVEGSQSQDEGEGSGESER	0.0159779	0.447492	-0.0634341	none	3371	0.0159779	0.447492	-0.0634341					S1065;1;GGKATLVMKKGDVEGSQSQDEGEGSGESERG	S1067;1;KATLVMKKGDVEGSQSQDEGEGSGESERGSG
SMC3	SMC3_HUMAN	Q9UQE7	Q9UQE7	0	0	1	Phospho (STY)	AELGTDLLSQLSLEDQK	-0.197917	2.79884	3.3116	Cluster_1	201	0.71199	3.40496	3.56109	104	-1.10782	2.19273	3.0621	S787;0.99989;STRESLKAELGTDLLSQLSLEDQKRVDALND
SMC5	SMC5_HUMAN	Q8IY18	Q8IY18	1	0	1	Phospho (STY)	NKLESDYMAASSQLR	-0.383766	2.53478	1.82547	Cluster_1					5373	-0.383766	2.53478	1.82547	S793;0.939884;ISEKNKLESDYMAASSQLRLTEQHFIELDEN
SMC5	SMC5_HUMAN	Q8IY18	Q8IY18	1	1	1	Oxidation (M);Phospho (STY)	NKLESDYMAASSQLR	-0.148523	3.20279	2.21	Cluster_1	7761	0.580164	3.92419	2.98873	5372	-0.877211	2.48139	1.43127	S793;0.955586;ISEKNKLESDYMAASSQLRLTEQHFIELDEN
SMC5	SMC5_HUMAN	Q8IY18	Q8IY18	0	1	1	Oxidation (M);Phospho (STY)	LESDYMAASSQLR	1.21481	2.91372	2.89162	Cluster_1	5960	1.21481	2.91372	2.89162					S793;0.955586;ISEKNKLESDYMAASSQLRLTEQHFIELDEN
SMCHD1	SMHD1_HUMAN	A6NHR9	A6NHR9	0	0	1	Phospho (STY)	DLNSQLEYLR	0.257843	0.959423	1.95439	none	1558	0.257843	0.959423	1.95439					S1928;1;RSAVCKLDSVNKDLNSQLEYLRTPDMRKKKQ
SMCR8	SMCR8_HUMAN	Q8TEV9	Q8TEV9-2;Q8TEV9	0	0	2	2 Phospho (STY)	SDSQASLTVPLSPQVVR	2.8149	2.70063	2.35776	Cluster_6	9382	2.8149	2.70063	2.35776					S489;0.933541;VLGTEKSTSVLSKSDSQASLTVPLSPQVVRS	S498;0.998133;VLSKSDSQASLTVPLSPQVVRSKAVSHRTIS
SMEK1	P4R3A_HUMAN	Q6IN85	Q6IN85-2;Q6IN85;Q6IN85-4	0	0	1	Phospho (STY)	NTSQTAAITTK	2.1966	2.2078	3.94964	Cluster_2	8040	2.1966	2.2078	3.94964					S789;0.996728;SPGSPGSPGSVPKNTSQTAAITTKGGLVGLV
SMG1	SMG1_HUMAN	Q96Q15	J3KRA9;Q96Q15-3;Q96Q15-2;Q96Q15;Q96Q15-4	1	0	1	Phospho (STY)	KVVDNASQGEGVR	0.0102181	0.139624	-0.376056	none					4061	0.0102181	0.139624	-0.376056	S1638;1;ASWAYRWGRKVVDNASQGEGVRLLPREKSEV
SMG1	SMG1_HUMAN	Q96Q15	J3KRA9;Q96Q15-4;Q96Q15-3;Q96Q15-2;Q96Q15	1	1	2	2 Phospho (STY);Oxidation (M)	SNTGQKTQPDVMSQNAR	0.887597	0.180156	0.456489	none	9887	2.03832	0.739816	0.363575	6914	-0.263124	-0.379503	0.549402	T3550;1;QPSFAAAVRSNTGQKTQPDVMSQNARKLIQK	S3556;1;AVRSNTGQKTQPDVMSQNARKLIQKNLATSA
SMG1	SMG1_HUMAN	Q96Q15	J3KRA9;Q96Q15-4;Q96Q15-3;Q96Q15-2;Q96Q15	1	0	2	2 Phospho (STY)	SNTGQKTQPDVMSQNAR	0.174634	-0.237523	-0.137605	none	9888	0.424993	0.123371	0.103261	6913	-0.0757246	-0.598416	-0.378471	T3550;1;QPSFAAAVRSNTGQKTQPDVMSQNARKLIQK	S3556;1;AVRSNTGQKTQPDVMSQNARKLIQKNLATSA
SMG1	SMG1_HUMAN	Q96Q15	J3KRA9;Q96Q15-4;Q96Q15-3;Q96Q15-2;Q96Q15	0	1	2	2 Phospho (STY);Oxidation (M)	TQPDVMSQNAR	2.06032	1.55607	3.19588	Cluster_5	11171	2.06032	1.55607	3.19588					T3550;1;QPSFAAAVRSNTGQKTQPDVMSQNARKLIQK	S3556;1;AVRSNTGQKTQPDVMSQNARKLIQKNLATSA
SMG1	SMG1_HUMAN	Q96Q15	J3KRA9;Q96Q15-4;Q96Q15-3;Q96Q15-2;Q96Q15	0	0	1	Phospho (STY)	TQPDVMSQNAR	1.54036	0.156989	1.0163	none	11172	1.54036	0.156989	1.0163					T3550;1;QPSFAAAVRSNTGQKTQPDVMSQNARKLIQK	S3556;1;AVRSNTGQKTQPDVMSQNARKLIQKNLATSA
SMG1	SMG1_HUMAN	Q96Q15	J3KRA9;Q96Q15-4;Q96Q15-3;Q96Q15-2;Q96Q15	0	1	1	Oxidation (M);Phospho (STY)	TQPDVMSQNAR	2.14656	0.900578	1.67004	Cluster_4	11173	2.14656	0.900578	1.67004					T3550;1;QPSFAAAVRSNTGQKTQPDVMSQNARKLIQK	S3556;1;AVRSNTGQKTQPDVMSQNARKLIQKNLATSA
SMG6	EST1A_HUMAN	Q86US8	Q86US8	0	0	1	Phospho (STY)	TQTPQLHFLDTDDEVSPTSWGDSR	0.844454	0.0533924	0.58616	none					8795	0.844454	0.0533924	0.58616	T479;0.999994;KPALKTQTPQLHFLDTDDEVSPTSWGDSRQA	S484;0.99851;TQTPQLHFLDTDDEVSPTSWGDSRQAQASYY
SMG6	EST1A_HUMAN	Q86US8	Q86US8	0	0	2	2 Phospho (STY)	TQTPQLHFLDTDDEVSPTSWGDSR	-2.10046	0.0436411	-2.39322	Cluster_3					8796	-2.10046	0.0436411	-2.39322	T479;0.999994;KPALKTQTPQLHFLDTDDEVSPTSWGDSRQA	S484;0.99851;TQTPQLHFLDTDDEVSPTSWGDSRQAQASYY
SMG8	SMG8_HUMAN	Q8ND04	Q8ND04;Q8ND04-2	0	0	1	Phospho (STY)	ALNSDMPLYILSSSQGR	0.748907	0.588738	0.916302	none					342	0.748907	0.588738	0.916302	S895;0.985579;LKALNSDMPLYILSSSQGRGLKPHYAQLMRL
SMG8	SMG8_HUMAN	Q8ND04	Q8ND04;Q8ND04-2	0	1	1	Oxidation (M);Phospho (STY)	ALNSDMPLYILSSSQGR	1.14601	0.7054	0.699494	none	568	2.08214	1.14641	1.35384	341	0.20988	0.264389	0.0451479	S895;0.915066;LKALNSDMPLYILSSSQGRGLKPHYAQLMRL
SNRNP200	U520_HUMAN	O75643	O75643;B4E0P5	0	0	1	Phospho (STY)	NALLQLTDSQIADVAR	1.13376	3.45347	4.13943	Cluster_1	7547	1.13376	3.45347	4.13943					S2002;0.992674;EMEDEERNALLQLTDSQIADVARFCNRYPNI
SNX17	SNX17_HUMAN	Q15036	F8WAZ0;Q15036	1	0	1	Phospho (STY)	VRYSQLLGLHEQLR	0.146035	0.729873	0.271925	none					9833	0.146035	0.729873	0.271925	S38;0.979083;YNIHVNGVLHCRVRYSQLLGLHEQLRKEYGA
SNX17	SNX17_HUMAN	Q15036	F8WAZ0;Q15036	2	0	1	Phospho (STY)	VRYSQLLGLHEQLRK	-0.908707	0.21196	-0.16394	none					9834	-0.908707	0.21196	-0.16394	S38;0.979083;YNIHVNGVLHCRVRYSQLLGLHEQLRKEYGA
SON	SON_HUMAN	P18583	H7C2G8;H7C1M2;P18583-6;P18583-2;P18583-10;P18583-3;P18583-4;P18583-7;P18583;P18583-5;P18583-9	2	0	1	Phospho (STY)	RLTDLDKAQLLEIAK	-0.3957	-0.0980272	-0.791846	none					6111	-0.3957	-0.0980272	-0.791846	T2051;1;KRSRSSERGRSPKRLTDLDKAQLLEIAKANA
SP100	SP100_HUMAN	P23497	P23497;E9PHV6;P23497-7;P23497-6;P23497-5;P23497-2;P23497-3;P23497-4	0	0	1	Phospho (STY)	THHNQASDIIVISSEDSEGSTDVDEPLEVFISAPR	0.454602	0.115565	-0.164632	none					7996	0.454602	0.115565	-0.164632	T335;0.690011;ASDIIVISSEDSEGSTDVDEPLEVFISAPRS
SP100	SP100_HUMAN	P23497	P23497;E9PHV6;P23497-7;P23497-6;P23497-5;P23497-2;P23497-3;P23497-4	2	0	2	2 Phospho (STY)	KDTTSDKDDSLGSQQTNEQCAQK	0.278608	2.82212	2.29632	Cluster_1	5470	0.278608	2.82212	2.29632					S223;0.627158;PCETEQINAKRKDTTSDKDDSLGSQQTNEQC	S231;0.999996;AKRKDTTSDKDDSLGSQQTNEQCAQKAEPTE
SP100	SP100_HUMAN	P23497	P23497;E9PHV6;P23497-7;P23497-6;P23497-5;P23497-2;P23497-3;P23497-4	0	0	1	Phospho (STY)	DDSLGSQQTNEQCAQK	1.43474	1.9537	3.28362	Cluster_2	1294	1.43474	1.9537	3.28362					S231;0.999996;AKRKDTTSDKDDSLGSQQTNEQCAQKAEPTE
SP100	SP100_HUMAN	P23497	P23497;E9PHV6;P23497-7;P23497-6;P23497-5;P23497-2;P23497-3;P23497-4	1	0	1	Phospho (STY)	DTTSDKDDSLGSQQTNEQCAQK	-0.827486	2.56703	2.02243	Cluster_1	1803	-0.827486	2.56703	2.02243					S231;0.999996;AKRKDTTSDKDDSLGSQQTNEQCAQKAEPTE
SP110	SP110_HUMAN	Q9HB58	G5E9C0;Q9HB58-4;Q9HB58-2;Q9HB58-5;Q9HB58-3;Q9HB58-7;Q9HB58;Q9HB58-6	1	0	1	Phospho (STY)	RVTQGAASPGHGIQEK	-1.6389	0.772321	1.19851	none					6255	-1.6389	0.772321	1.19851	T375;0.957366;EGKRSQKTPSTPRRVTQGAASPGHGIQEKLQ
SPACIA2;FAM122B	F122B_HUMAN	Q7Z309	G1UD79;Q7Z309-4;Q7Z309;Q7Z309-2;Q7Z309-3	0	0	2	2 Phospho (STY)	SSSAPLIHGLSDLSQVFQPYTLR	0.56698	-0.344221	0.45768	none					7136	0.56698	-0.344221	0.45768	S36;0.944587;RRSSSAPLIHGLSDLSQVFQPYTLRTRRNST	T43;0.999938;LIHGLSDLSQVFQPYTLRTRRNSTTIMSRHS
SPAG9	JIP4_HUMAN	O60271	O60271-9;O60271-4;A0A087X2D8;O60271-2;O60271-5	0	0	1	Phospho (STY)	DELSDVSQGGSK	-0.232691	0.486904	-0.244555	none	1317	-0.232691	0.486904	-0.244555					S251;1;ELSQPRSHTSLKDELSDVSQGGSKATTPAST	S254;0.999998;QPRSHTSLKDELSDVSQGGSKATTPASTANS	S258;1;HTSLKDELSDVSQGGSKATTPASTANSDVAT
SPAG9	JIP4_HUMAN	O60271	O60271-9;O60271-4;A0A087X2D8;O60271-2;O60271-5	0	0	2	2 Phospho (STY)	DELSDVSQGGSK	1.31967	0.370809	0.913697	none	1318	1.31967	0.370809	0.913697					S251;1;ELSQPRSHTSLKDELSDVSQGGSKATTPAST	S254;0.999998;QPRSHTSLKDELSDVSQGGSKATTPASTANS	S258;1;HTSLKDELSDVSQGGSKATTPASTANSDVAT
SPAG9	JIP4_HUMAN	O60271	O60271-4;A0A087X2D8;O60271-9;O60271-2;O60271-5	2	0	3	3 Phospho (STY)	FQELSQPRSHTSLKDELSDVSQGGSK	-4.38547	-2.11269	-4.38636	Cluster_3					1646	-4.38547	-2.11269	-4.38636	S245;0.993791;EQWKFQELSQPRSHTSLKDELSDVSQGGSKA	S251;1;ELSQPRSHTSLKDELSDVSQGGSKATTPAST	S254;0.999949;QPRSHTSLKDELSDVSQGGSKATTPASTANS
SPAG9	JIP4_HUMAN	O60271	O60271-4;A0A087X2D8;O60271-9;O60271-2;O60271-5;O60271;O60271-3	1	0	1	Phospho (STY)	SSTLSQLPGDKSK	-0.960502	0.479211	-1.29141	none					7158	-0.960502	0.479211	-1.29141	S597;0.989857;TSHVTPSVKKRSSTLSQLPGDKSKAFDFLSE
SPAG9	JIP4_HUMAN	O60271	O60271-4;A0A087X2D8;O60271-9;O60271-2;O60271-5	1	0	2	2 Phospho (STY)	SHTSLKDELSDVSQGGSK	-1.93605	-1.68927	-3.93574	0					6616	-1.93605	-1.68927	-3.93574	S245;0.993791;EQWKFQELSQPRSHTSLKDELSDVSQGGSKA	S251;1;ELSQPRSHTSLKDELSDVSQGGSKATTPAST	S254;0.999949;QPRSHTSLKDELSDVSQGGSKATTPASTANS
SPAG9	JIP4_HUMAN	O60271	O60271-9;O60271-4;A0A087X2D8;O60271-2;O60271-5	1	0	3	3 Phospho (STY)	SHTSLKDELSDVSQGGSK	-0.235488	-0.667966	-0.393156	none	9618	1.19831	0.600105	1.1563	6617	-1.66929	-1.93604	-1.94261	S251;1;ELSQPRSHTSLKDELSDVSQGGSKATTPAST	S254;0.999998;QPRSHTSLKDELSDVSQGGSKATTPASTANS	S258;1;HTSLKDELSDVSQGGSKATTPASTANSDVAT	S245;0.993791;EQWKFQELSQPRSHTSLKDELSDVSQGGSKA
SPAG9	JIP4_HUMAN	O60271	O60271;O60271-3;D6RHI8	1	0	2	2 Phospho (STY)	VSNSPEPQKAVEQEDELSDVSQGGSK	-3.05823	-0.564113	-3.56903	Cluster_3					9854	-3.05823	-0.564113	-3.56903	S265;1;NSPEPQKAVEQEDELSDVSQGGSKATTPAST	S268;1;EPQKAVEQEDELSDVSQGGSKATTPASTANS	S272;0.957648;AVEQEDELSDVSQGGSKATTPASTANSDVAT
SPAG9	JIP4_HUMAN	O60271	O60271;O60271-3;D6RHI8	1	0	3	3 Phospho (STY)	VSNSPEPQKAVEQEDELSDVSQGGSK	-1.77407	-0.897871	-2.73274	Cluster_3					9855	-1.77407	-0.897871	-2.73274	S265;1;NSPEPQKAVEQEDELSDVSQGGSKATTPAST	S268;1;EPQKAVEQEDELSDVSQGGSKATTPASTANS	S272;0.957648;AVEQEDELSDVSQGGSKATTPASTANSDVAT
SPAG9	JIP4_HUMAN	O60271	O60271-9;O60271-4;A0A087X2D8;O60271-2;O60271-5	1	0	1	Phospho (STY)	SHTSLKDELSDVSQGGSK	-0.946129	-0.486753	-1.25476	none	9619	-0.998338	-0.530818	-1.41899	6615	-0.89392	-0.442689	-1.09052	S251;1;ELSQPRSHTSLKDELSDVSQGGSKATTPAST	S254;0.999998;QPRSHTSLKDELSDVSQGGSKATTPASTANS	S258;1;HTSLKDELSDVSQGGSKATTPASTANSDVAT	S245;0.993791;EQWKFQELSQPRSHTSLKDELSDVSQGGSKA
SPAG9	JIP4_HUMAN	O60271	O60271-4;A0A087X2D8;O60271-9;O60271-2;O60271-5	2	0	4	4 Phospho (STY)	FQELSQPRSHTSLKDELSDVSQGGSK	-3.8795	-1.36122	-3.77888	Cluster_3					1647	-3.8795	-1.36122	-3.77888	S242;0.868314;PGSEQWKFQELSQPRSHTSLKDELSDVSQGG	S245;0.993791;EQWKFQELSQPRSHTSLKDELSDVSQGGSKA	S251;1;ELSQPRSHTSLKDELSDVSQGGSKATTPAST	S254;0.999949;QPRSHTSLKDELSDVSQGGSKATTPASTANS
SPAG9	JIP4_HUMAN	O60271	O60271;O60271-3;D6RHI8	0	0	1	Phospho (STY)	AVEQEDELSDVSQGGSK	-0.437994	-0.446796	-1.22761	none	908	-0.729724	-0.663989	-1.47108	552	-0.146264	-0.229603	-0.984139	S265;1;NSPEPQKAVEQEDELSDVSQGGSKATTPAST	S268;1;EPQKAVEQEDELSDVSQGGSKATTPASTANS	S272;0.957648;AVEQEDELSDVSQGGSKATTPASTANSDVAT
SPAG9	JIP4_HUMAN	O60271	O60271;O60271-3;D6RHI8	0	0	2	2 Phospho (STY)	AVEQEDELSDVSQGGSK	0.0311894	-0.359457	-0.415493	none	909	0.0442324	-0.376811	-0.442027	551	0.0181465	-0.342104	-0.388958	S265;1;NSPEPQKAVEQEDELSDVSQGGSKATTPAST	S268;1;EPQKAVEQEDELSDVSQGGSKATTPASTANS	S272;0.957648;AVEQEDELSDVSQGGSKATTPASTANSDVAT
SPATS2L	SPS2L_HUMAN	Q9NUQ6	A0A0A0MSG5;B8ZZZ7;Q9NUQ6-2;Q9NUQ6;Q9NUQ6-4;Q9NUQ6-3	0	0	1	Phospho (STY)	SQGSGNEAEPLGK	1.47276	0.752344	0.564379	none	10012	1.47276	0.752344	0.564379					S452;0.99899;FNPQYHNNRLNGPAKSQGSGNEAEPLGKGNS
SPATS2L	SPS2L_HUMAN	Q9NUQ6	A0A0A0MSG5;B8ZZZ7;Q9NUQ6-2;Q9NUQ6;Q9NUQ6-4;Q9NUQ6-3	1	0	1	Phospho (STY)	LNGPAKSQGSGNEAEPLGK	-0.271132	0.270321	-0.588036	none					4568	-0.271132	0.270321	-0.588036	S452;0.999983;FNPQYHNNRLNGPAKSQGSGNEAEPLGKGNS
SPATS2L	SPS2L_HUMAN	Q9NUQ6	A0A0A0MSG5;B8ZZZ7;Q9NUQ6-2;Q9NUQ6;Q9NUQ6-4;Q9NUQ6-3	2	0	1	Phospho (STY)	LNGPAKSQGSGNEAEPLGKGNSR	-3.12172	-0.367919	-2.95457	Cluster_3					4569	-3.12172	-0.367919	-2.95457	S452;0.999983;FNPQYHNNRLNGPAKSQGSGNEAEPLGKGNS
SPC24	SPC24_HUMAN	Q8NBT2	K7ERQ7;A0A0A0MSN0;K7EJH0;K7EMX1;K7EJV2;K7ESQ2;Q8NBT2-2;Q8NBT2	0	0	1	Phospho (STY)	DIEEVSQGLLSLLGANR	1.007	-0.525526	0.932249	none					864	1.007	-0.525526	0.932249	S11;0.865821;__________DIEEVSQGLLSLLGANRAEAQ
SPEN	MINT_HUMAN	Q96T58	Q96T58	0	0	1	Phospho (STY)	ELQEAAAVPTTPR	-1.91536	-0.955688	-2.2643	Cluster_3					1222	-1.91536	-0.955688	-2.2643	T1947;0.995354;KRLERELQEAAAVPTTPRRGRPPKTRRRADE
SPEN	MINT_HUMAN	Q96T58	Q96T58	1	0	1	Phospho (STY)	ELQEAAAVPTTPRR	-2.79997	-0.623102	-2.64174	Cluster_3					1223	-2.79997	-0.623102	-2.64174	T1947;0.995354;KRLERELQEAAAVPTTPRRGRPPKTRRRADE
SPTBN1	SPTB2_HUMAN	Q01082	A0A087WUZ3;Q01082;Q01082-3;Q01082-2	1	0	1	Phospho (STY)	VSEEAESQQQWDTSKGEQVSQNGLPAEQGSPR	1.30176	-0.723599	1.09831	none	12288	1.50291	1.02356	1.57507	9838	1.1006	-2.47076	0.62156	S2128;1;AESQQQWDTSKGEQVSQNGLPAEQGSPRMAE	S2138;1;KGEQVSQNGLPAEQGSPRMAETVDTSEMVNG
SPTBN1	SPTB2_HUMAN	Q01082	A0A087WUZ3;Q01082;Q01082-3;Q01082-2	0	0	1	Phospho (STY)	GEQVSQNGLPAEQGSPR	2.48972	0.933687	2.04598	Cluster_4	3409	2.48972	0.933687	2.04598					S2128;1;AESQQQWDTSKGEQVSQNGLPAEQGSPRMAE	S2138;1;KGEQVSQNGLPAEQGSPRMAETVDTSEMVNG
SPTBN1	SPTB2_HUMAN	Q01082	A0A087WUZ3;Q01082;Q01082-3;Q01082-2	0	0	2	2 Phospho (STY)	GEQVSQNGLPAEQGSPR	0.453343	0.355369	-0.240738	none	3410	0.453343	0.355369	-0.240738					S2128;1;AESQQQWDTSKGEQVSQNGLPAEQGSPRMAE	S2138;1;KGEQVSQNGLPAEQGSPRMAETVDTSEMVNG
SQSTM1	SQSTM_HUMAN	Q13501	Q13501;Q13501-2	0	1	2	2 Phospho (STY);Oxidation (M)	EVDPSTGELQSLQMPESEGPSSLDPSQEGPTGLK	0.641227	1.88323	1.62446	Cluster_1	2555	1.40004	2.18074	2.09911	1321	-0.117584	1.58571	1.14981	S370;0.911147;SLQMPESEGPSSLDPSQEGPTGLKEAALYPH	T375;0.882806;ESEGPSSLDPSQEGPTGLKEAALYPHLPPEA	S366;0.709703;GELQSLQMPESEGPSSLDPSQEGPTGLKEAA
SQSTM1	SQSTM_HUMAN	Q13501	Q13501-2;Q13501	0	0	2	2 Phospho (STY)	EVDPSTGELQSLQMPESEGPSSLDPSQEGPTGLK	0.823603	1.81585	1.81256	Cluster_1					1322	0.823603	1.81585	1.81256	S366;0.709703;GELQSLQMPESEGPSSLDPSQEGPTGLKEAA	S370;0.974375;SLQMPESEGPSSLDPSQEGPTGLKEAALYPH
SQSTM1	SQSTM_HUMAN	Q13501	Q13501;Q13501-2	0	1	1	Oxidation (M);Phospho (STY)	EVDPSTGELQSLQMPESEGPSSLDPSQEGPTGLK	-1.09854	1.98777	1.19428	none	2554	1.10596	2.00881	1.52147	1320	-3.30304	1.96673	0.867095	S370;0.911147;SLQMPESEGPSSLDPSQEGPTGLKEAALYPH	T375;0.882806;ESEGPSSLDPSQEGPTGLKEAALYPHLPPEA
SRRM1	SRRM1_HUMAN	Q8IYB3	A9Z1X7;Q8IYB3-2;Q8IYB3;E9PCT1	1	0	3	3 Phospho (STY)	KPPAPPSPVQSQSPSTNWSPAVPVK	0.441916	-0.0239701	0.166316	none	5596	0.611834	0.174985	0.580114	3933	0.271999	-0.222925	-0.247482	S769;0.999986;SGSPEPAAKKPPAPPSPVQSQSPSTNWSPAV	S773;0.953434;EPAAKKPPAPPSPVQSQSPSTNWSPAVPVKK	S775;0.988522;AAKKPPAPPSPVQSQSPSTNWSPAVPVKKAK	S781;0.995601;APPSPVQSQSPSTNWSPAVPVKKAKSPTPSP
SRRM1	SRRM1_HUMAN	Q8IYB3	A9Z1X7;Q8IYB3-2;Q8IYB3	2	0	3	3 Phospho (STY)	KPPAPPSPVQSQSPSTNWSPAVPVKK	0.857442	0.317703	-0.275835	none	5598	1.4212	1.3369	0.815412	3935	0.293687	-0.701492	-1.36708	S769;0.999986;SGSPEPAAKKPPAPPSPVQSQSPSTNWSPAV	S773;0.953434;EPAAKKPPAPPSPVQSQSPSTNWSPAVPVKK	S775;0.988522;AAKKPPAPPSPVQSQSPSTNWSPAVPVKKAK	S781;0.995601;APPSPVQSQSPSTNWSPAVPVKKAKSPTPSP
SRRM1	SRRM1_HUMAN	Q8IYB3	A9Z1X7;Q8IYB3-2;Q8IYB3;E9PCT1	1	0	2	2 Phospho (STY)	KPPAPPSPVQSQSPSTNWSPAVPVK	0.602762	-0.84199	0.167023	none	5597	0.602762	-0.84199	0.167023					S769;0.999986;SGSPEPAAKKPPAPPSPVQSQSPSTNWSPAV	S773;0.953434;EPAAKKPPAPPSPVQSQSPSTNWSPAVPVKK	S775;0.988522;AAKKPPAPPSPVQSQSPSTNWSPAVPVKKAK	S781;0.995601;APPSPVQSQSPSTNWSPAVPVKKAKSPTPSP
SRRM1	SRRM1_HUMAN	Q8IYB3	A9Z1X7;Q8IYB3-2;Q8IYB3	2	0	2	2 Phospho (STY)	KPPAPPSPVQSQSPSTNWSPAVPVKK	0.0175085	-0.0518599	-0.141538	none					3934	0.0175085	-0.0518599	-0.141538	S769;0.997534;SGSPEPAAKKPPAPPSPVQSQSPSTNWSPAV	S773;0.960126;EPAAKKPPAPPSPVQSQSPSTNWSPAVPVKK	S775;0.982034;AAKKPPAPPSPVQSQSPSTNWSPAVPVKKAK	S781;0.987836;APPSPVQSQSPSTNWSPAVPVKKAKSPTPSP
SRRM2	SRRM2_HUMAN	Q9UQ35	Q9UQ35	0	2	1	2 Oxidation (M);Phospho (STY)	MSQVPAPVPLMSLR	-1.51419	-0.223274	-0.593581	none					5149	-1.51419	-0.223274	-0.593581	S2209;0.999997;RPPPSMSAAGLAARMSQVPAPVPLMSLRTAP
SRRM2	SRRM2_HUMAN	Q9UQ35	Q9UQ35-2;Q9UQ35	0	1	2	2 Phospho (STY);Oxidation (M)	EQNSALPTSSQDEELMEVVEK	2.15694	2.60169	3.27756	Cluster_2	2426	2.15694	2.60169	3.27756					T1231;0.810305;AGSSPETKEQNSALPTSSQDEELMEVVEKSE	S1233;0.700281;SSPETKEQNSALPTSSQDEELMEVVEKSEEP
SRRM2	SRRM2_HUMAN	Q9UQ35	Q9UQ35-2;Q9UQ35;I3L182;I3L4D8	0	0	3	3 Phospho (STY)	HGGSPQPLATTPLSQEPVNPPSEASPTR	1.07062	2.05526	2.33821	Cluster_1	4237	1.07062	2.05526	2.33821					S377;0.999949;EPPAPTPLLAERHGGSPQPLATTPLSQEPVN	T384;0.956942;LLAERHGGSPQPLATTPLSQEPVNPPSEASP	S387;0.994526;ERHGGSPQPLATTPLSQEPVNPPSEASPTRD	S395;0.946105;PLATTPLSQEPVNPPSEASPTRDRSPPKSPE	S398;0.937108;TTPLSQEPVNPPSEASPTRDRSPPKSPEKLP
SRRM2	SRRM2_HUMAN	Q9UQ35	Q9UQ35-2;Q9UQ35;I3L182;I3L4D8	0	0	4	4 Phospho (STY)	HGGSPQPLATTPLSQEPVNPPSEASPTR	1.40665	2.64969	3.1438	Cluster_1	4238	1.40665	2.64969	3.1438					S377;0.999949;EPPAPTPLLAERHGGSPQPLATTPLSQEPVN	T384;0.956942;LLAERHGGSPQPLATTPLSQEPVNPPSEASP	S387;0.994526;ERHGGSPQPLATTPLSQEPVNPPSEASPTRD	S395;0.946105;PLATTPLSQEPVNPPSEASPTRDRSPPKSPE	S398;0.937108;TTPLSQEPVNPPSEASPTRDRSPPKSPEKLP
SRRM2	SRRM2_HUMAN	Q9UQ35	Q9UQ35-2;Q9UQ35;I3L182;I3L4D8	0	0	2	2 Phospho (STY)	HGGSPQPLATTPLSQEPVNPPSEASPTR	0.942257	0.656841	0.53659	none	4239	0.942257	0.656841	0.53659					S377;0.999949;EPPAPTPLLAERHGGSPQPLATTPLSQEPVN	T384;0.956942;LLAERHGGSPQPLATTPLSQEPVNPPSEASP	S387;0.994526;ERHGGSPQPLATTPLSQEPVNPPSEASPTRD	S395;0.946105;PLATTPLSQEPVNPPSEASPTRDRSPPKSPE	S398;0.937108;TTPLSQEPVNPPSEASPTRDRSPPKSPEKLP
SRSF3	SRSF3_HUMAN	P84103	P84103-2;P84103;A0A087X2D0	1	0	1	Phospho (STY)	VYVGNLGNNGNKTELER	0.0820036	-0.339346	-0.185659	none					9982	0.0820036	-0.339346	-0.185659	T24;0.999999;DCKVYVGNLGNNGNKTELERAFGYYGPLRSV
SSBP2	SSBP2_HUMAN	P81877	A0A087X159;P81877-4;P81877-5;P81877-3;P81877;H0Y9V4;A0A087X244	0	1	1	Oxidation (M);Phospho (STY)	NSPNNMSLSNQPGTPR	2.00139	0.225513	1.88524	Cluster_4					5517	2.00139	0.225513	1.88524	T333;0.999328;SKNSPNNMSLSNQPGTPRDDGEMGGNFLNPF
SSBP3	SSBP3_HUMAN	Q9BWW4	A0A087WVT6;Q9BWW4-2;Q9BWW4-3;Q9BWW4;Q9NW25	0	0	1	Phospho (STY)	NSPNNISGISNPPGTPR	3.24902	1.30015	2.98823	Cluster_4					5516	3.24902	1.30015	2.98823	T360;1;KNSPNNISGISNPPGTPRDDGELGGNFLHSF
STEAP1	STEA1_HUMAN	Q9UHE8	Q9UHE8	1	0	1	Phospho (STY)	INKTEICSQL	-0.353939	0.225311	-0.790515	none	5154	0.40331	0.538692	-0.234442	3434	-1.11119	-0.0880699	-1.34659	S337;1;HGWEDVTKINKTEICSQL_____________
STK3	STK3_HUMAN	Q13188	E5RFQ9;A0A087WZ06;Q13188;Q13188-2	0	1	1	Oxidation (M);Phospho (STY)	TSVESVGTMR	0.896833	0.382575	1.07514	none					8956	0.896833	0.382575	1.07514	T336;0.999999;LDSHTMVKTSVESVGTMRA____________
STK3	STK3_HUMAN	Q13188	E5RFQ9;A0A087WZ06;Q13188;Q13188-2	0	0	1	Phospho (STY)	TSVESVGTMR	1.2917	0.0416594	0.297592	none					8957	1.2917	0.0416594	0.297592	T336;0.999999;LDSHTMVKTSVESVGTMRA____________
STK4	STK4_HUMAN	Q13043	F5H5B4;Q13043-2;Q13043	0	1	1	Oxidation (M);Phospho (STY)	AVGDEMGTVR	1.19916	0.309398	1.21103	none					558	1.19916	0.309398	1.21103	T340;1;MDSGTMVRAVGDEMGTVRVASTMTDGANTMI
STK4	STK4_HUMAN	Q13043	F5H5B4;Q13043-2;Q13043	0	0	1	Phospho (STY)	AVGDEMGTVR	0.850413	-0.0194979	0.448111	none					559	0.850413	-0.0194979	0.448111	T340;1;MDSGTMVRAVGDEMGTVRVASTMTDGANTMI
STRN3	STRN3_HUMAN	Q13033	Q13033-2;Q13033	1	0	1	Phospho (STY)	TWNPKYTLR	-0.765522	0.279382	-1.16062	none					9296	-0.765522	0.279382	-1.16062	Y474;0.691647;LPANKDAFRKTWNPKYTLRSHFDGVRALAFH	T475;0.698593;PANKDAFRKTWNPKYTLRSHFDGVRALAFHP
SUB1	TCP4_HUMAN	P53999	P53999	1	0	1	Phospho (STY)	GISLNPEQWSQLKEQISDIDDAVR	0.0625591	0.453185	0.212111	none					2082	0.0625591	0.453185	0.212111	S111;0.999776;MKPGRKGISLNPEQWSQLKEQISDIDDAVRK	S118;1;ISLNPEQWSQLKEQISDIDDAVRKL______
SUB1	TCP4_HUMAN	P53999	P53999	2	0	1	Phospho (STY)	KGISLNPEQWSQLKEQISDIDDAVR	-0.644229	-0.974583	-0.576408	none					3745	-0.644229	-0.974583	-0.576408	S111;0.999776;MKPGRKGISLNPEQWSQLKEQISDIDDAVRK	S118;1;ISLNPEQWSQLKEQISDIDDAVRKL______
SUN2	SUN2_HUMAN	Q9UH99	Q9UH99-3;Q9UH99;Q9UH99-2;B0QY68;B0QY66;B0QY69;B0QY65;B0QY67;B0QY63;B0QY64	0	0	1	Phospho (STY)	YSQGDDDGSSSSGGSSVAGSQSTLFK	0.273104	0.657949	0.402127	none	13139	0.273104	0.657949	0.402127					S12;1;____MSRRSQRLTRYSQGDDDGSSSSGGSSV
SUN2	SUN2_HUMAN	Q9UH99	Q9UH99-3;Q9UH99;Q9UH99-2;B0QY68;B0QY66;B0QY69;B0QY65;B0QY67;B0QY63;B0QY64	1	0	2	2 Phospho (STY)	LTRYSQGDDDGSSSSGGSSVAGSQSTLFK	-0.550949	0.491317	-0.666279	none					4797	-0.550949	0.491317	-0.666279	S12;0.775549;____MSRRSQRLTRYSQGDDDGSSSSGGSSV	S21;0.753883;QRLTRYSQGDDDGSSSSGGSSVAGSQSTLFK	S22;0.743877;RLTRYSQGDDDGSSSSGGSSVAGSQSTLFKD
SUN2	SUN2_HUMAN	Q9UH99	Q9UH99-3;Q9UH99;Q9UH99-2;B0QY68;B0QY66;B0QY69;B0QY65;B0QY67;B0QY63;B0QY64	2	0	2	2 Phospho (STY)	LTRYSQGDDDGSSSSGGSSVAGSQSTLFKDSPLR	-1.87003	-0.369084	-1.17477	none					4799	-1.87003	-0.369084	-1.17477	S12;0.775549;____MSRRSQRLTRYSQGDDDGSSSSGGSSV	S21;0.753883;QRLTRYSQGDDDGSSSSGGSSVAGSQSTLFK	S22;0.743877;RLTRYSQGDDDGSSSSGGSSVAGSQSTLFKD	S38;0.968306;GGSSVAGSQSTLFKDSPLRTLKRKSSNMKRL
SUN2	SUN2_HUMAN	Q9UH99	Q9UH99-3;Q9UH99;Q9UH99-2;B0QY68;B0QY66;B0QY69;B0QY65;B0QY67;B0QY63;B0QY64	1	0	1	Phospho (STY)	LTRYSQGDDDGSSSSGGSSVAGSQSTLFK	0.00338459	0.602846	0.0323195	none	6927	-0.127632	0.450786	-0.207152	4796	0.134401	0.754906	0.271791	S12;0.775549;____MSRRSQRLTRYSQGDDDGSSSSGGSSV	S21;0.753883;QRLTRYSQGDDDGSSSSGGSSVAGSQSTLFK	S22;0.743877;RLTRYSQGDDDGSSSSGGSSVAGSQSTLFKD
SVIL	SVIL_HUMAN	O95425	O95425-2;O95425-4	0	0	1	Phospho (STY)	SLTQPITTEEVVIAATLQASAHQK	0.969693	0.111691	0.0885601	none	9807	0.969693	0.111691	0.0885601					T342;0.737528;TAVEQRLRRLQDRSLTQPITTEEVVIAATLQ
SYNCRIP	HNRPQ_HUMAN	O60506	O60506-2;O60506	0	0	1	Phospho (STY)	QTNNQNWGSQPIAQQPLQGGDHSGNYGYK	1.75082	0.279613	1.74868	Cluster_4	8777	1.75082	0.279613	1.74868					S587;0.99946;QPDSKRRQTNNQNWGSQPIAQQPLQGGDHSG
SYNPO	SYNPO_HUMAN	Q8N3V7	Q8N3V7-2	1	0	1	Phospho (STY)	RSPTDSDVSLDSEDSGAK	5.01513	0.431472	5.13497	Cluster_4					6192	5.01513	0.431472	5.13497	T856;0.999494;PLPAPPRPFLYRRSPTDSDVSLDSEDSGAKS	S861;0.983665;PRPFLYRRSPTDSDVSLDSEDSGAKSPGILG
SYNPO	SYNPO_HUMAN	Q8N3V7	Q8N3V7-2	1	0	2	2 Phospho (STY)	RSPTDSDVSLDSEDSGAK	2.52293	0.855466	2.54516	Cluster_4					6193	2.52293	0.855466	2.54516	T856;0.999494;PLPAPPRPFLYRRSPTDSDVSLDSEDSGAKS	S861;0.983665;PRPFLYRRSPTDSDVSLDSEDSGAKSPGILG
SYNPO	SYNPO_HUMAN	Q8N3V7	Q8N3V7-2	0	0	1	Phospho (STY)	SPTDSDVSLDSEDSGAK	4.83951	-0.675499	4.98208	Cluster_4					6968	4.83951	-0.675499	4.98208	T856;0.999494;PLPAPPRPFLYRRSPTDSDVSLDSEDSGAKS	S861;0.983665;PRPFLYRRSPTDSDVSLDSEDSGAKSPGILG
SYPL1	SYPL1_HUMAN	Q16563	Q16563-2;Q16563	0	0	1	Phospho (STY)	ETSLHSPSNTSAPHSQGGIPPPTGI	-0.660778	-0.298984	-0.514209	none					1305	-0.660778	-0.298984	-0.514209	S249;0.937291;KETSLHSPSNTSAPHSQGGIPPPTGI_____
SYT17	SYT17_HUMAN	Q9BSW7	H3BSP0;H3BMD4;H3BQZ6;H3BRH9;H3BN78;Q9BSW7	1	0	1	Phospho (STY)	SSDKDGDSVHTASEVPLTPR	0.699389	-0.10932	0.670393	none					7095	0.699389	-0.10932	0.670393	T83;0.999878;DKDGDSVHTASEVPLTPRTNSPDGRRSSSDT
SYTL1	SYTL1_HUMAN	Q8IYJ3	A0A087X1N4;Q8IYJ3-2;Q8IYJ3	0	0	1	Phospho (STY)	AASQILENGEEAPGPDPSLDR	0.485454	0.138305	-5.85407	none					40	0.485454	0.138305	-5.85407	S216;0.999997;GEQEPRPQQAQTKAASQILENGEEAPGPDPS
TACC1	TACC1_HUMAN	O75410	A0A0C4DGD3;A0A0C4DGD5;H0YBT8;E5RFM9;H0YAY0;R4GMT7;E7EVI4;E7ET87;O75410-5;O75410-4;O75410-6;O75410-3;O75410-7;O75410;O75410-2	1	0	1	Phospho (STY)	DGHATDEEKLASTSCGQK	-0.996364	-0.646647	-1.1102	none					835	-0.996364	-0.646647	-1.1102	T504;1;VISQISDISNRDGHATDEEKLASTSCGQKSA
TAF11	TAF11_HUMAN	Q15544	Q15544-2;Q15544	1	0	1	Phospho (STY)	EAAAEEGELESQDVSDLTTVEREDSSLLNPAAK	1.3684	2.36637	2.82144	Cluster_1	1911	1.82047	2.79423	3.56627	1077	0.916325	1.93852	2.0766	S60;1;DVDLKEAAAEEGELESQDVSDLTTVEREDSS
TAF11	TAF11_HUMAN	Q15544	Q15544-2;Q15544	0	0	1	Phospho (STY)	EAAAEEGELESQDVSDLTTVER	2.07273	3.1156	3.97117	Cluster_2	1910	2.07273	3.1156	3.97117					S60;1;DVDLKEAAAEEGELESQDVSDLTTVEREDSS
TAF15	RBP56_HUMAN	Q92804	Q92804-2;Q92804;A0A075B7D9	1	0	1	Phospho (STY)	DYGPRTDADSESDNSDNNTIFVQGLGEGVSTDQVGEFFK	0.15239	0.420377	-0.247643	none					1061	0.15239	0.420377	-0.247643	T222;0.735249;GGFKNFGGHRDYGPRTDADSESDNSDNNTIF
TAF15	RBP56_HUMAN	Q92804	A0A075B7F2;Q92804-2;Q92804	0	1	1	Oxidation (M);Phospho (STY)	QSSYSQQPYNNQGQQQNMESSGSQGGR	2.71423	1.95533	3.6575	Cluster_5	8753	3.99548	1.78173	4.26731	5882	1.43299	2.12893	3.0477	S97;0.940412;PYNNQGQQQNMESSGSQGGRAPSYDQPDYGQ
TAF15	RBP56_HUMAN	Q92804	A0A075B7F2;Q92804-2;Q92804	0	0	1	Phospho (STY)	QSSYSQQPYNNQGQQQNMESSGSQGGR	1.38352	1.95971	3.3632	Cluster_2	8754	4.27149	1.72678	3.94733	5883	-1.50445	2.19264	2.77906	S97;0.940412;PYNNQGQQQNMESSGSQGGRAPSYDQPDYGQ
TAGLN2	TAGL2_HUMAN	P37802	P37802;P37802-2;X6RJP6	0	1	1	Oxidation (M);Phospho (STY)	NVIGLQMGTNR	0.699472	0.0565777	0.845224	none					5568	0.699472	0.0565777	0.845224	T180;1;NQLQEGKNVIGLQMGTNRGASQAGMTGYGMP
TAGLN2;TAGLN3	TAGL2_HUMAN	P37802	P37802;P37802-2;C9J5W6;Q9UI15	0	2	1	2 Oxidation (M);Phospho (STY)	GASQAGMTGYGMPR	1.50611	1.19974	1.63941	none	3282	1.50611	1.19974	1.63941					S185;1;GKNVIGLQMGTNRGASQAGMTGYGMPRQIL_
TAGLN2;TAGLN3	TAGL2_HUMAN	P37802	P37802;P37802-2;C9J5W6;Q9UI15	0	1	1	Oxidation (M);Phospho (STY)	GASQAGMTGYGMPR	1.77803	0.678756	1.43872	none	3284	1.77803	0.678756	1.43872					S185;1;GKNVIGLQMGTNRGASQAGMTGYGMPRQIL_
TAGLN2;TAGLN3	TAGL2_HUMAN	P37802	P37802;P37802-2;C9J5W6;Q9UI15	0	0	1	Phospho (STY)	GASQAGMTGYGMPR	0.997274	0.0406876	0.730556	none	3286	0.997274	0.0406876	0.730556					S185;1;GKNVIGLQMGTNRGASQAGMTGYGMPRQIL_
TANC2	TANC2_HUMAN	Q9HCD6	Q9HCD6;Q9HCD6-2;A0A087WUE1	0	0	1	Phospho (STY)	YQSSQGDIGVSQSR	0.02703	0.161643	-0.0627975	none					10398	0.02703	0.161643	-0.0627975	S1647;0.995068;AYGQVAHSMASKYQSSQGDIGVSQSRLVYQG
TANK	TANK_HUMAN	Q92844	H7C3L4;E7EQA9;Q92844	0	0	1	Phospho (STY)	GAPSITSVTPR	-0.585482	-1.20514	-1.66758	none					1819	-0.585482	-1.20514	-1.66758	T213;0.999916;AKDDINRGAPSITSVTPRGLCRDEEDTSFES
TAOK3	TAOK3_HUMAN	Q9H2K8	Q9H2K8	0	0	1	Phospho (STY)	NGPLNESQEDEEDSEHGTSLNR	-0.642186	0.284482	0.327138	none	7693	-0.642186	0.284482	0.327138					S324;1;KKILFQETRNGPLNESQEDEEDSEHGTSLNR
TASP1	TASP1_HUMAN	Q9H6P5	Q5JWM4;Q9H6P5-2;Q9H6P5-3;Q9H6P5	1	1	1	Oxidation (M);Phospho (STY)	GMSSGEGLPSRSSQVSAGK	0.393426	1.11982	3.57343	none					2199	0.393426	1.11982	3.57343	S15;0.936493;_MTMEKGMSSGEGLPSRSSQVSAGKITAKEL	S18;0.921725;MEKGMSSGEGLPSRSSQVSAGKITAKELETK
TASP1	TASP1_HUMAN	Q9H6P5	Q5JWM4;Q9H6P5-2;Q9H6P5-3;Q9H6P5	1	0	1	Phospho (STY)	GMSSGEGLPSRSSQVSAGK	-0.391563	1.19532	2.4741	none					2200	-0.391563	1.19532	2.4741	S15;0.936493;_MTMEKGMSSGEGLPSRSSQVSAGKITAKEL	S18;0.921725;MEKGMSSGEGLPSRSSQVSAGKITAKELETK
TBL1XR1	TBL1R_HUMAN	Q9BZK7	Q9BZK7;A0A0D9SF63;C9JLJ1;C9JCK0;C9JBN1;A0A0D9SF25;F8W9D8;C9IYU9	0	0	1	Phospho (STY)	LAQQQAAAAAAAAAAASQQGSAK	3.08793	1.57397	3.16822	Cluster_4	5770	3.08793	1.57397	3.16822					S119;0.999997;AQQQAAAAAAAAAAASQQGSAKNGENTANGE
TCEAL3	TCAL3_HUMAN	Q969E4	Q969E4	1	0	1	Phospho (STY)	EDEGEPGDEGQLEDEGSQEKQGR	2.82247	2.91777	3.45542	Cluster_2					1104	2.82247	2.91777	3.45542	S65;1;DEGEPGDEGQLEDEGSQEKQGRSEGEGKPQG
TCEAL3	TCAL3_HUMAN	Q969E4	Q969E4	2	0	1	Phospho (STY)	REDEGEPGDEGQLEDEGSQEKQGR	0.775911	1.54855	1.8051	none					5981	0.775911	1.54855	1.8051	S65;1;DEGEPGDEGQLEDEGSQEKQGRSEGEGKPQG
TCEAL3	TCAL3_HUMAN	Q969E4	Q969E4	1	0	1	Phospho (STY)	REDEGEPGDEGQLEDEGSQEK	0.743295	1.39602	1.56024	none	8928	0.743295	1.39602	1.56024					S65;1;DEGEPGDEGQLEDEGSQEKQGRSEGEGKPQG
TCEB3	ELOA1_HUMAN	Q14241	A0A024RAC6;Q14241	1	2	1	2 Oxidation (M);Phospho (STY)	SLGSLPKVEETDMEDEFEQPTMSFESYLSYDQPR	0.628335	1.26937	0.0106058	none					6757	0.628335	1.26937	0.0106058	T420;0.848971;NLDRKSLGSLPKVEETDMEDEFEQPTMSFES
TCF12	HTF4_HUMAN	Q99081	Q99081;Q99081-3;F5GY10;B4DGI9;Q99081-4;Q99081-2	0	0	1	Phospho (STY)	GNAAGSSQTGDALGK	1.07885	-0.964184	0.143718	none	3727	1.07885	-0.964184	0.143718					S333;0.866895;GSDSILGTRGNAAGSSQTGDALGKALASIYS
TCF20	TCF20_HUMAN	Q9UGU0	A9JX13;Q9UGU0-2;Q9UGU0	1	0	2	2 Phospho (STY)	SASNGSKTDTEEEEEQQQQQK	1.08043	-0.0994835	0.779372	none					6312	1.08043	-0.0994835	0.779372	S1755;0.808202;KRATEMQSKVKVRHKSASNGSKTDTEEEEEQ	S1757;0.808753;ATEMQSKVKVRHKSASNGSKTDTEEEEEQQQ	S1760;0.819194;MQSKVKVRHKSASNGSKTDTEEEEEQQQQQK	T1762;0.819194;SKVKVRHKSASNGSKTDTEEEEEQQQQQKEQ
TCF20	TCF20_HUMAN	Q9UGU0	A9JX13;Q9UGU0-2;Q9UGU0	1	0	1	Phospho (STY)	SASNGSKTDTEEEEEQQQQQK	0.65937	-0.328801	0.806217	none					6313	0.65937	-0.328801	0.806217	S1755;0.808202;KRATEMQSKVKVRHKSASNGSKTDTEEEEEQ	S1757;0.808753;ATEMQSKVKVRHKSASNGSKTDTEEEEEQQQ	S1760;0.819194;MQSKVKVRHKSASNGSKTDTEEEEEQQQQQK	T1762;0.819194;SKVKVRHKSASNGSKTDTEEEEEQQQQQKEQ
TCF25;NULP1	TCF25_HUMAN	Q9BQ70	H3BS87;H3BMJ8;Q9H7D3;H3BSP8;H3BTU3;Q9BQ70	1	0	1	Phospho (STY)	GNTESKTDGDDTETVPSEQSHASGK	0.0972719	-0.627144	0.121813	none					2231	0.0972719	-0.627144	0.121813	T106;0.561018;PGNKGRGQRGNTESKTDGDDTETVPSEQSHA
TCOF1	TCOF_HUMAN	Q13428	J3KQ96;E7ETY2;Q13428-2;Q13428-8;Q13428-6;Q13428-7;Q13428;Q13428-3;Q13428-4	0	0	1	Phospho (STY)	SPAGPAATPAQAQAASTPR	-2.46496	0.392326	-2.56657	Cluster_3					6925	-2.46496	0.392326	-2.56657	T983;0.974189;PAGPAATPAQAQAASTPRKARASESTARSSS
TCOF1	TCOF_HUMAN	Q13428	J3KQ96;E7ETY2;Q13428-2;Q13428-8;Q13428-6;Q13428-7;Q13428;Q13428-3;Q13428-4	1	0	1	Phospho (STY)	SPAGPAATPAQAQAASTPRK	-3.06153	0.135172	-3.31446	Cluster_3					6926	-3.06153	0.135172	-3.31446	T983;0.974189;PAGPAATPAQAQAASTPRKARASESTARSSS
TCOF1	TCOF_HUMAN	Q13428	E7ETY2;Q13428-8;Q13428-7;Q13428-3;J3KQ96;Q13428-2;Q13428-6;Q13428;Q13428-4	2	0	2	2 Phospho (STY)	GKGSLGSQGAKDEPEEELQK	3.4976	1.17878	3.13275	Cluster_4	3626	4.52903	1.63743	3.66128	2103	2.46616	0.720124	2.60422	S1407;1;RDKASGDVKEKKGKGSLGSQGAKDEPEEELQ	S1410;1;ASGDVKEKKGKGSLGSQGAKDEPEEELQKGM
TCOF1	TCOF_HUMAN	Q13428	E7ETY2;Q13428-8;Q13428-7;Q13428-3;J3KQ96;Q13428-2;Q13428-6;Q13428;Q13428-4	1	0	1	Phospho (STY)	GSLGSQGAKDEPEEELQK	1.13894	3.11854	2.1377	Cluster_3	3912	1.82813	3.7598	2.71041	2315	0.44974	2.47729	1.56499	S1407;1;RDKASGDVKEKKGKGSLGSQGAKDEPEEELQ	S1410;1;ASGDVKEKKGKGSLGSQGAKDEPEEELQKGM
TCOF1	TCOF_HUMAN	Q13428	J3KQ96;E7ETY2;Q13428-2;Q13428-8;Q13428-6;Q13428-7;Q13428;Q13428-3;Q13428-4;Q13428-5	2	0	1	Phospho (STY)	ASGKTSQVGAASAPAKESPR	-0.484201	0.855321	-0.342151	none					471	-0.484201	0.855321	-0.342151	S369;0.981716;PAAKALLQAKASGKTSQVGAASAPAKESPRK	S381;0.999998;GKTSQVGAASAPAKESPRKGAAPAPPGKTGP
TCOF1	TCOF_HUMAN	Q13428	J3KQ96;E7ETY2;Q13428-2;Q13428-8;Q13428-6;Q13428-7;Q13428;Q13428-3;Q13428-4;Q13428-5	2	0	2	2 Phospho (STY)	ASGKTSQVGAASAPAKESPR	-2.69656	2.89165	-2.4717	Cluster_3					472	-2.69656	2.89165	-2.4717	S369;0.981716;PAAKALLQAKASGKTSQVGAASAPAKESPRK	S381;0.999998;GKTSQVGAASAPAKESPRKGAAPAPPGKTGP
TCOF1	TCOF_HUMAN	Q13428	J3KQ96;E7ETY2;Q13428-2;Q13428-8;Q13428-6;Q13428-7;Q13428;Q13428-3;Q13428-4	2	0	1	Phospho (STY)	GKGSLGSQGAKDEPEEELQK	-0.110153	2.21817	1.14921	none					2102	-0.110153	2.21817	1.14921	S1407;1;RDKASGDVKEKKGKGSLGSQGAKDEPEEELQ	S1410;1;ASGDVKEKKGKGSLGSQGAKDEPEEELQKGM
TCOF1	TCOF_HUMAN	Q13428	J3KQ96;E7ETY2;Q13428-2;Q13428-8;Q13428-6;Q13428-7;Q13428;Q13428-3;Q13428-4	2	0	1	Phospho (STY)	GSLGSQGAKDEPEEELQKGMGTVEGGDQSNPK	-2.258	2.17602	-5.7835	Cluster_3					2316	-2.258	2.17602	-5.7835	S1407;1;RDKASGDVKEKKGKGSLGSQGAKDEPEEELQ	S1410;1;ASGDVKEKKGKGSLGSQGAKDEPEEELQKGM
TCOF1	TCOF_HUMAN	Q13428	E7ETY2;Q13428-8;Q13428-7;Q13428-3;Q13428-5;J3KQ96;Q13428-2;Q13428-6;Q13428;Q13428-4	1	0	1	Phospho (STY)	ASGKTSQVGAASAPAK	1.83814	1.67955	1.9746	Cluster_5	777	1.70156	2.14253	1.67223	470	1.97472	1.21657	2.27697	S369;0.904851;PAAKALLQAKASGKTSQVGAASAPAKESPRK
TFAM	TFAM_HUMAN	Q00059	H7BYN3;Q00059-2;Q00059	0	1	1	Oxidation (M);Phospho (STY)	EQLTPSQIMSLEK	0.259495	0.454791	-0.100066	none	2421	0.259495	0.454791	-0.100066					S124;0.999972;VYKEEISRFKEQLTPSQIMSLEKEIMDKHLK
TFAM	TFAM_HUMAN	Q00059	H7BYN3;Q00059-2;Q00059	0	0	1	Phospho (STY)	EQLTPSQIMSLEK	-0.994208	-0.328794	-0.802683	none	2422	-0.994208	-0.328794	-0.802683					S124;0.999972;VYKEEISRFKEQLTPSQIMSLEKEIMDKHLK
TFPT	TFPT_HUMAN	P0C1Z6	G5E9B5;A0A024R4Q5;P0C1Z6	1	0	2	2 Phospho (STY)	ASQFTIVLEDEGSQGTDAPTPGNAENEPPEKETLSPPR	0.0232382	0.235089	0.714362	none					492	0.0232382	0.235089	0.714362	S145;0.813656;DYRASQFTIVLEDEGSQGTDAPTPGNAENEP	T165;0.770174;APTPGNAENEPPEKETLSPPRRTPAPPEPGS	S167;0.773821;TPGNAENEPPEKETLSPPRRTPAPPEPGSPA
THAP4	THAP4_HUMAN	Q8WY91	Q8WY91	0	1	1	Oxidation (M);Phospho (STY)	TPGDGLATMVAGSQGK	1.23577	2.74391	2.58645	Cluster_1	11063	1.23577	2.74391	2.58645					S186;1;LERTPGDGLATMVAGSQGKAEASATDAGDES
THEM6	THEM6_HUMAN	Q8WUY1	H0YAR9;Q8WUY1	1	0	1	Phospho (STY)	RVEPPELPADLQHWISYNEASSQLLR	-0.532346	-0.449226	-0.699183	none					6237	-0.532346	-0.449226	-0.699183	S192;0.878161;LPADLQHWISYNEASSQLLRMESGLSDVTKD
THUMPD1	THUM1_HUMAN	Q9NXG2	Q9NXG2	1	0	1	Phospho (STY)	SPKDPSQLNSK	-1.6182	-1.8089	0.683482	Cluster_2					6940	-1.6182	-1.8089	0.683482	S275;0.999907;RKYNLQEVVKSPKDPSQLNSKQGNGKEAKLE
TIGAR	TIGAR_HUMAN	Q9NQ88	Q9NQ88	1	0	1	Phospho (STY)	EADQKEQFSQGSPSNCLETSLAEIFPLGK	-0.0905275	2.68318	2.64563	Cluster_1					1086	-0.0905275	2.68318	2.64563	S154;0.737346;LCQLILKEADQKEQFSQGSPSNCLETSLAEI
TIGD2	TIGD2_HUMAN	Q4W5G0	Q4W5G0	0	0	1	Phospho (STY)	SSDSSCQVLTDSESAEDQTK	0.127388	-0.280939	-0.50043	none					7097	0.127388	-0.280939	-0.50043	T445;0.985129;QWFDSRSSDSSCQVLTDSESAEDQTKAAEQK
TIMM44	TIM44_HUMAN	O43615	M0QXU7;O43615	1	0	1	Phospho (STY)	ALSQGVESVKK	-0.205422	0.395273	-0.579728	none					354	-0.205422	0.395273	-0.579728	S180;0.999989;KGGEKLGRTAAFRALSQGVESVKKEIDDSVL
TIPIN	TIPIN_HUMAN	Q9BVW5	H3BU04;Q9BVW5	0	2	1	2 Oxidation (M);Phospho (STY)	LLSNSQTLGNDMLMNTPR	-2.23809	-0.123488	-1.54866	none					4528	-2.23809	-0.123488	-1.54866	T233;0.999816;LLSNSQTLGNDMLMNTPRAHTVEEVNTDEDQ
TJP1	ZO1_HUMAN	Q07157	A0A087X0K9;G5E9E7;Q07157-2;G3V1L9;Q07157;H0YKB1	1	0	3	3 Phospho (STY)	SVASSQPAKPTK	0.538602	-0.581814	0.0263119	none	10256	0.538602	-0.581814	0.0263119					S175;1;SASRERSLSPRSDRRSVASSQPAKPTKVTLV	S178;1;RERSLSPRSDRRSVASSQPAKPTKVTLVKSR	S179;1;ERSLSPRSDRRSVASSQPAKPTKVTLVKSRK
TJP1	ZO1_HUMAN	Q07157	A0A087X0K9;G5E9E7;Q07157-2;G3V1L9;Q07157;H0YKB1	1	0	2	2 Phospho (STY)	SVASSQPAKPTK	0.4984	0.376801	-0.282015	none	10257	0.4984	0.376801	-0.282015					S175;1;SASRERSLSPRSDRRSVASSQPAKPTKVTLV	S178;1;RERSLSPRSDRRSVASSQPAKPTKVTLVKSR	S179;1;ERSLSPRSDRRSVASSQPAKPTKVTLVKSRK
TJP1	ZO1_HUMAN	Q07157	A0A087X0K9;G5E9E7;G3V1L9;Q07157-2;Q07157	1	0	1	Phospho (STY)	QPYPSRPPFDNQHSQDLDSR	6.0442	4.4872	5.77052	Cluster_4					5843	6.0442	4.4872	5.77052	S1111;0.992123;DKQPYPSRPPFDNQHSQDLDSRQHPEESSER
TJP2	ZO2_HUMAN	Q9UDY2	Q9UDY2-6;Q9UDY2-3;Q9UDY2;Q9UDY2-7;Q9UDY2-4;Q9UDY2-2;Q9UDY2-5	0	0	1	Phospho (STY)	LISDFEDTDGEGGAYTDNELDEPAEEPLVSSITR	0.309636	0.598588	-0.440086	none					4409	0.309636	0.598588	-0.440086	S920;0.999995;TAMGADYLSCDSRLISDFEDTDGEGGAYTDN	T925;0.999856;DYLSCDSRLISDFEDTDGEGGAYTDNELDEP
TJP2	ZO2_HUMAN	Q9UDY2	Q9UDY2-6;Q9UDY2-3;Q9UDY2;Q9UDY2-7;Q9UDY2-4;Q9UDY2-2;Q9UDY2-5	0	0	2	2 Phospho (STY)	LISDFEDTDGEGGAYTDNELDEPAEEPLVSSITR	-0.545756	1.2922	-0.65996	none					4410	-0.545756	1.2922	-0.65996	S920;0.999995;TAMGADYLSCDSRLISDFEDTDGEGGAYTDN	T925;0.999856;DYLSCDSRLISDFEDTDGEGGAYTDNELDEP
TJP2	ZO2_HUMAN	Q9UDY2	Q9UDY2-3;Q9UDY2;Q9UDY2-7;Q9UDY2-5;Q9UDY2-4;Q9UDY2-2;Q9UDY2-6	0	0	1	Phospho (STY)	LGSQIFVK	2.23398	0.626686	1.41253	none	6144	2.23398	0.626686	1.41253					S325;1;LMKSRANEEYGLRLGSQIFVKEMTRTGLATK
TLK1	TLK1_HUMAN	Q9UKI8	Q9UKI8-4;Q9UKI8-5;Q9UKI8;B3KRP1	1	0	2	2 Phospho (STY)	AENQNESSQGKSIGGR	0.330612	-1.05306	0.456282	none					109	0.330612	-1.05306	0.456282	S133;0.999987;ESSRGRKRKAENQNESSQGKSIGGRGHKISD	S134;0.999967;SSRGRKRKAENQNESSQGKSIGGRGHKISDY	S138;1;RKRKAENQNESSQGKSIGGRGHKISDYFEYQ
TLK1	TLK1_HUMAN	Q9UKI8	Q9UKI8-4;Q9UKI8-5;Q9UKI8;B3KRP1	2	0	2	2 Phospho (STY)	KAENQNESSQGKSIGGR	1.45205	-0.750003	0.878671	none					3631	1.45205	-0.750003	0.878671	S133;0.999987;ESSRGRKRKAENQNESSQGKSIGGRGHKISD	S134;0.999967;SSRGRKRKAENQNESSQGKSIGGRGHKISDY	S138;1;RKRKAENQNESSQGKSIGGRGHKISDYFEYQ
TLK2	TLK2_HUMAN	Q86UE8	J3KRK0;Q86UE8-3;Q86UE8-2;Q86UE8;J3KST4	1	0	1	Phospho (STY)	AEPYETSQGKGTPR	0.927136	-0.238521	0.304024	none					111	0.927136	-0.238521	0.304024	S73;0.986975;NDQRNRKRKAEPYETSQGKGTPRGHKISDYF
TLK2	TLK2_HUMAN	Q86UE8	J3KRK0;Q86UE8-3;Q86UE8-2;Q86UE8;J3KST4	2	0	1	Phospho (STY)	KAEPYETSQGKGTPR	0.969035	-0.606757	0.101678	none					3633	0.969035	-0.606757	0.101678	S73;0.986975;NDQRNRKRKAEPYETSQGKGTPRGHKISDYF
TLK2	TLK2_HUMAN	Q86UE8	J3KRK0;Q86UE8-3;Q86UE8-2;Q86UE8;J3KST4	2	0	2	2 Phospho (STY)	KAEPYETSQGKGTPR	-0.000596046	-0.4626	-0.889333	none					3634	-0.000596046	-0.4626	-0.889333	T72;0.915752;QNDQRNRKRKAEPYETSQGKGTPRGHKISDY	S73;0.986975;NDQRNRKRKAEPYETSQGKGTPRGHKISDYF	T78;0.932201;RKRKAEPYETSQGKGTPRGHKISDYFERRVE
TLK2	TLK2_HUMAN	Q86UE8	J3KST4;J3KRK0;Q86UE8-3;Q86UE8-2;Q86UE8	1	0	1	Phospho (STY)	KAEPYETSQGK	2.04989	-0.366337	1.67297	Cluster_4	5455	1.77276	-0.198301	1.16048	3632	2.32702	-0.534373	2.18545	S73;0.997503;NDQRNRKRKAEPYETSQGKGTPRGHKISDYF
TLK2	TLK2_HUMAN	Q86UE8	J3KST4;J3KRK0;Q86UE8-3;Q86UE8-2;Q86UE8	0	0	1	Phospho (STY)	AEPYETSQGK	2.04025	-0.0708427	1.25222	none	221	2.04025	-0.0708427	1.25222					S73;0.997503;NDQRNRKRKAEPYETSQGKGTPRGHKISDYF
TLK2	TLK2_HUMAN	Q86UE8	J3KST4;J3KRK0;Q86UE8-3;Q86UE8-2;Q86UE8	2	0	1	Phospho (STY)	RKAEPYETSQGK	3.89942	1.9571	3.11103	Cluster_4	9020	3.89942	1.9571	3.11103					S73;0.997503;NDQRNRKRKAEPYETSQGKGTPRGHKISDYF
TLN1	TLN1_HUMAN	Q9Y490	Q9Y490	0	0	1	Phospho (STY)	TEDSGLQTQVIAAATQCALSTSQLVACTK	3.71983	2.20552	3.67799	Cluster_4	10529	3.71983	2.20552	3.67799					S714;0.667691;QTQVIAAATQCALSTSQLVACTKVVAPTISS
TLN1	TLN1_HUMAN	Q9Y490	Q9Y490	1	0	1	Phospho (STY)	KEEITGTLR	5.36727	2.19219	5.17709	Cluster_4					3685	5.36727	2.19219	5.17709	T142;0.977583;YSLVRELMEEKKEEITGTLRKDKTLLRDEKK	T144;0.947959;LVRELMEEKKEEITGTLRKDKTLLRDEKKME
TLN1	TLN1_HUMAN	Q9Y490	Q9Y490	2	0	1	Phospho (STY)	KEEITGTLRK	3.99941	0.516257	2.68046	Cluster_4					3686	3.99941	0.516257	2.68046	T142;0.977583;YSLVRELMEEKKEEITGTLRKDKTLLRDEKK	T144;0.947959;LVRELMEEKKEEITGTLRKDKTLLRDEKKME
TMC7	TMC7_HUMAN	Q7Z402	H3BNW8;Q7Z402	1	0	2	2 Phospho (STY)	QSGTLLKPTDSYSSQLEDR	0.516824	0.593516	-0.0745716	none	8736	0.516824	0.593516	-0.0745716					S75;0.808034;DKQSGTLLKPTDSYSSQLEDRIAENLSSHSL
TMCO5A	TMC5A_HUMAN	Q8N6Q1	H0YLN2;H0YMD4;H0YL40;Q8N6Q1-2;Q8N6Q1	2	1	3	3 Phospho (STY);Oxidation (M)	TTMERERALQELEEETAR	0.945785	-3.93973	2.27488	Cluster_4					9030	0.945785	-3.93973	2.27488	T70;1;TRGLVEDEEWEKENRTTMERERALQELEEET	T71;1;RGLVEDEEWEKENRTTMERERALQELEEETA	T85;1;TTMERERALQELEEETARLERKNKTLVHSIT
TMEM201	TM201_HUMAN	Q5SNT2	H0Y994;Q5SNT2	1	0	1	Phospho (STY)	ADSGYLFSGSRPPSQVSR	-0.047987	-0.00782299	0.13343	none					81	-0.047987	-0.00782299	0.13343	S477;0.811889;TRADSGYLFSGSRPPSQVSRSGEFPVSDYFS
TMEM245	TM245_HUMAN	Q9H330	Q9H330-4;Q9H330-2;Q9H330	0	0	1	Phospho (STY)	AVGPSGGGGETPR	0.0180035	-3.04875	-1.39481	none					561	0.0180035	-3.04875	-1.39481	T36;0.999979;PRVPRAVGPSGGGGETPRTAALALRFDKPIK
TMEM41B	TM41B_HUMAN	Q5BJD5	E9PJ42;Q5BJD5-3;Q5BJD5-2;Q5BJD5	1	0	1	Phospho (STY)	VAERSQLGAHHTTPVGDGAAGTR	-0.666201	-0.971315	-4.78718	none					9445	-0.666201	-0.971315	-4.78718	S10;0.864423;______MAKGRVAERSQLGAHHTTPVGDGAA
TMPO	LAP2B_HUMAN	P42167	P42167	1	0	1	Phospho (STY)	RVEHNQSYSQAGITETEWTSGSSK	2.30312	0.153665	2.20663	Cluster_4	9223	3.02293	0.862878	2.73738	6236	1.58331	-0.555548	1.67588	S224;0.997003;PVTLKQRRVEHNQSYSQAGITETEWTSGSSK
TMPO	LAP2B_HUMAN	P42167	P42167	0	0	1	Phospho (STY)	VEHNQSYSQAGITETEWTSGSSK	3.01883	-0.322097	2.47542	Cluster_4	11685	3.47747	0.674049	2.83134	9518	2.56019	-1.31824	2.11951	S224;0.997003;PVTLKQRRVEHNQSYSQAGITETEWTSGSSK
TNFAIP3	TNAP3_HUMAN	P21580	Q5VXQ9;Q5VXQ8;A0A087WVN3;A0A087WXL5;A0A087X1N1;D3TTY5;A0A087WU80;P21580	0	0	1	Phospho (STY)	NIQATLESQK	1.47354	1.12395	1.59122	none	7744	1.47354	1.12395	1.59122					S79;0.924522;IHKALIDRNIQATLESQKKLNWCREVRKLVA
TNKS1BP1	TB182_HUMAN	Q9C0C2	Q9C0C2;Q9C0C2-2	0	0	1	Phospho (STY)	SQEADVQDWEFR	0.9162	0.81801	0.508057	none	9983	0.9162	0.81801	0.508057					S836;1;QDRVVGKPAQLGTQRSQEADVQDWEFRKRDS
TNKS1BP1	TB182_HUMAN	Q9C0C2	Q9C0C2;Q9C0C2-2	1	0	1	Phospho (STY)	SQEADVQDWEFRK	0.267067	-0.063489	-0.291729	none	9984	0.267067	-0.063489	-0.291729					S836;1;QDRVVGKPAQLGTQRSQEADVQDWEFRKRDS
TNKS1BP1	TB182_HUMAN	Q9C0C2	Q9C0C2;Q9C0C2-2	2	0	1	Phospho (STY)	DVSLGDWEFGKRDSLGAYASQDANEQGQDLGK	0.604065	-0.780762	0.384031	none	1847	0.604065	-0.780762	0.384031					S882;1;FGKRDSLGTYSSRDVSLGDWEFGKRDSLGAY	S893;1;SRDVSLGDWEFGKRDSLGAYASQDANEQGQD	S899;0.996152;GDWEFGKRDSLGAYASQDANEQGQDLGKRDH
TNKS1BP1	TB182_HUMAN	Q9C0C2	Q9C0C2;Q9C0C2-2	1	0	1	Phospho (STY)	SKDLAEVGEGGGHSQAR	0.448609	-0.450836	0.645694	none					6679	0.448609	-0.450836	0.645694	S1248;0.999998;VKSKDLAEVGEGGGHSQARESGVGQTDWSGV
TNKS1BP1	TB182_HUMAN	Q9C0C2	Q9C0C2	0	0	1	Phospho (STY)	DLEVTCDPDSGGSQGLR	0.386076	0.811977	0.65063	none	1510	0.922971	0.847164	1.10049	892	-0.150818	0.776791	0.20077	S1328;1;NNLGLRDLEVTCDPDSGGSQGLRGCGVGQMD	S1331;1;GLRDLEVTCDPDSGGSQGLRGCGVGQMDWTQ
TNKS1BP1	TB182_HUMAN	Q9C0C2	Q9C0C2	0	0	2	2 Phospho (STY)	DLEVTCDPDSGGSQGLR	-0.835039	0.364063	-0.964678	none	1511	-0.136007	0.610603	-0.148126	893	-1.53407	0.117523	-1.78123	S1328;1;NNLGLRDLEVTCDPDSGGSQGLRGCGVGQMD	S1331;1;GLRDLEVTCDPDSGGSQGLRGCGVGQMDWTQ
TNKS1BP1	TB182_HUMAN	Q9C0C2	Q9C0C2;Q9C0C2-2	0	0	1	Phospho (STY)	DSLGAYASQDANEQGQDLGK	1.74383	1.35398	0.838903	none	1741	1.74383	1.35398	0.838903					S893;1;SRDVSLGDWEFGKRDSLGAYASQDANEQGQD	S899;0.996152;GDWEFGKRDSLGAYASQDANEQGQDLGKRDH
TNKS1BP1	TB182_HUMAN	Q9C0C2	Q9C0C2;Q9C0C2-2	1	0	1	Phospho (STY)	RDSLGAYASQDANEQGQDLGK	1.06293	0.881308	0.405762	none	8916	1.06293	0.881308	0.405762					S893;1;SRDVSLGDWEFGKRDSLGAYASQDANEQGQD	S899;0.996152;GDWEFGKRDSLGAYASQDANEQGQDLGKRDH
TNKS1BP1	TB182_HUMAN	Q9C0C2	Q9C0C2;Q9C0C2-2	1	0	2	2 Phospho (STY)	RDSLGAYASQDANEQGQDLGK	1.27408	0.174532	0.80675	none	8917	1.27408	0.174532	0.80675					S893;1;SRDVSLGDWEFGKRDSLGAYASQDANEQGQD	S899;0.996152;GDWEFGKRDSLGAYASQDANEQGQDLGKRDH
TNKS1BP1	TB182_HUMAN	Q9C0C2	Q9C0C2;Q9C0C2-2	0	0	1	Phospho (STY)	YESQEPLAGQESPLPLATR	0.155896	0.0764456	0.414159	none	12823	0.155896	0.0764456	0.414159					S592;0.98422;GTPGLPLQQAEERYESQEPLAGQESPLPLAT	S601;1;AEERYESQEPLAGQESPLPLATREAALPILE
TNKS1BP1	TB182_HUMAN	Q9C0C2	Q9C0C2;Q9C0C2-2	0	0	2	2 Phospho (STY)	YESQEPLAGQESPLPLATR	0.0121641	1.26296	1.01754	none	12824	0.0121641	1.26296	1.01754					S592;0.98422;GTPGLPLQQAEERYESQEPLAGQESPLPLAT	S601;1;AEERYESQEPLAGQESPLPLATREAALPILE
TNKS1BP1	TB182_HUMAN	Q9C0C2	Q9C0C2;Q9C0C2-2	0	0	1	Phospho (STY)	YSSQDADEQDWEFQK	-0.829072	-0.0580549	-1.24568	none	13143	-0.829072	-0.0580549	-1.24568					Y918;0.976366;NEQGQDLGKRDHHGRYSSQDADEQDWEFQKR	S920;0.93648;QGQDLGKRDHHGRYSSQDADEQDWEFQKRDV
TNKS1BP1	TB182_HUMAN	Q9C0C2	Q9C0C2	1	0	1	Phospho (STY)	CPARPPPSGSQGLLEEMLAASSSK	1.36233	0.493737	1.60309	none	1126	1.73322	0.379992	1.95464	718	0.991437	0.607483	1.25153	S1452;0.959332;GASPGRCPARPPPSGSQGLLEEMLAASSSKA
TNKS1BP1	TB182_HUMAN	Q9C0C2	Q9C0C2	1	1	1	Oxidation (M);Phospho (STY)	CPARPPPSGSQGLLEEMLAASSSK	1.43904	0.573862	1.85892	none	1128	2.03452	0.451226	2.28711	717	0.843569	0.696497	1.43073	S1452;0.959332;GASPGRCPARPPPSGSQGLLEEMLAASSSKA
TNKS1BP1	TB182_HUMAN	Q9C0C2	Q9C0C2;Q9C0C2-2	2	0	1	Phospho (STY)	KRDSQGTYSSR	0.472548	0.184809	0.809833	none	5621	1.07576	0.204682	0.963448	3968	-0.130668	0.164937	0.656219	S851;0.999994;SQEADVQDWEFRKRDSQGTYSSRDAELQDQE
TNKS1BP1	TB182_HUMAN	Q9C0C2	Q9C0C2	0	0	1	Phospho (STY)	LGGSLAALPQGQGSQLALDR	2.02631	0.558551	2.25581	Cluster_4	6098	2.02631	0.558551	2.25581					S456;0.999944;EKLGGSLAALPQGQGSQLALDRPFGAESNWS
TNKS1BP1	TB182_HUMAN	Q9C0C2	Q9C0C2;Q9C0C2-2	1	0	1	Phospho (STY)	RDSQGTYSSR	0.528341	-1.4639	1.5157	none	8921	0.528341	-1.4639	1.5157					S851;0.999994;SQEADVQDWEFRKRDSQGTYSSRDAELQDQE
TNKS1BP1	TB182_HUMAN	Q9C0C2	Q9C0C2	1	0	1	Phospho (STY)	RPSQGPPAR	6.4039	6.59387	7.02174	Cluster_2	9124	6.4039	6.59387	7.02174					S1545;1;ARWSDQGPAQTSRRPSQGPPARSPSQDFSFI
TOE1	TOE1_HUMAN	Q96GM8	Q96GM8-2;Q96GM8	0	0	1	Phospho (STY)	ATSEVPGSQASPNPVPGDGLHR	0.301469	2.29772	2.33142	Cluster_1					533	0.301469	2.29772	2.33142	S425;0.930848;ARPEIADRATSEVPGSQASPNPVPGDGLHRA
TONSL	TONSL_HUMAN	Q96HA7	Q96HA7-2;Q96HA7	0	1	2	2 Phospho (STY);Oxidation (M)	LTCMQSCSAPVNAGPSSLASEPPGSPSTPR	2.08307	2.5278	2.3148	Cluster_3					4751	2.08307	2.5278	2.3148	S900;0.688297;QSCSAPVNAGPSSLASEPPGSPSTPRVSEPS	T908;0.679755;AGPSSLASEPPGSPSTPRVSEPSGDSSAAGQ
TOPBP1	TOPB1_HUMAN	Q92547	Q92547	0	1	1	Oxidation (M);Phospho (STY)	TMPNSSTPTSQINTIDSR	-0.386043	2.83629	1.20614	none					8521	-0.386043	2.83629	1.20614	S301;0.922533;PRPEAKTMPNSSTPTSQINTIDSRTLSDVSN
TOPBP1	TOPB1_HUMAN	Q92547	Q92547	0	0	1	Phospho (STY)	HEQADEDLLSQYENGSSTVVEAK	-0.476958	3.21763	2.99853	Cluster_1	4184	-0.476958	3.21763	2.99853					S492;0.996363;FAPSEKHEQADEDLLSQYENGSSTVVEAKTS
TOPBP1	TOPB1_HUMAN	Q92547	Q92547	0	0	2	2 Phospho (STY)	HEQADEDLLSQYENGSSTVVEAK	-0.532741	2.46595	2.27451	Cluster_1	4185	-0.532741	2.46595	2.27451					S492;0.996363;FAPSEKHEQADEDLLSQYENGSSTVVEAKTS
TOPBP1	TOPB1_HUMAN	Q92547	Q92547	0	0	1	Phospho (STY)	QTVPDVNTEPSQNEQIIWDDPTAR	1.80943	3.49562	3.22461	Cluster_1	8795	1.80943	3.49562	3.22461					S1138;0.999688;LRQSRQTVPDVNTEPSQNEQIIWDDPTAREE
TOR1AIP1	TOIP1_HUMAN	Q5JTV8	A0A0A0MSK5;J3KN66;Q5JTV8;Q5JTV8-3;H0YD16;H0YDU3;H0Y4R4;Q5JTV8-2	0	0	1	Phospho (STY)	SSSQYIESFWQSSQSQNFTAHDK	0.42793	-0.592279	0.277603	none	10177	0.42793	-0.592279	0.277603					S254;0.514368;SRDSDESGDKTTRSSSQYIESFWQSSQSQNF
TP53BP1	TP53B_HUMAN	Q12888	Q12888;Q12888-3;Q12888-2;A6NNK5;C9JXV0	0	0	1	Phospho (STY)	VADPVDSSNLDTCGSISQVIEQLPQPNR	1.52227	2.67059	4.39453	Cluster_2	11539	1.52227	2.67059	4.39453					S105;0.951744;ADPVDSSNLDTCGSISQVIEQLPQPNRTSSV
TP53BP1	TP53B_HUMAN	Q12888	Q12888;Q12888-3;Q12888-2;A6NNK5	1	0	1	Phospho (STY)	GSGEKPVSAPGDDTESLHSQGEEEFDMPQPPHGHVLHR	1.38859	-2.95611	-0.848303	none	3880	2.56912	-1.83282	1.50056	2303	0.208061	-4.07941	-3.19717	S1208;0.956327;DATVQTERGSGEKPVSAPGDDTESLHSQGEE	S1219;0.915359;EKPVSAPGDDTESLHSQGEEEFDMPQPPHGH
TP53BP1	TP53B_HUMAN	Q12888	Q12888;Q12888-3;Q12888-2;A6NNK5;C9JXV0	0	1	1	Oxidation (M);Phospho (STY)	FVPAENDSILMNPAQDGEVQLSQNDDK	0.334055	0.663894	1.03784	none	3179	0.334055	0.663894	1.03784					S566;1;MSPVLNSKFVPAENDSILMNPAQDGEVQLSQ	S580;1;DSILMNPAQDGEVQLSQNDDKTKGDDTDTRD
TP53BP1	TP53B_HUMAN	Q12888	Q12888;Q12888-3;Q12888-2;A6NNK5;C9JXV0	0	1	2	2 Phospho (STY);Oxidation (M)	FVPAENDSILMNPAQDGEVQLSQNDDK	2.19786	2.47354	4.32177	Cluster_2	3180	2.19786	2.47354	4.32177					S566;1;MSPVLNSKFVPAENDSILMNPAQDGEVQLSQ	S580;1;DSILMNPAQDGEVQLSQNDDKTKGDDTDTRD
TP53BP1	TP53B_HUMAN	Q12888	Q12888;Q12888-3;Q12888-2;A6NNK5	0	0	1	Phospho (STY)	GNLLHFPSSQGEEEK	1.37558	1.58958	2.3079	Cluster_2	3742	1.37558	1.58958	2.3079					S1067;1;DPPTTPIRGNLLHFPSSQGEEEKEKLEGDHT	S1068;1;PPTTPIRGNLLHFPSSQGEEEKEKLEGDHTI
TP53BP1	TP53B_HUMAN	Q12888	Q12888;Q12888-3;Q12888-2;A6NNK5	0	0	2	2 Phospho (STY)	GNLLHFPSSQGEEEK	1.82139	2.36275	3.75851	Cluster_2	3743	1.82139	2.36275	3.75851					S1067;1;DPPTTPIRGNLLHFPSSQGEEEKEKLEGDHT	S1068;1;PPTTPIRGNLLHFPSSQGEEEKEKLEGDHTI
TP53BP1	TP53B_HUMAN	Q12888	Q12888;Q12888-3;Q12888-2;A6NNK5;C9JXV0	0	1	1	Oxidation (M);Phospho (STY)	IDEDGENTQIEDTEPMSPVLNSK	0.958886	1.88177	3.29958	Cluster_2	4735	0.958886	1.88177	3.29958					T543;1;MESLSSHRIDEDGENTQIEDTEPMSPVLNSK	S552;0.99995;DEDGENTQIEDTEPMSPVLNSKFVPAENDSI
TP53BP1	TP53B_HUMAN	Q12888	Q12888;Q12888-3;Q12888-2;A6NNK5;C9JXV0	0	1	2	2 Phospho (STY);Oxidation (M)	IDEDGENTQIEDTEPMSPVLNSK	1.19461	3.03267	3.95597	Cluster_1	4736	1.19461	3.03267	3.95597					T543;1;MESLSSHRIDEDGENTQIEDTEPMSPVLNSK	S552;0.99995;DEDGENTQIEDTEPMSPVLNSKFVPAENDSI
TP53BP1	TP53B_HUMAN	Q12888	Q12888;Q12888-3;Q12888-2;A6NNK5;C9JXV0	0	0	1	Phospho (STY)	IDEDGENTQIEDTEPMSPVLNSK	3.07845	4.2445	4.93521	Cluster_2	4737	3.07845	4.2445	4.93521					T543;1;MESLSSHRIDEDGENTQIEDTEPMSPVLNSK	S552;0.99995;DEDGENTQIEDTEPMSPVLNSKFVPAENDSI
TP53BP1	TP53B_HUMAN	Q12888	Q12888;Q12888-3;Q12888-2;A6NNK5;C9JXV0	0	0	2	2 Phospho (STY)	IDEDGENTQIEDTEPMSPVLNSK	0.0897369	2.86297	4.51094	Cluster_2	4738	0.0897369	2.86297	4.51094					T543;1;MESLSSHRIDEDGENTQIEDTEPMSPVLNSK	S552;0.99995;DEDGENTQIEDTEPMSPVLNSKFVPAENDSI
TP53BP1	TP53B_HUMAN	Q12888	Q12888;Q12888-3;Q12888-2;A6NNK5;C9JXV0	0	1	1	Oxidation (M);Phospho (STY)	LMLSTSEYSQSPK	2.43212	0.519612	1.72172	Cluster_4	6484	2.43212	0.519612	1.72172					S523;0.994613;LTGDSCKLMLSTSEYSQSPKMESLSSHRIDE	S525;0.995586;GDSCKLMLSTSEYSQSPKMESLSSHRIDEDG
TP53BP1	TP53B_HUMAN	Q12888	Q12888;Q12888-3;Q12888-2;A6NNK5;C9JXV0	0	1	2	2 Phospho (STY);Oxidation (M)	LMLSTSEYSQSPK	1.50831	2.28788	3.21972	Cluster_2	6485	1.50831	2.28788	3.21972					S523;0.994613;LTGDSCKLMLSTSEYSQSPKMESLSSHRIDE	S525;0.995586;GDSCKLMLSTSEYSQSPKMESLSSHRIDEDG
TP53BP1	TP53B_HUMAN	Q12888	Q12888;Q12888-3;Q12888-2;A6NNK5	0	1	2	2 Phospho (STY);Oxidation (M)	PVSAPGDDTESLHSQGEEEFDMPQPPHGHVLHR	1.46219	-0.862211	-0.154819	none	8306	1.46219	-0.862211	-0.154819					T1214;0.807344;ERGSGEKPVSAPGDDTESLHSQGEEEFDMPQ	S1219;0.971314;EKPVSAPGDDTESLHSQGEEEFDMPQPPHGH
TP53BP1	TP53B_HUMAN	Q12888	Q12888;Q12888-3;Q12888-2;A6NNK5	1	0	2	2 Phospho (STY)	SEDPPTTPIRGNLLHFPSSQGEEEK	2.14243	2.81843	2.70935	Cluster_1	9404	2.14243	2.81843	2.70935					S1050;1;VLSCICEARQENEARSEDPPTTPIRGNLLHF	T1056;0.999054;EARQENEARSEDPPTTPIRGNLLHFPSSQGE	S1067;1;DPPTTPIRGNLLHFPSSQGEEEKEKLEGDHT	S1068;1;PPTTPIRGNLLHFPSSQGEEEKEKLEGDHTI
TP53BP1	TP53B_HUMAN	Q12888	A6NNK5;Q12888;Q12888-3;Q12888-2	1	1	1	Oxidation (M);Phospho (STY)	GSGEKPVSAPGDDTESLHSQGEEEFDMPQPPHGHVLHR	0.691429	-2.83798	-2.26546	Cluster_6					2302	0.691429	-2.83798	-2.26546	S1208;0.956327;DATVQTERGSGEKPVSAPGDDTESLHSQGEE	S1219;0.915359;EKPVSAPGDDTESLHSQGEEEFDMPQPPHGH
TP53BP1	TP53B_HUMAN	Q12888	A6NNK5;Q12888;Q12888-3;Q12888-2	1	0	2	2 Phospho (STY)	GSGEKPVSAPGDDTESLHSQGEEEFDMPQPPHGHVLHR	7.9245	4.09953	3.4528	Cluster_6					2304	7.9245	4.09953	3.4528	S1208;0.956327;DATVQTERGSGEKPVSAPGDDTESLHSQGEE	S1219;0.915359;EKPVSAPGDDTESLHSQGEEEFDMPQPPHGH
TP53BP1	TP53B_HUMAN	Q12888	Q12888;Q12888-3;Q12888-2	0	0	1	Phospho (STY)	GVSQTGTPVCEEDGDAGLGIR	0.771029	2.15718	3.03626	Cluster_2	4046	0.771029	2.15718	3.03626					S1368;0.999548;SSRGGPGKLSPRKGVSQTGTPVCEEDGDAGL
TP53BP1	TP53B_HUMAN	Q12888	Q12888;Q12888-3;Q12888-2;A6NNK5;C9JXV0;H7C3N7	0	0	1	Phospho (STY)	LDQELQQPQTQEK	1.95382	3.42444	4.89559	Cluster_2	5879	1.95382	3.42444	4.89559					T855;1;ADDPLRLDQELQQPQTQEKTSNSLTEDSKMA
TP53BP1	TP53B_HUMAN	Q12888	Q12888;Q12888-3;Q12888-2;A6NNK5;H7C3N7	1	0	1	Phospho (STY)	LGKPSAHASQSFCESSSETPFHFTLPK	1.19966	3.40674	3.12559	Cluster_1	6109	1.19966	3.40674	3.12559					S892;0.971479;SDAEAQKLGKPSAHASQSFCESSSETPFHFT
TP53BP1	TP53B_HUMAN	Q12888	Q12888;Q12888-3;Q12888-2;A6NNK5;H7C3N7	0	0	1	Phospho (STY)	PSAHASQSFCESSSETPFHFTLPK	1.02372	2.45847	3.66026	Cluster_2	8265	1.02372	2.45847	3.66026					S892;0.971479;SDAEAQKLGKPSAHASQSFCESSSETPFHFT
TP53BP1	TP53B_HUMAN	Q12888	Q12888;Q12888-3;Q12888-2;A6NNK5	1	1	2	2 Phospho (STY);Oxidation (M)	GSGEKPVSAPGDDTESLHSQGEEEFDMPQPPHGHVLHR	3.52964	0.241701	0.955846	none	3878	4.68644	2.58736	4.31362	2301	2.37283	-2.10396	-2.40193	T1214;0.807344;ERGSGEKPVSAPGDDTESLHSQGEEEFDMPQ	S1219;0.971314;EKPVSAPGDDTESLHSQGEEEFDMPQPPHGH	S1208;0.956327;DATVQTERGSGEKPVSAPGDDTESLHSQGEE
TP53BP1	TP53B_HUMAN	Q12888	Q12888;Q12888-3;Q12888-2;A6NNK5;C9JXV0;H7C3N7	0	0	1	Phospho (STY)	SGTAETEPVEQDSSQPSLPLVR	0.269913	1.45182	2.73282	none	9574	0.269913	1.45182	2.73282					S831;0.980949;LKSGTAETEPVEQDSSQPSLPLVRADDPLRL
TP53I11	P5I11_HUMAN	O14683	E9PN66;E9PNB3;E9PKN9;E9PS55;E9PMY0;E9PMW4;E9PQ46;E9PIN5;E9PIK4;U3KQ32;E9PKZ4;E9PPM1;O14683	1	0	1	Phospho (STY)	KHSQTDLVSR	1.48109	-1.06093	0.40992	none	5521	1.48109	-1.06093	0.40992					S14;1;__MAAKQPPPLMKKHSQTDLVSRLKTRKILG
TPD52	TPD52_HUMAN	P55327	F5H0B0;H0YC42;P55327-2;P55327-4;P55327;P55327-7;P55327-5;P55327-6;P55327-3	1	0	1	Phospho (STY)	KTSETLSQAGQK	-0.301167	0.192201	-1.43186	none	5641	0.665593	1.03812	-1.29018	4027	-1.26793	-0.653721	-1.57353	S144;0.999197;DVTATSAYKKTSETLSQAGQKASAAFSSVGS
TPD52	TPD52_HUMAN	P55327	F5H0B0;H0YC42;P55327-2;P55327-4;P55327;P55327-7;P55327-5;P55327-6;P55327-3	0	0	1	Phospho (STY)	TSETLSQAGQK	1.53298	2.47811	1.27308	none	11228	3.99344	5.33023	3.61706	8865	-0.927474	-0.374001	-1.07089	S144;0.999197;DVTATSAYKKTSETLSQAGQKASAAFSSVGS
TPD52L2	TPD54_HUMAN	O43399	A0A087WYR3;O43399;O43399-5;O43399-7;O43399-6;O43399-2;O43399-4;O43399-3	0	0	1	Phospho (STY)	TQETLSQAGQK	-1.08637	0.186379	-1.38229	none	11141	-1.08637	0.186379	-1.38229					S134;0.999634;KVTQSDLYKKTQETLSQAGQKTSAALSTVGS
TPD52L2	TPD54_HUMAN	O43399	A0A087WYR3;O43399;O43399-5;O43399-7;O43399-6;O43399-2;O43399-4;O43399-3	2	0	1	Phospho (STY)	KTQETLSQAGQKTSAALSTVGSAISR	-3.3541	-0.862384	-3.58879	Cluster_3					4026	-3.3541	-0.862384	-3.58879	S134;0.999826;DVQVSSAYKKTQETLSQAGQKTSAALSTVGS;KVTQSDLYKKTQETLSQAGQKTSAALSTVGS
TPD52L2	TPD54_HUMAN	O43399	A0A087WYR3;O43399;O43399-5;O43399-7;O43399-6;O43399-2;O43399-4;O43399-3	1	0	1	Phospho (STY)	KTQETLSQAGQK	-0.562179	-0.00351095	-1.29825	none	5640	0.076601	0.69221	-1.31122	4025	-1.20096	-0.699232	-1.28527	S134;0.999634;KVTQSDLYKKTQETLSQAGQKTSAALSTVGS
TPX2	TPX2_HUMAN	Q9ULW0	Q9ULW0;Q9ULW0-2	1	0	1	Phospho (STY)	GCTIVKPFNLSQGK	0.933227	3.61982	0.719659	none					1856	0.933227	3.61982	0.719659	S310;0.999968;ARVTKGCTIVKPFNLSQGKKRTFDETVSTYV
TRIM21	RO52_HUMAN	P19474	P19474-2;P19474	0	0	1	Phospho (STY)	NTAPLTLCPLNIGSQGSTDY	0.438845	1.25589	1.88029	none	8011	1.21058	1.46412	2.24666	5534	-0.332893	1.04766	1.51392	S469;0.773746;GKNTAPLTLCPLNIGSQGSTDY_________
TRIM25	TRI25_HUMAN	Q14258	Q14258	0	0	1	Phospho (STY)	TCSPASLSQASADLEATLR	0.387021	0.448714	0.317212	none	10476	0.387021	0.448714	0.317212					S192;0.792943;HICLVEHKTCSPASLSQASADLEATLRHKLT
TRIO	TRIO_HUMAN	O75962	E7EWP2;E7EPJ7;O75962-5;O75962-2;O75962-4;O75962	0	0	1	Phospho (STY)	DGEDLDSQGDGSSQPDTISIASR	0.134957	-0.185015	0.0624514	none					829	0.134957	-0.185015	0.0624514	S1627;0.999973;PATRQKGRRDGEDLDSQGDGSSQPDTISIAS
TRIO	TRIO_HUMAN	O75962	E7EWP2;E7EPJ7;O75962-5;O75962-2;O75962-4;O75962	1	0	1	Phospho (STY)	RDGEDLDSQGDGSSQPDTISIASR	-0.0834284	-0.0734234	-0.220839	none					5968	-0.0834284	-0.0734234	-0.220839	S1627;0.999973;PATRQKGRRDGEDLDSQGDGSSQPDTISIAS
TRMT1;LIMA1	LIMA1_HUMAN	Q9UHB6	F8VS07;F8VQE1;Q9UHB6-3;Q9UHB6-2;Q9UHB6-5;Q9UHB6;Q9UHB6-4	0	0	1	Phospho (STY)	SQDVELWEGEVVK	0.755262	0.391294	0.483954	none	9981	0.755262	0.391294	0.483954					S726;1;VDNTFAEEFTTQNQKSQDVELWEGEVVKELS
TROAP	TROAP_HUMAN	Q12815	F8W1E3;F8W130;Q12815	1	0	1	Phospho (STY)	VLVRGSQGGTTQR	-1.34072	-2.65237	-3.02242	Cluster_6					9744	-1.34072	-2.65237	-3.02242	S156;0.999907;LGRQPSLAKRVLVRGSQGGTTQRVQGVRASA
TROVE2	RO60_HUMAN	P10155	P10155-2;P10155-3;P10155-5;P10155-4;P10155;D6RDN1;D6RE09	0	1	1	Oxidation (M);Phospho (STY)	QIANSQDGYVWQVTDMNR	0.234843	2.16309	3.12937	Cluster_1	8514	0.234843	2.16309	3.12937					S19;0.999999;SVNQMQPLNEKQIANSQDGYVWQVTDMNRLH
TRPM7	TRPM7_HUMAN	Q96QT4	H0YLN8;Q96QT4	0	0	1	Phospho (STY)	SLQSLDSQIGHLQDLSALTVDTLK	0.359422	0.448934	0.393336	none					6811	0.359422	0.448934	0.393336	S1230;0.996709;GDRVNYIKRSLQSLDSQIGHLQDLSALTVDT
TTF1	TTF1_HUMAN	Q15361	Q15361	0	1	1	Oxidation (M);Phospho (STY)	EYETLAMPEGSQAGR	0.554265	1.01302	1.25719	none					1353	0.554265	1.01302	1.25719	S240;0.999296;KSSNREYETLAMPEGSQAGREAGTDMQESQP
TTF1	TTF1_HUMAN	Q15361	Q15361	0	1	1	Oxidation (M);Phospho (STY)	EAGTDMQESQPTVGLDDETPQLLGPTHK	2.36951	1.51094	3.09192	Cluster_5	1951	2.36951	1.51094	3.09192					S253;0.535129;EGSQAGREAGTDMQESQPTVGLDDETPQLLG
TUBA1A;TUBA3C;TUBA3E;TUBA1B	TBA1A_HUMAN	Q71U36	Q71U36;Q71U36-2;Q13748;Q13748-2;Q6PEY2;P68363;P68363-2	2	0	1	Phospho (STY)	DVNAAIATIKTKR	-0.827195	0.0141459	-1.11707	none					1041	-0.827195	0.0141459	-1.11707	T337;0.998146;DVVPKDVNAAIATIKTKRSIQFVDWCPTGFK;DVVPKDVNAAIATIKTKRTIQFVDWCPTGFK
TUBB8;TUBB4B;TUBB4A;TUBB6;TUBB;TUBB2A;TUBB2B	TBB8_HUMAN	Q3ZCM7	A0A075B736;Q5SQY0;Q3ZCM7;I3L2F9;A6NNZ2;P68371;P04350;K7ESM5;Q5JP53;P07437;Q5ST81;Q9BUF5;Q13885;Q9BVA1	0	1	1	Oxidation (M);Phospho (STY)	LHFFMPGFAPLTSR	-0.170172	-0.128006	-0.51623	none					4351	-0.170172	-0.128006	-0.51623	T274;0.982023;PFPRLHFFMPGFAPLTSRGSQQYRALTVAEL;PFPRLHFFMPGFAPLTSRGSQQYRALTVPEL
TUBB8;TUBB4B;TUBB4A;TUBB6;TUBB;TUBB2A;TUBB2B	TBB8_HUMAN	Q3ZCM7	A0A075B736;Q5SQY0;Q3ZCM7;I3L2F9;A6NNZ2;P68371;P04350;K7ESM5;Q5JP53;P07437;Q5ST81;Q9BUF5;Q13885;Q9BVA1	0	0	1	Phospho (STY)	LHFFMPGFAPLTSR	-0.0925694	0.0618191	-0.509094	none					4353	-0.0925694	0.0618191	-0.509094	T274;0.982023;PFPRLHFFMPGFAPLTSRGSQQYRALTVAEL;PFPRLHFFMPGFAPLTSRGSQQYRALTVPEL
TUT1	STPAP_HUMAN	Q9H6E5	F5H0R1;Q9H6E5	1	0	1	Phospho (STY)	GHEAAQEWSQGEAGKGASLPSSASWR	-1.51621	0.936108	-1.23336	none					2007	-1.51621	0.936108	-1.23336	S750;1;LAERGPKGHEAAQEWSQGEAGKGASLPSSAS
TUT1	STPAP_HUMAN	Q9H6E5	F5H0R1;Q9H6E5	1	0	1	Phospho (STY)	SEGGGTGESSQGGTSKR	-0.68011	0.374977	1.16646	none					6373	-0.68011	0.374977	1.16646	S644;0.758278;EALGCHIEQATKRTRSEGGGTGESSQGGTSK	S653;0.74739;ATKRTRSEGGGTGESSQGGTSKRLKVDGQKN
TUT1	STPAP_HUMAN	Q9H6E5	F5H0R1;Q9H6E5	2	0	1	Phospho (STY)	TRSEGGGTGESSQGGTSKR	-0.871202	0.164383	-1.58223	none					8827	-0.871202	0.164383	-1.58223	S644;0.758278;EALGCHIEQATKRTRSEGGGTGESSQGGTSK	S653;0.74739;ATKRTRSEGGGTGESSQGGTSKRLKVDGQKN
TUT1	STPAP_HUMAN	Q9H6E5	F5H0R1;Q9H6E5	0	0	1	Phospho (STY)	GHEAAQEWSQGEAGK	0.911163	2.29615	2.11603	Cluster_1	3552	0.37773	2.2073	1.50204	2006	1.4446	2.385	2.73002	S750;1;LAERGPKGHEAAQEWSQGEAGKGASLPSSAS
TXLNA	TXLNA_HUMAN	P40222	P40222	1	0	1	Phospho (STY)	KQSQLVQEK	1.80681	-0.408593	0.693182	none	5618	1.80681	-0.408593	0.693182					S218;1;HRNSQKQMKLLQKKQSQLVQEKDHLRGEHSK
TXNIP	TXNIP_HUMAN	Q9H3M7	Q9H3M7-2;Q9H3M7	0	1	1	Oxidation (M);Phospho (STY)	LESPTTPLLDDMDGSQDSPIFMYAPEFK	5.24166	-0.30979	4.70674	Cluster_4					4220	5.24166	-0.30979	4.70674	S358;0.997402;RLESPTTPLLDDMDGSQDSPIFMYAPEFKFM
TXNIP	TXNIP_HUMAN	Q9H3M7	Q9H3M7-2;Q9H3M7	0	2	2	2 Oxidation (M);2 Phospho (STY)	LESPTTPLLDDMDGSQDSPIFMYAPEFK	3.04406	0.129394	2.51265	Cluster_4					4218	3.04406	0.129394	2.51265	T349;0.830044;YMDVIPEDHRLESPTTPLLDDMDGSQDSPIF	S358;0.997402;RLESPTTPLLDDMDGSQDSPIFMYAPEFKFM
TXNIP	TXNIP_HUMAN	Q9H3M7	Q9H3M7-2;Q9H3M7	0	2	1	2 Oxidation (M);Phospho (STY)	LESPTTPLLDDMDGSQDSPIFMYAPEFK	5.88924	-0.575897	5.45181	Cluster_4	5964	6.51686	1.14128	6.45714	4219	5.26162	-2.29307	4.44648	S358;0.95283;RLESPTTPLLDDMDGSQDSPIFMYAPEFKFM
U2AF1	U2AF1_HUMAN	Q01081	Q01081	0	0	1	Phospho (STY)	NPQNSSQSADGLR	2.01275	0.832096	2.61876	Cluster_4	7917	2.01275	0.832096	2.61876					S59;0.95806;QTIALLNIYRNPQNSSQSADGLRCAVSDVEM
UACA	UACA_HUMAN	Q9BZF9	F5H2B9;H0YNH8;Q9BZF9-2;Q9BZF9	1	0	1	Phospho (STY)	RQSQLIDTLQHQVK	2.06646	0.369869	1.74717	Cluster_4	9144	2.88826	0.210114	2.06188	6172	1.24466	0.529624	1.43246	S1353;1;LSQLTYTSGNPTKRQSQLIDTLQHQVKSLEQ
UBA2	SAE2_HUMAN	Q9UBT2	Q9UBT2;Q9UBT2-2;K7ESK7	2	0	1	Phospho (STY)	KPPVPLDWAEVQSQGEETNASDQQNEPQLGLKDQQVLDVK	4.20439	7.33243	5.68395	Cluster_3					3939	4.20439	7.33243	5.68395	S289;0.999773;RKRKPPVPLDWAEVQSQGEETNASDQQNEPQ
UBA2	SAE2_HUMAN	Q9UBT2	Q9UBT2;Q9UBT2-2;K7ESK7	1	0	1	Phospho (STY)	KPPVPLDWAEVQSQGEETNASDQQNEPQLGLK	1.75393	2.7382	3.70457	Cluster_2	5599	1.16717	2.00085	2.87907	3938	2.34069	3.47555	4.53008	S289;0.99957;RKRKPPVPLDWAEVQSQGEETNASDQQNEPQ
UBA2	SAE2_HUMAN	Q9UBT2	Q9UBT2;Q9UBT2-2;K7ESK7	2	0	1	Phospho (STY)	RKPPVPLDWAEVQSQGEETNASDQQNEPQLGLK	2.42321	3.82929	4.31842	Cluster_1	9025	3.12119	3.97465	4.91661	6084	1.72524	3.68393	3.72023	S289;0.99957;RKRKPPVPLDWAEVQSQGEETNASDQQNEPQ
UBAP2L	UBP2L_HUMAN	Q14157	F8W726;Q14157-4;Q14157-1;Q14157-3;Q14157;Q14157-5	0	0	1	Phospho (STY)	GGSTTGSQFLEQFK	1.21385	0.871215	0.560374	none	3535	1.21385	0.871215	0.560374					S360;0.999153;GFGDVGEAKGGSTTGSQFLEQFKTAQALAQL
UBE2T	UBE2T_HUMAN	Q9NPD8	Q9NPD8	1	0	1	Phospho (STY)	KASQLVGIEK	-1.55352	0.433602	-1.15529	none					3655	-1.55352	0.433602	-1.15529	S184;1;AGDSRVHNSTQKRKASQLVGIEKKFHPDV__
UBE2T	UBE2T_HUMAN	Q9NPD8	Q9NPD8	2	0	1	Phospho (STY)	KASQLVGIEKK	-1.8455	0.385953	-2.13953	Cluster_3					3656	-1.8455	0.385953	-2.13953	S184;1;AGDSRVHNSTQKRKASQLVGIEKKFHPDV__
UBE3A	UBE3A_HUMAN	Q05086	A0A0D9SG77;Q05086-2;Q05086-3;Q05086	1	0	1	Phospho (STY)	IGDSSQGDNNLQKLGPDDVSVDIDAIR	-5.46226	1.56571	-5.78222	Cluster_3					3253	-5.46226	1.56571	-5.78222	S218;0.991103;MEEDSEASSSRIGDSSQGDNNLQKLGPDDVS
UBE3A	UBE3A_HUMAN	Q05086	A0A0D9SG77;Q05086-2;Q05086-3;Q05086	2	0	1	Phospho (STY)	IGDSSQGDNNLQKLGPDDVSVDIDAIRR	-5.58508	1.10958	-5.86962	Cluster_3					3254	-5.58508	1.10958	-5.86962	S218;0.991103;MEEDSEASSSRIGDSSQGDNNLQKLGPDDVS
UBE3A	UBE3A_HUMAN	Q05086	A0A0D9SG77;Q05086-2;Q05086-3;Q05086;A0A0D9SGI3	0	0	1	Phospho (STY)	IGDSSQGDNNLQK	0.329713	1.94797	2.28753	Cluster_1	4857	1.34038	2.11719	3.02556	3252	-0.680952	1.77875	1.54949	S218;0.990593;MEEDSEASSSRIGDSSQGDNNLQKLGPDDVS
UBE4B	UBE4B_HUMAN	O95155	O95155-2;O95155;O95155-4	0	1	1	Oxidation (M);Phospho (STY)	SQSMDIDGVSCEK	0.130657	0.382347	0.412868	none	10047	0.130657	0.382347	0.412868					S103;0.906554;SPSNSLETQSQSLSRSQSMDIDGVSCEKSMS
UBN2	UBN2_HUMAN	Q6ZU65	Q6ZU65	0	0	1	Phospho (STY)	LPLSTPSPGNGSQGSHPLVSR	2.13898	0.494887	1.44879	none					4603	2.13898	0.494887	1.44879	S993;0.920035;LMYRLPLSTPSPGNGSQGSHPLVSRTVPSTT
UBP1	UBIP1_HUMAN	Q9NZI7	Q9NZI7-4;Q9NZI7	0	0	1	Phospho (STY)	TSAFIQVHCISTEFTPR	-1.25635	-0.99768	-3.27831	none					8841	-1.25635	-0.99768	-3.27831	T194;0.999998;RTSAFIQVHCISTEFTPRKHGGEKGVPFRIQ
UBR5	UBR5_HUMAN	O95071	E7EMW7;O95071-2;O95071	2	0	1	Phospho (STY)	KEDLFGRPSQGLYSSSASSGK	0.152321	0.857181	1.29904	none					3683	0.152321	0.857181	1.29904	S2071;0.710702;LLQPNARKEDLFGRPSQGLYSSSASSGKCLM
UBR7	UBR7_HUMAN	Q8N806	G3V2G3;Q8N806;H0YJA0	0	0	1	Phospho (STY)	CSYSQGSVK	1.9746	3.03407	3.78608	Cluster_2	1178	1.9746	3.03407	3.78608					S49;0.998488;ACAVLGGSDSEKCSYSQGSVKRQALYACSTC
UBXN1	UBXN1_HUMAN	Q04323	E9PJ81;E9PRQ7;Q04323;Q04323-2;A0A087WTZ5	0	0	1	Phospho (STY)	LPDGTSLTQTFR	0.774793	0.196731	0.688399	none					4597	0.774793	0.196731	0.688399	T229;0.940313;CRIQVRLPDGTSLTQTFRAREQLAAVRLYVE
UBXN7	UBXN7_HUMAN	O94888	C9JAT7;O94888	0	0	3	3 Phospho (STY)	SESLIDASEDSQLEAAIR	0.547043	1.34633	0.780488	none					6396	0.547043	1.34633	0.780488	S280;0.891164;DGLSSSPPKKCARSESLIDASEDSQLEAAIR	S285;1;SPPKKCARSESLIDASEDSQLEAAIRASLQE	S288;1;KKCARSESLIDASEDSQLEAAIRASLQETHF
UBXN7	UBXN7_HUMAN	O94888	O94888;C9JAT7	0	0	1	Phospho (STY)	SESLIDASEDSQLEAAIR	2.17536	1.13226	2.15807	Cluster_4	9454	2.29093	0.702532	2.06629	6394	2.05979	1.56198	2.24986	S280;0.980161;DGLSSSPPKKCARSESLIDASEDSQLEAAIR	S285;0.999974;SPPKKCARSESLIDASEDSQLEAAIRASLQE	S288;1;KKCARSESLIDASEDSQLEAAIRASLQETHF
UBXN7	UBXN7_HUMAN	O94888	O94888;C9JAT7	0	0	2	2 Phospho (STY)	SESLIDASEDSQLEAAIR	1.29084	0.857106	1.47531	none	9455	2.11895	0.896491	2.26178	6395	0.462742	0.81772	0.688849	S280;0.980161;DGLSSSPPKKCARSESLIDASEDSQLEAAIR	S285;0.999974;SPPKKCARSESLIDASEDSQLEAAIRASLQE	S288;1;KKCARSESLIDASEDSQLEAAIRASLQETHF
UCHL3	UCHL3_HUMAN	P15374	A0A087WTB8;P15374;Q5TBK7	1	0	1	Phospho (STY)	IKSQGQDVTSSVYFMK	-0.656935	0.969329	2.27131	none					3348	-0.656935	0.969329	2.27131	S75;1;EKYEVFRTEEEEKIKSQGQDVTSSVYFMKQT
UCHL3	UCHL3_HUMAN	P15374	A0A087WTB8;P15374;Q5TBK7	1	1	1	Oxidation (M);Phospho (STY)	IKSQGQDVTSSVYFMK	-0.167627	0.642189	3.05839	none					3349	-0.167627	0.642189	3.05839	S75;1;EKYEVFRTEEEEKIKSQGQDVTSSVYFMKQT
UCHL3	UCHL3_HUMAN	P15374	A0A087WTB8;P15374;Q5TBK7	2	0	1	Phospho (STY)	TEEEEKIKSQGQDVTSSVYFMK	-1.72668	1.2288	2.24396	Cluster_1					7638	-1.72668	1.2288	2.24396	S75;1;EKYEVFRTEEEEKIKSQGQDVTSSVYFMKQT
UCHL3	UCHL3_HUMAN	P15374	A0A087WTB8;P15374;Q5TBK7	2	1	1	Oxidation (M);Phospho (STY)	TEEEEKIKSQGQDVTSSVYFMK	1.20869	2.5753	2.98595	Cluster_1					7639	1.20869	2.5753	2.98595	S75;1;EKYEVFRTEEEEKIKSQGQDVTSSVYFMKQT
UHRF1BP1L	UH1BL_HUMAN	A0JNW5	A0A0C4DGH6;A0JNW5	1	3	2	2 Phospho (STY);3 Oxidation (M)	RSSSQMSLDTISLDSMILEEQLLESDGSDSHMFLEK	3.59459	3.79324	4.30065	Cluster_2	9186	3.59459	3.79324	4.30065					S1107;0.673236;PNLAPLCVSYKNMKRSSSQMSLDTISLDSMI	S1109;0.657513;LAPLCVSYKNMKRSSSQMSLDTISLDSMILE	S1112;0.745033;LCVSYKNMKRSSSQMSLDTISLDSMILEEQL
UHRF1BP1L	UH1BL_HUMAN	A0JNW5	A0A0C4DGH6;A0JNW5	0	3	2	2 Phospho (STY);3 Oxidation (M)	SSSQMSLDTISLDSMILEEQLLESDGSDSHMFLEK	1.04943	1.11774	-1.18444	none					7146	1.04943	1.11774	-1.18444	S1107;0.627131;PNLAPLCVSYKNMKRSSSQMSLDTISLDSMI	S1109;0.507547;LAPLCVSYKNMKRSSSQMSLDTISLDSMILE	S1112;0.549011;LCVSYKNMKRSSSQMSLDTISLDSMILEEQL
UIMC1	UIMC1_HUMAN	Q96RL1	Q96RL1-3;Q96RL1	0	0	2	2 Phospho (STY)	LLLEEEPTTSHGQSSQGIVEETSEEGNSVPASQSVAALTSK	-0.904862	2.90349	4.00093	Cluster_1	6385	-1.48481	2.14376	3.87381	4501	-0.324914	3.66323	4.12804	S415;0.732065;QSSQGIVEETSEEGNSVPASQSVAALTSKRS	S419;0.822895;GIVEETSEEGNSVPASQSVAALTSKRSLVLM
UIMC1	UIMC1_HUMAN	Q96RL1	Q96RL1-3;Q96RL1;Q96RL1-2;D6RC40;D6RCQ3	1	0	1	Phospho (STY)	SRPLATGPSSQSHQEK	-0.616593	1.77394	0.139028	none	10084	-0.616593	1.77394	0.139028					S140;0.716477;DASATRSRPLATGPSSQSHQEKTTDSGLTEG	S142;0.734113;SATRSRPLATGPSSQSHQEKTTDSGLTEGIW
UIMC1	UIMC1_HUMAN	Q96RL1	Q96RL1-3;Q96RL1;Q96RL1-2	0	0	1	Phospho (STY)	GSHISQGNEAEER	1.61256	2.81787	3.79021	Cluster_2	3895	2.62003	3.47383	4.68529	2310	0.605086	2.1619	2.89513	S171;0.999996;IWQLVPPSLFKGSHISQGNEAEEREEPWDHT
UIMC1	UIMC1_HUMAN	Q96RL1	Q96RL1-3;Q96RL1;Q96RL1-2	1	0	1	Phospho (STY)	GSHISQGNEAEEREEPWDHTEK	2.56575	4.81891	4.70942	Cluster_1	3898	0.621004	3.34822	2.98559	2311	4.51049	6.28961	6.43324	S171;0.999996;IWQLVPPSLFKGSHISQGNEAEEREEPWDHT
UIMC1	UIMC1_HUMAN	Q96RL1	Q96RL1-3;Q96RL1	0	0	1	Phospho (STY)	LLLEEEPTTSHGQSSQGIVEETSEEGNSVPASQSVAALTSK	2.14345	1.88821	1.34543	Cluster_6	6384	2.14345	1.88821	1.34543					S419;0.822895;GIVEETSEEGNSVPASQSVAALTSKRSLVLM
UPF1	RENT1_HUMAN	Q92900	Q92900-2;Q92900	0	0	1	Phospho (STY)	SQIDVALSQDSTYQGER	0.698635	0.246734	0.522566	none	10018	0.518338	0.658829	0.674761	7009	0.878932	-0.16536	0.370372	S1107;0.999769;SYLGDEFKSQIDVALSQDSTYQGERAYQHGG
UPF1	RENT1_HUMAN	Q92900	Q92900-2;Q92900	0	0	1	Phospho (STY)	AYQHGGVTGLSQY	0.831894	0.33688	0.526452	none	995	0.831894	0.33688	0.526452					S1127;0.999972;YQGERAYQHGGVTGLSQY_____________
UPF3B	REN3B_HUMAN	Q9BZI7	A0A087WYC8;Q9BZI7-2;Q9BZI7	0	0	1	Phospho (STY)	FLESYATDNEK	1.58907	0.491802	1.34292	none					1564	1.58907	0.491802	1.34292	T169;0.999914;IDDDPEYRKFLESYATDNEKMTSTPETLLEE
UPF3B	REN3B_HUMAN	Q9BZI7	A0A087WYC8;Q9BZI7-2;Q9BZI7	1	1	1	Oxidation (M);Phospho (STY)	FLESYATDNEKMTSTPETLLEEIEAK	-1.40708	-0.786866	-1.38208	none					1565	-1.40708	-0.786866	-1.38208	T169;0.999914;IDDDPEYRKFLESYATDNEKMTSTPETLLEE
UPF3B	REN3B_HUMAN	Q9BZI7	A0A087WYC8;Q9BZI7-2;Q9BZI7	1	0	1	Phospho (STY)	KFLESYATDNEK	1.50314	0.416555	0.931011	none					3715	1.50314	0.416555	0.931011	T169;0.999914;IDDDPEYRKFLESYATDNEKMTSTPETLLEE
UPF3B	REN3B_HUMAN	Q9BZI7	A0A087WYC8;Q9BZI7-2;Q9BZI7	2	1	1	Oxidation (M);Phospho (STY)	KFLESYATDNEKMTSTPETLLEEIEAK	-1.46527	-0.284539	-1.35222	none					3716	-1.46527	-0.284539	-1.35222	T169;0.999914;IDDDPEYRKFLESYATDNEKMTSTPETLLEE
UPF3B	REN3B_HUMAN	Q9BZI7	A0A087WYC8;Q9BZI7-2;Q9BZI7	2	0	1	Phospho (STY)	KFLESYATDNEKMTSTPETLLEEIEAK	-1.58562	0.414756	-0.512507	none					3717	-1.58562	0.414756	-0.512507	T169;0.999914;IDDDPEYRKFLESYATDNEKMTSTPETLLEE
USP37	UBP37_HUMAN	Q86T82	Q86T82-2;Q86T82	1	1	2	2 Phospho (STY);Oxidation (M)	ENKTPEGSQGEVDWLQQYDMER	-2.29581	1.13619	-1.18547	none	2368	-2.29581	1.13619	-1.18547					T786;1;FTEITKDCDENKENKTPEGSQGEVDWLQQYD	S790;1;TKDCDENKENKTPEGSQGEVDWLQQYDMERE
USP5	UBP5_HUMAN	P45974	P45974-2;P45974	1	0	1	Phospho (STY)	KLDVSIEMPEELDISQLR	0.579963	-0.11394	0.105535	none					3844	0.579963	-0.11394	0.105535	S600;0.999976;KKLDVSIEMPEELDISQLRGTGLQPGEEELP
USP54	UBP54_HUMAN	Q70EL1	H7C1E9;Q70EL1-6;Q70EL1-7;Q70EL1	0	0	1	Phospho (STY)	DTGHLTDSECNQK	0.542487	-0.269451	0.718334	none					1013	0.542487	-0.269451	0.718334	T442;0.999999;ENDSMSQSSRDTGHLTDSECNQKHTSKKGSL
UTP14A	UT14A_HUMAN	Q9BVJ6	Q9BVJ6-2;Q9BVJ6-3;Q9BVJ6;X6RJY0	2	0	1	Phospho (STY)	KRSELSQDAEPAGSQETK	-0.980598	-1.71878	-1.39116	none					3972	-0.980598	-1.71878	-1.39116	S434;1;ILLREFEERRSLRKRSELSQDAEPAGSQETK	S437;1;REFEERRSLRKRSELSQDAEPAGSQETKDSG	S445;0.999956;LRKRSELSQDAEPAGSQETKDSGSQEVLSEL
UTP14A	UT14A_HUMAN	Q9BVJ6	Q9BVJ6-2;Q9BVJ6-3;Q9BVJ6;X6RJY0	2	0	2	2 Phospho (STY)	KRSELSQDAEPAGSQETK	0.0166492	1.04259	-0.717718	none					3973	0.0166492	1.04259	-0.717718	S434;1;ILLREFEERRSLRKRSELSQDAEPAGSQETK	S437;1;REFEERRSLRKRSELSQDAEPAGSQETKDSG	S445;0.999956;LRKRSELSQDAEPAGSQETKDSGSQEVLSEL
UTP14A	UT14A_HUMAN	Q9BVJ6	Q9BVJ6-2;Q9BVJ6-3;Q9BVJ6;X6RJY0	2	0	3	3 Phospho (STY)	KRSELSQDAEPAGSQETK	0.184565	2.13463	0.960911	none					3974	0.184565	2.13463	0.960911	S434;1;ILLREFEERRSLRKRSELSQDAEPAGSQETK	S437;1;REFEERRSLRKRSELSQDAEPAGSQETKDSG	S445;0.999956;LRKRSELSQDAEPAGSQETKDSGSQEVLSEL
UTP14A	UT14A_HUMAN	Q9BVJ6	Q9BVJ6-2;Q9BVJ6-3;Q9BVJ6;X6RJY0	0	0	2	2 Phospho (STY)	SELSQDAEPAGSQETK	0.402199	1.62494	1.66525	Cluster_1					6387	0.402199	1.62494	1.66525	S434;1;ILLREFEERRSLRKRSELSQDAEPAGSQETK	S437;1;REFEERRSLRKRSELSQDAEPAGSQETKDSG	S445;0.999956;LRKRSELSQDAEPAGSQETKDSGSQEVLSEL
UTP14A	UT14A_HUMAN	Q9BVJ6	Q9BVJ6-3;Q9BVJ6;X6RJY0;Q9BVJ6-2	1	0	1	Phospho (STY)	RSELSQDAEPAGSQETK	1.33922	1.39112	1.14608	none	9158	1.33922	1.39112	1.14608					S437;1;REFEERRSLRKRSELSQDAEPAGSQETKDSG	S445;0.999996;LRKRSELSQDAEPAGSQETKDSGSQEVLSEL
UTP14A	UT14A_HUMAN	Q9BVJ6	Q9BVJ6-3;Q9BVJ6;X6RJY0;Q9BVJ6-2	2	0	3	3 Phospho (STY)	RSELSQDAEPAGSQETKDSGSQEVLSELR	-1.30184	2.91485	1.94995	Cluster_1	9160	-0.344793	4.1792	4.05563	6185	-2.25888	1.65051	-0.155723	S437;1;REFEERRSLRKRSELSQDAEPAGSQETKDSG	S445;0.999996;LRKRSELSQDAEPAGSQETKDSGSQEVLSEL	T448;0.948621;RSELSQDAEPAGSQETKDSGSQEVLSELRVL	S453;0.99745;QDAEPAGSQETKDSGSQEVLSELRVLSQKLK	S434;1;ILLREFEERRSLRKRSELSQDAEPAGSQETK
UTP14A	UT14A_HUMAN	Q9BVJ6	Q9BVJ6-3;Q9BVJ6;X6RJY0;Q9BVJ6-2	0	0	1	Phospho (STY)	DSGSQEVLSELR	1.90182	2.92805	2.86221	Cluster_1	1729	1.90182	2.92805	2.86221					S453;0.99745;QDAEPAGSQETKDSGSQEVLSELRVLSQKLK
UTP14A	UT14A_HUMAN	Q9BVJ6	Q9BVJ6-3;Q9BVJ6	0	0	1	Phospho (STY)	LAESLLALSQQEELADLPK	1.16525	1.87995	2.01424	Cluster_1	5717	1.16525	1.87995	2.01424					S14;1;__MTANRLAESLLALSQQEELADLPKDYLLS
UTP14A	UT14A_HUMAN	Q9BVJ6	Q9BVJ6-3;Q9BVJ6;X6RJY0;Q9BVJ6-2	1	0	2	2 Phospho (STY)	RSELSQDAEPAGSQETK	0.958126	2.21715	1.56498	none	9159	1.66601	2.58749	2.2484	6184	0.250244	1.8468	0.881566	S434;1;ILLREFEERRSLRKRSELSQDAEPAGSQETK	S437;1;REFEERRSLRKRSELSQDAEPAGSQETKDSG	S445;0.999956;LRKRSELSQDAEPAGSQETKDSGSQEVLSEL
UTP14A	UT14A_HUMAN	Q9BVJ6	Q9BVJ6-3;Q9BVJ6;X6RJY0;Q9BVJ6-2	0	0	1	Phospho (STY)	SELSQDAEPAGSQETK	1.24053	0.81098	1.26988	none	9440	2.18928	4.05564	3.16774	6386	0.291791	-2.43368	-0.627981	S434;1;ILLREFEERRSLRKRSELSQDAEPAGSQETK	S437;1;REFEERRSLRKRSELSQDAEPAGSQETKDSG	S445;0.999956;LRKRSELSQDAEPAGSQETKDSGSQEVLSEL
VAMP2;VAMP3	VAMP3_HUMAN	Q15836	K7ENK9;K7EKX0;J3QRU4;F8WCA0;L7N2F9;Q15836;P63027	0	0	1	Phospho (STY)	ADALQAGASQFETSAAK	3.1319	1.51861	2.30486	Cluster_4	120	3.1319	1.51861	2.30486					S58;0.68369;LSELDDRADALQAGASQFETSAAKLKRKYWW
VDAC2	VDAC2_HUMAN	P45880	A0A0A0MR02;P45880-2;P45880;P45880-1	1	0	1	Phospho (STY)	VNNSSLIGVGYTQTLRPGVK	0.298284	0.214371	0.0260315	none					9773	0.298284	0.214371	0.0260315	T261;0.844649;AKVNNSSLIGVGYTQTLRPGVKLTLSALVDG
VIPAS39	SPE39_HUMAN	Q9H9C1	G3V4K3;Q9H9C1-2;Q9H9C1	0	0	1	Phospho (STY)	IDALLSSSQIR	1.26975	2.31204	3.19661	Cluster_2	4728	1.26975	2.31204	3.19661					S487;0.741652;KGSAEEEKIDALLSSSQIRWKN_________
VPS26B	VP26B_HUMAN	Q4G0F5	Q4G0F5	0	0	1	Phospho (STY)	TPSQLSDNNCR	0.803426	0.560648	0.420061	none	11100	0.803426	0.560648	0.420061					S327;0.999625;QRFEGTTSLGEVRTPSQLSDNNCRQ______
VPS26B	VP26B_HUMAN	Q4G0F5	Q4G0F5	1	0	1	Phospho (STY)	TPSQLSDNNCRQ	1.57729	0.740868	0.650048	none	11101	1.88096	0.853703	0.625755	8690	1.27363	0.628033	0.674341	S327;0.999625;QRFEGTTSLGEVRTPSQLSDNNCRQ______
WAPAL	WAPL_HUMAN	Q7Z5K2	Q7Z5K2;Q7Z5K2-2;Q7Z5K2-3	1	0	1	Phospho (STY)	TKSSQGASNFDK	0.847646	1.82681	2.75331	Cluster_2	10835	0.847646	1.82681	2.75331					S305;0.98587;PTNCRTYCRANKTKSSQGASNFDKLMDGTSQ
WAPAL	WAPL_HUMAN	Q7Z5K2	Q7Z5K2;Q7Z5K2-2;Q7Z5K2-3	2	0	1	Phospho (STY)	TKSSQGASNFDKLMDGTSQALAK	0.0974197	1.19758	0.928654	none					8241	0.0974197	1.19758	0.928654	S305;0.997526;PTNCRTYCRANKTKSSQGASNFDKLMDGTSQ
WDFY3	WDFY3_HUMAN	Q8IZQ1	Q8IZQ1-2;Q8IZQ1	0	0	1	Phospho (STY)	SQSEYCNVGTK	2.49082	-0.141719	2.44719	Cluster_4	10044	2.49082	-0.141719	2.44719					S1940;0.994261;AEEFKAFAADTGMNRSQSEYCNVGTKTYLTN
WDHD1	WDHD1_HUMAN	O75717	O75717-2;O75717	0	0	1	Phospho (STY)	SGAVTFSSQGR	0.204465	1.61214	1.53204	none	9523	0.245008	1.82872	1.63153	6482	0.163921	1.39557	1.43254	S907;0.993021;NSSDVSAKSGAVTFSSQGRVNPFKVSASSKE
WDR12	WDR12_HUMAN	Q9GZL7	Q9GZL7	1	1	1	Oxidation (M);Phospho (STY)	IWSTVPTDEEDEMEESTNRPR	0.50362	0.554304	0.961563	none					3590	0.50362	0.554304	0.961563	T221;0.966262;SGSWDKMLKIWSTVPTDEEDEMEESTNRPRK
WDR44	WDR44_HUMAN	Q5JSH3	H7BY83;Q5JSH3-4;Q5JSH3;Q5JSH3-2	1	1	2	2 Phospho (STY);Oxidation (M)	SNSGRELTDEEILASVMIK	-0.771808	0.238606	-1.23531	none					6909	-0.771808	0.238606	-1.23531	S342;0.796574;GQTVAGEVMGPQRPRSNSGRELTDEEILASV	T349;0.999966;VMGPQRPRSNSGRELTDEEILASVMIKNLDT
WDR48	WDR48_HUMAN	Q8TAF3	Q8TAF3-2;Q8TAF3-5;Q8TAF3-4;Q8TAF3-3;Q8TAF3	1	0	1	Phospho (STY)	IINLDNESQTTSSSNNEKPGEQEK	1.81288	0.687036	1.72197	Cluster_4	4978	1.81288	0.687036	1.72197					S611;0.99787;VMEHVYEKIINLDNESQTTSSSNNEKPGEQE
WHSC1	NSD2_HUMAN	O96028	H0Y9L4;O96028-5;O96028-3;O96028	0	0	1	Phospho (STY)	IQDPTEDAEAEDTPR	-2.79126	-0.0261927	-3.18816	Cluster_3					3461	-2.79126	-0.0261927	-3.18816	T544;1;TKRIQDPTEDAEAEDTPRKRLRTDKHSLRKQ
WHSC1	NSD2_HUMAN	O96028	H0Y9L4;O96028-5;O96028-3;O96028	1	0	1	Phospho (STY)	IQDPTEDAEAEDTPRK	-2.23626	0.222394	-2.73534	Cluster_3					3462	-2.23626	0.222394	-2.73534	T544;1;TKRIQDPTEDAEAEDTPRKRLRTDKHSLRKQ
WHSC1	NSD2_HUMAN	O96028	H0Y9L4;O96028-5;O96028-3;O96028	2	0	1	Phospho (STY)	IQDPTEDAEAEDTPRKR	-4.79406	-0.580454	-3.91596	Cluster_3					3463	-4.79406	-0.580454	-3.91596	T544;1;TKRIQDPTEDAEAEDTPRKRLRTDKHSLRKQ
WHSC1	NSD2_HUMAN	O96028	H0Y9L4;O96028-5;O96028-3;O96028	1	0	1	Phospho (STY)	RIQDPTEDAEAEDTPR	-2.54083	0.0627956	-3.28278	Cluster_3					6071	-2.54083	0.0627956	-3.28278	T544;1;TKRIQDPTEDAEAEDTPRKRLRTDKHSLRKQ
WHSC1	NSD2_HUMAN	O96028	D6RIS1;D6R9V2;O96028-7;O96028-6;O96028-5;O96028-3;O96028	1	0	1	Phospho (STY)	PLFESSICGDSAADVSQSEENGQKPENK	0.391511	0.206803	-2.96328	none	8219	0.391511	0.206803	-2.96328					S152;0.807342;PLFESSICGDSAADVSQSEENGQKPENKARR
WNK1	WNK1_HUMAN	Q9H4A3	F5GWT4;Q9H4A3-2;Q9H4A3;Q9H4A3-5;Q9H4A3-6;Q9H4A3-7;Q9H4A3-4	0	0	1	Phospho (STY)	QQVEQSSASQTGIK	-0.297908	0.209425	-0.444415	none	8721	-0.297908	0.209425	-0.444415					S599;0.994948;QEESSLKQQVEQSSASQTGIKQLPSASTGIP
WWP2	WWP2_HUMAN	O00308	H3BS79;O00308-4;O00308;H3BRX8	0	0	1	Phospho (STY)	VWSCHTLR	1.99003	0.193295	1.19449	none					9951	1.99003	0.193295	1.19449	T90;0.997939;VTAQSHLDLKVWSCHTLRNELLGTASVNLSN
WWP2	WWP2_HUMAN	O00308	H3BS79;O00308-4;O00308	1	0	1	Phospho (STY)	VWSCHTLRNELLGTASVNLSNVLK	-0.368811	-0.0832939	-0.616851	none					9952	-0.368811	-0.0832939	-0.616851	T90;0.997939;VTAQSHLDLKVWSCHTLRNELLGTASVNLSN
XIAP	XIAP_HUMAN	P98170	P98170	0	1	1	Oxidation (M);Phospho (STY)	DSMQDESSQTSLQK	2.11352	2.21055	1.99562	Cluster_3	1751	2.11352	2.21055	1.99562					S426;0.897753;VADLVNAQKDSMQDESSQTSLQKEISTEEQL	S427;0.930391;ADLVNAQKDSMQDESSQTSLQKEISTEEQLR	T429;0.972725;LVNAQKDSMQDESSQTSLQKEISTEEQLRRL
XIAP	XIAP_HUMAN	P98170	P98170	0	0	1	Phospho (STY)	DSMQDESSQTSLQK	0.836524	0.996003	1.20961	none	1752	0.836524	0.996003	1.20961					S426;0.897753;VADLVNAQKDSMQDESSQTSLQKEISTEEQL	S427;0.930391;ADLVNAQKDSMQDESSQTSLQKEISTEEQLR	T429;0.972725;LVNAQKDSMQDESSQTSLQKEISTEEQLRRL
XRCC5	XRCC5_HUMAN	P13010	P13010	0	0	1	Phospho (STY)	SQLDIIIHSLK	-0.378602	0.314246	-0.289786	none	10023	-0.378602	0.314246	-0.289786					S145;1;RHIEIFTDLSSRFSKSQLDIIIHSLKKCDIS
XRCC5	XRCC5_HUMAN	P13010	P13010	2	0	1	Phospho (STY)	FSKSQLDIIIHSLKK	-0.21469	0.288477	-0.499196	none					1687	-0.21469	0.288477	-0.499196	S145;0.998756;RHIEIFTDLSSRFSKSQLDIIIHSLKKCDIS
XRCC5	XRCC5_HUMAN	P13010	P13010	1	0	1	Phospho (STY)	FSKSQLDIIIHSLK	1.72889	1.6719	1.26508	0	3093	3.25767	3.06792	2.89738	1686	0.200117	0.27588	-0.367215	S145;1;RHIEIFTDLSSRFSKSQLDIIIHSLKKCDIS
XRN2	XRN2_HUMAN	Q9H0D6	Q9H0D6-2;Q9H0D6	0	0	1	Phospho (STY)	NSPGSQVASNPR	0.650251	0.49841	0.473517	none	7991	1.03286	0.901263	0.630036	5514	0.267645	0.0955572	0.316998	S451;0.999996;GILTPHALGSRNSPGSQVASNPRQAAYEMRM
YAF2	YAF2_HUMAN	Q8IY57	Q8IY57-3;Q8IY57;Q8IY57-5	1	0	1	Phospho (STY)	TKSPPASSAASADQHSQSGSSSDNTER	0.233511	0.908488	0.538246	none					8239	0.233511	0.908488	0.538246	S149;0.692478;TKSPPASSAASADQHSQSGSSSDNTERGMSR
YAF2	YAF2_HUMAN	Q8IY57	Q8IY57-3;Q8IY57;Q8IY57-5	2	0	1	Phospho (STY)	KPRPVSQLVAQQVTQQFVPPTQSK	5.11659	4.2108	5.04042	Cluster_4	5601	2.41277	1.12379	2.12345	3940	7.82042	7.29782	7.95739	S57;0.999323;_MGDKKSPTRKPRPVSQLVAQQVTQQFVPPT
YAF2	YAF2_HUMAN	Q8IY57	Q8IY57-3;Q8IY57;Q8IY57-5	0	0	1	Phospho (STY)	SPPASSAASADQHSQSGSSSDNTER	1.47532	2.88299	3.00451	Cluster_1	9934	-0.224411	2.09908	2.02002	6948	3.17506	3.6669	3.989	S149;0.637079;TKSPPASSAASADQHSQSGSSSDNTERGMSR
YAF2	YAF2_HUMAN	Q8IY57	Q8IY57-3;Q8IY57;Q8IY57-5	1	0	1	Phospho (STY)	PRPVSQLVAQQVTQQFVPPTQSK	2.24187	0.240404	1.9973	Cluster_4	8263	2.24187	0.240404	1.9973					S57;0.999323;_MGDKKSPTRKPRPVSQLVAQQVTQQFVPPT
YBX1	YBOX1_HUMAN	P67809	A0A087X1S2;P67809;H0Y449	1	0	1	Phospho (STY)	EDGNEEDKENQGDETQGQQPPQR	0.804959	-0.206707	0.471393	none					1105	0.804959	-0.206707	0.471393	T271;1;REDGNEEDKENQGDETQGQQPPQRRYRRNFN
YWHAZ	1433Z_HUMAN	P63104	P63104;B0AZS6;P63104-2;B7Z2E6;H0YB80	0	0	1	Phospho (STY)	DNLTLWTSDTQGDEAEAGEGGEN	0.373555	1.43788	2.33293	none	1645	0.814714	1.14402	2.77648	953	-0.0676041	1.73174	1.88939	T232;0.9968;IMQLLRDNLTLWTSDTQGDEAEAGEGGEN__
ZBTB1	ZBTB1_HUMAN	Q9Y2K1	Q9Y2K1-2;Q9Y2K1	2	0	1	Phospho (STY)	TFSAQTDKYRGDTSQAADDSASTTGSR	-0.139705	-0.392604	-2.99017	none					7804	-0.139705	-0.392604	-2.99017	S289;0.853669;SKTFSAQTDKYRGDTSQAADDSASTTGSRKS
ZBTB10	ZBT10_HUMAN	Q96DT7	Q96DT7-4;Q96DT7-3;Q96DT7-2;Q96DT7	0	1	1	Oxidation (M);Phospho (STY)	VFIWNNMGSQGIQETGK	2.11045	1.98466	2.98803	Cluster_2	11741	2.23765	1.98746	3.26558	9548	1.98325	1.98186	2.71048	S565;1;ESEGQTKVFIWNNMGSQGIQETGKTRRKNQT
ZBTB2	ZBTB2_HUMAN	Q8N680	Q8N680	1	2	1	2 Oxidation (M);Phospho (STY)	QTLELCTFEEGSQMDNMLVQTNKPYK	2.20466	0.607222	2.2076	Cluster_4	8772	2.55058	0.822279	2.51173	5889	1.85873	0.392165	1.90348	S435;0.994021;MVDKQTLELCTFEEGSQMDNMLVQTNKPYKC
ZBTB2	ZBTB2_HUMAN	Q8N680	Q8N680	1	1	1	Oxidation (M);Phospho (STY)	QTLELCTFEEGSQMDNMLVQTNKPYK	2.45141	0.516312	2.32138	Cluster_4	8773	2.45141	0.516312	2.32138					S435;0.994021;MVDKQTLELCTFEEGSQMDNMLVQTNKPYKC
ZC3H18	ZCH18_HUMAN	Q86VM9	E7ERS3;Q86VM9-2;Q86VM9	1	0	1	Phospho (STY)	AGAEDDEEKGEGTPR	0.952542	-0.0165796	1.70379	none					147	0.952542	-0.0165796	1.70379	T162;1;AEKAGAEDDEEKGEGTPREEGKAGVQSVGEK
ZC3H18	ZCH18_HUMAN	Q86VM9	E7ERS3;Q86VM9-2;Q86VM9	2	0	1	Phospho (STY)	AGAEDDEEKGEGTPREEGK	0.667932	0.579282	0.475645	none					148	0.667932	0.579282	0.475645	T162;1;AEKAGAEDDEEKGEGTPREEGKAGVQSVGEK
ZC3H18	ZCH18_HUMAN	Q86VM9	E7ERS3;Q86VM9-2;Q86VM9	0	0	1	Phospho (STY)	SQDQDSEVNELSR	1.30348	1.55374	2.07706	none	9978	1.30348	1.55374	2.07706					S78;1;EDNHSDEEDRASEPKSQDQDSEVNELSRGPT	S83;1;DEEDRASEPKSQDQDSEVNELSRGPTSSPCE
ZC3H18	ZCH18_HUMAN	Q86VM9	E7ERS3;Q86VM9-2;Q86VM9	0	0	2	2 Phospho (STY)	SQDQDSEVNELSR	0.535367	1.1734	1.39993	none	9979	0.535367	1.1734	1.39993					S78;1;EDNHSDEEDRASEPKSQDQDSEVNELSRGPT	S83;1;DEEDRASEPKSQDQDSEVNELSRGPTSSPCE
ZC3H4	ZC3H4_HUMAN	Q9UPT8	Q9UPT8	1	0	1	Phospho (STY)	LPLPDDREDGELEEGELEDDGAEETQDTSGGPER	1.26314	0.382133	0.666424	none					4602	1.26314	0.382133	0.666424	T72;0.998233;GELEEGELEDDGAEETQDTSGGPERSRKEKG
ZC3H6	ZC3H6_HUMAN	P61129	P61129	2	0	1	Phospho (STY)	LLDKVLNTDEELINEDERELEELR	0.45962	0.465701	0.0739174	none					4462	0.45962	0.465701	0.0739174	T366;1;DLTKETKKLLDKVLNTDEELINEDERELEEL
ZC3H6	ZC3H6_HUMAN	P61129	P61129	1	0	1	Phospho (STY)	VLNTDEELINEDERELEELR	1.67486	0.158461	1.49781	none					9721	1.67486	0.158461	1.49781	T366;1;DLTKETKKLLDKVLNTDEELINEDERELEEL
ZC3H7A	Z3H7A_HUMAN	Q8IWR0	I3L2K5;Q8IWR0	0	0	1	Phospho (STY)	ALNHSVEDIEPDLLTPR	-1.68465	-0.027564	-0.834665	none					340	-1.68465	-0.027564	-0.834665	T210;1;KALNHSVEDIEPDLLTPRQEAVPVVSLPAPS
ZC3HAV1	ZCCHV_HUMAN	Q7Z2W4	C9J6P4;Q7Z2W4;Q7Z2W4-3;Q7Z2W4-2	0	0	1	Phospho (STY)	ATDLGGTSQAGTSQR	0.2142	0.200864	0.135527	none	836	0.330446	0.378599	0.309155	513	0.0979548	0.0231295	-0.0381002	S322;0.984557;RPPSGSSKATDLGGTSQAGTSQRFLENGSQE	S327;0.998353;SSKATDLGGTSQAGTSQRFLENGSQEDLLHG
ZC3HAV1	ZCCHV_HUMAN	Q7Z2W4	C9J6P4;Q7Z2W4;Q7Z2W4-3;Q7Z2W4-2	0	0	1	Phospho (STY)	FLENGSQEDLLHGNPGSTYLASNSTSAPNWK	-0.0265164	-0.75722	-0.472699	none	2917	-0.0305147	-0.289022	-0.192227	1562	-0.0225182	-1.22542	-0.753171	S335;0.999729;GTSQAGTSQRFLENGSQEDLLHGNPGSTYLA
ZC3HAV1	ZCCHV_HUMAN	Q7Z2W4	C9J6P4;Q7Z2W4;Q7Z2W4-3;Q7Z2W4-2	0	0	1	Phospho (STY)	FFQGSQEFLASASASAER	0.628963	0.238332	0.423692	none	2791	0.628963	0.238332	0.423692					S257;1;AYRARSKSRDRFFQGSQEFLASASASAERSC
ZC3HAV1	ZCCHV_HUMAN	Q7Z2W4	C9J6P4;Q7Z2W4;Q7Z2W4-3;Q7Z2W4-2	0	0	1	Phospho (STY)	FTYLGSQDR	0.598376	-0.136745	-0.39668	none	3157	0.598376	-0.136745	-0.39668					S302;1;DAPVDDLTRKFTYLGSQDRARPPSGSSKATD
ZC3HAV1L	ZCCHL_HUMAN	Q96H79	Q96H79	0	1	2	2 Phospho (STY);Oxidation (M)	MLENTDNSSPSTEHSQGLEK	0.276578	1.0914	1.68155	none					5065	0.276578	1.0914	1.68155	S256;0.540474;YKHMKLHKMLENTDNSSPSTEHSQGLEKQGV	S263;0.999207;KMLENTDNSSPSTEHSQGLEKQGVHAAGAAE
ZC3HAV1L	ZCCHL_HUMAN	Q96H79	Q96H79	0	1	1	Oxidation (M);Phospho (STY)	MLENTDNSSPSTEHSQGLEK	0.849731	3.45412	3.16192	Cluster_1	7324	0.959389	3.52062	2.93456	5064	0.740073	3.38762	3.38927	S263;0.969465;KMLENTDNSSPSTEHSQGLEKQGVHAAGAAE
ZC3HAV1L	ZCCHL_HUMAN	Q96H79	Q96H79	0	0	1	Phospho (STY)	MLENTDNSSPSTEHSQGLEK	1.89443	3.74014	4.07029	Cluster_1	7325	2.64491	4.06964	4.55823	5063	1.14395	3.41064	3.58235	S263;0.969465;KMLENTDNSSPSTEHSQGLEKQGVHAAGAAE
ZCRB1	ZCRB1_HUMAN	Q8TBF4	G3V1V1;Q8TBF4	1	0	2	2 Phospho (STY)	KAPEPEEEIEEVEESEDEGEDPALDSLSQAIAFQQAK	0.602395	2.06712	-1.71601	0					3647	0.602395	2.06712	-1.71601	S155;0.998485;KKAPEPEEEIEEVEESEDEGEDPALDSLSQA	S168;0.748225;EESEDEGEDPALDSLSQAIAFQQAKIEEEQK
ZFC3H1	ZC3H1_HUMAN	O60293	O60293-2;O60293	1	0	1	Phospho (STY)	SDTTDSSQGLQDKEQNLTR	1.25036	1.50267	1.6304	none					6365	1.25036	1.50267	1.6304	S337;0.878266;DGAKPLSLKSDTTDSSQGLQDKEQNLTRRIS
ZFC3H1	ZC3H1_HUMAN	O60293	O60293-2;O60293	0	0	1	Phospho (STY)	SDTTDSSQGLQDK	0.5831	0.215633	0.165809	none	9387	0.5831	0.215633	0.165809					S337;0.768597;DGAKPLSLKSDTTDSSQGLQDKEQNLTRRIS
ZFR	ZFR_HUMAN	Q96KR1	Q96KR1	0	0	1	Phospho (STY)	AGYSQGATQYTQAQQTR	1.062	0.111598	1.27218	none					208	1.062	0.111598	1.27218	S195;1;SVAETYYQTAPKAGYSQGATQYTQAQQTRQV
ZFYVE1	ZFYV1_HUMAN	Q9HBF4	G3V5N8;Q9HBF4-2;Q9HBF4-3;Q9HBF4	1	0	1	Phospho (STY)	AVTSWLTDQIAPAYWRPNSQILSCNK	0.977412	-1.65379	0.798673	none					587	0.977412	-1.65379	0.798673	S599;0.817594;SWLTDQIAPAYWRPNSQILSCNKCATSFKDN
ZMYM3	ZMYM3_HUMAN	Q14202	A6NHN7;A6NHB5;Q14202-2;Q14202	0	0	1	Phospho (STY)	SAPTAPTPPPPPPPATPR	-3.07885	-0.420669	-2.89838	Cluster_3					6308	-3.07885	-0.420669	-2.89838	T817;0.999999;LGKIPVKTRSAPTAPTPPPPPPPATPRKNKA	T826;1;SAPTAPTPPPPPPPATPRKNKAAMCKPLMQN
ZMYM3	ZMYM3_HUMAN	Q14202	A6NHN7;A6NHB5;Q14202-2;Q14202	0	0	2	2 Phospho (STY)	SAPTAPTPPPPPPPATPR	-1.44984	-1.2298	-1.62515	none					6309	-1.44984	-1.2298	-1.62515	T817;0.999999;LGKIPVKTRSAPTAPTPPPPPPPATPRKNKA	T826;1;SAPTAPTPPPPPPPATPRKNKAAMCKPLMQN
ZMYM4	ZMYM4_HUMAN	Q5VZL5	H7C1I7;Q5VZL5-3;Q5VZL5-2;Q5VZL5-4;Q5VZL5	1	0	3	3 Phospho (STY)	KTLSQGESQTSEHELFLDTK	-1.58786	2.8966	1.12218	Cluster_3	5639	-1.58786	2.8966	1.12218					S1064;0.942217;EMAEMIAEDEEKKTLSQGESQTSEHELFLDT	S1068;0.993823;MIAEDEEKKTLSQGESQTSEHELFLDTKIFE	S1071;0.98192;EDEEKKTLSQGESQTSEHELFLDTKIFEKDQ
ZMYM4	ZMYM4_HUMAN	Q5VZL5	H7C1I7;Q5VZL5-3;Q5VZL5-2;Q5VZL5-4;Q5VZL5	1	0	1	Phospho (STY)	KTLSQGESQTSEHELFLDTK	-0.50178	1.27652	0.759553	none	5637	-0.359605	1.44269	0.69731	4020	-0.643954	1.11035	0.821796	S1064;0.962648;EMAEMIAEDEEKKTLSQGESQTSEHELFLDT	S1068;0.978327;MIAEDEEKKTLSQGESQTSEHELFLDTKIFE	T1070;0.917053;AEDEEKKTLSQGESQTSEHELFLDTKIFEKD	S1071;0.974828;EDEEKKTLSQGESQTSEHELFLDTKIFEKDQ
ZMYM4	ZMYM4_HUMAN	Q5VZL5	H7C1I7;Q5VZL5-3;Q5VZL5-2;Q5VZL5-4;Q5VZL5	1	0	2	2 Phospho (STY)	KTLSQGESQTSEHELFLDTK	-0.974764	2.45243	2.658	Cluster_1	5638	0.0153971	2.61164	2.48372	4021	-1.96493	2.29322	2.83229	S1064;0.962648;EMAEMIAEDEEKKTLSQGESQTSEHELFLDT	S1068;0.978327;MIAEDEEKKTLSQGESQTSEHELFLDTKIFE	T1070;0.917053;AEDEEKKTLSQGESQTSEHELFLDTKIFEKD	S1071;0.974828;EDEEKKTLSQGESQTSEHELFLDTKIFEKDQ
ZMYM4	ZMYM4_HUMAN	Q5VZL5	H7C1I7;Q5VZL5-3;Q5VZL5-2;Q5VZL5-4;Q5VZL5	0	0	1	Phospho (STY)	TLSQGESQTSEHELFLDTK	-0.132816	1.38563	1.26648	none	10940	-0.0836	1.59833	1.19586	8451	-0.182033	1.17293	1.33709	S1064;0.962648;EMAEMIAEDEEKKTLSQGESQTSEHELFLDT	S1068;0.978327;MIAEDEEKKTLSQGESQTSEHELFLDTKIFE	T1070;0.917053;AEDEEKKTLSQGESQTSEHELFLDTKIFEKD	S1071;0.974828;EDEEKKTLSQGESQTSEHELFLDTKIFEKDQ
ZMYM4	ZMYM4_HUMAN	Q5VZL5	H7C1I7;Q5VZL5-3;Q5VZL5-2;Q5VZL5-4;Q5VZL5	0	0	2	2 Phospho (STY)	TLSQGESQTSEHELFLDTK	0.371887	2.39115	2.59575	Cluster_1	10941	0.485995	2.65481	2.67089	8450	0.257779	2.12749	2.52062	S1064;0.962648;EMAEMIAEDEEKKTLSQGESQTSEHELFLDT	S1068;0.978327;MIAEDEEKKTLSQGESQTSEHELFLDTKIFE	T1070;0.917053;AEDEEKKTLSQGESQTSEHELFLDTKIFEKD	S1071;0.974828;EDEEKKTLSQGESQTSEHELFLDTKIFEKDQ
ZMYM4	ZMYM4_HUMAN	Q5VZL5	H7C1I7;Q5VZL5-3;Q5VZL5-2;Q5VZL5-4;Q5VZL5	0	0	3	3 Phospho (STY)	TLSQGESQTSEHELFLDTK	0.0081706	1.77697	3.10924	Cluster_2	10942	-0.348719	0.447849	2.23868	8452	0.36506	3.1061	3.97979	S1064;0.962648;EMAEMIAEDEEKKTLSQGESQTSEHELFLDT	S1068;0.978327;MIAEDEEKKTLSQGESQTSEHELFLDTKIFE	T1070;0.917053;AEDEEKKTLSQGESQTSEHELFLDTKIFEKD	S1071;0.974828;EDEEKKTLSQGESQTSEHELFLDTKIFEKDQ
ZNF185	ZN185_HUMAN	O15231	O15231;O15231-3;O15231-6;O15231-2	0	0	1	Phospho (STY)	LQILTPR	-0.362185	-1.07486	-1.39877	none					4628	-0.362185	-1.07486	-1.39877	T289;1;ELSSRGEEIVRLQILTPRAGLRLVAPDVEGM
ZNF185	ZN185_HUMAN	O15231	O15231;O15231-3;O15231-6;O15231-2;O15231-4;O15231-7;O15231-8;H0Y704;H7BZT5;O15231-9;O15231-5	2	0	2	2 Phospho (STY)	RESCGSSVLTDFEGKDVATK	-0.462139	0.0201426	-0.948647	none					5987	-0.462139	0.0201426	-0.948647	S465;0.926379;RQSSPSGSEQLVRRESCGSSVLTDFEGKDVA	T472;0.962912;SEQLVRRESCGSSVLTDFEGKDVATKVGEAW
ZNF318	ZN318_HUMAN	Q5VUA4	Q5VUA4;Q5VUA4-2	1	0	1	Phospho (STY)	HTDFLLPHERASQDGSGFSR	1.22326	-0.909764	0.682436	none					3004	1.22326	-0.909764	0.682436	S501;0.733854;GPERHTDFLLPHERASQDGSGFSRILSMLAD
ZNF326	ZN326_HUMAN	Q5BKZ1	A0A0A0MRN4;Q5BKZ1-3;Q5BKZ1	0	0	1	Phospho (STY)	GENPFEIQDHSQDQQIEGDEEDEEK	2.32463	2.39013	3.97938	Cluster_2	3406	2.32463	2.39013	3.97938					S478;1;ERFVKGENPFEIQDHSQDQQIEGDEEDEEKI
ZNF407	ZN407_HUMAN	Q9C0G0	Q9C0G0-3;Q9C0G0-2;Q9C0G0	1	1	1	Oxidation (M);Phospho (STY)	GMLASEELSQSGGSTKDDELASTTTPK	2.10932	1.10433	1.69614	Cluster_4	3712	2.10932	1.10433	1.69614					S822;0.967301;EHSYLEKGMLASEELSQSGGSTKDDELASTT
ZNF407	ZN407_HUMAN	Q9C0G0	Q9C0G0-3;Q9C0G0-2;Q9C0G0	1	0	1	Phospho (STY)	GMLASEELSQSGGSTKDDELASTTTPK	2.8132	1.10194	2.86206	Cluster_4	3713	2.8132	1.10194	2.86206					S822;0.967301;EHSYLEKGMLASEELSQSGGSTKDDELASTT
ZNF451	ZN451_HUMAN	Q9Y4E5	D6RAS1;Q9Y4E5-4	0	0	1	Phospho (STY)	IVSQTSSVENPLENQK	-1.52366	1.71865	1.16229	none	5400	-1.52366	1.71865	1.16229					S108;0.974854;SSFSGSCSSSPERIVSQTSSVENPLENQKND
ZNF503	ZN503_HUMAN	Q96F45	Q96F45-2;Q96F45	1	0	1	Phospho (STY)	SGFRVPSATCQPFTPR	-1.0311	0.391305	-1.15121	none					6495	-1.0311	0.391305	-1.15121	T223;0.999967;EKSGFRVPSATCQPFTPRTGSPSSSASAEGG
ZNF609	ZN609_HUMAN	O15014	O15014	2	0	1	Phospho (STY)	RGSQNSSEHRPPASSTSEDVK	9.42418	8.01328	8.05381	Cluster_6	8982	9.42418	8.01328	8.05381					S413;0.881181;SSKTRAGANSKGRRGSQNSSEHRPPASSTSE
ZRANB2	ZRAB2_HUMAN	O95218	O95218-2	1	0	3	3 Phospho (STY)	SRSPESQVIGENTK	1.37691	2.0958	3.66463	Cluster_2	10090	1.37691	2.0958	3.66463					S305;1;SRSSSSGDRKKRRTRSRSPESQVIGENTKQP	S307;1;SSSSGDRKKRRTRSRSPESQVIGENTKQP__	S310;1;SGDRKKRRTRSRSPESQVIGENTKQP_____
ZRANB2	ZRAB2_HUMAN	O95218	O95218-2	2	0	3	3 Phospho (STY)	SRSPESQVIGENTKQP	1.52221	1.97189	3.08859	Cluster_2					7077	1.52221	1.97189	3.08859	S305;1;SRSSSSGDRKKRRTRSRSPESQVIGENTKQP	S307;1;SSSSGDRKKRRTRSRSPESQVIGENTKQP__	S310;1;SGDRKKRRTRSRSPESQVIGENTKQP_____
ZRANB2	ZRAB2_HUMAN	O95218	O95218-2	2	0	3	3 Phospho (STY)	TRSRSPESQVIGENTK	4.18426	4.41894	5.08051	Cluster_2	11201	4.18426	4.41894	5.08051					T303;0.999967;SRSRSSSSGDRKKRRTRSRSPESQVIGENTK	S305;1;SRSSSSGDRKKRRTRSRSPESQVIGENTKQP	S307;1;SSSSGDRKKRRTRSRSPESQVIGENTKQP__	S310;1;SGDRKKRRTRSRSPESQVIGENTKQP_____
ZRANB2	ZRAB2_HUMAN	O95218	O95218-2	2	0	4	4 Phospho (STY)	TRSRSPESQVIGENTK	-0.835864	-0.0798106	0.866423	none	11202	-0.835864	-0.0798106	0.866423					T303;0.999967;SRSRSSSSGDRKKRRTRSRSPESQVIGENTK	S305;1;SRSSSSGDRKKRRTRSRSPESQVIGENTKQP	S307;1;SSSSGDRKKRRTRSRSPESQVIGENTKQP__	S310;1;SGDRKKRRTRSRSPESQVIGENTKQP_____
ZRANB2	ZRAB2_HUMAN	O95218	O95218-2	0	0	2	2 Phospho (STY)	SPESQVIGENTK	0.0319767	1.07885	1.9828	none	9908	0.0319767	1.07885	1.9828					S307;1;SSSSGDRKKRRTRSRSPESQVIGENTKQP__	S310;1;SGDRKKRRTRSRSPESQVIGENTKQP_____
ZZEF1	ZZEF1_HUMAN	O43149	O43149;I3L3Q3	1	2	1	2 Oxidation (M);Phospho (STY)	LMGRLASQCMALK	3.68691	2.98002	3.20516	Cluster_4					4546	3.68691	2.98002	3.20516	S1219;1;LDLQLLVSRLMGRLASQCMALKSVRQLGSNM
	YA044_HUMAN	M0R1G4	A0A0A6YYD1;M0R1G4	2	0	3	3 Phospho (STY)	ASSQTRIPTPGASPQLRPR	1.42205	-0.0684004	0.783181	none	811	1.42205	-0.0684004	0.783181					S26;0.679094;SRPHYASAIPVPRASSQTRIPTPGASPQLRP	T32;0.94955;SAIPVPRASSQTRIPTPGASPQLRPRQAGLA	S36;0.999978;VPRASSQTRIPTPGASPQLRPRQAGLALSPQ
