# Supplementary material for: Deciphering MET‐dependent modulation of global cellular responses to DNA damage by quantitative phosphoproteomics
Source: Mol Oncol. 2020 May 13;14(6):1185–206. doi: 10.1002/1878-0261.12696 (PMC7266272; doi:10.1002/1878-0261.12696)
Supplement: Supplementary file 7 — Table S3. Kinase prediction enrichment table. [file MOL2-14-1185-s007.xlsx]

## Sheet: Sheet1
Table S3. Enrichment of predicted kinases by NetworKIN (related to Fig. 2)
BH adjusted p.values for the enrichment of predicted kinases.
NetworKIN kinase name	NetworkKIN kinase group	Cluster_1	Cluster_2	Cluster_3	Cluster_4	Cluster_5	Cluster_6
ATM	ATM_ATR_group	0.000710575	7.07135e-06	1	1	1	1
DNAPK	DNAPK	0.185298	1	1	1	0.0465845	1
GRK6	GRK_group	0.306352	1	1	1	1	1
CK1alpha	CK1_group	0.718045	1	1	1	1	1
AMPKa1	AMPK_group	1	1	1	1	1	0.373267
CDK1	CDK2_CDK3_CDK1_CDK5_group	1	1	0.708313	1	1	0.78281
PAK1	PAK_group	1	1	1	1	1	0.78281
DMPK2	DMPK_group	1	1	1	1	1	0.78281
GSK3beta	GSK3_group	1	1	1	1	1	0.78281
MRCKa	DMPK_group	1	1	1	0.251098	1	1
TLK2	TLK_group	1	1	1	0.383422	1	1
LKB1	LKB1	1	1	1	0.484013	1	1
MST4	YSK_group	1	1	1	0.635988	1	1
p70S6K	p70S6K_group	1	1	0.00659831	1	1	1
CDK2	CDK2_CDK3_CDK1_CDK5_group	1	1	0.0211906	1	1	1
CK1gamma3	CK1_group	1	1	0.256871	1	1	1
DAPK3	DAPK_group	1	1	1	1	1	1
MAPK1	MAPK3_MAPK1_MAPK7_NLK_group	1	1	1	1	1	1
PKCbeta	PKC_group	1	1	1	1	1	1
PKCgamma	PKC_group	1	1	1	1	1	1
Abl	Abl_group	1	1	1	1	1	1
AMPKa2	AMPK_group	1	1	1	1	1	1
ATR	ATM_ATR_group	1	1	1	1	1	1
AuroraA	AuroraA	1	1	1	1	1	1
CaMKIIalpha	CaMKII_group	1	1	1	1	1	1
CaMKIIbeta	CaMKII_group	1	1	1	1	1	1
CaMKIV	CaMKIV	1	1	1	1	1	1
CDK4	CDK4_CDK6_group	1	1	1	1	1	1
CDK5	CDK2_CDK3_CDK1_CDK5_group	1	1	1	1	1	1
CDK6	CDK4_CDK6_group	1	1	1	1	1	1
CDK7	CDK7	1	1	1	1	1	1
CK1delta	CK1_group	1	1	1	1	1	1
CK2a2	CK2_group	1	1	1	1	1	1
CK2alpha	CK2_group	1	1	1	1	1	1
CLK1	CLK_group	1	1	1	1	1	1
DAPK1	DAPK_group	1	1	1	1	1	1
DMPK1	DMPK_group	1	1	1	1	1	1
EIF2AK2	EIF2AK2	1	1	1	1	1	1
GRK1	GRK_group	1	1	1	1	1	1
GRK2	GRK_group	1	1	1	1	1	1
GRK3	GRK_group	1	1	1	1	1	1
GRK4	GRK_group	1	1	1	1	1	1
GRK5	GRK_group	1	1	1	1	1	1
HIPK2	HIPK1_HIPK2_group	1	1	1	1	1	1
IKKalpha	IKKalpha_IKKbeta_group	1	1	1	1	1	1
IKKbeta	IKKalpha_IKKbeta_group	1	1	1	1	1	1
JAK2	JAK2	1	1	1	1	1	1
LOK	SLK_group	1	1	1	1	1	1
MAP2K3	MAP2K_group	1	1	1	1	1	1
MAP2K5	MAP2K_group	1	1	1	1	1	1
MAP2K6	MAP2K_group	1	1	1	1	1	1
MAP4K4	MSN_group	1	1	1	1	1	1
MAP4K6	MSN_group	1	1	1	1	1	1
MAPK11	p38_group	1	1	1	1	1	1
MAPK13	p38_group	1	1	1	1	1	1
MAPK3	MAPK3_MAPK1_MAPK7_NLK_group	1	1	1	1	1	1
MAPK9	JNK_group	1	1	1	1	1	1
MOK	RCK_group	1	1	1	1	1	1
MST1	MST_group	1	1	1	1	1	1
MST2	MST_group	1	1	1	1	1	1
NEK1	NEK1_NEK5_NEK3_NEK4_NEK11_NEK2_group	1	1	1	1	1	1
NEK2	NEK1_NEK5_NEK3_NEK4_NEK11_NEK2_group	1	1	1	1	1	1
NEK4	NEK1_NEK5_NEK3_NEK4_NEK11_NEK2_group	1	1	1	1	1	1
NLK	MAPK3_MAPK1_MAPK7_NLK_group	1	1	1	1	1	1
PAK2	PAK_group	1	1	1	1	1	1
PAK3	PAK_group	1	1	1	1	1	1
PAK4	PAK_group	1	1	1	1	1	1
PAK6	PAK_group	1	1	1	1	1	1
PDHK1	PDHK_group	1	1	1	1	1	1
PDHK4	PDHK_group	1	1	1	1	1	1
Pim1	Pim3_Pim1_group	1	1	1	1	1	1
PKAalpha	PKA_group	1	1	1	1	1	1
PKAbeta	PKA_group	1	1	1	1	1	1
PKBalpha	PKB_group	1	1	1	1	1	1
PKCalpha	PKC_group	1	1	1	1	1	1
PKCdelta	PKC_group	1	1	1	1	1	1
PKCepsilon	PKC_group	1	1	1	1	1	1
PKCeta	PKC_group	1	1	1	1	1	1
PKCiota	PKC_group	1	1	1	1	1	1
PKCtheta	PKC_group	1	1	1	1	1	1
PKD1	PKD_group	1	1	1	1	1	1
ROCK1	ROCK_group	1	1	1	1	1	1
ROCK2	ROCK_group	1	1	1	1	1	1
RSK1	RSK_group	1	1	1	1	1	1
TGFbR2	ACTR2_ACTR2B_TGFbR2_group	1	1	1	1	1	1
TLK1	TLK_group	1	1	1	1	1	1
TNIK	MSN_group	1	1	1	1	1	1
TTK	TTK	1	1	1	1	1	1
