# Supplementary material for: Deciphering MET‐dependent modulation of global cellular responses to DNA damage by quantitative phosphoproteomics
Source: Mol Oncol. 2020 May 13;14(6):1185–206. doi: 10.1002/1878-0261.12696 (PMC7266272; doi:10.1002/1878-0261.12696)
Supplement: Supplementary file 8 — Table S4. List of phosphopeptides measured by SRM with the statistical results. [file MOL2-14-1185-s008.xlsx]

## Sheet: sequences
Table S4. Modified peptide sequences measured in both SRM experiments
Protein_site	SRM experiment 1 (EBC1, det562, GTL16: METi, IR)	SRM experiment 2 (EBC1: IR, METi, ATMi)	Peptide Modified Sequence
ACINU_S243	yes	yes	LSEGS[+80]QPAEEEEDQETPSR
ACLY_S455		yes	TAS[+80]FSESR
AKTS1_T246	yes	yes	LNT[+80]SDFQK
ATM_S1981	yes	yes	SLAFEEGS[+80]QSTTISSLSEK
ATM_S2996	yes	yes	NLS[+80]DIDQSFNK
ATR_T1989	yes	yes	GVELC[+57]FPENET[+80]PPEGK
ATRIP_S224	yes	yes	LAAPSVSHVS[+80]PR
AXA2L_Y24	yes	yes	LSLEGDHSTPPSAY[+80]GSVK
CDK1_Y15	yes	yes	IGEGTY[+80]GVVYK
CDN1B_S10	yes	yes	VSNGS[+80]PSLER
CDN1B_S140	yes	yes	TDPSDS[+80]QTGLAEQC[+57]AGIR
CHK1_S280	yes	yes	VTS[+80]GGVSESPSGFSK
CHK1_S317	yes	yes	YSSS[+80]QPEPR
CHK2_S379	yes	yes	ILGETS[+80]LMR
CTNB1_S552	yes	yes	TS[+80]MGGTQQQFVEGVR
DYR1A_Y321	yes	yes	IYQY[+80]IQSR
EGFR_T693	yes	yes	ELVEPLT[+80]PSGEAPNQALLR
EI2BE_S544	yes	yes	GGS[+80]PQMDDIK
F262_S466		yes	RNS[+80]FTPLSSSNTIR
GSK3A_Y279	yes	yes	GEPNVSY[+80]IC[+57]SR
H2AX_S139	yes	yes	KATQAS[+80]QEY
H2AX_T136&S139	yes	yes	KAT[+80]QAS[+80]QEY
HNRPK_S284	yes	yes	DYDDMS[+80]PR
IF4B_S422	yes	yes	TGS[+80]ESSQTGTSTTSSR
IRS1_S1101	yes	yes	HSS[+80]ETFSSTPSATR
JUN_S73	yes	yes	LAS[+80]PELER
KAPCA_T198	yes	yes	TWT[+80]LC[+57]GTPEYLAPEIILSK
KAT7_S57		yes	LSQSSQDSS[+80]PVR
KS6A3_S227	yes	yes	AYS[+80]FC[+57]GTVEYMAPEVVNR
LARP1_S774	yes	yes	SLPTTVPES[+80]PNYR
MCM2_S41		yes	TDALTSS[+80]PGR
MET_S1016	yes	yes	ATFPEDQFPNSS[+80]QNGSC[+57]R
MET_Y1234&Y1235	yes	yes	DMYDKEY[+80]Y[+80]SVHNK
MYC_S62	yes		FELLPTPPLS[+80]PSR
NBN_S343	yes	yes	TTTPGPSLS[+80]QGVSVDEK
NBN_S397	yes	yes	MLS[+80]QDAPTVK
NCBP1_S22		yes	KTS[+80]DANETEDHLESLIC[+57]K
NUMA1_S395	yes	yes	LSQLEEHLS[+80]QLQDNPPQEK
ODPA_S293	yes	yes	YHGHS[+80]MSDPGVSYR
P3C2A_S259	yes	yes	VSNLQVS[+80]PK
PARN_S557	yes		NNS[+80]FTAPSTVGK
PDCD4_S457	yes	yes	FVS[+80]EGDGGR
PDPK1_S241	yes	yes	ANS[+80]FVGTAQYVSPELLTEK
PML_S527	yes	yes	AVSPPHLDGPPS[+80]PR
POP1_S367	yes		SAVC[+57]IADPLPTPS[+80]QEK
PPM1G_S183	yes	yes	SGGGTGEEPGS[+80]QGLNGEAGPEDSTR
PRKDC_S3205	yes	yes	LTPLPEDNS[+80]MNVDQDGDPSDR
PYR1_S1859		yes	IHRAS[+80]DPGLPAEEPK
RAD50_S635	yes	yes	LFDVC[+57]GS[+80]QDFESDLDR
RAF1_S621	yes		SAS[+80]EPSLHR
RB_S807	yes	yes	IPGGNIYIS[+80]PLK
RB_T821		yes	ISEGLPT[+80]PTK
RIF1_T1518	yes		SEGDGT[+80]QDIVDK
RPTOR_S863	yes	yes	VLDTSSLTQSAPAS[+80]PTNK
RS3_T221		yes	DEILPTT[+80]PISEQK
SHC1_Y427	yes	yes	ELFDDPSY[+80]VNVQNLDK
SIR1_S47	yes	yes	S[+80]PGEPGGAAPER
SMC1A_S957	light only	yes	GTMDDISQEEGSS[+80]QGEDSVSGSQR
SMC3_S1083	yes	yes	GSGS[+80]QSSVPSVDQFTGVGIR
STAT3_S727	yes	yes	FIC[+57]VTPTTC[+57]SNTIDLPMS[+80]PR
STAT6_Y641	yes	yes	GY[+80]VPATIK
STMN1_S25	yes	yes	ASGQAFELILS[+80]PR
STMN1_S38	yes	yes	ESVPEFPLS[+80]PPK
TIF1B_S473	yes	yes	S[+80]GEGEVSGLMR
TIF1B_S824	light only	yes	FSAVLVEPPPMSLPGAGLSS[+80]QELSGGPGDGP
TOPB1_S888		yes	NAVALSAS[+80]PQLK
TP53B_S831	yes	yes	SGTAETEPVEQDSS[+80]QPSLPLVR
TP53B_T855	yes	yes	LDQELQQPQT[+80]QEK
TSC1_S505		yes	GGFDS[+80]PFYR
TSC2_S939	yes	yes	STS[+80]LNERPK
UIMC1_S140	yes	yes	SRPLATGPSS[+80]QSHQEK
UT14A_S453	yes	yes	DSGS[+80]QEVLSELR

## Sheet: SRM results 1_1
Table S4. Statistical analysis of SRM expriment 1, part 1
(MSstats, each condition in each cell line is compared to the respective untreated condition, corresponding to barplots in Fig. 2)
Protein_site	Condition_Label	log2FC	SE	Tvalue	DF	pvalue	adj.pvalue	issue	MissingPercentage	ImputationPercentage	cell_line
ACINU_S243	1_EBC1-t0-METi	0.51611	0.239255	2.15715	34	0.0381511	0.117394	NA	0	0	1_EBC1
AKTS1_T246	1_EBC1-t0-METi	-1.03951	0.416144	-2.49797	34	0.0174906	0.0889105	NA	0	0	1_EBC1
ATM_S1981	1_EBC1-t0-METi	0.192042	0.385841	0.497724	34	0.621882	0.665523	NA	0	0	1_EBC1
ATM_S2996	1_EBC1-t0-METi	-0.193516	0.274415	-0.705195	34	0.485492	0.604388	NA	0	0	1_EBC1
ATR_T1989	1_EBC1-t0-METi	0.282936	0.476908	0.593273	34	0.556925	0.643603	NA	0	0	1_EBC1
ATRIP_S224	1_EBC1-t0-METi	-1.55012	0.356464	-4.34862	34	0.000117972	0.00266541	NA	0	0	1_EBC1
AXA2L_Y24	1_EBC1-t0-METi	-1.67938	0.558124	-3.00897	34	0.00490995	0.0299507	NA	0	0	1_EBC1
CDK1_T14Y15	1_EBC1-t0-METi	0.933818	0.603894	1.54633	34	0.131284	0.320333	NA	0	0	1_EBC1
CDK1_Y15	1_EBC1-t0-METi	-1.92997	0.458021	-4.2137	34	0.000174781	0.00266541	NA	0	0	1_EBC1
CDN1B_S10	1_EBC1-t0-METi	0.34333	0.280766	1.22283	34	0.229801	0.389385	NA	0	0	1_EBC1
CDN1B_S140	1_EBC1-t0-METi	-0.232707	0.393891	-0.590789	34	0.558569	0.643603	NA	0	0	1_EBC1
CHK1_S280	1_EBC1-t0-METi	-0.886375	0.395122	-2.2433	34	0.031503	0.11304	NA	0	0	1_EBC1
CHK1_S317	1_EBC1-t0-METi	0.507657	0.519766	0.976702	34	0.335615	0.49933	NA	0	0	1_EBC1
CHK2_S379	1_EBC1-t0-METi	0.457433	0.541258	0.845129	34	0.403947	0.547573	NA	0	0	1_EBC1
CTNB1_S552	1_EBC1-t0-METi	0.159992	0.287218	0.55704	34	0.581149	0.645943	NA	0	0	1_EBC1
DYR1A_Y321	1_EBC1-t0-METi	0.298344	0.0989571	3.01489	34	0.0048353	0.0299507	NA	0	0	1_EBC1
EGFR_T693	1_EBC1-t0-METi	-1.15847	0.513613	-2.25552	34	0.0306486	0.11304	NA	0	0	1_EBC1
EI2BE_S544	1_EBC1-t0-METi	0.18537	0.245747	0.754312	34	0.455855	0.579316	NA	0	0	1_EBC1
GSK3A_Y279	1_EBC1-t0-METi	-0.215244	0.208412	-1.03278	34	0.308998	0.471222	NA	0	0	1_EBC1
H2AX_S139	1_EBC1-t0-METi	0.290862	0.523908	0.555177	34	0.582408	0.645943	NA	0	0	1_EBC1
H2AX_T136&S139	1_EBC1-t0-METi	1.42062	0.430176	3.30242	34	0.00226137	0.0172429	NA	0	0	1_EBC1
HNRPK_S284	1_EBC1-t0-METi	-0.0110156	0.191679	-0.0574689	34	0.954508	0.954508	NA	0	0	1_EBC1
IF4B_S422	1_EBC1-t0-METi	-0.977095	1.03951	-0.939961	33	0.354068	0.502658	NA	0.166667	0	1_EBC1
IRS1_S1101	1_EBC1-t0-METi	0.333109	0.295288	1.12808	34	0.267183	0.440492	NA	0	0	1_EBC1
JUN_S73	1_EBC1-t0-METi	-0.698479	0.421725	-1.65624	34	0.106874	0.271639	NA	0	0	1_EBC1
KAPCA_T198	1_EBC1-t0-METi	0.582539	0.39885	1.46055	31	0.154202	0.340098	NA	0	0	1_EBC1
KS6A3_S227	1_EBC1-t0-METi	-0.205948	0.349158	-0.589842	34	0.559196	0.643603	NA	0	0	1_EBC1
LARP1_S774	1_EBC1-t0-METi	-0.163346	0.205573	-0.794587	34	0.432365	0.561155	NA	0	0	1_EBC1
MET_S1016	1_EBC1-t0-METi	-0.300417	0.457458	-0.656709	34	0.515789	0.629263	NA	0	0	1_EBC1
MET_Y1234	1_EBC1-t0-METi	-1.30105	0.574885	-2.26315	34	0.0301264	0.11304	NA	0	0	1_EBC1
MYC_S62	1_EBC1-t0-METi	-0.578208	0.430503	-1.3431	34	0.188138	0.371086	NA	0	0	1_EBC1
NBN_S343	1_EBC1-t0-METi	0.37943	0.20383	1.8615	34	0.0713373	0.189199	NA	0	0	1_EBC1
NBN_S397	1_EBC1-t0-METi	0.359856	0.281892	1.27658	34	0.210403	0.375002	NA	0	0	1_EBC1
NUMA1_S395	1_EBC1-t0-METi	1.18951	0.322451	3.68896	34	0.000781895	0.00953912	NA	0	0	1_EBC1
ODPA_S293	1_EBC1-t0-METi	1.76234	0.665526	2.64803	34	0.0121859	0.0675766	NA	0	0	1_EBC1
P3C2A_S259	1_EBC1-t0-METi	-1.27582	0.296282	-4.30609	34	0.00013357	0.00266541	NA	0	0	1_EBC1
PARN_S557	1_EBC1-t0-METi	0.516684	0.227127	2.27486	34	0.0293393	0.11304	NA	0	0	1_EBC1
PDCD4_S457	1_EBC1-t0-METi	-0.1408	0.378506	-0.37199	34	0.712209	0.736351	NA	0	0	1_EBC1
PDPK1_S241	1_EBC1-t0-METi	-0.355766	0.173901	-2.0458	34	0.0485742	0.134683	NA	0	0	1_EBC1
PML_S527	1_EBC1-t0-METi	-0.100202	0.217396	-0.460917	34	0.647793	0.681299	NA	0	0	1_EBC1
POP1_S367	1_EBC1-t0-METi	-0.120145	0.443359	-0.270988	34	0.788039	0.801173	NA	0	0	1_EBC1
PPM1G_S183	1_EBC1-t0-METi	0.997734	0.294618	3.38653	34	0.0018013	0.015697	NA	0	0	1_EBC1
PRKDC_S3205	1_EBC1-t0-METi	0.752094	0.211924	3.54889	34	0.00115437	0.0117361	NA	0	0	1_EBC1
RAD50_S635	1_EBC1-t0-METi	0.46394	0.217635	2.13173	34	0.0403382	0.117394	NA	0	0	1_EBC1
RAF1_S621	1_EBC1-t0-METi	-0.205049	0.21836	-0.939042	34	0.354333	0.502658	NA	0	0	1_EBC1
RB_S807	1_EBC1-t0-METi	-0.54324	0.405959	-1.33817	34	0.189723	0.371086	NA	0	0	1_EBC1
RIF1_T1518	1_EBC1-t0-METi	-0.234041	0.441004	-0.5307	34	0.599077	0.652566	NA	0	0	1_EBC1
RPTOR_S863	1_EBC1-t0-METi	-0.513119	0.240803	-2.13087	34	0.0404143	0.117394	NA	0	0	1_EBC1
SHC1_Y427	1_EBC1-t0-METi	0.418611	0.331429	1.26305	34	0.215165	0.375002	NA	0	0	1_EBC1
SIR1_S47	1_EBC1-t0-METi	-0.293378	0.221754	-1.32299	34	0.194668	0.371086	NA	0	0	1_EBC1
SMC3_S1083	1_EBC1-t0-METi	0.19066	0.150006	1.27101	34	0.212351	0.375002	NA	0	0	1_EBC1
STAT3_S727	1_EBC1-t0-METi	-0.383146	0.264166	-1.4504	34	0.15611	0.340098	NA	0	0	1_EBC1
STAT6_Y641	1_EBC1-t0-METi	-0.762835	0.522119	-1.46104	34	0.153186	0.340098	NA	0	0	1_EBC1
STMN1_S25	1_EBC1-t0-METi	-0.700011	0.323192	-2.16593	34	0.0374208	0.117394	NA	0	0	1_EBC1
STMN1_S38	1_EBC1-t0-METi	-0.307047	0.295557	-1.03888	34	0.306194	0.471222	NA	0	0	1_EBC1
TIF1B_S473	1_EBC1-t0-METi	0.365585	0.261768	1.3966	34	0.171585	0.36092	NA	0	0	1_EBC1
TP53B_S831	1_EBC1-t0-METi	0.633653	0.11861	5.34232	34	6.17e-06	0.000376451	NA	0	0	1_EBC1
TP53B_T855	1_EBC1-t0-METi	0.28502	0.34602	0.823709	34	0.415846	0.551447	NA	0	0	1_EBC1
TSC2_S939	1_EBC1-t0-METi	-0.3038	0.292069	-1.04017	32	0.306058	0.471222	NA	0	0	1_EBC1
UIMC1_S140	1_EBC1-t0-METi	-0.384602	0.419285	-0.91728	34	0.365457	0.506656	NA	0	0	1_EBC1
UT14A_S453	1_EBC1-t0-METi	0.508642	0.215128	2.36437	34	0.0239122	0.112203	NA	0	0	1_EBC1
ACINU_S243	1_EBC1-t1-IR	3.56369	0.239255	14.895	34	2.22e-16	2.26e-15	NA	0	0	1_EBC1
AKTS1_T246	1_EBC1-t1-IR	-0.123946	0.416144	-0.297845	34	0.767634	0.928716	NA	0	0	1_EBC1
ATM_S1981	1_EBC1-t1-IR	0.454533	0.385841	1.17803	34	0.246964	0.536565	NA	0	0	1_EBC1
ATM_S2996	1_EBC1-t1-IR	1.73409	0.274415	6.31923	34	3.33e-07	1.69e-06	NA	0	0	1_EBC1
ATR_T1989	1_EBC1-t1-IR	1.26239	0.476908	2.64702	34	0.012216	0.0413985	NA	0	0	1_EBC1
ATRIP_S224	1_EBC1-t1-IR	-0.199429	0.356464	-0.559465	34	0.579512	0.841672	NA	0	0	1_EBC1
AXA2L_Y24	1_EBC1-t1-IR	-0.020911	0.558124	-0.0374666	34	0.970332	0.986504	NA	0	0	1_EBC1
CDK1_T14Y15	1_EBC1-t1-IR	0.541531	0.603894	0.896731	34	0.376168	0.695831	NA	0	0	1_EBC1
CDK1_Y15	1_EBC1-t1-IR	0.318232	0.458021	0.694797	34	0.491904	0.750153	NA	0	0	1_EBC1
CDN1B_S10	1_EBC1-t1-IR	0.0693442	0.280766	0.246982	34	0.806407	0.928716	NA	0	0	1_EBC1
CDN1B_S140	1_EBC1-t1-IR	2.79285	0.393891	7.09041	34	3.43e-08	1.9e-07	NA	0	0	1_EBC1
CHK1_S280	1_EBC1-t1-IR	0.607956	0.395122	1.53865	34	0.133145	0.338409	NA	0	0	1_EBC1
CHK1_S317	1_EBC1-t1-IR	1.49686	0.519766	2.87987	34	0.00683796	0.0260697	NA	0	0	1_EBC1
CHK2_S379	1_EBC1-t1-IR	0.452149	0.541258	0.835366	34	0.409344	0.724768	NA	0	0	1_EBC1
CTNB1_S552	1_EBC1-t1-IR	0.501863	0.287218	1.74732	34	0.0896095	0.27271	NA	0	0	1_EBC1
DYR1A_Y321	1_EBC1-t1-IR	-0.046712	0.0989571	-0.472043	34	0.639912	0.897608	NA	0	0	1_EBC1
EGFR_T693	1_EBC1-t1-IR	0.320386	0.513613	0.623787	34	0.53693	0.798847	NA	0	0	1_EBC1
EI2BE_S544	1_EBC1-t1-IR	0.366982	0.245747	1.49333	34	0.144574	0.35276	NA	0	0	1_EBC1
GSK3A_Y279	1_EBC1-t1-IR	0.241261	0.208412	1.15762	34	0.255088	0.536565	NA	0	0	1_EBC1
H2AX_S139	1_EBC1-t1-IR	2.47718	0.523908	4.72827	34	3.86e-05	0.000180903	NA	0.0909091	0	1_EBC1
H2AX_T136&S139	1_EBC1-t1-IR	0.191629	0.430176	0.445466	34	0.658807	0.897608	NA	0	0	1_EBC1
HNRPK_S284	1_EBC1-t1-IR	-0.0113571	0.191679	-0.0592508	34	0.953099	0.985408	NA	0	0	1_EBC1
IF4B_S422	1_EBC1-t1-IR	0.300985	0.925605	0.325177	33	0.7471	0.928716	NA	0	0	1_EBC1
IRS1_S1101	1_EBC1-t1-IR	0.405428	0.295288	1.37299	34	0.178743	0.403827	NA	0	0	1_EBC1
JUN_S73	1_EBC1-t1-IR	0.671525	0.421725	1.59233	34	0.120567	0.319764	NA	0	0	1_EBC1
KAPCA_T198	1_EBC1-t1-IR	0.100602	0.39885	0.25223	31	0.802528	0.928716	NA	0	0	1_EBC1
KS6A3_S227	1_EBC1-t1-IR	0.00575341	0.349158	0.0164779	34	0.986949	0.986949	NA	0	0	1_EBC1
LARP1_S774	1_EBC1-t1-IR	0.331707	0.205573	1.61357	34	0.115864	0.319764	NA	0	0	1_EBC1
MET_S1016	1_EBC1-t1-IR	0.0890972	0.457458	0.194766	34	0.846735	0.939107	NA	0	0	1_EBC1
MET_Y1234	1_EBC1-t1-IR	0.235607	0.574885	0.409834	34	0.684498	0.907705	NA	0	0	1_EBC1
MYC_S62	1_EBC1-t1-IR	-0.0639264	0.430503	-0.148492	34	0.882832	0.961656	NA	0	0	1_EBC1
NBN_S343	1_EBC1-t1-IR	3.04717	0.20383	14.9496	34	0	0	NA	0	0	1_EBC1
NBN_S397	1_EBC1-t1-IR	2.47251	0.281892	8.77114	34	3e-10	1.83e-09	NA	0	0	1_EBC1
NUMA1_S395	1_EBC1-t1-IR	5.57717	0.322451	17.2962	34	0	0	NA	0	0	1_EBC1
ODPA_S293	1_EBC1-t1-IR	-0.191917	0.665526	-0.288368	34	0.774816	0.928716	NA	0	0	1_EBC1
P3C2A_S259	1_EBC1-t1-IR	0.0267604	0.296282	0.0903206	34	0.928562	0.976592	NA	0	0	1_EBC1
PARN_S557	1_EBC1-t1-IR	0.807209	0.227127	3.55399	34	0.0011382	0.00495931	NA	0	0	1_EBC1
PDCD4_S457	1_EBC1-t1-IR	-0.27383	0.378506	-0.723451	34	0.474351	0.750153	NA	0	0	1_EBC1
PDPK1_S241	1_EBC1-t1-IR	0.0497125	0.173901	0.285867	34	0.776714	0.928716	NA	0	0	1_EBC1
PML_S527	1_EBC1-t1-IR	-0.374681	0.217396	-1.72349	34	0.0938838	0.27271	NA	0	0	1_EBC1
POP1_S367	1_EBC1-t1-IR	0.487055	0.443359	1.09856	34	0.279681	0.568684	NA	0	0	1_EBC1
PPM1G_S183	1_EBC1-t1-IR	4.10071	0.294618	13.9187	34	1.33e-15	1.16e-14	NA	0	0	1_EBC1
PRKDC_S3205	1_EBC1-t1-IR	4.06956	0.211924	19.203	34	0	0	NA	0	0	1_EBC1
RAD50_S635	1_EBC1-t1-IR	2.03563	0.217635	9.35338	34	6.28e-11	4.26e-10	NA	0	0	1_EBC1
RAF1_S621	1_EBC1-t1-IR	0.1957	0.21836	0.896228	34	0.376433	0.695831	NA	0	0	1_EBC1
RB_S807	1_EBC1-t1-IR	0.178934	0.405959	0.440769	34	0.66217	0.897608	NA	0	0	1_EBC1
RIF1_T1518	1_EBC1-t1-IR	0.641897	0.441004	1.45553	34	0.154693	0.362935	NA	0	0	1_EBC1
RPTOR_S863	1_EBC1-t1-IR	0.0275027	0.240803	0.114213	34	0.909741	0.973582	NA	0	0	1_EBC1
SHC1_Y427	1_EBC1-t1-IR	0.314052	0.331429	0.947569	34	0.350036	0.68878	NA	0	0	1_EBC1
SIR1_S47	1_EBC1-t1-IR	-0.173261	0.221754	-0.781321	34	0.44002	0.74559	NA	0	0	1_EBC1
SMC3_S1083	1_EBC1-t1-IR	3.55454	0.150006	23.696	34	0	0	NA	0	0	1_EBC1
STAT3_S727	1_EBC1-t1-IR	0.217593	0.264166	0.823701	34	0.41585	0.724768	NA	0	0	1_EBC1
STAT6_Y641	1_EBC1-t1-IR	0.365847	0.522119	0.700697	34	0.48826	0.750153	NA	0	0	1_EBC1
STMN1_S25	1_EBC1-t1-IR	0.236223	0.323192	0.730905	34	0.469844	0.750153	NA	0	0	1_EBC1
STMN1_S38	1_EBC1-t1-IR	-0.0680298	0.295557	-0.230175	34	0.819335	0.928716	NA	0	0	1_EBC1
TIF1B_S473	1_EBC1-t1-IR	0.716065	0.261768	2.7355	34	0.00982549	0.0352562	NA	0	0	1_EBC1
TP53B_S831	1_EBC1-t1-IR	1.17846	0.11861	9.93556	34	1.38e-11	1.05e-10	NA	0	0	1_EBC1
TP53B_T855	1_EBC1-t1-IR	0.765051	0.34602	2.211	34	0.0338633	0.108719	NA	0	0	1_EBC1
TSC2_S939	1_EBC1-t1-IR	0.0661956	0.292069	0.226644	32	0.822142	0.928716	NA	0	0	1_EBC1
UIMC1_S140	1_EBC1-t1-IR	1.38636	0.419285	3.30649	34	0.00223671	0.00909595	NA	0	0	1_EBC1
UT14A_S453	1_EBC1-t1-IR	3.46998	0.215128	16.1299	34	0	0	NA	0	0	1_EBC1
ACINU_S243	1_EBC1-t1-METi&IR	4.33399	0.239255	18.1145	34	0	0	NA	0	0	1_EBC1
AKTS1_T246	1_EBC1-t1-METi&IR	-1.82809	0.416144	-4.39293	34	0.000103624	0.000316054	NA	0	0	1_EBC1
ATM_S1981	1_EBC1-t1-METi&IR	1.06737	0.385841	2.76634	34	0.00909992	0.0150026	NA	0	0	1_EBC1
ATM_S2996	1_EBC1-t1-METi&IR	1.71318	0.274415	6.24304	34	4.17e-07	2.12e-06	NA	0	0	1_EBC1
ATR_T1989	1_EBC1-t1-METi&IR	-0.914748	0.476908	-1.91808	34	0.0635309	0.0880769	NA	0	0	1_EBC1
ATRIP_S224	1_EBC1-t1-METi&IR	-2.54728	0.356464	-7.14598	34	2.92e-08	1.78e-07	NA	0	0	1_EBC1
AXA2L_Y24	1_EBC1-t1-METi&IR	-2.36311	0.558124	-4.23402	34	0.000164762	0.000470823	NA	0	0	1_EBC1
CDK1_T14Y15	1_EBC1-t1-METi&IR	0.451963	0.603894	0.748413	34	0.459357	0.483117	NA	0	0	1_EBC1
CDK1_Y15	1_EBC1-t1-METi&IR	-3.03046	0.458021	-6.61641	34	1.38e-07	7.65e-07	NA	0	0	1_EBC1
CDN1B_S10	1_EBC1-t1-METi&IR	-0.443346	0.280766	-1.57906	34	0.123582	0.157053	NA	0	0	1_EBC1
CDN1B_S140	1_EBC1-t1-METi&IR	2.03167	0.393891	5.15795	34	1.07e-05	3.63e-05	NA	0	0	1_EBC1
CHK1_S280	1_EBC1-t1-METi&IR	-1.26383	0.395122	-3.19857	34	0.00298526	0.00587422	NA	0	0	1_EBC1
CHK1_S317	1_EBC1-t1-METi&IR	-0.0796017	0.519766	-0.153149	34	0.879186	0.879186	NA	0	0	1_EBC1
CHK2_S379	1_EBC1-t1-METi&IR	0.54385	0.541258	1.00479	34	0.322096	0.357234	NA	0	0	1_EBC1
CTNB1_S552	1_EBC1-t1-METi&IR	-0.175932	0.287218	-0.612538	34	0.544257	0.562706	NA	0	0	1_EBC1
DYR1A_Y321	1_EBC1-t1-METi&IR	0.178119	0.0989571	1.79996	34	0.0807457	0.109455	NA	0	0	1_EBC1
EGFR_T693	1_EBC1-t1-METi&IR	-0.532471	0.513613	-1.03671	34	0.307186	0.347007	NA	0	0	1_EBC1
EI2BE_S544	1_EBC1-t1-METi&IR	-0.575941	0.245747	-2.34363	34	0.0250821	0.0364287	NA	0	0	1_EBC1
GSK3A_Y279	1_EBC1-t1-METi&IR	-0.793634	0.208412	-3.808	34	0.000559386	0.0013124	NA	0	0	1_EBC1
H2AX_S139	1_EBC1-t1-METi&IR	2.82804	0.523908	5.39798	34	5.22e-06	1.99e-05	NA	0	0	1_EBC1
H2AX_T136&S139	1_EBC1-t1-METi&IR	2.04527	0.430176	4.75449	34	3.57e-05	0.000114514	NA	0	0	1_EBC1
HNRPK_S284	1_EBC1-t1-METi&IR	-0.710579	0.191679	-3.70713	34	0.0007431	0.00167885	NA	0	0	1_EBC1
IF4B_S422	1_EBC1-t1-METi&IR	-1.61004	0.925605	-1.73944	33	0.0912784	0.121043	NA	0	0	1_EBC1
IRS1_S1101	1_EBC1-t1-METi&IR	0.319971	0.295288	1.08359	34	0.286171	0.329367	NA	0	0	1_EBC1
JUN_S73	1_EBC1-t1-METi&IR	-0.706613	0.421725	-1.67553	34	0.103004	0.133687	NA	0	0	1_EBC1
KAPCA_T198	1_EBC1-t1-METi&IR	1.5408	0.39885	3.8631	31	0.000533648	0.0013021	NA	0	0	1_EBC1
KS6A3_S227	1_EBC1-t1-METi&IR	-1.00722	0.349158	-2.88472	34	0.00675414	0.0117715	NA	0	0	1_EBC1
LARP1_S774	1_EBC1-t1-METi&IR	-0.524804	0.205573	-2.55288	34	0.0153426	0.0239974	NA	0	0	1_EBC1
MET_S1016	1_EBC1-t1-METi&IR	-0.544108	0.457458	-1.18942	34	0.242517	0.284491	NA	0	0	1_EBC1
MET_Y1234	1_EBC1-t1-METi&IR	-2.06691	0.574885	-3.59535	34	0.00101501	0.00221126	NA	0	0	1_EBC1
MYC_S62	1_EBC1-t1-METi&IR	-0.624349	0.430503	-1.45028	34	0.156145	0.190496	NA	0	0	1_EBC1
NBN_S343	1_EBC1-t1-METi&IR	2.95763	0.20383	14.5103	34	4.44e-16	5.42e-15	NA	0	0	1_EBC1
NBN_S397	1_EBC1-t1-METi&IR	1.68679	0.281892	5.98381	34	9.04e-07	4.24e-06	NA	0	0	1_EBC1
NUMA1_S395	1_EBC1-t1-METi&IR	7.10746	0.322451	22.042	34	0	0	NA	0	0	1_EBC1
ODPA_S293	1_EBC1-t1-METi&IR	3.4676	0.665526	5.21031	34	9.16e-06	3.29e-05	NA	0	0	1_EBC1
P3C2A_S259	1_EBC1-t1-METi&IR	-1.62361	0.296282	-5.47996	34	4.09e-06	1.66e-05	NA	0	0	1_EBC1
PARN_S557	1_EBC1-t1-METi&IR	0.806525	0.227127	3.55098	34	0.00114772	0.00241417	NA	0	0	1_EBC1
PDCD4_S457	1_EBC1-t1-METi&IR	-0.162464	0.378506	-0.429224	34	0.670468	0.681642	NA	0	0	1_EBC1
PDPK1_S241	1_EBC1-t1-METi&IR	-0.474435	0.173901	-2.7282	34	0.0100049	0.0160605	NA	0	0	1_EBC1
PML_S527	1_EBC1-t1-METi&IR	-0.336602	0.217396	-1.54834	34	0.130801	0.162833	NA	0	0	1_EBC1
POP1_S367	1_EBC1-t1-METi&IR	-0.387079	0.443359	-0.873058	34	0.388756	0.423466	NA	0	0	1_EBC1
PPM1G_S183	1_EBC1-t1-METi&IR	3.82001	0.294618	12.966	34	1.02e-14	1.04e-13	NA	0	0	1_EBC1
PRKDC_S3205	1_EBC1-t1-METi&IR	3.93717	0.211924	18.5782	34	0	0	NA	0	0	1_EBC1
RAD50_S635	1_EBC1-t1-METi&IR	1.95704	0.217635	8.9923	34	1.65e-10	1.12e-09	NA	0	0	1_EBC1
RAF1_S621	1_EBC1-t1-METi&IR	-0.607956	0.21836	-2.78419	34	0.00870313	0.014747	NA	0	0	1_EBC1
RB_S807	1_EBC1-t1-METi&IR	-1.59137	0.405959	-3.92002	34	0.000407007	0.00107945	NA	0	0	1_EBC1
RIF1_T1518	1_EBC1-t1-METi&IR	1.09738	0.441004	2.48836	34	0.0178938	0.027288	NA	0	0	1_EBC1
RPTOR_S863	1_EBC1-t1-METi&IR	-0.848237	0.240803	-3.52254	34	0.00124144	0.00252426	NA	0	0	1_EBC1
SHC1_Y427	1_EBC1-t1-METi&IR	0.251991	0.331429	0.760316	34	0.452306	0.483117	NA	0	0	1_EBC1
SIR1_S47	1_EBC1-t1-METi&IR	-0.86391	0.221754	-3.89581	34	0.000436061	0.00110832	NA	0	0	1_EBC1
SMC3_S1083	1_EBC1-t1-METi&IR	3.6839	0.150006	24.5583	34	0	0	NA	0	0	1_EBC1
STAT3_S727	1_EBC1-t1-METi&IR	-0.795651	0.264166	-3.01194	34	0.00487238	0.00928797	NA	0	0	1_EBC1
STAT6_Y641	1_EBC1-t1-METi&IR	-1.54567	0.522119	-2.96038	34	0.00556608	0.0100171	NA	0	0	1_EBC1
STMN1_S25	1_EBC1-t1-METi&IR	-1.36505	0.323192	-4.22365	34	0.000169805	0.000470823	NA	0	0	1_EBC1
STMN1_S38	1_EBC1-t1-METi&IR	-0.725541	0.295557	-2.45483	34	0.0193675	0.0288151	NA	0	0	1_EBC1
TIF1B_S473	1_EBC1-t1-METi&IR	0.774618	0.261768	2.95918	34	0.00558332	0.0100171	NA	0	0	1_EBC1
TP53B_S831	1_EBC1-t1-METi&IR	1.31556	0.11861	11.0915	34	7.7e-13	5.87e-12	NA	0	0	1_EBC1
TP53B_T855	1_EBC1-t1-METi&IR	1.91225	0.34602	5.52642	34	3.55e-06	1.55e-05	NA	0	0	1_EBC1
TSC2_S939	1_EBC1-t1-METi&IR	-0.671456	0.292069	-2.29897	32	0.0281849	0.0399832	NA	0	0	1_EBC1
UIMC1_S140	1_EBC1-t1-METi&IR	0.543056	0.419285	1.29519	34	0.203979	0.243975	NA	0	0	1_EBC1
UT14A_S453	1_EBC1-t1-METi&IR	2.49019	0.215128	11.5754	34	2.42e-13	2.11e-12	NA	0	0	1_EBC1
ACINU_S243	1_EBC1-t8-IR	0.932167	0.239255	3.89612	34	0.000435676	0.00241602	NA	0	0	1_EBC1
AKTS1_T246	1_EBC1-t8-IR	-0.0365843	0.416144	-0.0879127	34	0.930462	0.986331	NA	0	0	1_EBC1
ATM_S1981	1_EBC1-t8-IR	0.944653	0.385841	2.4483	34	0.0196672	0.07998	NA	0	0	1_EBC1
ATM_S2996	1_EBC1-t8-IR	0.136709	0.274415	0.498183	34	0.621562	0.986331	NA	0	0	1_EBC1
ATR_T1989	1_EBC1-t8-IR	0.82705	0.476908	1.73419	34	0.0919436	0.280428	NA	0	0	1_EBC1
ATRIP_S224	1_EBC1-t8-IR	0.149476	0.356464	0.419329	34	0.677613	0.986331	NA	0	0	1_EBC1
AXA2L_Y24	1_EBC1-t8-IR	-0.190767	0.558124	-0.3418	34	0.734605	0.986331	NA	0	0	1_EBC1
CDK1_T14Y15	1_EBC1-t8-IR	0.0839578	0.603894	0.139027	34	0.890249	0.986331	NA	0	0	1_EBC1
CDK1_Y15	1_EBC1-t8-IR	0.481046	0.458021	1.05027	34	0.301002	0.706198	NA	0	0	1_EBC1
CDN1B_S10	1_EBC1-t8-IR	-0.01058	0.280766	-0.0376825	34	0.970161	0.986331	NA	0	0	1_EBC1
CDN1B_S140	1_EBC1-t8-IR	1.3099	0.393891	3.32555	34	0.00212471	0.00996978	NA	0	0	1_EBC1
CHK1_S280	1_EBC1-t8-IR	0.467256	0.395122	1.18256	34	0.245187	0.598256	NA	0	0	1_EBC1
CHK1_S317	1_EBC1-t8-IR	1.1144	0.519766	2.14404	34	0.0392659	0.149701	NA	0	0	1_EBC1
CHK2_S379	1_EBC1-t8-IR	0.511214	0.541258	0.944492	34	0.351582	0.77578	NA	0	0	1_EBC1
CTNB1_S552	1_EBC1-t8-IR	0.37659	0.287218	1.31116	34	0.198589	0.550633	NA	0	0	1_EBC1
DYR1A_Y321	1_EBC1-t8-IR	-0.0272674	0.0989571	-0.275547	34	0.784564	0.986331	NA	0	0	1_EBC1
EGFR_T693	1_EBC1-t8-IR	0.295319	0.513613	0.574984	34	0.569088	0.986331	NA	0	0	1_EBC1
EI2BE_S544	1_EBC1-t8-IR	0.18649	0.245747	0.758867	34	0.453161	0.891705	NA	0	0	1_EBC1
GSK3A_Y279	1_EBC1-t8-IR	0.0853304	0.208412	0.409431	34	0.684791	0.986331	NA	0	0	1_EBC1
H2AX_S139	1_EBC1-t8-IR	0.962965	0.523908	1.83804	34	0.0748067	0.240169	NA	0	0	1_EBC1
H2AX_T136&S139	1_EBC1-t8-IR	-0.517767	0.430176	-1.20362	34	0.237051	0.598256	NA	0	0	1_EBC1
HNRPK_S284	1_EBC1-t8-IR	-0.353645	0.191679	-1.84499	34	0.0737649	0.240169	NA	0	0	1_EBC1
IF4B_S422	1_EBC1-t8-IR	0.0601945	0.925605	0.0650326	33	0.94854	0.986331	NA	0	0	1_EBC1
IRS1_S1101	1_EBC1-t8-IR	-0.129417	0.295288	-0.438272	34	0.663961	0.986331	NA	0	0	1_EBC1
JUN_S73	1_EBC1-t8-IR	0.342187	0.421725	0.811399	34	0.42278	0.884777	NA	0	0	1_EBC1
KAPCA_T198	1_EBC1-t8-IR	0.108987	0.39885	0.273254	31	0.786471	0.986331	NA	0	0	1_EBC1
KS6A3_S227	1_EBC1-t8-IR	0.101867	0.349158	0.29175	34	0.772251	0.986331	NA	0	0	1_EBC1
LARP1_S774	1_EBC1-t8-IR	-0.0108882	0.205573	-0.0529651	34	0.95807	0.986331	NA	0	0	1_EBC1
MET_S1016	1_EBC1-t8-IR	-0.0264399	0.457458	-0.0577974	34	0.954248	0.986331	NA	0	0	1_EBC1
MET_Y1234	1_EBC1-t8-IR	-0.094081	0.574885	-0.163652	34	0.870974	0.986331	NA	0	0	1_EBC1
MYC_S62	1_EBC1-t8-IR	-0.0400993	0.430503	-0.0931451	34	0.926335	0.986331	NA	0	0	1_EBC1
NBN_S343	1_EBC1-t8-IR	2.65479	0.20383	13.0245	34	8.88e-15	2.71e-13	NA	0	0	1_EBC1
NBN_S397	1_EBC1-t8-IR	1.78687	0.281892	6.33886	34	3.14e-07	2.13e-06	NA	0	0	1_EBC1
NUMA1_S395	1_EBC1-t8-IR	3.12197	0.322451	9.68199	34	2.65e-11	2.31e-10	NA	0	0	1_EBC1
ODPA_S293	1_EBC1-t8-IR	-0.0465172	0.665526	-0.0698954	34	0.944686	0.986331	NA	0	0	1_EBC1
P3C2A_S259	1_EBC1-t8-IR	-0.0874454	0.296282	-0.295143	34	0.76968	0.986331	NA	0	0	1_EBC1
PARN_S557	1_EBC1-t8-IR	0.06933	0.227127	0.305247	34	0.762039	0.986331	NA	0	0	1_EBC1
PDCD4_S457	1_EBC1-t8-IR	-0.142957	0.378506	-0.377688	34	0.70801	0.986331	NA	0	0	1_EBC1
PDPK1_S241	1_EBC1-t8-IR	0.0198635	0.173901	0.114223	34	0.909733	0.986331	NA	0	0	1_EBC1
PML_S527	1_EBC1-t8-IR	-0.0849796	0.217396	-0.390897	34	0.698312	0.986331	NA	0	0	1_EBC1
POP1_S367	1_EBC1-t8-IR	0.649621	0.443359	1.46522	34	0.152047	0.441659	NA	0	0	1_EBC1
PPM1G_S183	1_EBC1-t8-IR	2.44665	0.294618	8.30449	34	1.08e-09	8.24e-09	NA	0	0	1_EBC1
PRKDC_S3205	1_EBC1-t8-IR	2.37587	0.211924	11.211	34	5.77e-13	1.17e-11	NA	0	0	1_EBC1
RAD50_S635	1_EBC1-t8-IR	2.15481	0.217635	9.901	34	1.5e-11	1.73e-10	NA	0	0	1_EBC1
RAF1_S621	1_EBC1-t8-IR	-0.0031342	0.21836	-0.0143533	34	0.988632	0.988632	NA	0	0	1_EBC1
RB_S807	1_EBC1-t8-IR	0.079623	0.405959	0.196136	34	0.845672	0.986331	NA	0	0	1_EBC1
RIF1_T1518	1_EBC1-t8-IR	0.0728246	0.441004	0.165133	34	0.869817	0.986331	NA	0	0	1_EBC1
RPTOR_S863	1_EBC1-t8-IR	0.147946	0.240803	0.614387	34	0.543049	0.986331	NA	0	0	1_EBC1
SHC1_Y427	1_EBC1-t8-IR	0.11004	0.331429	0.332016	34	0.741915	0.986331	NA	0	0	1_EBC1
SIR1_S47	1_EBC1-t8-IR	-0.438778	0.221754	-1.97867	34	0.0559995	0.200939	NA	0	0	1_EBC1
SMC3_S1083	1_EBC1-t8-IR	1.99787	0.150006	13.3186	34	4.88e-15	2.71e-13	NA	0	0	1_EBC1
STAT3_S727	1_EBC1-t8-IR	0.247144	0.264166	0.935563	34	0.356096	0.77578	NA	0	0	1_EBC1
STAT6_Y641	1_EBC1-t8-IR	0.198212	0.522119	0.379629	34	0.706581	0.986331	NA	0	0	1_EBC1
STMN1_S25	1_EBC1-t8-IR	-0.255247	0.323192	-0.789769	34	0.435136	0.884777	NA	0	0	1_EBC1
STMN1_S38	1_EBC1-t8-IR	-0.864451	0.295557	-2.92482	34	0.00609757	0.026568	NA	0	0	1_EBC1
TIF1B_S473	1_EBC1-t8-IR	0.328148	0.261768	1.25358	34	0.218546	0.579622	NA	0	0	1_EBC1
TP53B_S831	1_EBC1-t8-IR	1.16876	0.11861	9.85377	34	1.7e-11	1.73e-10	NA	0	0	1_EBC1
TP53B_T855	1_EBC1-t8-IR	1.60937	0.34602	4.65109	34	4.85e-05	0.000295575	NA	0	0	1_EBC1
TSC2_S939	1_EBC1-t8-IR	-0.181852	0.292069	-0.622634	32	0.537937	0.986331	NA	0	0	1_EBC1
UIMC1_S140	1_EBC1-t8-IR	1.45474	0.419285	3.46958	34	0.00143598	0.00729955	NA	0	0	1_EBC1
UT14A_S453	1_EBC1-t8-IR	2.38343	0.215128	11.0791	34	7.94e-13	1.21e-11	NA	0	0	1_EBC1
ACINU_S243	1_EBC1-t8-METi&IR	1.65335	0.239255	6.9104	34	5.81e-08	3.94e-07	NA	0	0	1_EBC1
AKTS1_T246	1_EBC1-t8-METi&IR	-1.4111	0.416144	-3.39089	34	0.00178008	0.00361949	NA	0	0	1_EBC1
ATM_S1981	1_EBC1-t8-METi&IR	0.388489	0.385841	1.00686	34	0.321113	0.369583	NA	0	0	1_EBC1
ATM_S2996	1_EBC1-t8-METi&IR	0.433658	0.274415	1.5803	34	0.123297	0.15669	NA	0	0	1_EBC1
ATR_T1989	1_EBC1-t8-METi&IR	0.529762	0.476908	1.11083	34	0.274437	0.321936	NA	0	0	1_EBC1
ATRIP_S224	1_EBC1-t8-METi&IR	-2.25989	0.356464	-6.33974	34	3.13e-07	1.59e-06	NA	0	0	1_EBC1
AXA2L_Y24	1_EBC1-t8-METi&IR	-1.95873	0.558124	-3.50948	34	0.00128691	0.00287187	NA	0	0	1_EBC1
CDK1_T14Y15	1_EBC1-t8-METi&IR	0.721903	0.603894	1.19541	34	0.240198	0.287295	NA	0	0	1_EBC1
CDK1_Y15	1_EBC1-t8-METi&IR	-2.69428	0.458021	-5.88243	34	1.22e-06	5.33e-06	NA	0	0	1_EBC1
CDN1B_S10	1_EBC1-t8-METi&IR	-0.630379	0.280766	-2.24521	34	0.0313679	0.0466693	NA	0	0	1_EBC1
CDN1B_S140	1_EBC1-t8-METi&IR	0.704563	0.393891	1.78873	34	0.0825726	0.114476	NA	0	0	1_EBC1
CHK1_S280	1_EBC1-t8-METi&IR	-0.96655	0.395122	-2.44621	34	0.019764	0.030913	NA	0	0	1_EBC1
CHK1_S317	1_EBC1-t8-METi&IR	0.0334856	0.519766	0.0644243	34	0.94901	0.94901	NA	0	0	1_EBC1
CHK2_S379	1_EBC1-t8-METi&IR	-0.119163	0.541258	-0.220159	34	0.827064	0.8551	NA	0	0	1_EBC1
CTNB1_S552	1_EBC1-t8-METi&IR	-0.170317	0.287218	-0.592988	34	0.557113	0.606856	NA	0	0	1_EBC1
DYR1A_Y321	1_EBC1-t8-METi&IR	0.346423	0.0989571	3.50074	34	0.00131824	0.00287187	NA	0	0	1_EBC1
EGFR_T693	1_EBC1-t8-METi&IR	-1.32677	0.513613	-2.58321	34	0.0142627	0.0241674	NA	0	0	1_EBC1
EI2BE_S544	1_EBC1-t8-METi&IR	-0.901841	0.245747	-3.66979	34	0.000824962	0.00209678	NA	0	0	1_EBC1
GSK3A_Y279	1_EBC1-t8-METi&IR	-0.758016	0.208412	-3.6371	34	0.000903747	0.00220514	NA	0	0	1_EBC1
H2AX_S139	1_EBC1-t8-METi&IR	0.813202	0.523908	1.55219	34	0.129877	0.161684	NA	0	0	1_EBC1
H2AX_T136&S139	1_EBC1-t8-METi&IR	1.90421	0.430176	4.42657	34	9.39e-05	0.000286371	NA	0	0	1_EBC1
HNRPK_S284	1_EBC1-t8-METi&IR	-0.901943	0.191679	-4.70549	34	4.12e-05	0.000139782	NA	0	0	1_EBC1
IF4B_S422	1_EBC1-t8-METi&IR	-2.34581	0.925605	-2.53435	33	0.0161929	0.0266963	NA	0	0	1_EBC1
IRS1_S1101	1_EBC1-t8-METi&IR	0.246135	0.295288	0.833542	34	0.410357	0.463551	NA	0	0	1_EBC1
JUN_S73	1_EBC1-t8-METi&IR	-0.823301	0.421725	-1.95222	34	0.0591862	0.0839618	NA	0	0	1_EBC1
KAPCA_T198	1_EBC1-t8-METi&IR	1.51343	0.39885	3.79448	31	0.000644501	0.00187212	NA	0	0	1_EBC1
KS6A3_S227	1_EBC1-t8-METi&IR	-0.618562	0.349158	-1.77158	34	0.0854273	0.115801	NA	0	0	1_EBC1
LARP1_S774	1_EBC1-t8-METi&IR	-0.761009	0.205573	-3.70189	34	0.000754096	0.0020909	NA	0	0	1_EBC1
MET_S1016	1_EBC1-t8-METi&IR	-1.03696	0.457458	-2.26679	34	0.0298798	0.0455668	NA	0	0	1_EBC1
MET_Y1234	1_EBC1-t8-METi&IR	-2.0761	0.574885	-3.61133	34	0.00097094	0.00227797	NA	0	0	1_EBC1
MYC_S62	1_EBC1-t8-METi&IR	-0.743802	0.430503	-1.72775	34	0.0931076	0.120842	NA	0	0	1_EBC1
NBN_S343	1_EBC1-t8-METi&IR	2.45056	0.20383	12.0225	34	8.55e-14	1.3e-12	NA	0	0	1_EBC1
NBN_S397	1_EBC1-t8-METi&IR	1.30216	0.281892	4.61936	34	5.32e-05	0.000170867	NA	0	0	1_EBC1
NUMA1_S395	1_EBC1-t8-METi&IR	4.49737	0.322451	13.9474	34	1.33e-15	8.13e-14	NA	0	0	1_EBC1
ODPA_S293	1_EBC1-t8-METi&IR	3.24627	0.665526	4.87776	34	2.47e-05	8.87e-05	NA	0	0	1_EBC1
P3C2A_S259	1_EBC1-t8-METi&IR	-1.85916	0.296282	-6.27496	34	3.79e-07	1.78e-06	NA	0	0	1_EBC1
PARN_S557	1_EBC1-t8-METi&IR	0.472733	0.227127	2.08136	34	0.0450021	0.0653602	NA	0	0	1_EBC1
PDCD4_S457	1_EBC1-t8-METi&IR	-0.190779	0.378506	-0.504032	34	0.61749	0.660822	NA	0	0	1_EBC1
PDPK1_S241	1_EBC1-t8-METi&IR	-0.581499	0.173901	-3.34386	34	0.00202217	0.00397912	NA	0	0	1_EBC1
PML_S527	1_EBC1-t8-METi&IR	-0.0978101	0.217396	-0.449916	34	0.655626	0.689538	NA	0	0	1_EBC1
POP1_S367	1_EBC1-t8-METi&IR	0.272201	0.443359	0.613951	34	0.543334	0.602607	NA	0	0	1_EBC1
PPM1G_S183	1_EBC1-t8-METi&IR	1.92402	0.294618	6.53055	34	1.78e-07	9.86e-07	NA	0	0	1_EBC1
PRKDC_S3205	1_EBC1-t8-METi&IR	2.17262	0.211924	10.2519	34	6.15e-12	7.5e-11	NA	0	0	1_EBC1
RAD50_S635	1_EBC1-t8-METi&IR	2.08886	0.217635	9.59798	34	3.3e-11	3.36e-10	NA	0	0	1_EBC1
RAF1_S621	1_EBC1-t8-METi&IR	-0.570058	0.21836	-2.61063	34	0.0133473	0.0232624	NA	0	0	1_EBC1
RB_S807	1_EBC1-t8-METi&IR	-1.49021	0.405959	-3.67084	34	0.000822556	0.00209678	NA	0	0	1_EBC1
RIF1_T1518	1_EBC1-t8-METi&IR	1.10086	0.441004	2.49626	34	0.0175617	0.0281912	NA	0	0	1_EBC1
RPTOR_S863	1_EBC1-t8-METi&IR	-0.751301	0.240803	-3.11999	34	0.0036747	0.00679263	NA	0	0	1_EBC1
SHC1_Y427	1_EBC1-t8-METi&IR	0.577866	0.331429	1.74356	34	0.0902731	0.11971	NA	0	0	1_EBC1
SIR1_S47	1_EBC1-t8-METi&IR	-1.09427	0.221754	-4.93461	34	2.09e-05	7.96e-05	NA	0	0	1_EBC1
SMC3_S1083	1_EBC1-t8-METi&IR	1.87323	0.150006	12.4877	34	2.98e-14	6.05e-13	NA	0	0	1_EBC1
STAT3_S727	1_EBC1-t8-METi&IR	-0.879849	0.264166	-3.33067	34	0.00209551	0.00399457	NA	0	0	1_EBC1
STAT6_Y641	1_EBC1-t8-METi&IR	-1.42115	0.522119	-2.72189	34	0.0101623	0.0182324	NA	0	0	1_EBC1
STMN1_S25	1_EBC1-t8-METi&IR	-1.73194	0.323192	-5.35886	34	5.87e-06	2.39e-05	NA	0	0	1_EBC1
STMN1_S38	1_EBC1-t8-METi&IR	-1.95256	0.295557	-6.60638	34	1.42e-07	8.66e-07	NA	0	0	1_EBC1
TIF1B_S473	1_EBC1-t8-METi&IR	0.0327422	0.261768	0.125081	34	0.901196	0.916216	NA	0	0	1_EBC1
TP53B_S831	1_EBC1-t8-METi&IR	1.59417	0.11861	13.4404	34	3.55e-15	1.08e-13	NA	0	0	1_EBC1
TP53B_T855	1_EBC1-t8-METi&IR	2.56111	0.34602	7.40162	34	1.39e-08	1.06e-07	NA	0	0	1_EBC1
TSC2_S939	1_EBC1-t8-METi&IR	-0.448167	0.292069	-1.53446	32	0.134746	0.16439	NA	0	0	1_EBC1
UIMC1_S140	1_EBC1-t8-METi&IR	1.43358	0.419285	3.41912	34	0.0016484	0.00346732	NA	0	0	1_EBC1
UT14A_S453	1_EBC1-t8-METi&IR	1.94604	0.215128	9.04595	34	1.42e-10	1.24e-09	NA	0	0	1_EBC1
ACINU_S243	2_GTL16-t0-METi	0.626307	0.239255	2.61774	34	0.0131191	0.0320105	NA	0	0	2_GTL16
AKTS1_T246	2_GTL16-t0-METi	-2.85186	0.416144	-6.85308	34	6.87e-08	2.1e-06	NA	0	0	2_GTL16
ATM_S1981	2_GTL16-t0-METi	-0.235856	0.385841	-0.611279	34	0.545081	0.692706	NA	0	0	2_GTL16
ATM_S2996	2_GTL16-t0-METi	0.762168	0.274415	2.77743	34	0.00885145	0.0234756	NA	0	0	2_GTL16
ATR_T1989	2_GTL16-t0-METi	0.373934	0.476908	0.78408	34	0.438422	0.632732	NA	0	0	2_GTL16
ATRIP_S224	2_GTL16-t0-METi	-1.18623	0.356464	-3.32777	34	0.00211199	0.00732041	NA	0	0	2_GTL16
AXA2L_Y24	2_GTL16-t0-METi	-3.00176	0.558124	-5.3783	34	5.54e-06	8.45e-05	NA	0	0	2_GTL16
CDK1_T14Y15	2_GTL16-t0-METi	0.886448	0.603894	1.46789	34	0.151326	0.242919	NA	0	0	2_GTL16
CDK1_Y15	2_GTL16-t0-METi	-1.5281	0.458021	-3.33631	34	0.00206386	0.00732041	NA	0	0	2_GTL16
CDN1B_S10	2_GTL16-t0-METi	1.20886	0.280766	4.30558	34	0.000133769	0.000903058	NA	0	0	2_GTL16
CDN1B_S140	2_GTL16-t0-METi	-0.0446933	0.393891	-0.113466	34	0.910328	0.957414	NA	0	0	2_GTL16
CHK1_S280	2_GTL16-t0-METi	-1.95492	0.395122	-4.94763	34	2.01e-05	0.000221098	NA	0	0	2_GTL16
CHK1_S317	2_GTL16-t0-METi	0.400747	0.519766	0.771013	34	0.446024	0.632732	NA	0	0	2_GTL16
CHK2_S379	2_GTL16-t0-METi	-0.148038	0.541258	-0.273507	34	0.786118	0.895137	NA	0	0	2_GTL16
CTNB1_S552	2_GTL16-t0-METi	-0.0725761	0.287218	-0.252686	34	0.802032	0.895137	NA	0	0	2_GTL16
DYR1A_Y321	2_GTL16-t0-METi	0.0727603	0.0989571	0.735271	34	0.467216	0.640816	NA	0	0	2_GTL16
EGFR_T693	2_GTL16-t0-METi	-0.266662	0.513613	-0.519188	34	0.606993	0.740532	NA	0	0	2_GTL16
EI2BE_S544	2_GTL16-t0-METi	-0.308813	0.245747	-1.25663	34	0.217454	0.340121	NA	0	0	2_GTL16
GSK3A_Y279	2_GTL16-t0-METi	-0.691807	0.208412	-3.31942	34	0.00216012	0.00732041	NA	0	0	2_GTL16
H2AX_S139	2_GTL16-t0-METi	0.427421	0.523908	0.815832	34	0.420275	0.625288	NA	0.0909091	0	2_GTL16
H2AX_T136&S139	2_GTL16-t0-METi	1.40315	0.430176	3.26181	34	0.00252185	0.00809648	NA	0	0	2_GTL16
HNRPK_S284	2_GTL16-t0-METi	-0.201225	0.191679	-1.0498	34	0.301215	0.459352	NA	0	0	2_GTL16
IF4B_S422	2_GTL16-t0-METi	-2.47613	0.925605	-2.67515	33	0.0115329	0.0293127	NA	0	0	2_GTL16
IRS1_S1101	2_GTL16-t0-METi	-1.19304	0.295288	-4.04027	34	0.000288477	0.00159974	NA	0	0	2_GTL16
JUN_S73	2_GTL16-t0-METi	0.631851	0.421725	1.49825	34	0.143295	0.236243	NA	0	0	2_GTL16
KAPCA_T198	2_GTL16-t0-METi	1.36756	0.44756	3.05559	31	0.00459124	0.0140033	NA	0.166667	0	2_GTL16
KS6A3_S227	2_GTL16-t0-METi	0.017871	0.349158	0.051183	34	0.959479	0.974384	NA	0	0	2_GTL16
LARP1_S774	2_GTL16-t0-METi	-1.12081	0.205573	-5.45211	34	4.44e-06	8.45e-05	NA	0	0	2_GTL16
MET_S1016	2_GTL16-t0-METi	-0.867558	0.457458	-1.89647	34	0.0664204	0.130698	NA	0	0	2_GTL16
MET_Y1234	2_GTL16-t0-METi	-2.0887	0.574885	-3.63325	34	0.000913506	0.00428645	NA	0	0	2_GTL16
MYC_S62	2_GTL16-t0-METi	-1.02599	0.430503	-2.38323	34	0.022892	0.051719	NA	0	0	2_GTL16
NBN_S343	2_GTL16-t0-METi	0.00659338	0.20383	0.0323474	34	0.974384	0.974384	NA	0	0	2_GTL16
NBN_S397	2_GTL16-t0-METi	0.114957	0.281892	0.407807	34	0.685972	0.813198	NA	0	0	2_GTL16
NUMA1_S395	2_GTL16-t0-METi	1.37713	0.322451	4.2708	34	0.000148042	0.000903058	NA	0	0	2_GTL16
ODPA_S293	2_GTL16-t0-METi	2.55183	0.665526	3.83431	34	0.000519263	0.00263959	NA	0	0	2_GTL16
P3C2A_S259	2_GTL16-t0-METi	-2.1773	0.296282	-7.34873	34	1.62e-08	9.9e-07	NA	0	0	2_GTL16
PARN_S557	2_GTL16-t0-METi	-0.469946	0.227127	-2.06909	34	0.0462079	0.0971959	NA	0	0	2_GTL16
PDCD4_S457	2_GTL16-t0-METi	-0.631217	0.378506	-1.66766	34	0.10457	0.193296	NA	0	0	2_GTL16
PDPK1_S241	2_GTL16-t0-METi	-0.0427956	0.173901	-0.246092	34	0.80709	0.895137	NA	0	0	2_GTL16
PML_S527	2_GTL16-t0-METi	0.329151	0.217396	1.51406	34	0.139252	0.235954	NA	0	0	2_GTL16
POP1_S367	2_GTL16-t0-METi	-0.778512	0.443359	-1.75594	34	0.0881047	0.16795	NA	0	0	2_GTL16
PPM1G_S183	2_GTL16-t0-METi	0.588702	0.294618	1.99819	34	0.0537453	0.109282	NA	0	0	2_GTL16
PRKDC_S3205	2_GTL16-t0-METi	0.524049	0.211924	2.47282	34	0.0185635	0.0435528	NA	0	0	2_GTL16
RAD50_S635	2_GTL16-t0-METi	-0.0434173	0.217635	-0.199496	34	0.843063	0.918337	NA	0	0	2_GTL16
RAF1_S621	2_GTL16-t0-METi	-0.140176	0.21836	-0.641949	34	0.525211	0.688311	NA	0	0	2_GTL16
RB_S807	2_GTL16-t0-METi	-0.294776	0.405959	-0.726122	34	0.472733	0.640816	NA	0	0	2_GTL16
RIF1_T1518	2_GTL16-t0-METi	-0.279587	0.441004	-0.633978	34	0.530338	0.688311	NA	0	0	2_GTL16
RPTOR_S863	2_GTL16-t0-METi	-1.18496	0.240803	-4.92089	34	2.17e-05	0.000221098	NA	0	0	2_GTL16
SHC1_Y427	2_GTL16-t0-METi	-1.11727	0.331429	-3.37106	34	0.00187857	0.00732041	NA	0	0	2_GTL16
SIR1_S47	2_GTL16-t0-METi	-0.0353114	0.221754	-0.159237	34	0.874424	0.935787	NA	0	0	2_GTL16
SMC3_S1083	2_GTL16-t0-METi	0.5346	0.150006	3.56385	34	0.00110759	0.00482592	NA	0	0	2_GTL16
STAT3_S727	2_GTL16-t0-METi	-1.14216	0.264166	-4.32364	34	0.000126902	0.000903058	NA	0	0	2_GTL16
STAT6_Y641	2_GTL16-t0-METi	-2.43961	0.522119	-4.67252	34	4.55e-05	0.0003963	NA	0	0	2_GTL16
STMN1_S25	2_GTL16-t0-METi	-0.954642	0.323192	-2.95379	34	0.00566107	0.0156966	NA	0	0	2_GTL16
STMN1_S38	2_GTL16-t0-METi	-0.473031	0.295557	-1.60048	34	0.118745	0.213043	NA	0	0	2_GTL16
TIF1B_S473	2_GTL16-t0-METi	0.104148	0.261768	0.397864	34	0.693218	0.813198	NA	0	0	2_GTL16
TP53B_S831	2_GTL16-t0-METi	0.186176	0.11861	1.56965	34	0.125759	0.219179	NA	0	0	2_GTL16
TP53B_T855	2_GTL16-t0-METi	0.0296059	0.34602	0.085561	34	0.932317	0.963921	NA	0	0	2_GTL16
TSC2_S939	2_GTL16-t0-METi	-0.883358	0.292069	-3.02449	32	0.0048794	0.0141735	NA	0	0	2_GTL16
UIMC1_S140	2_GTL16-t0-METi	0.929734	0.419285	2.21743	34	0.0333812	0.0727233	NA	0	0	2_GTL16
UT14A_S453	2_GTL16-t0-METi	-0.11706	0.215128	-0.544141	34	0.589895	0.73436	NA	0	0	2_GTL16
ACINU_S243	2_GTL16-t1-IR	3.60996	0.239255	15.0883	34	0	0	NA	0	0	2_GTL16
AKTS1_T246	2_GTL16-t1-IR	-0.138957	0.416144	-0.333917	34	0.740493	0.987901	NA	0	0	2_GTL16
ATM_S1981	2_GTL16-t1-IR	-0.264435	0.385841	-0.685347	34	0.497772	0.867545	NA	0	0	2_GTL16
ATM_S2996	2_GTL16-t1-IR	2.23096	0.274415	8.12986	34	1.76e-09	1.07e-08	NA	0	0	2_GTL16
ATR_T1989	2_GTL16-t1-IR	0.442028	0.476908	0.926863	34	0.360531	0.801153	NA	0	0	2_GTL16
ATRIP_S224	2_GTL16-t1-IR	-0.146738	0.356464	-0.411649	34	0.68318	0.987901	NA	0	0	2_GTL16
AXA2L_Y24	2_GTL16-t1-IR	-0.16471	0.558124	-0.295113	34	0.769702	0.987901	NA	0	0	2_GTL16
CDK1_T14Y15	2_GTL16-t1-IR	0.651381	0.603894	1.07863	34	0.288344	0.6765	NA	0	0	2_GTL16
CDK1_Y15	2_GTL16-t1-IR	0.109061	0.458021	0.238113	34	0.813223	0.987901	NA	0	0	2_GTL16
CDN1B_S10	2_GTL16-t1-IR	-0.239127	0.280766	-0.851693	34	0.400344	0.814032	NA	0	0	2_GTL16
CDN1B_S140	2_GTL16-t1-IR	-0.0277907	0.393891	-0.0705542	34	0.944166	0.987901	NA	0	0	2_GTL16
CHK1_S280	2_GTL16-t1-IR	0.144487	0.395122	0.365676	34	0.716872	0.987901	NA	0	0	2_GTL16
CHK1_S317	2_GTL16-t1-IR	1.07272	0.519766	2.06385	34	0.0467309	0.150031	NA	0	0	2_GTL16
CHK2_S379	2_GTL16-t1-IR	0.699274	0.541258	1.29194	34	0.20509	0.523188	NA	0	0	2_GTL16
CTNB1_S552	2_GTL16-t1-IR	0.597396	0.287218	2.07994	34	0.0451404	0.150031	NA	0	0	2_GTL16
DYR1A_Y321	2_GTL16-t1-IR	-0.062993	0.0989571	-0.636569	34	0.528668	0.878957	NA	0	0	2_GTL16
EGFR_T693	2_GTL16-t1-IR	0.883196	0.513613	1.71957	34	0.0946027	0.274798	NA	0	0	2_GTL16
EI2BE_S544	2_GTL16-t1-IR	-0.0757719	0.245747	-0.308332	34	0.759711	0.987901	NA	0	0	2_GTL16
GSK3A_Y279	2_GTL16-t1-IR	-0.039549	0.208412	-0.189764	34	0.850623	0.987901	NA	0	0	2_GTL16
H2AX_S139	2_GTL16-t1-IR	1.82385	0.523908	3.48125	34	0.00139074	0.00605964	NA	0.0909091	0	2_GTL16
H2AX_T136&S139	2_GTL16-t1-IR	0.627043	0.430176	1.45764	34	0.154114	0.427317	NA	0	0	2_GTL16
HNRPK_S284	2_GTL16-t1-IR	-0.116447	0.191679	-0.607513	34	0.547547	0.878957	NA	0	0	2_GTL16
IF4B_S422	2_GTL16-t1-IR	0.13807	0.925605	0.149167	33	0.88233	0.987901	NA	0	0	2_GTL16
IRS1_S1101	2_GTL16-t1-IR	-0.262162	0.295288	-0.887819	34	0.380876	0.801153	NA	0	0	2_GTL16
JUN_S73	2_GTL16-t1-IR	0.543917	0.421725	1.28974	34	0.205845	0.523188	NA	0	0	2_GTL16
KAPCA_T198	2_GTL16-t1-IR	0.333078	0.44756	0.744208	31	0.462355	0.867545	NA	0.166667	0	2_GTL16
KS6A3_S227	2_GTL16-t1-IR	0.39008	0.349158	1.1172	34	0.271741	0.663048	NA	0	0	2_GTL16
LARP1_S774	2_GTL16-t1-IR	-0.187398	0.205573	-0.911587	34	0.368404	0.801153	NA	0	0	2_GTL16
MET_S1016	2_GTL16-t1-IR	-0.00698857	0.457458	-0.015277	34	0.987901	0.987901	NA	0	0	2_GTL16
MET_Y1234	2_GTL16-t1-IR	0.106781	0.574885	0.185743	34	0.85375	0.987901	NA	0	0	2_GTL16
MYC_S62	2_GTL16-t1-IR	-0.0633291	0.430503	-0.147105	34	0.883918	0.987901	NA	0	0	2_GTL16
NBN_S343	2_GTL16-t1-IR	3.55784	0.20383	17.4549	34	0	0	NA	0	0	2_GTL16
NBN_S397	2_GTL16-t1-IR	1.16079	0.281892	4.11784	34	0.000230703	0.00117274	NA	0	0	2_GTL16
NUMA1_S395	2_GTL16-t1-IR	5.75157	0.322451	17.837	34	0	0	NA	0	0	2_GTL16
ODPA_S293	2_GTL16-t1-IR	0.459225	0.665526	0.690018	34	0.494866	0.867545	NA	0	0	2_GTL16
P3C2A_S259	2_GTL16-t1-IR	0.0127776	0.296282	0.0431265	34	0.965853	0.987901	NA	0	0	2_GTL16
PARN_S557	2_GTL16-t1-IR	0.707628	0.227127	3.11556	34	0.00371775	0.0151189	NA	0	0	2_GTL16
PDCD4_S457	2_GTL16-t1-IR	0.0943669	0.378506	0.249314	34	0.804618	0.987901	NA	0	0	2_GTL16
PDPK1_S241	2_GTL16-t1-IR	0.108131	0.173901	0.621798	34	0.538222	0.878957	NA	0	0	2_GTL16
PML_S527	2_GTL16-t1-IR	-0.124581	0.217396	-0.573061	34	0.570374	0.892124	NA	0	0	2_GTL16
POP1_S367	2_GTL16-t1-IR	0.941482	0.443359	2.12352	34	0.041068	0.147362	NA	0	0	2_GTL16
PPM1G_S183	2_GTL16-t1-IR	4.11406	0.294618	13.964	34	1.33e-15	1.16e-14	NA	0	0	2_GTL16
PRKDC_S3205	2_GTL16-t1-IR	4.5952	0.211924	21.6833	34	0	0	NA	0	0	2_GTL16
RAD50_S635	2_GTL16-t1-IR	1.88774	0.217635	8.67387	34	3.9e-10	2.65e-09	NA	0	0	2_GTL16
RAF1_S621	2_GTL16-t1-IR	-0.00751245	0.21836	-0.0344039	34	0.972756	0.987901	NA	0	0	2_GTL16
RB_S807	2_GTL16-t1-IR	0.0316169	0.405959	0.0778821	34	0.938378	0.987901	NA	0	0	2_GTL16
RIF1_T1518	2_GTL16-t1-IR	0.803365	0.441004	1.82167	34	0.0773129	0.235804	NA	0	0	2_GTL16
RPTOR_S863	2_GTL16-t1-IR	-0.112782	0.240803	-0.46836	34	0.642516	0.979837	NA	0	0	2_GTL16
SHC1_Y427	2_GTL16-t1-IR	0.0571146	0.331429	0.172328	34	0.864201	0.987901	NA	0	0	2_GTL16
SIR1_S47	2_GTL16-t1-IR	-0.0527148	0.221754	-0.237718	34	0.813527	0.987901	NA	0	0	2_GTL16
SMC3_S1083	2_GTL16-t1-IR	4.2386	0.150006	28.2562	34	0	0	NA	0	0	2_GTL16
STAT3_S727	2_GTL16-t1-IR	0.0126343	0.264166	0.0478273	34	0.962134	0.987901	NA	0	0	2_GTL16
STAT6_Y641	2_GTL16-t1-IR	-0.0463444	0.522119	-0.088762	34	0.929792	0.987901	NA	0	0	2_GTL16
STMN1_S25	2_GTL16-t1-IR	0.230397	0.323192	0.712882	34	0.480783	0.867545	NA	0	0	2_GTL16
STMN1_S38	2_GTL16-t1-IR	0.207212	0.295557	0.701089	34	0.488019	0.867545	NA	0	0	2_GTL16
TIF1B_S473	2_GTL16-t1-IR	1.90949	0.261768	7.2946	34	1.9e-08	1.05e-07	NA	0	0	2_GTL16
TP53B_S831	2_GTL16-t1-IR	1.08355	0.11861	9.13542	34	1.12e-10	8.55e-10	NA	0	0	2_GTL16
TP53B_T855	2_GTL16-t1-IR	1.41382	0.34602	4.08594	34	0.000252946	0.0011869	NA	0	0	2_GTL16
TSC2_S939	2_GTL16-t1-IR	0.0509776	0.328345	0.155256	32	0.877595	0.987901	NA	0.166667	0	2_GTL16
UIMC1_S140	2_GTL16-t1-IR	1.00236	0.419285	2.39065	34	0.0225015	0.0857869	NA	0	0	2_GTL16
UT14A_S453	2_GTL16-t1-IR	3.5918	0.215128	16.6962	34	0	0	NA	0	0	2_GTL16
ACINU_S243	2_GTL16-t1-METi&IR	4.87368	0.239255	20.3702	34	0	0	NA	0	0	2_GTL16
AKTS1_T246	2_GTL16-t1-METi&IR	-2.27126	0.416144	-5.45788	34	4.37e-06	1.66e-05	NA	0	0	2_GTL16
ATM_S1981	2_GTL16-t1-METi&IR	0.0130462	0.385841	0.0338123	34	0.973225	0.989445	NA	0	0	2_GTL16
ATM_S2996	2_GTL16-t1-METi&IR	2.89697	0.274415	10.5569	34	2.86e-12	1.74e-11	NA	0	0	2_GTL16
ATR_T1989	2_GTL16-t1-METi&IR	1.0314	0.476908	2.16269	34	0.0376891	0.0574759	NA	0	0	2_GTL16
ATRIP_S224	2_GTL16-t1-METi&IR	-0.925314	0.356464	-2.59581	34	0.0138351	0.0248218	NA	0	0	2_GTL16
AXA2L_Y24	2_GTL16-t1-METi&IR	-2.88389	0.558124	-5.16711	34	1.04e-05	3.53e-05	NA	0	0	2_GTL16
CDK1_T14Y15	2_GTL16-t1-METi&IR	0.928018	0.603894	1.53672	34	0.133616	0.169804	NA	0	0	2_GTL16
CDK1_Y15	2_GTL16-t1-METi&IR	-1.56309	0.458021	-3.4127	34	0.0016775	0.00365455	NA	0	0	2_GTL16
CDN1B_S10	2_GTL16-t1-METi&IR	1.40044	0.280766	4.98794	34	1.78e-05	5.43e-05	NA	0	0	2_GTL16
CDN1B_S140	2_GTL16-t1-METi&IR	0.92049	0.393891	2.33692	34	0.0254716	0.0408886	NA	0	0	2_GTL16
CHK1_S280	2_GTL16-t1-METi&IR	-1.40802	0.395122	-3.5635	34	0.00110866	0.00260109	NA	0	0	2_GTL16
CHK1_S317	2_GTL16-t1-METi&IR	0.703436	0.519766	1.35337	34	0.184868	0.230141	NA	0	0	2_GTL16
CHK2_S379	2_GTL16-t1-METi&IR	1.14278	0.541258	2.11134	34	0.0421719	0.0627435	NA	0	0	2_GTL16
CTNB1_S552	2_GTL16-t1-METi&IR	0.0500629	0.287218	0.174302	34	0.862661	0.891904	NA	0	0	2_GTL16
DYR1A_Y321	2_GTL16-t1-METi&IR	0.200031	0.0989571	2.02139	34	0.0511684	0.0702033	NA	0	0	2_GTL16
EGFR_T693	2_GTL16-t1-METi&IR	-0.820976	0.513613	-1.59843	34	0.1192	0.154707	NA	0	0	2_GTL16
EI2BE_S544	2_GTL16-t1-METi&IR	-0.315742	0.245747	-1.28482	34	0.207538	0.253197	NA	0	0	2_GTL16
GSK3A_Y279	2_GTL16-t1-METi&IR	-0.567634	0.208412	-2.72361	34	0.0101191	0.018705	NA	0	0	2_GTL16
H2AX_S139	2_GTL16-t1-METi&IR	2.93087	0.523908	5.59424	34	2.9e-06	1.26e-05	NA	0.0909091	0	2_GTL16
H2AX_T136&S139	2_GTL16-t1-METi&IR	1.38657	0.430176	3.22327	34	0.00279537	0.00587992	NA	0	0	2_GTL16
HNRPK_S284	2_GTL16-t1-METi&IR	-0.221687	0.191679	-1.15655	34	0.255517	0.299741	NA	0	0	2_GTL16
IF4B_S422	2_GTL16-t1-METi&IR	-2.21569	0.925605	-2.39378	33	0.022518	0.0371243	NA	0	0	2_GTL16
IRS1_S1101	2_GTL16-t1-METi&IR	-0.810931	0.295288	-2.74624	34	0.00956693	0.018237	NA	0	0	2_GTL16
JUN_S73	2_GTL16-t1-METi&IR	0.970498	0.421725	2.30126	34	0.0276339	0.0432222	NA	0	0	2_GTL16
KAPCA_T198	2_GTL16-t1-METi&IR	1.70788	0.39885	4.28201	31	0.000165865	0.000459898	NA	0	0	2_GTL16
KS6A3_S227	2_GTL16-t1-METi&IR	-0.345034	0.349158	-0.98819	34	0.33004	0.366045	NA	0	0	2_GTL16
LARP1_S774	2_GTL16-t1-METi&IR	-0.878236	0.205573	-4.27213	34	0.00014747	0.000428365	NA	0	0	2_GTL16
MET_S1016	2_GTL16-t1-METi&IR	-0.329362	0.457458	-0.719984	34	0.476456	0.509891	NA	0	0	2_GTL16
MET_Y1234	2_GTL16-t1-METi&IR	-1.99936	0.574885	-3.47784	34	0.00140382	0.0031716	NA	0	0	2_GTL16
MYC_S62	2_GTL16-t1-METi&IR	-1.05015	0.430503	-2.43935	34	0.0200847	0.0350048	NA	0	0	2_GTL16
NBN_S343	2_GTL16-t1-METi&IR	4.01349	0.20383	19.6904	34	0	0	NA	0	0	2_GTL16
NBN_S397	2_GTL16-t1-METi&IR	0.860074	0.281892	3.05108	34	0.00440122	0.00894915	NA	0	0	2_GTL16
NUMA1_S395	2_GTL16-t1-METi&IR	7.65678	0.322451	23.7455	34	0	0	NA	0	0	2_GTL16
ODPA_S293	2_GTL16-t1-METi&IR	2.57419	0.665526	3.8679	34	0.00047207	0.00119984	NA	0	0	2_GTL16
P3C2A_S259	2_GTL16-t1-METi&IR	-1.90472	0.296282	-6.42875	34	2.4e-07	1.22e-06	NA	0	0	2_GTL16
PARN_S557	2_GTL16-t1-METi&IR	0.142981	0.227127	0.62952	34	0.533216	0.560797	NA	0	0	2_GTL16
PDCD4_S457	2_GTL16-t1-METi&IR	-0.775789	0.378506	-2.04961	34	0.0481797	0.068348	NA	0	0	2_GTL16
PDPK1_S241	2_GTL16-t1-METi&IR	-0.172731	0.173901	-0.993276	34	0.327592	0.366045	NA	0	0	2_GTL16
PML_S527	2_GTL16-t1-METi&IR	0.26036	0.217396	1.19763	34	0.239344	0.286274	NA	0	0	2_GTL16
POP1_S367	2_GTL16-t1-METi&IR	0.869231	0.443359	1.96056	34	0.0581657	0.0771328	NA	0	0	2_GTL16
PPM1G_S183	2_GTL16-t1-METi&IR	4.62916	0.294618	15.7124	34	0	0	NA	0	0	2_GTL16
PRKDC_S3205	2_GTL16-t1-METi&IR	5.24817	0.211924	24.7644	34	0	0	NA	0	0	2_GTL16
RAD50_S635	2_GTL16-t1-METi&IR	2.82285	0.217635	12.9706	34	1.02e-14	7.79e-14	NA	0	0	2_GTL16
RAF1_S621	2_GTL16-t1-METi&IR	-0.224028	0.21836	-1.02595	34	0.312157	0.359275	NA	0	0	2_GTL16
RB_S807	2_GTL16-t1-METi&IR	-0.818293	0.405959	-2.0157	34	0.0517893	0.0702033	NA	0	0	2_GTL16
RIF1_T1518	2_GTL16-t1-METi&IR	1.6118	0.441004	3.65485	34	0.000860118	0.00209869	NA	0	0	2_GTL16
RPTOR_S863	2_GTL16-t1-METi&IR	-1.27385	0.240803	-5.29	34	7.22e-06	2.59e-05	NA	0	0	2_GTL16
SHC1_Y427	2_GTL16-t1-METi&IR	-0.793944	0.331429	-2.39552	34	0.0222483	0.0371243	NA	0	0	2_GTL16
SIR1_S47	2_GTL16-t1-METi&IR	0.00295432	0.221754	0.0133226	34	0.989448	0.989448	NA	0	0	2_GTL16
SMC3_S1083	2_GTL16-t1-METi&IR	4.9881	0.150006	33.2527	34	0	0	NA	0	0	2_GTL16
STAT3_S727	2_GTL16-t1-METi&IR	-1.46823	0.264166	-5.55798	34	3.23e-06	1.32e-05	NA	0	0	2_GTL16
STAT6_Y641	2_GTL16-t1-METi&IR	-2.61807	0.522119	-5.01431	34	1.65e-05	5.28e-05	NA	0	0	2_GTL16
STMN1_S25	2_GTL16-t1-METi&IR	-1.35964	0.323192	-4.20692	34	0.000178254	0.000472761	NA	0	0	2_GTL16
STMN1_S38	2_GTL16-t1-METi&IR	-0.851214	0.295557	-2.88003	34	0.00683507	0.0134496	NA	0	0	2_GTL16
TIF1B_S473	2_GTL16-t1-METi&IR	1.58636	0.261768	6.06016	34	7.2e-07	3.38e-06	NA	0	0	2_GTL16
TP53B_S831	2_GTL16-t1-METi&IR	1.40886	0.11861	11.8781	34	1.19e-13	8.1e-13	NA	0	0	2_GTL16
TP53B_T855	2_GTL16-t1-METi&IR	2.65273	0.34602	7.6664	34	6.52e-09	3.62e-08	NA	0	0	2_GTL16
TSC2_S939	2_GTL16-t1-METi&IR	-0.612514	0.292069	-2.09716	32	0.0439685	0.0638589	NA	0	0	2_GTL16
UIMC1_S140	2_GTL16-t1-METi&IR	0.315301	0.419285	0.751997	34	0.457227	0.498051	NA	0	0	2_GTL16
UT14A_S453	2_GTL16-t1-METi&IR	2.97181	0.215128	13.8142	34	1.78e-15	1.55e-14	NA	0	0	2_GTL16
ACINU_S243	2_GTL16-t8-IR	1.36705	0.239255	5.7138	34	2.03e-06	1.03e-05	NA	0	0	2_GTL16
AKTS1_T246	2_GTL16-t8-IR	0.0313273	0.416144	0.07528	34	0.940433	0.9669	NA	0	0	2_GTL16
ATM_S1981	2_GTL16-t8-IR	0.10935	0.385841	0.283406	34	0.778584	0.868099	NA	0	0	2_GTL16
ATM_S2996	2_GTL16-t8-IR	1.63858	0.274415	5.97116	34	9.39e-07	5.21e-06	NA	0	0	2_GTL16
ATR_T1989	2_GTL16-t8-IR	0.972477	0.476908	2.03913	34	0.0492712	0.158186	NA	0	0	2_GTL16
ATRIP_S224	2_GTL16-t8-IR	-0.192928	0.356464	-0.541227	34	0.59188	0.784885	NA	0	0	2_GTL16
AXA2L_Y24	2_GTL16-t8-IR	0.145535	0.558124	0.260757	34	0.795853	0.868099	NA	0	0	2_GTL16
CDK1_T14Y15	2_GTL16-t8-IR	0.498054	0.603894	0.824737	34	0.41527	0.624002	NA	0	0	2_GTL16
CDK1_Y15	2_GTL16-t8-IR	0.449615	0.458021	0.981646	34	0.333208	0.597814	NA	0	0	2_GTL16
CDN1B_S10	2_GTL16-t8-IR	-0.500448	0.280766	-1.78244	34	0.0836106	0.231829	NA	0	0	2_GTL16
CDN1B_S140	2_GTL16-t8-IR	-0.531188	0.393891	-1.34857	34	0.186391	0.421107	NA	0	0	2_GTL16
CHK1_S280	2_GTL16-t8-IR	0.149171	0.395122	0.377531	34	0.708126	0.862703	NA	0	0	2_GTL16
CHK1_S317	2_GTL16-t8-IR	1.47085	0.519766	2.82984	34	0.00776075	0.0278474	NA	0	0	2_GTL16
CHK2_S379	2_GTL16-t8-IR	0.568162	0.541258	1.04971	34	0.301258	0.556871	NA	0	0	2_GTL16
CTNB1_S552	2_GTL16-t8-IR	0.883656	0.287218	3.0766	34	0.00411756	0.0156982	NA	0	0	2_GTL16
DYR1A_Y321	2_GTL16-t8-IR	0.1919	0.0989571	1.93922	34	0.060809	0.185467	NA	0	0	2_GTL16
EGFR_T693	2_GTL16-t8-IR	0.921387	0.513613	1.79393	34	0.0817218	0.231829	NA	0	0	2_GTL16
EI2BE_S544	2_GTL16-t8-IR	0.258659	0.245747	1.05254	34	0.299974	0.556871	NA	0	0	2_GTL16
GSK3A_Y279	2_GTL16-t8-IR	0.182586	0.208412	0.876084	34	0.387132	0.624002	NA	0	0	2_GTL16
H2AX_S139	2_GTL16-t8-IR	0.418782	0.523908	0.799343	34	0.429641	0.624002	NA	0.0909091	0	2_GTL16
H2AX_T136&S139	2_GTL16-t8-IR	0.634673	0.430176	1.47538	34	0.149312	0.379501	NA	0	0	2_GTL16
HNRPK_S284	2_GTL16-t8-IR	0.0649582	0.191679	0.338891	34	0.736776	0.862703	NA	0	0	2_GTL16
IF4B_S422	2_GTL16-t8-IR	0.190926	0.925605	0.206271	33	0.837846	0.881183	NA	0	0	2_GTL16
IRS1_S1101	2_GTL16-t8-IR	-0.0632878	0.295288	-0.214326	34	0.831573	0.881183	NA	0	0	2_GTL16
JUN_S73	2_GTL16-t8-IR	0.381486	0.421725	0.904586	34	0.37205	0.624002	NA	0	0	2_GTL16
KAPCA_T198	2_GTL16-t8-IR	0.128457	0.39885	0.32207	31	0.749562	0.862703	NA	0	0	2_GTL16
KS6A3_S227	2_GTL16-t8-IR	0.563946	0.349158	1.61516	34	0.115519	0.306377	NA	0	0	2_GTL16
LARP1_S774	2_GTL16-t8-IR	-0.00859368	0.205573	-0.0418035	34	0.9669	0.9669	NA	0	0	2_GTL16
MET_S1016	2_GTL16-t8-IR	0.599704	0.457458	1.31095	34	0.198661	0.432797	NA	0	0	2_GTL16
MET_Y1234	2_GTL16-t8-IR	0.469717	0.574885	0.817063	34	0.419581	0.624002	NA	0	0	2_GTL16
MYC_S62	2_GTL16-t8-IR	0.453796	0.430503	1.05411	34	0.299268	0.556871	NA	0	0	2_GTL16
NBN_S343	2_GTL16-t8-IR	3.34998	0.20383	16.4352	34	0	0	NA	0	0	2_GTL16
NBN_S397	2_GTL16-t8-IR	1.08294	0.281892	3.8417	34	0.000508503	0.00238605	NA	0	0	2_GTL16
NUMA1_S395	2_GTL16-t8-IR	3.25912	0.322451	10.1073	34	8.87e-12	7.73e-11	NA	0	0	2_GTL16
ODPA_S293	2_GTL16-t8-IR	0.756624	0.665526	1.13688	34	0.263537	0.535859	NA	0	0	2_GTL16
P3C2A_S259	2_GTL16-t8-IR	0.169609	0.296282	0.572457	34	0.570779	0.773722	NA	0	0	2_GTL16
PARN_S557	2_GTL16-t8-IR	0.516467	0.227127	2.27391	34	0.0294028	0.0996427	NA	0	0	2_GTL16
PDCD4_S457	2_GTL16-t8-IR	-0.131649	0.378506	-0.347814	34	0.730124	0.862703	NA	0	0	2_GTL16
PDPK1_S241	2_GTL16-t8-IR	0.250757	0.173901	1.44196	34	0.158463	0.38665	NA	0	0	2_GTL16
PML_S527	2_GTL16-t8-IR	0.200554	0.217396	0.922529	34	0.362753	0.624002	NA	0	0	2_GTL16
POP1_S367	2_GTL16-t8-IR	1.42696	0.443359	3.21852	34	0.00283096	0.0123349	NA	0	0	2_GTL16
PPM1G_S183	2_GTL16-t8-IR	2.94294	0.294618	9.989	34	1.2e-11	9.1e-11	NA	0	0	2_GTL16
PRKDC_S3205	2_GTL16-t8-IR	3.35622	0.211924	15.8369	34	0	0	NA	0	0	2_GTL16
RAD50_S635	2_GTL16-t8-IR	2.82259	0.217635	12.9694	34	1.02e-14	1.25e-13	NA	0	0	2_GTL16
RAF1_S621	2_GTL16-t8-IR	0.102773	0.21836	0.470657	34	0.640892	0.831795	NA	0	0	2_GTL16
RB_S807	2_GTL16-t8-IR	-0.286599	0.405959	-0.705981	34	0.48501	0.688037	NA	0	0	2_GTL16
RIF1_T1518	2_GTL16-t8-IR	0.598161	0.441004	1.35636	34	0.183924	0.421107	NA	0	0	2_GTL16
RPTOR_S863	2_GTL16-t8-IR	0.0836419	0.240803	0.347346	34	0.730472	0.862703	NA	0	0	2_GTL16
SHC1_Y427	2_GTL16-t8-IR	0.0190421	0.331429	0.0574545	34	0.954519	0.9669	NA	0	0	2_GTL16
SIR1_S47	2_GTL16-t8-IR	0.19341	0.221754	0.872183	34	0.389226	0.624002	NA	0	0	2_GTL16
SMC3_S1083	2_GTL16-t8-IR	3.42624	0.150006	22.8406	34	0	0	NA	0	0	2_GTL16
STAT3_S727	2_GTL16-t8-IR	0.179989	0.264166	0.681348	34	0.500266	0.693551	NA	0	0	2_GTL16
STAT6_Y641	2_GTL16-t8-IR	0.204544	0.522119	0.391757	34	0.697682	0.862703	NA	0	0	2_GTL16
STMN1_S25	2_GTL16-t8-IR	-0.0838139	0.323192	-0.259332	34	0.796943	0.868099	NA	0	0	2_GTL16
STMN1_S38	2_GTL16-t8-IR	-0.375355	0.295557	-1.26999	34	0.21271	0.447424	NA	0	0	2_GTL16
TIF1B_S473	2_GTL16-t8-IR	2.60336	0.261768	9.94528	34	1.34e-11	9.1e-11	NA	0	0	2_GTL16
TP53B_S831	2_GTL16-t8-IR	1.49498	0.11861	12.6042	34	2.29e-14	2.33e-13	NA	0	0	2_GTL16
TP53B_T855	2_GTL16-t8-IR	2.1606	0.34602	6.24413	34	4.16e-07	2.54e-06	NA	0	0	2_GTL16
TSC2_S939	2_GTL16-t8-IR	0.246131	0.292069	0.842716	32	0.405642	0.624002	NA	0	0	2_GTL16
UIMC1_S140	2_GTL16-t8-IR	1.30753	0.419285	3.11847	34	0.00368937	0.0150034	NA	0	0	2_GTL16
UT14A_S453	2_GTL16-t8-IR	3.10852	0.215128	14.4497	34	4.44e-16	6.77e-15	NA	0	0	2_GTL16
ACINU_S243	2_GTL16-t8-METi&IR	2.51095	0.239255	10.4949	34	3.34e-12	2.91e-11	NA	0	0	2_GTL16
AKTS1_T246	2_GTL16-t8-METi&IR	-2.76938	0.416144	-6.65486	34	1.23e-07	5.01e-07	NA	0	0	2_GTL16
ATM_S1981	2_GTL16-t8-METi&IR	-0.0725539	0.385841	-0.188041	34	0.851962	0.880842	NA	0	0	2_GTL16
ATM_S2996	2_GTL16-t8-METi&IR	1.08626	0.274415	3.95845	34	0.000364719	0.000967298	NA	0	0	2_GTL16
ATR_T1989	2_GTL16-t8-METi&IR	0.579061	0.476908	1.2142	34	0.233038	0.302454	NA	0	0	2_GTL16
ATRIP_S224	2_GTL16-t8-METi&IR	-1.09042	0.356464	-3.05898	34	0.00431145	0.00876662	NA	0	0	2_GTL16
AXA2L_Y24	2_GTL16-t8-METi&IR	-2.75346	0.558124	-4.93341	34	2.1e-05	7.1e-05	NA	0	0	2_GTL16
CDK1_T14Y15	2_GTL16-t8-METi&IR	1.05568	0.603894	1.74812	34	0.0894688	0.129943	NA	0	0	2_GTL16
CDK1_Y15	2_GTL16-t8-METi&IR	-0.806369	0.458021	-1.76055	34	0.0873085	0.129898	NA	0	0	2_GTL16
CDN1B_S10	2_GTL16-t8-METi&IR	1.01205	0.280766	3.60459	34	0.000989304	0.00208095	NA	0	0	2_GTL16
CDN1B_S140	2_GTL16-t8-METi&IR	0.418772	0.393891	1.06317	34	0.2952	0.357987	NA	0	0	2_GTL16
CHK1_S280	2_GTL16-t8-METi&IR	-1.99872	0.395122	-5.0585	34	1.44e-05	5.5e-05	NA	0	0	2_GTL16
CHK1_S317	2_GTL16-t8-METi&IR	0.663001	0.519766	1.27557	34	0.210753	0.285687	NA	0	0	2_GTL16
CHK2_S379	2_GTL16-t8-METi&IR	1.34167	0.541258	2.47879	34	0.0183033	0.0319001	NA	0	0	2_GTL16
CTNB1_S552	2_GTL16-t8-METi&IR	-0.243506	0.287218	-0.847808	34	0.402474	0.44638	NA	0	0	2_GTL16
DYR1A_Y321	2_GTL16-t8-METi&IR	0.0991582	0.0989571	1.00203	34	0.323407	0.379381	NA	0	0	2_GTL16
EGFR_T693	2_GTL16-t8-METi&IR	-0.0386862	0.513613	-0.0753217	34	0.9404	0.942664	NA	0	0	2_GTL16
EI2BE_S544	2_GTL16-t8-METi&IR	-0.472477	0.245747	-1.92261	34	0.0629388	0.0974503	NA	0	0	2_GTL16
GSK3A_Y279	2_GTL16-t8-METi&IR	-0.605569	0.208412	-2.90563	34	0.00640391	0.0122075	NA	0	0	2_GTL16
H2AX_S139	2_GTL16-t8-METi&IR	2.00903	0.523908	3.8347	34	0.000518677	0.00121689	NA	0.181818	0	2_GTL16
H2AX_T136&S139	2_GTL16-t8-METi&IR	3.03712	0.430176	7.06017	34	3.75e-08	1.76e-07	NA	0	0	2_GTL16
HNRPK_S284	2_GTL16-t8-METi&IR	-0.486742	0.191679	-2.53936	34	0.0158478	0.0284328	NA	0	0	2_GTL16
IF4B_S422	2_GTL16-t8-METi&IR	-4.6615	0.925605	-5.03616	33	1.66e-05	5.95e-05	NA	0	0	2_GTL16
IRS1_S1101	2_GTL16-t8-METi&IR	-0.311244	0.295288	-1.05403	34	0.2993	0.357987	NA	0	0	2_GTL16
JUN_S73	2_GTL16-t8-METi&IR	0.240846	0.421725	0.571097	34	0.57169	0.622734	NA	0	0	2_GTL16
KAPCA_T198	2_GTL16-t8-METi&IR	1.7548	0.44756	3.92081	31	0.000455028	0.00111027	NA	0.166667	0	2_GTL16
KS6A3_S227	2_GTL16-t8-METi&IR	-0.0252986	0.349158	-0.072456	34	0.942664	0.942664	NA	0	0	2_GTL16
LARP1_S774	2_GTL16-t8-METi&IR	-1.47134	0.205573	-7.15724	34	2.83e-08	1.44e-07	NA	0	0	2_GTL16
MET_S1016	2_GTL16-t8-METi&IR	-0.558459	0.457458	-1.22079	34	0.230566	0.302454	NA	0	0	2_GTL16
MET_Y1234	2_GTL16-t8-METi&IR	-2.14219	0.574885	-3.7263	34	0.000704192	0.00153413	NA	0	0	2_GTL16
MYC_S62	2_GTL16-t8-METi&IR	-0.824526	0.430503	-1.91526	34	0.0639018	0.0974503	NA	0	0	2_GTL16
NBN_S343	2_GTL16-t8-METi&IR	3.04307	0.20383	14.9295	34	2.22e-16	4.51e-15	NA	0	0	2_GTL16
NBN_S397	2_GTL16-t8-METi&IR	0.629674	0.281892	2.23374	34	0.0321852	0.0516658	NA	0	0	2_GTL16
NUMA1_S395	2_GTL16-t8-METi&IR	4.44684	0.322451	13.7907	34	1.78e-15	2.71e-14	NA	0	0	2_GTL16
ODPA_S293	2_GTL16-t8-METi&IR	2.97898	0.665526	4.47613	34	8.12e-05	0.000235801	NA	0	0	2_GTL16
P3C2A_S259	2_GTL16-t8-METi&IR	-2.17988	0.296282	-7.35745	34	1.58e-08	8.78e-08	NA	0	0	2_GTL16
PARN_S557	2_GTL16-t8-METi&IR	-0.0742903	0.227127	-0.327087	34	0.745607	0.784173	NA	0	0	2_GTL16
PDCD4_S457	2_GTL16-t8-METi&IR	-0.655498	0.378506	-1.7318	34	0.0923737	0.131042	NA	0	0	2_GTL16
PDPK1_S241	2_GTL16-t8-METi&IR	0.165186	0.173901	0.949889	34	0.348872	0.394097	NA	0	0	2_GTL16
PML_S527	2_GTL16-t8-METi&IR	0.513263	0.217396	2.36096	34	0.0241015	0.0397349	NA	0	0	2_GTL16
POP1_S367	2_GTL16-t8-METi&IR	0.582303	0.443359	1.31339	34	0.197847	0.274287	NA	0	0	2_GTL16
PPM1G_S183	2_GTL16-t8-METi&IR	3.00098	0.294618	10.186	34	7.26e-12	4.92e-11	NA	0	0	2_GTL16
PRKDC_S3205	2_GTL16-t8-METi&IR	3.5844	0.211924	16.9136	34	0	0	NA	0	0	2_GTL16
RAD50_S635	2_GTL16-t8-METi&IR	2.86512	0.217635	13.1648	34	6.66e-15	8.13e-14	NA	0	0	2_GTL16
RAF1_S621	2_GTL16-t8-METi&IR	-0.0750605	0.21836	-0.343746	34	0.733154	0.784173	NA	0	0	2_GTL16
RB_S807	2_GTL16-t8-METi&IR	0.398864	0.405959	0.982524	34	0.332782	0.383013	NA	0	0	2_GTL16
RIF1_T1518	2_GTL16-t8-METi&IR	1.08622	0.441004	2.46305	34	0.0189961	0.0321879	NA	0	0	2_GTL16
RPTOR_S863	2_GTL16-t8-METi&IR	-1.17749	0.240803	-4.88984	34	2.39e-05	7.66e-05	NA	0	0	2_GTL16
SHC1_Y427	2_GTL16-t8-METi&IR	-1.26224	0.331429	-3.80849	34	0.000558612	0.00126205	NA	0	0	2_GTL16
SIR1_S47	2_GTL16-t8-METi&IR	-0.239673	0.221754	-1.08081	34	0.28739	0.357772	NA	0	0	2_GTL16
SMC3_S1083	2_GTL16-t8-METi&IR	3.50398	0.150006	23.3589	34	0	0	NA	0	0	2_GTL16
STAT3_S727	2_GTL16-t8-METi&IR	-0.769432	0.264166	-2.91269	34	0.00628964	0.0122075	NA	0	0	2_GTL16
STAT6_Y641	2_GTL16-t8-METi&IR	-2.24081	0.522119	-4.29175	34	0.000139274	0.000386168	NA	0	0	2_GTL16
STMN1_S25	2_GTL16-t8-METi&IR	-1.26354	0.323192	-3.90957	34	0.000419309	0.00106574	NA	0	0	2_GTL16
STMN1_S38	2_GTL16-t8-METi&IR	-1.36079	0.295557	-4.60417	34	5.57e-05	0.000169775	NA	0	0	2_GTL16
TIF1B_S473	2_GTL16-t8-METi&IR	2.03743	0.261768	7.78335	34	4.67e-09	2.85e-08	NA	0	0	2_GTL16
TP53B_S831	2_GTL16-t8-METi&IR	1.23729	0.11861	10.4316	34	3.91e-12	2.98e-11	NA	0	0	2_GTL16
TP53B_T855	2_GTL16-t8-METi&IR	2.35062	0.34602	6.79331	34	8.19e-08	3.57e-07	NA	0	0	2_GTL16
TSC2_S939	2_GTL16-t8-METi&IR	-0.932932	0.328345	-2.84131	32	0.00775371	0.0143326	NA	0.166667	0	2_GTL16
UIMC1_S140	2_GTL16-t8-METi&IR	0.493594	0.419285	1.17723	34	0.24728	0.314251	NA	0	0	2_GTL16
UT14A_S453	2_GTL16-t8-METi&IR	2.80657	0.215128	13.0461	34	8.44e-15	8.58e-14	NA	0	0	2_GTL16
ACINU_S243	3_det562-t0-METi	0.330081	0.239255	1.37962	34	0.176711	0.998556	NA	0	0	3_det562
AKTS1_T246	3_det562-t0-METi	0.126083	0.416144	0.30298	34	0.763751	0.998556	NA	0	0	3_det562
ATM_S1981	3_det562-t0-METi	0.423211	0.385841	1.09685	34	0.280413	0.998556	NA	0	0	3_det562
ATM_S2996	3_det562-t0-METi	-0.100889	0.274415	-0.36765	34	0.715413	0.998556	NA	0	0	3_det562
ATR_T1989	3_det562-t0-METi	-0.199634	0.476908	-0.418601	34	0.678141	0.998556	NA	0	0	3_det562
ATRIP_S224	3_det562-t0-METi	0.17864	0.356464	0.501145	34	0.619499	0.998556	NA	0	0	3_det562
AXA2L_Y24	3_det562-t0-METi	-0.427011	0.558124	-0.765083	34	0.449501	0.998556	NA	0	0	3_det562
CDK1_T14Y15	3_det562-t0-METi	-0.274519	0.603894	-0.454582	34	0.652299	0.998556	NA	0	0	3_det562
CDK1_Y15	3_det562-t0-METi	-0.0828147	0.458021	-0.18081	34	0.85759	0.998556	NA	0	0	3_det562
CDN1B_S10	3_det562-t0-METi	-0.0681643	0.280766	-0.24278	34	0.809635	0.998556	NA	0	0	3_det562
CDN1B_S140	3_det562-t0-METi	0.0182935	0.393891	0.046443	34	0.963229	0.998556	NA	0	0	3_det562
CHK1_S280	3_det562-t0-METi	-0.0608743	0.395122	-0.154064	34	0.87847	0.998556	NA	0	0	3_det562
CHK1_S317	3_det562-t0-METi	0.327343	0.519766	0.629789	34	0.533042	0.998556	NA	0	0	3_det562
CHK2_S379	3_det562-t0-METi	0.480337	0.541258	0.887445	34	0.381074	0.998556	NA	0	0	3_det562
CTNB1_S552	3_det562-t0-METi	0.176983	0.287218	0.616196	34	0.541869	0.998556	NA	0	0	3_det562
DYR1A_Y321	3_det562-t0-METi	0.107946	0.0989571	1.09084	34	0.283016	0.998556	NA	0	0	3_det562
EGFR_T693	3_det562-t0-METi	0.318168	0.513613	0.619471	34	0.539736	0.998556	NA	0	0	3_det562
EI2BE_S544	3_det562-t0-METi	-0.142222	0.245747	-0.57873	34	0.566586	0.998556	NA	0	0	3_det562
GSK3A_Y279	3_det562-t0-METi	-0.0216514	0.208412	-0.103887	34	0.917869	0.998556	NA	0	0	3_det562
H2AX_S139	3_det562-t0-METi	-0.0633535	0.523908	-0.120925	34	0.904462	0.998556	NA	0	0	3_det562
H2AX_T136&S139	3_det562-t0-METi	0.304007	0.430176	0.706704	34	0.484566	0.998556	NA	0	0	3_det562
HNRPK_S284	3_det562-t0-METi	0.0700123	0.191679	0.365258	34	0.717181	0.998556	NA	0	0	3_det562
IF4B_S422	3_det562-t0-METi	0.12937	0.925605	0.139768	33	0.889693	0.998556	NA	0	0	3_det562
IRS1_S1101	3_det562-t0-METi	-0.0592142	0.295288	-0.20053	34	0.842261	0.998556	NA	0	0	3_det562
JUN_S73	3_det562-t0-METi	0.0729486	0.421725	0.172977	34	0.863695	0.998556	NA	0	0	3_det562
KAPCA_T198	3_det562-t0-METi	0.223275	0.39885	0.559798	31	0.57964	0.998556	NA	0	0	3_det562
KS6A3_S227	3_det562-t0-METi	-0.389956	0.349158	-1.11685	34	0.27189	0.998556	NA	0	0	3_det562
LARP1_S774	3_det562-t0-METi	0.0451803	0.205573	0.219777	34	0.827359	0.998556	NA	0	0	3_det562
MET_S1016	3_det562-t0-METi	-0.094419	0.457458	-0.206399	34	0.83771	0.998556	NA	0	0	3_det562
MET_Y1234	3_det562-t0-METi	-0.32975	0.574885	-0.573594	34	0.570018	0.998556	NA	0	0	3_det562
MYC_S62	3_det562-t0-METi	0.440187	0.430503	1.02249	34	0.313768	0.998556	NA	0	0	3_det562
NBN_S343	3_det562-t0-METi	0.067384	0.20383	0.330589	34	0.742983	0.998556	NA	0	0	3_det562
NBN_S397	3_det562-t0-METi	0.233121	0.281892	0.826988	34	0.41401	0.998556	NA	0	0	3_det562
NUMA1_S395	3_det562-t0-METi	0.0712186	0.322451	0.220866	34	0.826518	0.998556	NA	0	0	3_det562
ODPA_S293	3_det562-t0-METi	0.0124017	0.665526	0.0186345	34	0.985242	0.998556	NA	0	0	3_det562
P3C2A_S259	3_det562-t0-METi	-0.200633	0.296282	-0.677171	34	0.502879	0.998556	NA	0	0	3_det562
PARN_S557	3_det562-t0-METi	0.0533261	0.227127	0.234785	34	0.815784	0.998556	NA	0	0	3_det562
PDCD4_S457	3_det562-t0-METi	0.140699	0.378506	0.371723	34	0.712405	0.998556	NA	0	0	3_det562
PDPK1_S241	3_det562-t0-METi	0.0430191	0.173901	0.247378	34	0.806104	0.998556	NA	0	0	3_det562
PML_S527	3_det562-t0-METi	0.203383	0.217396	0.93554	34	0.356107	0.998556	NA	0	0	3_det562
POP1_S367	3_det562-t0-METi	0.0448604	0.443359	0.101183	34	0.92	0.998556	NA	0	0	3_det562
PPM1G_S183	3_det562-t0-METi	0.173011	0.294618	0.587237	34	0.560925	0.998556	NA	0	0	3_det562
PRKDC_S3205	3_det562-t0-METi	0.101116	0.211924	0.477134	34	0.63632	0.998556	NA	0	0	3_det562
RAD50_S635	3_det562-t0-METi	0.0297158	0.217635	0.136539	34	0.8922	0.998556	NA	0	0	3_det562
RAF1_S621	3_det562-t0-METi	-0.0480484	0.21836	-0.220042	34	0.827154	0.998556	NA	0	0	3_det562
RB_S807	3_det562-t0-METi	0.000740338	0.405959	0.00182368	34	0.998556	0.998556	NA	0	0	3_det562
RIF1_T1518	3_det562-t0-METi	-0.319992	0.441004	-0.725598	34	0.473051	0.998556	NA	0	0	3_det562
RPTOR_S863	3_det562-t0-METi	0.150682	0.240803	0.62575	34	0.535657	0.998556	NA	0	0	3_det562
SHC1_Y427	3_det562-t0-METi	0.000938053	0.331429	0.00283033	34	0.997758	0.998556	NA	0	0	3_det562
SIR1_S47	3_det562-t0-METi	0.0546908	0.221754	0.246629	34	0.806679	0.998556	NA	0	0	3_det562
SMC3_S1083	3_det562-t0-METi	0.0962061	0.150006	0.641348	34	0.525597	0.998556	NA	0	0	3_det562
STAT3_S727	3_det562-t0-METi	0.077958	0.264166	0.29511	34	0.769704	0.998556	NA	0	0	3_det562
STAT6_Y641	3_det562-t0-METi	0.149301	0.522119	0.285951	34	0.776651	0.998556	NA	0	0	3_det562
STMN1_S25	3_det562-t0-METi	-0.085046	0.323192	-0.263144	34	0.794028	0.998556	NA	0	0	3_det562
STMN1_S38	3_det562-t0-METi	0.177209	0.295557	0.599578	34	0.552763	0.998556	NA	0	0	3_det562
TIF1B_S473	3_det562-t0-METi	0.00772566	0.261768	0.0295134	34	0.976628	0.998556	NA	0	0	3_det562
TP53B_S831	3_det562-t0-METi	0.0829607	0.11861	0.699441	34	0.489035	0.998556	NA	0	0	3_det562
TP53B_T855	3_det562-t0-METi	-0.20133	0.34602	-0.581844	34	0.56451	0.998556	NA	0	0	3_det562
TSC2_S939	3_det562-t0-METi	-0.252922	0.292069	-0.865967	32	0.392955	0.998556	NA	0	0	3_det562
UIMC1_S140	3_det562-t0-METi	-0.0296628	0.419285	-0.0707462	34	0.944014	0.998556	NA	0	0	3_det562
UT14A_S453	3_det562-t0-METi	0.0848905	0.215128	0.394605	34	0.695599	0.998556	NA	0	0	3_det562
ACINU_S243	3_det562-t1-IR	3.41231	0.239255	14.2622	34	6.66e-16	1.35e-14	NA	0	0	3_det562
AKTS1_T246	3_det562-t1-IR	0.204092	0.416144	0.490436	34	0.626975	0.932907	NA	0	0	3_det562
ATM_S1981	3_det562-t1-IR	0.442782	0.385841	1.14758	34	0.259155	0.585498	NA	0	0	3_det562
ATM_S2996	3_det562-t1-IR	1.66346	0.274415	6.06186	34	7.16e-07	4.85e-06	NA	0	0	3_det562
ATR_T1989	3_det562-t1-IR	0.431415	0.476908	0.904609	34	0.372038	0.732075	NA	0	0	3_det562
ATRIP_S224	3_det562-t1-IR	-0.0774498	0.356464	-0.217273	34	0.829295	0.932907	NA	0	0	3_det562
AXA2L_Y24	3_det562-t1-IR	-0.478752	0.558124	-0.857788	34	0.397016	0.733878	NA	0	0	3_det562
CDK1_T14Y15	3_det562-t1-IR	-0.804216	0.603894	-1.33172	34	0.191813	0.58503	NA	0	0	3_det562
CDK1_Y15	3_det562-t1-IR	0.145811	0.458021	0.318349	34	0.752167	0.932907	NA	0	0	3_det562
CDN1B_S10	3_det562-t1-IR	0.20999	0.280766	0.747919	34	0.459651	0.801106	NA	0	0	3_det562
CDN1B_S140	3_det562-t1-IR	-0.202922	0.393891	-0.515174	34	0.609765	0.932907	NA	0	0	3_det562
CHK1_S280	3_det562-t1-IR	-0.026858	0.395122	-0.0679739	34	0.946205	0.978279	NA	0	0	3_det562
CHK1_S317	3_det562-t1-IR	0.558626	0.519766	1.07476	34	0.290049	0.610103	NA	0	0	3_det562
CHK2_S379	3_det562-t1-IR	0.684635	0.541258	1.2649	34	0.21451	0.585498	NA	0	0	3_det562
CTNB1_S552	3_det562-t1-IR	0.314002	0.287218	1.09325	34	0.281969	0.610103	NA	0	0	3_det562
DYR1A_Y321	3_det562-t1-IR	0.140449	0.0989571	1.41929	34	0.164917	0.558886	NA	0	0	3_det562
EGFR_T693	3_det562-t1-IR	0.451342	0.513613	0.878758	34	0.385701	0.733878	NA	0	0	3_det562
EI2BE_S544	3_det562-t1-IR	0.0563201	0.245747	0.229179	34	0.820103	0.932907	NA	0	0	3_det562
GSK3A_Y279	3_det562-t1-IR	0.0821256	0.208412	0.394054	34	0.696002	0.932907	NA	0	0	3_det562
H2AX_S139	3_det562-t1-IR	1.50066	0.523908	2.86436	34	0.00711246	0.036155	NA	0	0	3_det562
H2AX_T136&S139	3_det562-t1-IR	0.913312	0.430176	2.12311	34	0.0411046	0.179099	NA	0	0	3_det562
HNRPK_S284	3_det562-t1-IR	0.0388801	0.191679	0.20284	34	0.840469	0.932907	NA	0	0	3_det562
IF4B_S422	3_det562-t1-IR	0.546171	0.925605	0.59007	33	0.559163	0.932907	NA	0.0666667	0	3_det562
IRS1_S1101	3_det562-t1-IR	0.139387	0.295288	0.472039	34	0.639915	0.932907	NA	0	0	3_det562
JUN_S73	3_det562-t1-IR	0.0990686	0.421725	0.234913	34	0.815686	0.932907	NA	0	0	3_det562
KAPCA_T198	3_det562-t1-IR	0.197282	0.39885	0.494628	31	0.62435	0.932907	NA	0	0	3_det562
KS6A3_S227	3_det562-t1-IR	-0.428454	0.349158	-1.22711	34	0.228212	0.585498	NA	0	0	3_det562
LARP1_S774	3_det562-t1-IR	0.236476	0.205573	1.15032	34	0.258037	0.585498	NA	0	0	3_det562
MET_S1016	3_det562-t1-IR	0.537114	0.457458	1.17413	34	0.248503	0.585498	NA	0	0	3_det562
MET_Y1234	3_det562-t1-IR	0.158139	0.574885	0.275079	34	0.78492	0.932907	NA	0	0	3_det562
MYC_S62	3_det562-t1-IR	0.72637	0.430503	1.68726	34	0.100709	0.361368	NA	0	0	3_det562
NBN_S343	3_det562-t1-IR	2.45071	0.20383	12.0233	34	8.53e-14	1.04e-12	NA	0	0	3_det562
NBN_S397	3_det562-t1-IR	1.8038	0.281892	6.3989	34	2.63e-07	2e-06	NA	0	0	3_det562
NUMA1_S395	3_det562-t1-IR	4.16832	0.322451	12.927	34	1.11e-14	1.69e-13	NA	0	0	3_det562
ODPA_S293	3_det562-t1-IR	0.108269	0.665526	0.162681	34	0.871733	0.932907	NA	0	0	3_det562
P3C2A_S259	3_det562-t1-IR	-0.0228047	0.296282	-0.0769696	34	0.939099	0.978279	NA	0	0	3_det562
PARN_S557	3_det562-t1-IR	0.0526924	0.227127	0.231995	34	0.817933	0.932907	NA	0	0	3_det562
PDCD4_S457	3_det562-t1-IR	0.465879	0.378506	1.23084	34	0.226831	0.585498	NA	0	0	3_det562
PDPK1_S241	3_det562-t1-IR	0.0316682	0.173901	0.182105	34	0.856582	0.932907	NA	0	0	3_det562
PML_S527	3_det562-t1-IR	0.00343279	0.217396	0.0157905	34	0.987494	0.993522	NA	0	0	3_det562
POP1_S367	3_det562-t1-IR	0.463971	0.443359	1.04649	34	0.302718	0.615527	NA	0	0	3_det562
PPM1G_S183	3_det562-t1-IR	2.47892	0.294618	8.41402	34	7.98e-10	7.17e-09	NA	0	0	3_det562
PRKDC_S3205	3_det562-t1-IR	3.16926	0.211924	14.9547	34	0	0	NA	0	0	3_det562
RAD50_S635	3_det562-t1-IR	1.10924	0.217635	5.09676	34	1.29e-05	7.85e-05	NA	0	0	3_det562
RAF1_S621	3_det562-t1-IR	0.0361588	0.21836	0.165592	34	0.869458	0.932907	NA	0	0	3_det562
RB_S807	3_det562-t1-IR	-0.487033	0.405959	-1.19971	34	0.238545	0.585498	NA	0	0	3_det562
RIF1_T1518	3_det562-t1-IR	0.945254	0.441004	2.14341	34	0.03932	0.179099	NA	0	0	3_det562
RPTOR_S863	3_det562-t1-IR	0.0407114	0.240803	0.169065	34	0.866747	0.932907	NA	0	0	3_det562
SHC1_Y427	3_det562-t1-IR	0.267934	0.331429	0.808421	34	0.424469	0.761547	NA	0	0	3_det562
SIR1_S47	3_det562-t1-IR	-0.0912975	0.221754	-0.411707	34	0.683138	0.932907	NA	0	0	3_det562
SMC3_S1083	3_det562-t1-IR	2.82561	0.150006	18.8366	34	0	0	NA	0	0	3_det562
STAT3_S727	3_det562-t1-IR	0.130411	0.264166	0.493673	34	0.624711	0.932907	NA	0	0	3_det562
STAT6_Y641	3_det562-t1-IR	0.237562	0.522119	0.454995	34	0.652005	0.932907	NA	0	0	3_det562
STMN1_S25	3_det562-t1-IR	0.0843685	0.323192	0.261048	34	0.79563	0.932907	NA	0	0	3_det562
STMN1_S38	3_det562-t1-IR	0.00241748	0.295557	0.0081794	34	0.993522	0.993522	NA	0	0	3_det562
TIF1B_S473	3_det562-t1-IR	0.361482	0.261768	1.38092	34	0.176313	0.566057	NA	0	0	3_det562
TP53B_S831	3_det562-t1-IR	0.218241	0.11861	1.83999	34	0.0745132	0.284081	NA	0	0	3_det562
TP53B_T855	3_det562-t1-IR	1.44541	0.34602	4.17723	34	0.000194285	0.0010774	NA	0	0	3_det562
TSC2_S939	3_det562-t1-IR	0.047604	0.292069	0.162989	32	0.871552	0.932907	NA	0	0	3_det562
UIMC1_S140	3_det562-t1-IR	0.859446	0.419285	2.04979	34	0.0481611	0.195855	NA	0	0	3_det562
UT14A_S453	3_det562-t1-IR	1.80769	0.215128	8.40287	34	8.23e-10	7.17e-09	NA	0	0	3_det562
ACINU_S243	3_det562-t1-METi&IR	3.45877	0.239255	14.4564	34	4.44e-16	9.03e-15	NA	0	0	3_det562
AKTS1_T246	3_det562-t1-METi&IR	0.211247	0.416144	0.507629	34	0.614991	0.881363	NA	0	0	3_det562
ATM_S1981	3_det562-t1-METi&IR	0.357001	0.385841	0.925254	34	0.361355	0.736506	NA	0	0	3_det562
ATM_S2996	3_det562-t1-METi&IR	1.71922	0.274415	6.26505	34	3.91e-07	2.65e-06	NA	0	0	3_det562
ATR_T1989	3_det562-t1-METi&IR	-0.659367	0.476908	-1.38259	34	0.175806	0.510675	NA	0	0	3_det562
ATRIP_S224	3_det562-t1-METi&IR	0.0867809	0.356464	0.243449	34	0.80912	0.881363	NA	0	0	3_det562
AXA2L_Y24	3_det562-t1-METi&IR	-0.162478	0.558124	-0.291114	34	0.772733	0.881363	NA	0	0	3_det562
CDK1_T14Y15	3_det562-t1-METi&IR	-0.526879	0.603894	-0.872469	34	0.389072	0.736506	NA	0	0	3_det562
CDK1_Y15	3_det562-t1-METi&IR	0.261759	0.458021	0.5715	34	0.57142	0.881363	NA	0	0	3_det562
CDN1B_S10	3_det562-t1-METi&IR	0.0710458	0.280766	0.253042	34	0.801759	0.881363	NA	0	0	3_det562
CDN1B_S140	3_det562-t1-METi&IR	0.322333	0.393891	0.818331	34	0.418867	0.736506	NA	0	0	3_det562
CHK1_S280	3_det562-t1-METi&IR	-0.344849	0.395122	-0.872765	34	0.388913	0.736506	NA	0	0	3_det562
CHK1_S317	3_det562-t1-METi&IR	0.582427	0.519766	1.12056	34	0.27033	0.68025	NA	0	0	3_det562
CHK2_S379	3_det562-t1-METi&IR	0.595723	0.541258	1.10063	34	0.278791	0.68025	NA	0	0	3_det562
CTNB1_S552	3_det562-t1-METi&IR	0.241963	0.287218	0.842434	34	0.405432	0.736506	NA	0	0	3_det562
DYR1A_Y321	3_det562-t1-METi&IR	0.19673	0.0989571	1.98804	34	0.0549076	0.223291	NA	0	0	3_det562
EGFR_T693	3_det562-t1-METi&IR	0.459406	0.513613	0.894458	34	0.377365	0.736506	NA	0	0	3_det562
EI2BE_S544	3_det562-t1-METi&IR	0.0674803	0.245747	0.274592	34	0.785291	0.881363	NA	0	0	3_det562
GSK3A_Y279	3_det562-t1-METi&IR	0.0871227	0.208412	0.418031	34	0.678553	0.881363	NA	0	0	3_det562
H2AX_S139	3_det562-t1-METi&IR	0.939113	0.523908	1.79252	34	0.0819523	0.312443	NA	0	0	3_det562
H2AX_T136&S139	3_det562-t1-METi&IR	0.871709	0.430176	2.0264	34	0.0506259	0.220584	NA	0	0	3_det562
HNRPK_S284	3_det562-t1-METi&IR	0.114166	0.191679	0.59561	34	0.55538	0.881363	NA	0	0	3_det562
IF4B_S422	3_det562-t1-METi&IR	0.461709	0.925605	0.498818	33	0.621216	0.881363	NA	0	0	3_det562
IRS1_S1101	3_det562-t1-METi&IR	0.0947619	0.295288	0.320914	34	0.75024	0.881363	NA	0	0	3_det562
JUN_S73	3_det562-t1-METi&IR	0.0748375	0.421725	0.177456	34	0.860203	0.903153	NA	0	0	3_det562
KAPCA_T198	3_det562-t1-METi&IR	0.21008	0.39885	0.526716	31	0.60214	0.881363	NA	0	0	3_det562
KS6A3_S227	3_det562-t1-METi&IR	-0.360661	0.349158	-1.03294	34	0.308922	0.724778	NA	0	0	3_det562
LARP1_S774	3_det562-t1-METi&IR	0.237506	0.205573	1.15534	34	0.256007	0.68025	NA	0	0	3_det562
MET_S1016	3_det562-t1-METi&IR	-0.136517	0.457458	-0.298425	34	0.767195	0.881363	NA	0	0	3_det562
MET_Y1234	3_det562-t1-METi&IR	0.268769	0.574885	0.467519	34	0.643112	0.881363	NA	0	0	3_det562
MYC_S62	3_det562-t1-METi&IR	0.750933	0.430503	1.74431	34	0.0901399	0.323443	NA	0	0	3_det562
NBN_S343	3_det562-t1-METi&IR	2.46084	0.20383	12.073	34	7.59e-14	9.26e-13	NA	0	0	3_det562
NBN_S397	3_det562-t1-METi&IR	1.84446	0.281892	6.54317	34	1.71e-07	1.31e-06	NA	0	0	3_det562
NUMA1_S395	3_det562-t1-METi&IR	4.21914	0.322451	13.0846	34	7.99e-15	1.22e-13	NA	0	0	3_det562
ODPA_S293	3_det562-t1-METi&IR	0.253512	0.665526	0.38092	34	0.705632	0.881363	NA	0	0	3_det562
P3C2A_S259	3_det562-t1-METi&IR	0.0968982	0.296282	0.327047	34	0.745637	0.881363	NA	0	0	3_det562
PARN_S557	3_det562-t1-METi&IR	0.254702	0.227127	1.1214	34	0.269974	0.68025	NA	0	0	3_det562
PDCD4_S457	3_det562-t1-METi&IR	0.337202	0.378506	0.890878	34	0.379256	0.736506	NA	0	0	3_det562
PDPK1_S241	3_det562-t1-METi&IR	0.00952314	0.173901	0.054762	34	0.956649	0.956649	NA	0	0	3_det562
PML_S527	3_det562-t1-METi&IR	0.114661	0.217396	0.527429	34	0.601321	0.881363	NA	0	0	3_det562
POP1_S367	3_det562-t1-METi&IR	0.402334	0.443359	0.907466	34	0.370548	0.736506	NA	0	0	3_det562
PPM1G_S183	3_det562-t1-METi&IR	2.44955	0.294618	8.31431	34	1.05e-09	9.16e-09	NA	0	0	3_det562
PRKDC_S3205	3_det562-t1-METi&IR	3.22088	0.211924	15.1983	34	0	0	NA	0	0	3_det562
RAD50_S635	3_det562-t1-METi&IR	1.11589	0.217635	5.12734	34	1.17e-05	7.16e-05	NA	0	0	3_det562
RAF1_S621	3_det562-t1-METi&IR	0.0793542	0.21836	0.36341	34	0.718549	0.881363	NA	0	0	3_det562
RB_S807	3_det562-t1-METi&IR	-0.591593	0.405959	-1.45727	34	0.154216	0.470359	NA	0	0	3_det562
RIF1_T1518	3_det562-t1-METi&IR	0.678017	0.441004	1.53744	34	0.133441	0.428417	NA	0	0	3_det562
RPTOR_S863	3_det562-t1-METi&IR	0.108206	0.240803	0.449355	34	0.656027	0.881363	NA	0	0	3_det562
SHC1_Y427	3_det562-t1-METi&IR	0.135917	0.331429	0.410095	34	0.684309	0.881363	NA	0	0	3_det562
SIR1_S47	3_det562-t1-METi&IR	-0.128701	0.221754	-0.580377	34	0.565488	0.881363	NA	0	0	3_det562
SMC3_S1083	3_det562-t1-METi&IR	2.81229	0.150006	18.7478	34	0	0	NA	0	0	3_det562
STAT3_S727	3_det562-t1-METi&IR	0.0393155	0.264166	0.148829	34	0.882568	0.903153	NA	0	0	3_det562
STAT6_Y641	3_det562-t1-METi&IR	-0.423827	0.522119	-0.811744	34	0.422585	0.736506	NA	0	0	3_det562
STMN1_S25	3_det562-t1-METi&IR	-0.145331	0.323192	-0.449675	34	0.655799	0.881363	NA	0	0	3_det562
STMN1_S38	3_det562-t1-METi&IR	-0.0626859	0.295557	-0.212094	34	0.8333	0.891777	NA	0	0	3_det562
TIF1B_S473	3_det562-t1-METi&IR	0.404633	0.261768	1.54577	34	0.131418	0.428417	NA	0	0	3_det562
TP53B_S831	3_det562-t1-METi&IR	0.2929	0.11861	2.46944	34	0.0187122	0.0951202	NA	0	0	3_det562
TP53B_T855	3_det562-t1-METi&IR	1.64687	0.34602	4.75945	34	3.51e-05	0.000194909	NA	0	0	3_det562
TSC2_S939	3_det562-t1-METi&IR	0.041333	0.292069	0.141518	32	0.888348	0.903153	NA	0	0	3_det562
UIMC1_S140	3_det562-t1-METi&IR	1.00988	0.419285	2.40859	34	0.0215819	0.101269	NA	0	0	3_det562
UT14A_S453	3_det562-t1-METi&IR	1.80455	0.215128	8.38826	34	8.57e-10	8.71e-09	NA	0	0	3_det562
ACINU_S243	3_det562-t8-IR	1.23716	0.239255	5.17086	34	1.03e-05	7.86e-05	NA	0	0	3_det562
AKTS1_T246	3_det562-t8-IR	0.0912893	0.416144	0.21937	34	0.827674	0.972217	NA	0	0	3_det562
ATM_S1981	3_det562-t8-IR	0.266527	0.385841	0.690768	34	0.4944	0.89567	NA	0	0	3_det562
ATM_S2996	3_det562-t8-IR	0.564609	0.274415	2.0575	34	0.0473721	0.215532	NA	0	0	3_det562
ATR_T1989	3_det562-t8-IR	0.352789	0.476908	0.739743	34	0.464533	0.89567	NA	0	0	3_det562
ATRIP_S224	3_det562-t8-IR	0.383179	0.356464	1.07495	34	0.289968	0.737003	NA	0	0	3_det562
AXA2L_Y24	3_det562-t8-IR	-0.0343124	0.558124	-0.0614781	34	0.951338	0.972217	NA	0	0	3_det562
CDK1_T14Y15	3_det562-t8-IR	-0.17733	0.603894	-0.293644	34	0.770815	0.972217	NA	0	0	3_det562
CDK1_Y15	3_det562-t8-IR	0.285099	0.458021	0.622458	34	0.537794	0.89567	NA	0	0	3_det562
CDN1B_S10	3_det562-t8-IR	-0.494029	0.280766	-1.75958	34	0.0874762	0.333503	NA	0	0	3_det562
CDN1B_S140	3_det562-t8-IR	0.0476058	0.393891	0.12086	34	0.904513	0.972217	NA	0	0	3_det562
CHK1_S280	3_det562-t8-IR	0.154991	0.395122	0.392262	34	0.697313	0.972217	NA	0	0	3_det562
CHK1_S317	3_det562-t8-IR	0.079887	0.519766	0.153698	34	0.878757	0.972217	NA	0	0	3_det562
CHK2_S379	3_det562-t8-IR	0.35433	0.541258	0.654641	34	0.517104	0.89567	NA	0	0	3_det562
CTNB1_S552	3_det562-t8-IR	0.152837	0.287218	0.532127	34	0.598099	0.89567	NA	0	0	3_det562
DYR1A_Y321	3_det562-t8-IR	0.201603	0.0989571	2.03728	34	0.0494665	0.215532	NA	0	0	3_det562
EGFR_T693	3_det562-t8-IR	-0.141059	0.513613	-0.27464	34	0.785255	0.972217	NA	0	0	3_det562
EI2BE_S544	3_det562-t8-IR	0.0380804	0.245747	0.154957	34	0.877771	0.972217	NA	0	0	3_det562
GSK3A_Y279	3_det562-t8-IR	-0.0115106	0.208412	-0.0552298	34	0.956279	0.972217	NA	0	0	3_det562
H2AX_S139	3_det562-t8-IR	0.640312	0.523908	1.22219	34	0.230043	0.637847	NA	0	0	3_det562
H2AX_T136&S139	3_det562-t8-IR	0.255296	0.430176	0.593468	34	0.556796	0.89567	NA	0	0	3_det562
HNRPK_S284	3_det562-t8-IR	-0.0550665	0.191679	-0.287285	34	0.775638	0.972217	NA	0	0	3_det562
IF4B_S422	3_det562-t8-IR	0.147705	0.925605	0.159577	33	0.874187	0.972217	NA	0	0	3_det562
IRS1_S1101	3_det562-t8-IR	-0.00713701	0.295288	-0.0241697	34	0.980859	0.980859	NA	0	0	3_det562
JUN_S73	3_det562-t8-IR	0.278657	0.421725	0.660756	34	0.513222	0.89567	NA	0	0	3_det562
KAPCA_T198	3_det562-t8-IR	0.521107	0.39885	1.30652	31	0.200985	0.613004	NA	0	0	3_det562
KS6A3_S227	3_det562-t8-IR	-0.329316	0.349158	-0.943172	34	0.352247	0.806048	NA	0	0	3_det562
LARP1_S774	3_det562-t8-IR	0.0201664	0.205573	0.0980985	34	0.92243	0.972217	NA	0	0	3_det562
MET_S1016	3_det562-t8-IR	-0.651541	0.457458	-1.42426	34	0.163484	0.586619	NA	0	0	3_det562
MET_Y1234	3_det562-t8-IR	-0.129032	0.574885	-0.224448	34	0.823752	0.972217	NA	0	0	3_det562
MYC_S62	3_det562-t8-IR	0.22663	0.430503	0.526429	34	0.602007	0.89567	NA	0	0	3_det562
NBN_S343	3_det562-t8-IR	2.14963	0.20383	10.5462	34	2.94e-12	8.96e-11	NA	0	0	3_det562
NBN_S397	3_det562-t8-IR	1.40827	0.281892	4.99578	34	1.74e-05	0.000117904	NA	0	0	3_det562
NUMA1_S395	3_det562-t8-IR	2.10674	0.322451	6.53352	34	1.76e-07	2.15e-06	NA	0	0	3_det562
ODPA_S293	3_det562-t8-IR	0.0585445	0.665526	0.0879672	34	0.930419	0.972217	NA	0	0	3_det562
P3C2A_S259	3_det562-t8-IR	-0.375274	0.296282	-1.26661	34	0.213903	0.621337	NA	0	0	3_det562
PARN_S557	3_det562-t8-IR	-0.0650094	0.227127	-0.286224	34	0.776443	0.972217	NA	0	0	3_det562
PDCD4_S457	3_det562-t8-IR	0.218953	0.378506	0.578466	34	0.566762	0.89567	NA	0	0	3_det562
PDPK1_S241	3_det562-t8-IR	0.188395	0.173901	1.08335	34	0.286277	0.737003	NA	0	0	3_det562
PML_S527	3_det562-t8-IR	0.211909	0.217396	0.97476	34	0.336564	0.806048	NA	0	0	3_det562
POP1_S367	3_det562-t8-IR	0.812483	0.443359	1.83256	34	0.0756382	0.307595	NA	0	0	3_det562
PPM1G_S183	3_det562-t8-IR	0.871926	0.294618	2.95951	34	0.00557849	0.0309353	NA	0	0	3_det562
PRKDC_S3205	3_det562-t8-IR	1.44033	0.211924	6.79644	34	8.11e-08	1.65e-06	NA	0	0	3_det562
RAD50_S635	3_det562-t8-IR	1.45295	0.217635	6.67606	34	1.16e-07	1.76e-06	NA	0	0	3_det562
RAF1_S621	3_det562-t8-IR	0.133074	0.21836	0.609426	34	0.546293	0.89567	NA	0	0	3_det562
RB_S807	3_det562-t8-IR	-0.379257	0.405959	-0.934226	34	0.356775	0.806048	NA	0	0	3_det562
RIF1_T1518	3_det562-t8-IR	0.592151	0.441004	1.34273	34	0.188255	0.604398	NA	0	0	3_det562
RPTOR_S863	3_det562-t8-IR	0.102712	0.240803	0.426539	34	0.672404	0.972217	NA	0	0	3_det562
SHC1_Y427	3_det562-t8-IR	0.0818961	0.331429	0.2471	34	0.806317	0.972217	NA	0	0	3_det562
SIR1_S47	3_det562-t8-IR	-0.0712373	0.221754	-0.321245	34	0.749991	0.972217	NA	0	0	3_det562
SMC3_S1083	3_det562-t8-IR	1.77012	0.150006	11.8003	34	1.43e-13	8.72e-12	NA	0	0	3_det562
STAT3_S727	3_det562-t8-IR	-0.0501575	0.264166	-0.189871	34	0.850539	0.972217	NA	0	0	3_det562
STAT6_Y641	3_det562-t8-IR	-0.430913	0.522119	-0.825315	34	0.414946	0.89567	NA	0	0	3_det562
STMN1_S25	3_det562-t8-IR	-0.226551	0.323192	-0.700979	34	0.488086	0.89567	NA	0	0	3_det562
STMN1_S38	3_det562-t8-IR	-0.400419	0.295557	-1.3548	34	0.184417	0.604398	NA	0	0	3_det562
TIF1B_S473	3_det562-t8-IR	0.190345	0.261768	0.727153	34	0.47211	0.89567	NA	0	0	3_det562
TP53B_S831	3_det562-t8-IR	0.393351	0.11861	3.31634	34	0.00217812	0.0132865	NA	0	0	3_det562
TP53B_T855	3_det562-t8-IR	1.93065	0.34602	5.57959	34	3.03e-06	3.08e-05	NA	0	0	3_det562
TSC2_S939	3_det562-t8-IR	-0.162001	0.292069	-0.554667	32	0.582979	0.89567	NA	0	0	3_det562
UIMC1_S140	3_det562-t8-IR	0.921071	0.419285	2.19677	34	0.0349528	0.177677	NA	0	0	3_det562
UT14A_S453	3_det562-t8-IR	1.14931	0.215128	5.34244	34	6.17e-06	5.38e-05	NA	0	0	3_det562
ACINU_S243	3_det562-t8-METi&IR	1.28362	0.239255	5.36507	34	5.76e-06	4.4e-05	NA	0	0	3_det562
AKTS1_T246	3_det562-t8-METi&IR	0.234645	0.416144	0.563857	34	0.576552	0.866995	NA	0	0	3_det562
ATM_S1981	3_det562-t8-METi&IR	0.303101	0.385841	0.785559	34	0.437566	0.808835	NA	0	0	3_det562
ATM_S2996	3_det562-t8-METi&IR	0.535832	0.274415	1.95263	34	0.0591354	0.257661	NA	0	0	3_det562
ATR_T1989	3_det562-t8-METi&IR	0.596849	0.476908	1.2515	34	0.219295	0.704053	NA	0	0	3_det562
ATRIP_S224	3_det562-t8-METi&IR	0.232349	0.356464	0.651816	34	0.518902	0.866995	NA	0	0	3_det562
AXA2L_Y24	3_det562-t8-METi&IR	-0.534643	0.558124	-0.957928	34	0.344862	0.790102	NA	0	0	3_det562
CDK1_T14Y15	3_det562-t8-METi&IR	-0.533972	0.603894	-0.884214	34	0.382791	0.790102	NA	0	0	3_det562
CDK1_Y15	3_det562-t8-METi&IR	0.280452	0.458021	0.612313	34	0.544404	0.866995	NA	0	0	3_det562
CDN1B_S10	3_det562-t8-METi&IR	-0.526423	0.280766	-1.87495	34	0.0694104	0.264627	NA	0	0	3_det562
CDN1B_S140	3_det562-t8-METi&IR	-0.22147	0.393891	-0.562263	34	0.577625	0.866995	NA	0	0	3_det562
CHK1_S280	3_det562-t8-METi&IR	-0.0582349	0.395122	-0.147385	34	0.883699	0.929408	NA	0	0	3_det562
CHK1_S317	3_det562-t8-METi&IR	0.0915161	0.519766	0.176072	34	0.861282	0.929408	NA	0	0	3_det562
CHK2_S379	3_det562-t8-METi&IR	0.459817	0.541258	0.849533	34	0.401527	0.790102	NA	0	0	3_det562
CTNB1_S552	3_det562-t8-METi&IR	0.246522	0.287218	0.858308	34	0.396733	0.790102	NA	0	0	3_det562
DYR1A_Y321	3_det562-t8-METi&IR	0.136073	0.0989571	1.37507	34	0.178105	0.603577	NA	0	0	3_det562
EGFR_T693	3_det562-t8-METi&IR	-0.256625	0.513613	-0.499647	34	0.620542	0.866995	NA	0	0	3_det562
EI2BE_S544	3_det562-t8-METi&IR	0.209708	0.245747	0.853347	34	0.399439	0.790102	NA	0	0	3_det562
GSK3A_Y279	3_det562-t8-METi&IR	0.0735329	0.208412	0.352825	34	0.726398	0.880001	NA	0	0	3_det562
H2AX_S139	3_det562-t8-METi&IR	0.0260997	0.523908	0.0498174	34	0.960559	0.960559	NA	0	0	3_det562
H2AX_T136&S139	3_det562-t8-METi&IR	0.500379	0.430176	1.1632	34	0.252849	0.771189	NA	0	0	3_det562
HNRPK_S284	3_det562-t8-METi&IR	-0.0313716	0.191679	-0.163668	34	0.870962	0.929408	NA	0	0	3_det562
IF4B_S422	3_det562-t8-METi&IR	0.260876	0.925605	0.281843	33	0.779824	0.880912	NA	0	0	3_det562
IRS1_S1101	3_det562-t8-METi&IR	0.139525	0.295288	0.472504	34	0.639586	0.866995	NA	0	0	3_det562
JUN_S73	3_det562-t8-METi&IR	-0.0225409	0.421725	-0.0534492	34	0.957687	0.960559	NA	0	0	3_det562
KAPCA_T198	3_det562-t8-METi&IR	-0.343499	0.39885	-0.861225	31	0.395727	0.790102	NA	0	0	3_det562
KS6A3_S227	3_det562-t8-METi&IR	-0.0656176	0.349158	-0.187931	34	0.852048	0.929408	NA	0	0	3_det562
LARP1_S774	3_det562-t8-METi&IR	0.0776096	0.205573	0.377528	34	0.708128	0.880001	NA	0	0	3_det562
MET_S1016	3_det562-t8-METi&IR	-0.252828	0.457458	-0.552679	34	0.584099	0.866995	NA	0	0	3_det562
MET_Y1234	3_det562-t8-METi&IR	0.219473	0.574885	0.381768	34	0.705009	0.880001	NA	0	0	3_det562
MYC_S62	3_det562-t8-METi&IR	0.453202	0.430503	1.05272	34	0.299892	0.790102	NA	0	0	3_det562
NBN_S343	3_det562-t8-METi&IR	2.08916	0.20383	10.2495	34	6.18e-12	1.89e-10	NA	0	0	3_det562
NBN_S397	3_det562-t8-METi&IR	1.40112	0.281892	4.97042	34	1.88e-05	0.000127169	NA	0	0	3_det562
NUMA1_S395	3_det562-t8-METi&IR	2.11157	0.322451	6.5485	34	1.69e-07	2.06e-06	NA	0	0	3_det562
ODPA_S293	3_det562-t8-METi&IR	-0.200901	0.665526	-0.301868	34	0.764591	0.880001	NA	0	0	3_det562
P3C2A_S259	3_det562-t8-METi&IR	-0.319257	0.296282	-1.07754	34	0.288823	0.790102	NA	0	0	3_det562
PARN_S557	3_det562-t8-METi&IR	0.185726	0.227127	0.817719	34	0.419211	0.799121	NA	0	0	3_det562
PDCD4_S457	3_det562-t8-METi&IR	0.381883	0.378506	1.00892	34	0.320138	0.790102	NA	0	0	3_det562
PDPK1_S241	3_det562-t8-METi&IR	0.0651065	0.173901	0.374389	34	0.71044	0.880001	NA	0	0	3_det562
PML_S527	3_det562-t8-METi&IR	0.103311	0.217396	0.47522	34	0.637669	0.866995	NA	0	0	3_det562
POP1_S367	3_det562-t8-METi&IR	0.722531	0.443359	1.62967	34	0.112402	0.403324	NA	0	0	3_det562
PPM1G_S183	3_det562-t8-METi&IR	1.01793	0.294618	3.4551	34	0.00149409	0.00828542	NA	0	0	3_det562
PRKDC_S3205	3_det562-t8-METi&IR	1.55481	0.211924	7.33663	34	1.68e-08	3.42e-07	NA	0	0	3_det562
RAD50_S635	3_det562-t8-METi&IR	1.52534	0.217635	7.0087	34	4.36e-08	6.64e-07	NA	0	0	3_det562
RAF1_S621	3_det562-t8-METi&IR	-0.0193628	0.21836	-0.0886737	34	0.929861	0.960559	NA	0	0	3_det562
RB_S807	3_det562-t8-METi&IR	-0.207781	0.405959	-0.511828	34	0.61208	0.866995	NA	0	0	3_det562
RIF1_T1518	3_det562-t8-METi&IR	0.27852	0.441004	0.631557	34	0.5319	0.866995	NA	0	0	3_det562
RPTOR_S863	3_det562-t8-METi&IR	0.138507	0.240803	0.575188	34	0.568951	0.866995	NA	0	0	3_det562
SHC1_Y427	3_det562-t8-METi&IR	0.296858	0.331429	0.895692	34	0.376715	0.790102	NA	0	0	3_det562
SIR1_S47	3_det562-t8-METi&IR	-0.126062	0.221754	-0.568477	34	0.573447	0.866995	NA	0	0	3_det562
SMC3_S1083	3_det562-t8-METi&IR	1.78664	0.150006	11.9104	34	1.11e-13	6.75e-12	NA	0	0	3_det562
STAT3_S727	3_det562-t8-METi&IR	-0.0839035	0.264166	-0.317617	34	0.752718	0.880001	NA	0	0	3_det562
STAT6_Y641	3_det562-t8-METi&IR	0.158078	0.522119	0.302763	34	0.763915	0.880001	NA	0	0	3_det562
STMN1_S25	3_det562-t8-METi&IR	-0.61819	0.323192	-1.91276	34	0.0642317	0.261209	NA	0	0	3_det562
STMN1_S38	3_det562-t8-METi&IR	-0.666405	0.295557	-2.25475	34	0.0307022	0.144064	NA	0	0	3_det562
TIF1B_S473	3_det562-t8-METi&IR	0.27377	0.261768	1.04585	34	0.30301	0.790102	NA	0	0	3_det562
TP53B_S831	3_det562-t8-METi&IR	0.448004	0.11861	3.77712	34	0.000610355	0.00372317	NA	0	0	3_det562
TP53B_T855	3_det562-t8-METi&IR	1.88651	0.34602	5.45202	34	4.44e-06	3.87e-05	NA	0	0	3_det562
TSC2_S939	3_det562-t8-METi&IR	-0.120411	0.292069	-0.412269	32	0.682891	0.880001	NA	0	0	3_det562
UIMC1_S140	3_det562-t8-METi&IR	0.995149	0.419285	2.37344	34	0.0234164	0.119033	NA	0	0	3_det562
UT14A_S453	3_det562-t8-METi&IR	1.23378	0.215128	5.7351	34	1.9e-06	1.93e-05	NA	0	0	3_det562

## Sheet: SRM results 1_2
Table S4. Statistical analysis of SRM expriment 1, part 2
(MSstats, the respective reference condition is listed in brackets, corresponding to heatmap in Fig. 2)
	log2 fold change													adjusted pvalue
protein_site	EBC1-IR (1h vs. ctrl)	EBC1-IR (8h vs. ctrl)	EBC1-METi&IR (1h vs.IR-1h)	EBC1-METi&IR (8h vs.IR-8h)	GTL16-IR (1h vs. ctrl)	GTL16-IR (8h vs. ctrl)	GTL16-METi&IR (1h vs.IR-1h)	GTL16-METi&IR (8h vs.IR-8h)	det562-IR (1h vs. ctrl)	det562-IR (8h vs. ctrl)	det562-METi&IR (1h vs.IR-1h)	det562-METi&IR (8h vs.IR-8h)		EBC1-IR (1h vs. ctrl)	EBC1-IR (8h vs. ctrl)	EBC1-METi&IR (1h vs.IR-1h)	EBC1-METi&IR (8h vs.IR-8h)	GTL16-IR (1h vs. ctrl)	GTL16-IR (8h vs. ctrl)	GTL16-METi&IR (1h vs.IR-1h)	GTL16-METi&IR (8h vs.IR-8h)	det562-IR (1h vs. ctrl)	det562-IR (8h vs. ctrl)	det562-METi&IR (1h vs.IR-1h)	det562-METi&IR (8h vs.IR-8h)
NUMA1_S395	5.57717	3.12197	1.53029	1.3754	5.75157	3.25912	1.90521	1.18772	4.16832	2.10674	0.0508214	0.00482942		0	2.65135e-10	0.000243999	0.000902191	0	7.60211e-11	2.26418e-05	0.00297793	1.66533e-13	2.11412e-06	0.996029	0.998513
ACINU_S243	3.56369	0.932167	0.770292	0.72118	3.60996	1.36705	1.26372	1.1439	3.41231	1.23716	0.0464576	0.0464637		2.22045e-15	0.00217838	0.0065152	0.0121074	0	1.01382e-05	7.39565e-05	0.000219743	1.33227e-14	6.87355e-05	0.996029	0.998513
SMC3_S1083	3.55454	1.99787	0.129356	-0.124643	4.2386	3.42624	0.749501	0.0777405	2.82561	1.77012	-0.0133208	0.0165161		0	2.66454e-13	0.483114	0.475171	0	0	0.000130197	0.662881	0	8.5798e-12	0.996029	0.998513
RAD50_S635	1.6377	1.96709	0.113409	-0.0905901	1.99544	3.11569	0.99794	0.0301431	1.19991	1.43093	-0.140218	0.137381		5.27899e-08	1.23262e-09	0.698672	0.715482	7.47489e-10	5.32907e-15	0.000269903	0.890611	2.0011e-05	2.11412e-06	0.996029	0.998513
UT14A_S453	3.46998	2.38343	-0.979792	-0.437394	3.5918	3.10852	-0.619991	-0.301953	1.80769	1.14931	-0.00314167	0.0844707		0	1.19038e-11	0.000350229	0.0831668	0	5.32907e-15	0.0170038	0.242152	7.41245e-09	4.62677e-05	0.996029	0.998513
PRKDC_S3205	4.06701	2.37531	-0.131939	-0.203996	4.59463	3.35566	0.660348	0.22759	3.17099	1.44032	0.0559364	0.115058		0	1.10134e-11	0.642567	0.409916	0	0	0.00996371	0.377573	0	1.55954e-06	0.996029	0.998513
TP53B_S831	1.17846	1.16876	0.137103	0.42541	1.08355	1.49498	0.325304	-0.257697	0.218241	0.393351	0.0746588	0.0546526		9.17503e-11	2.03856e-10	0.333619	0.00389952	7.47489e-10	2.28706e-13	0.0231669	0.064718	0.279424	0.0118807	0.996029	0.998513
TP53B_T855	0.765051	1.60937	1.1472	0.951739	1.41382	2.1606	1.23891	0.190028	1.44541	1.93065	0.20146	-0.0441437		0.106937	0.0002643	0.00545884	0.0195835	0.00108406	2.26825e-06	0.00373339	0.651633	0.000971423	2.76679e-05	0.996029	0.998513
NBN_S343	3.04717	2.65479	-0.089541	-0.204232	3.55784	3.34998	0.455653	-0.30691	2.45071	2.14963	0.0101308	-0.0604714		0	2.66454e-13	0.738372	0.396042	0	0	0.0582947	0.206891	1.02318e-12	8.81029e-11	0.996029	0.998513
NBN_S397	2.47391	1.70181	-0.779155	-0.467497	1.31388	1.02382	-0.324268	-0.338678	1.98462	1.52102	-0.0363861	-0.0323597		8.6652e-10	2.98507e-06	0.014847	0.13809	0.000143133	0.0028703	0.318544	0.30587	1.42797e-07	2.76679e-05	0.996029	0.998513
H2AX_S139	2.93581	1.56483	0.559937	0.200289	2.56732	1.07581	0.216693	1.27229	2.16226	1.28093	-0.0265256	-0.244913		5.95923e-11	3.01967e-05	0.0971286	0.548143	1.35026e-09	0.0028703	0.500597	0.000509095	8.43709e-08	0.000559689	0.996029	0.998513
H2AX_T136&S139	0.232001	-0.320172	2.03484	2.31117	0.392317	0.841551	1.383	2.53182	0.904282	0.240458	-0.0871726	0.209035		0.85357	0.968703	0.000355854	0.000151158	0.871905	0.187256	0.0113899	3.5134e-05	0.215531	0.945567	0.996029	0.998513
ATM_S1981	0.469326	0.944686	0.597917	-0.55577	-0.265083	0.109569	0.293178	-0.165031	0.441753	0.260661	-0.085037	-0.0868384		0.498167	0.0739762	0.182365	0.216988	0.96626	0.852699	0.500597	0.719708	0.619455	0.945567	0.996029	0.998513
ATM_S2996	1.73392	0.136198	-0.174105	0.294824	2.23127	1.85791	0.666849	-0.771169	1.65061	0.563806	0.0689696	-0.00150144		3.2156e-06	0.997791	0.642567	0.394765	2.34807e-08	1.14976e-06	0.0511859	0.0224153	9.99873e-06	0.226177	0.996029	0.998513
PPM1G_S183	4.10041	2.44644	-0.281285	-0.522338	4.11463	2.94349	0.515289	0.0581407	2.47859	0.871	-0.0299336	0.176205		1.14194e-14	8.77169e-09	0.435044	0.129301	1.14194e-14	8.94869e-11	0.135512	0.859571	7.41245e-09	0.0288394	0.996029	0.998513
CDN1B_S140	2.79249	1.31028	-0.760822	-0.604587	0.146708	-0.530058	0.774912	0.948077	-0.204052	0.0468527	0.526385	-0.2687		1.68285e-07	0.00899382	0.0971286	0.186488	0.981737	0.411255	0.0951508	0.0403727	0.901756	0.972487	0.996029	0.998513
PARN_S557	0.807209	0.06933	-0.000684042	0.403403	0.707628	0.516467	-0.564647	-0.590757	0.0526924	-0.0650094	0.202009	0.250736		0.00487801	0.997791	0.997615	0.129301	0.014871	0.0882083	0.038555	0.0273253	0.901756	0.972487	0.996029	0.998513
TIF1B_S473	0.716065	0.328148	0.0585522	-0.295405	1.90949	2.60336	-0.323137	-0.565924	0.361482	0.190345	0.0431518	0.0834242		0.0346782	0.57012	0.899286	0.348272	9.48996e-08	8.94869e-11	0.300671	0.064718	0.480853	0.945567	0.996029	0.998513
ATR_T1989	1.26239	0.82705	-2.17713	-0.297288	0.442028	0.972477	0.589375	-0.393416	0.431415	0.352789	-1.09078	0.24406		0.0407199	0.275831	0.000350229	0.58604	0.850164	0.140775	0.300671	0.485843	0.744076	0.945567	0.996029	0.998513
CHK1_S317	1.49686	1.1144	-1.57646	-1.08091	1.07272	1.47085	-0.369284	-0.807853	0.558626	0.079887	0.0238008	0.0116291		0.0256423	0.138586	0.00954417	0.0774372	0.15577	0.0258692	0.51136	0.194073	0.621533	0.972487	0.996029	0.998513
POP1_S367	0.588953	0.625642	-0.926152	-0.231143	0.903506	1.48938	-0.141556	-0.925405	0.559974	0.693792	-0.114495	0.129264		0.348373	0.34987	0.0469008	0.602437	0.100632	0.00286777	0.734509	0.0456774	0.472483	0.330007	0.996029	0.998513
UIMC1_S140	1.38636	1.45474	-0.843305	-0.0211575	1.00236	1.30753	-0.687061	-0.813933	0.859446	0.921071	0.150438	0.0740781		0.00894684	0.00662758	0.0871264	0.96005	0.0843805	0.0138351	0.156044	0.0956124	0.206405	0.16132	0.996029	0.998513
RIF1_T1518	0.641897	0.0728246	0.455479	1.02804	0.803365	0.598161	0.808438	0.488056	0.945254	0.592151	-0.267237	-0.313631		0.356985	0.997791	0.394441	0.0499589	0.231939	0.411255	0.119281	0.368262	0.181477	0.555251	0.996029	0.998513
CHK2_S379	0.119871	0.271552	0.243662	-0.566552	0.203051	0.712207	0.993182	0.583033	0.81906	0.437964	-0.0726914	0.0256302		0.942804	0.997791	0.738372	0.395306	0.981737	0.411696	0.128444	0.379782	0.472483	0.945567	0.996029	0.998513
MET_Y1234&Y1235	0.254577	-0.166016	-2.50621	-1.91503	0.172929	0.466465	-2.18455	-2.63049	0.154671	-0.137435	0.112002	0.343331		0.867412	0.997791	0.000417774	0.00622586	0.981737	0.595827	0.00214493	0.000279105	0.901756	0.972487	0.996029	0.998513
MET_S1016	0.0890972	-0.0264399	-0.633205	-1.01052	-0.00698857	0.599704	-0.322374	-1.15816	0.537114	-0.651541	-0.673631	0.398714		0.942804	0.997791	0.239075	0.061846	0.988071	0.411255	0.51136	0.0312373	0.619455	0.544947	0.996029	0.998513
STMN1_S25	0.235233	-0.255109	-1.60007	-1.4775	0.199615	-0.0848036	-1.55919	-0.953589	0.0847852	-0.225952	-0.228919	-0.392238		0.70737	0.958803	0.000146826	0.000517711	0.96626	0.852699	0.000146097	0.0135896	0.901756	0.945567	0.996029	0.998513
P3C2A_S259	0.0341138	-0.0201401	-1.60957	-1.92764	-0.0453285	0.126172	-1.95011	-2.29737	0.0100424	-0.383957	0.0997758	-0.000544488		0.957622	0.997791	4.61432e-05	1.8896e-06	0.981737	0.799505	3.00766e-06	1.89362e-07	0.989062	0.555251	0.996029	0.998513
IF4B_S422	0.30121	0.0595945	-1.91147	-2.40591	0.138648	0.191809	-2.35357	-2.28965	0.545643	0.148316	-0.0844849	0.113657		0.70737	0.997791	4.61432e-05	1.23901e-06	0.981737	0.773426	3.00766e-06	1.96806e-05	0.405459	0.961991	0.996029	0.998513
RPTOR_S863	0.0275027	0.147946	-0.87574	-0.899247	-0.112782	0.0836419	-1.16106	-1.26113	0.0407114	0.102712	0.0674945	0.0357952		0.957622	0.987362	0.00235988	0.00317721	0.981737	0.834086	0.000146097	7.58699e-05	0.901756	0.961991	0.996029	0.998513
STAT3_S727	0.217593	0.247144	-1.01324	-1.12699	0.0126343	0.179989	-1.48086	-0.949421	0.130411	-0.0501575	-0.0910958	-0.0337461		0.70737	0.85463	0.00163359	0.000902191	0.988071	0.698046	4.20325e-05	0.00359547	0.901756	0.972487	0.996029	0.998513
AKTS1_T246	-0.123946	-0.0365843	-1.70414	-1.37451	-0.138957	0.0313273	-2.13231	-2.80071	0.204092	0.0912893	0.00715477	0.143356		0.942804	0.997791	0.000869511	0.00677384	0.981737	0.9669	0.000101678	1.97227e-06	0.901756	0.972487	0.996029	0.998513
STAT6_Y641	0.365847	0.198212	-1.91152	-1.61936	-0.0463444	0.204544	-2.57172	-2.44535	0.237562	-0.430913	-0.661389	0.588991		0.70737	0.997791	0.00235988	0.0100627	0.988071	0.820803	0.000142984	0.000264128	0.901756	0.945567	0.996029	0.998513
AXA2L_Y24	-0.020911	-0.190767	-2.3422	-1.76796	-0.16471	0.145535	-2.71918	-2.89899	-0.478752	-0.0343124	0.316275	-0.50033		0.98186	0.997791	0.000734795	0.00925759	0.981737	0.852699	0.000146097	7.58699e-05	0.744405	0.972487	0.996029	0.998513
CDN1B_S10	0.0683804	-0.00205495	-0.524416	-0.635688	-0.121724	-0.382524	1.60228	1.51106	0.256098	-0.46056	-0.178444	-0.0653449		0.942804	0.997791	0.121893	0.0642993	0.981737	0.411255	4.76098e-05	7.58699e-05	0.744405	0.437048	0.996029	0.998513
KAPCA_T198	-0.725386	0.0800098	2.28607	1.47227	0.00736013	0.507796	1.70208	1.3239	0.349461	0.510591	-0.148539	-0.853313		0.31127	0.997791	0.000105238	0.00622586	0.988071	0.473533	0.00496482	0.0224153	0.77901	0.652183	0.996029	0.998513
CDK1_Y15	0.318232	0.481046	-3.34869	-3.17532	0.109061	0.449615	-1.67215	-1.25598	0.145811	0.285099	0.115948	-0.00464625		0.70737	0.752506	1.0854e-06	1.23901e-06	0.981737	0.555347	0.00347941	0.0214744	0.901756	0.945567	0.996029	0.998513
STMN1_S38	-0.0680298	-0.864451	-0.657511	-1.08811	0.207212	-0.375355	-1.05843	-0.985437	0.00241748	-0.400419	-0.0651034	-0.265986		0.942804	0.0243903	0.0563088	0.00342116	0.96626	0.411696	0.00373339	0.00593089	0.993522	0.555251	0.996029	0.998513
ODPA_S293	-0.191917	-0.0465172	3.65951	3.29279	0.418755	0.716154	2.11496	2.22236	0.108269	0.0585445	0.145244	-0.259446		0.942804	0.997791	4.61432e-05	0.000199979	0.96626	0.518318	0.00943913	0.00593089	0.901756	0.972487	0.996029	0.998513
GSK3A_Y279	0.241261	0.0853304	-1.0349	-0.843346	-0.039549	0.182586	-0.528085	-0.788155	0.0821256	-0.0115106	0.00499709	0.0850435		0.527769	0.997791	0.000146826	0.00154543	0.981737	0.593622	0.0356843	0.00240997	0.901756	0.972487	0.996029	0.998513
CHK1_S280	0.612299	0.352032	-2.14857	-1.59258	0.188408	0.229773	-1.12049	-1.93358	-0.107605	0.19133	-0.655756	-0.492371		0.457321	0.958803	0.000350229	0.00622586	0.981737	0.787889	0.0499215	0.00121057	0.901756	0.961991	0.996029	0.998513
LARP1_S774	0.331707	-0.0108882	-0.856511	-0.750121	-0.187398	-0.00859368	-0.690838	-1.46274	0.236476	0.0201664	0.00103068	0.0574431		0.314522	0.997791	0.000751673	0.0034978	0.850164	0.9669	0.00610383	9.57608e-07	0.619455	0.972487	0.996029	0.998513
DYR1A_Y321	-0.046712	-0.0272674	0.224831	0.37369	-0.062993	0.1919	0.263024	-0.0927418	0.140449	0.201603	0.0562814	-0.0655304		0.867412	0.997791	0.0536903	0.00305894	0.96626	0.165843	0.0274474	0.435024	0.472483	0.211999	0.996029	0.998513
EGFR_T693	0.355932	0.347379	-0.861586	-1.60205	0.890516	0.812455	-1.63117	-1.01025	0.485923	-0.0905713	0.0160939	-0.141485		0.70737	0.978408	0.14896	0.0100627	0.255198	0.299413	0.00944581	0.0956124	0.73066	0.972487	0.996029	0.998513
ATRIP_S224	-0.16292	0.177655	-2.37267	-2.56925	0.0405589	-0.185544	-0.69333	-0.661721	0.085107	0.473363	0.0327964	-0.179239		0.867412	0.997791	8.8046e-06	1.23901e-06	0.988071	0.787889	0.116298	0.130764	0.901756	0.580946	0.996029	0.998513
HNRPK_S284	-0.0113571	-0.353645	-0.699221	-0.548297	-0.116447	0.0649582	-0.10524	-0.5517	0.0388801	-0.0550665	0.0752858	0.0236949		0.98186	0.232942	0.00235988	0.0159607	0.96626	0.834086	0.606792	0.0158449	0.901756	0.972487	0.996029	0.998513
RAF1_S621	0.1957	-0.0031342	-0.803657	-0.566924	-0.00830363	0.101981	-0.216515	-0.177833	0.0361588	0.133074	0.0431954	-0.152437		0.70737	0.997791	0.00235988	0.0276323	0.988071	0.787889	0.386356	0.485843	0.901756	0.945567	0.996029	0.998513
EI2BE_S544	0.366982	0.18649	-0.942923	-1.08833	-0.0757719	0.258659	-0.23997	-0.731137	0.0563201	0.0380804	0.0111602	0.171628		0.348373	0.958803	0.00163359	0.000699903	0.981737	0.518318	0.387367	0.0135896	0.901756	0.972487	0.996029	0.998513
SIR1_S47	-0.173261	-0.438778	-0.690649	-0.65549	-0.0527148	0.19341	0.0556691	-0.433082	-0.0912975	-0.0712373	-0.0374031	-0.0548244		0.70737	0.186665	0.00828485	0.0133309	0.981737	0.593622	0.803294	0.0956124	0.901756	0.972487	0.996029	0.998513
TSC2_S939	0.0661956	-0.181852	-0.737651	-0.266315	0.0509776	0.246131	-0.663492	-1.17906	0.047604	-0.162001	-0.00627094	0.0415902		0.942804	0.987362	0.0323204	0.433741	0.981737	0.593622	0.0913128	0.00362661	0.901756	0.945567	0.996029	0.998513
JUN_S73	0.671525	0.342187	-1.37814	-1.16549	0.543917	0.381486	0.426582	-0.140641	0.0990686	0.278657	-0.024231	-0.301198		0.314522	0.958803	0.00595507	0.0195835	0.536986	0.593622	0.382697	0.766358	0.901756	0.945567	0.996029	0.998513
RB_S807	0.382026	-0.0130199	-1.49717	-1.43855	-0.219025	-0.307985	-0.437005	-0.319572	-0.331417	-0.162887	-0.118436	-0.0673736		0.70737	0.997791	0.00907209	0.0133309	0.981737	0.726071	0.426934	0.585552	0.860452	0.972487	0.996029	0.998513
PML_S527	-0.296394	0.0306586	0.0415679	-0.0523833	0.661819	0.984041	0.391811	0.339402	-0.064568	0.166942	0.149484	-0.109201		0.70737	0.997791	0.962391	0.922856	0.255198	0.0467804	0.382697	0.458502	0.901756	0.961991	0.996029	0.998513
PDCD4_S457	-0.272379	-0.181218	0.0260045	0.0299057	0.147102	-0.0471762	-0.767618	-0.400286	0.431354	0.233882	-0.113343	0.0957117		0.70737	0.997791	0.965259	0.954186	0.981737	0.950309	0.0913644	0.379782	0.619455	0.945567	0.996029	0.998513
IRS1_S1101	0.32259	0.0230627	0.0234609	0.286939	-0.400464	-0.190464	-0.390442	-0.126769	0.230384	0.148962	-0.0195722	0.0385896		0.70737	0.997791	0.965259	0.495434	0.701742	0.787889	0.370179	0.766358	0.887494	0.961991	0.996029	0.998513
SHC1_Y427	0.313082	0.109555	-0.0620609	0.467342	0.0566298	0.0190421	-0.850574	-1.28129	0.267934	0.0823809	-0.132017	0.214477		0.70737	0.997791	0.928666	0.282182	0.981737	0.9669	0.0516014	0.00428455	0.830251	0.972487	0.996029	0.998513
PDPK1_S241	0.0570812	0.0258585	-0.515527	-0.567719	0.165839	0.250152	-0.31469	-0.921935	0.050437	0.208929	-0.0565121	-0.168481		0.942804	0.997791	0.133493	0.101539	0.981737	0.593622	0.370179	0.0103278	0.901756	0.945567	0.996029	0.998513
MYC_S62	-0.064055	-0.00120391	-0.560055	-0.742658	-0.0637013	0.452121	-0.986887	-1.27715	0.726241	0.236317	0.0249308	0.215372		0.957622	0.997791	0.271011	0.13809	0.981737	0.518318	0.053638	0.0135896	0.358874	0.945567	0.996029	0.998513
KS6A3_S227	-0.00756931	0.105169	-0.607222	-0.738246	0.201801	0.529715	-0.568305	-0.415297	-0.18847	-0.00208685	0.100993	0.0210735		0.98186	0.997791	0.115214	0.0603145	0.96626	0.295488	0.1384	0.303378	0.901756	0.994998	0.996029	0.998513
CTNB1_S552	0.469564	0.380914	-0.639655	-0.545447	0.520055	0.881622	-0.465627	-1.12596	0.310446	0.153653	-0.0710014	0.0947119		0.31127	0.519883	0.0556983	0.101539	0.231939	0.0140049	0.156044	0.00161365	0.621533	0.945567	0.996029	0.998513

## Sheet: SRM results 2_1
Table S4. Statistical analysis of SRM expriment 2, part 1
(MSstats, each condition in each cell line is compared to the respective untreated condition (r_0h), corresponding to barplots in Fig. 3)
Protein_site	Condition_Label	log2FC	SE	Tvalue	DF	pvalue	adj.pvalue	issue	MissingPercentage	ImputationPercentage
ACINU_S243	T0_METi(r_0h)	0.00355012	0.213198	0.0166518	14	0.986949	0.986949	NA	0	0
ACLY_S455	T0_METi(r_0h)	-1.68159	0.271393	-6.19614	14	2.32929e-05	0.000131993	NA	0	0
AKTS1_T246	T0_METi(r_0h)	-2.41984	0.410783	-5.89081	14	3.93018e-05	0.000205578	NA	0	0
ATM_S1981	T0_METi(r_0h)	-0.0508253	0.366684	-0.138608	14	0.891734	0.961031	NA	0	0
ATM_S2996	T0_METi(r_0h)	0.0313747	0.402395	0.07797	14	0.938955	0.961031	NA	0	0
ATR_T1989	T0_METi(r_0h)	-0.913156	0.232932	-3.92028	14	0.00153911	0.00588721	NA	0	0
ATRIP_S224	T0_METi(r_0h)	-2.41772	0.222108	-10.8853	14	3.2347e-08	1.54609e-06	NA	0	0
AXA2L_Y24	T0_METi(r_0h)	-2.76686	0.408477	-6.77361	14	8.97073e-06	6.77788e-05	NA	0	0
CDK1_Y15	T0_METi(r_0h)	-2.32804	0.35181	-6.61733	14	1.15615e-05	7.14713e-05	NA	0	0
CDN1B_S10	T0_METi(r_0h)	-0.0880851	0.270131	-0.326082	14	0.749185	0.849076	NA	0	0
CDN1B_S140	T0_METi(r_0h)	-0.168831	0.175087	-0.964268	14	0.351273	0.459357	NA	0	0
CHK1_S280	T0_METi(r_0h)	-0.92131	0.376569	-2.44659	14	0.0282285	0.060481	NA	0	0
CHK1_S317	T0_METi(r_0h)	-0.930339	0.241486	-3.85256	14	0.00175864	0.00629407	NA	0	0
CHK2_S379	T0_METi(r_0h)	-0.619297	0.576745	-1.07378	14	0.301082	0.435608	NA	0	0
CTNB1_S552	T0_METi(r_0h)	-0.548733	0.18965	-2.89339	14	0.011795	0.0286451	NA	0	0
DYR1A_Y321	T0_METi(r_0h)	0.230829	0.0953055	2.42199	14	0.0295946	0.060481	NA	0	0
EGFR_T693	T0_METi(r_0h)	-2.3658	0.354393	-6.67565	14	1.05131e-05	7.14713e-05	NA	0	0
EI2BE_S544	T0_METi(r_0h)	-0.0191404	0.28228	-0.0678064	14	0.946899	0.961031	NA	0	0
F262_S466	T0_METi(r_0h)	-1.33074	0.320402	-4.15334	14	0.000975193	0.00414457	NA	0	0
GSK3A_Y279	T0_METi(r_0h)	-0.386049	0.261971	-1.47363	14	0.162708	0.269857	NA	0	0
H2AX_S139	T0_METi(r_0h)	0.0153714	0.21207	0.0724826	14	0.943243	0.961031	NA	0	0
H2AX_T136&S139	T0_METi(r_0h)	1.82611	0.253514	7.20319	14	4.54229e-06	3.86094e-05	NA	0	0
HNRPK_S284	T0_METi(r_0h)	-0.129943	0.159197	-0.81624	14	0.428034	0.549175	NA	0	0
IF4B_S422	T0_METi(r_0h)	-2.08684	0.276501	-7.54732	14	2.67979e-06	3.0371e-05	NA	0	0
IRS1_S1101	T0_METi(r_0h)	0.0683231	0.170584	0.400524	14	0.694816	0.818895	NA	0	0
JUN_S73	T0_METi(r_0h)	-1.87862	0.207145	-9.06913	14	3.0893e-07	6.3488e-06	NA	0	0
KAPCA_T198	T0_METi(r_0h)	0.763077	0.316533	2.41073	14	0.0302405	0.060481	NA	0	0
KAT7_S57	T0_METi(r_0h)	0.372289	0.21534	1.72884	14	0.105815	0.189354	NA	0	0
KS6A3_S227	T0_METi(r_0h)	-0.56921	0.341377	-1.66739	14	0.11764	0.205116	NA	0	0
LARP1_S774	T0_METi(r_0h)	-0.40542	0.208837	-1.94132	14	0.0726222	0.137175	NA	0	0
MCM2_S41	T0_METi(r_0h)	-0.298419	0.301745	-0.988979	14	0.339459	0.459357	NA	0	0
MET_S1016	T0_METi(r_0h)	-0.96047	0.317532	-3.02479	14	0.00909335	0.0247339	NA	0	0
MET_Y1234&Y1235	T0_METi(r_0h)	-2.23465	0.258057	-8.65951	14	5.38217e-07	7.31976e-06	NA	0	0
NBN_S343	T0_METi(r_0h)	0.120699	0.121014	0.997391	14	0.335502	0.459357	NA	0	0
NBN_S397	T0_METi(r_0h)	-0.263061	0.173374	-1.51731	14	0.151442	0.257452	NA	0	0
NCBP1_S22	T0_METi(r_0h)	-2.48709	0.278584	-8.92763	14	3.73459e-07	6.3488e-06	NA	0	0
NUMA1_S395	T0_METi(r_0h)	1.2264	0.31334	3.91395	14	0.00155838	0.00588721	NA	0	0
ODPA_S293	T0_METi(r_0h)	1.62636	0.5448	2.98524	14	0.00983502	0.0257224	NA	0	0
P3C2A_S259	T0_METi(r_0h)	-1.7051	0.160942	-10.5945	14	4.54732e-08	1.54609e-06	NA	0	0
PDCD4_S457	T0_METi(r_0h)	-0.142952	0.377372	-0.37881	14	0.710512	0.818895	NA	0	0
PDPK1_S241	T0_METi(r_0h)	-0.345584	0.298968	-1.15592	14	0.26706	0.403557	NA	0	0
PML_S527	T0_METi(r_0h)	0.315937	0.264551	1.19424	14	0.252227	0.389805	NA	0	0
PPM1G_S183	T0_METi(r_0h)	0.76859	0.202363	3.79808	14	0.00195821	0.00665792	NA	0	0
PRKDC_S3205	T0_METi(r_0h)	0.70861	0.192495	3.68119	14	0.00246753	0.00799008	NA	0	0
PYR1_S1859	T0_METi(r_0h)	-1.89367	0.258249	-7.33274	14	3.71723e-06	3.61102e-05	NA	0	0
RAD50_S635	T0_METi(r_0h)	0.436471	0.434781	1.00389	14	0.332469	0.459357	NA	0	0
RB_S807	T0_METi(r_0h)	-1.851	0.360619	-5.13284	14	0.000152217	0.000690051	NA	0	0
RB_T821	T0_METi(r_0h)	-0.956665	0.338818	-2.82353	14	0.0135382	0.0317447	NA	0	0
RPTOR_S863	T0_METi(r_0h)	-1.28749	0.225249	-5.71586	14	5.3348e-05	0.000259119	NA	0	0
RS3_T221	T0_METi(r_0h)	-0.470982	0.20191	-2.33263	14	0.0351053	0.0682047	NA	0	0
SHC1_Y427	T0_METi(r_0h)	-0.164625	0.428025	-0.384615	14	0.706302	0.818895	NA	0	0
SIR1_S47	T0_METi(r_0h)	-0.275294	0.204049	-1.34916	14	0.198702	0.314227	NA	0	0
SMC1A_S957	T0_METi(r_0h)	0.121087	0.236044	0.512983	14	0.615962	0.747954	NA	0	0
SMC3_S1083	T0_METi(r_0h)	0.035822	0.165511	0.216433	14	0.831772	0.927222	NA	0	0
STAT3_S727	T0_METi(r_0h)	-0.214871	0.19849	-1.08253	14	0.297312	0.435608	NA	0	0
STAT6_Y641	T0_METi(r_0h)	-1.73549	0.548449	-3.16436	14	0.00689205	0.0203765	NA	0	0
STMN1_S25	T0_METi(r_0h)	-0.79589	0.314898	-2.52746	14	0.0241497	0.0547392	NA	0	0
STMN1_S38	T0_METi(r_0h)	0.288861	0.369627	0.781494	14	0.447527	0.563553	NA	0	0
TIF1B_S473	T0_METi(r_0h)	-0.478848	0.196961	-2.43119	14	0.0290767	0.060481	NA	0	0
TIF1B_S824	T0_METi(r_0h)	0.224802	0.166598	1.34937	14	0.198637	0.314227	NA	0	0
TOPB1_S888	T0_METi(r_0h)	-0.243152	0.131578	-1.84797	14	0.085841	0.157762	NA	0	0
TP53B_S831	T0_METi(r_0h)	0.372331	0.126245	2.94927	14	0.0105611	0.0265982	NA	0	0
TP53B_T855	T0_METi(r_0h)	0.375202	0.383741	0.977748	14	0.344793	0.459357	NA	0	0
TSC1_S505	T0_METi(r_0h)	0.0344933	0.285331	0.120889	14	0.905497	0.961031	NA	0	0
TSC2_S939	T0_METi(r_0h)	-0.886341	0.27353	-3.24038	14	0.00592506	0.0183138	NA	0	0
UIMC1_S140	T0_METi(r_0h)	-0.391308	0.126749	-3.08728	14	0.00803282	0.0227597	NA	0	0
UT14A_S453	T0_METi(r_0h)	0.0290261	0.222014	0.13074	14	0.897841	0.961031	NA	0	0
ACINU_S243	T1_IR(r_0h)	3.63834	0.213198	17.0656	14	9.13039e-11	7.76083e-10	NA	0	0
ACLY_S455	T1_IR(r_0h)	0.263418	0.271393	0.970617	14	0.348211	0.673285	NA	0	0
AKTS1_T246	T1_IR(r_0h)	0.159402	0.410783	0.388045	14	0.703819	0.935602	NA	0	0
ATM_S1981	T1_IR(r_0h)	1.50383	0.366684	4.10115	14	0.0010797	0.00333727	NA	0	0
ATM_S2996	T1_IR(r_0h)	2.89987	0.402395	7.20653	14	4.51875e-06	1.8075e-05	NA	0	0
ATR_T1989	T1_IR(r_0h)	0.203942	0.232932	0.875546	14	0.39605	0.673285	NA	0	0
ATRIP_S224	T1_IR(r_0h)	-0.00955102	0.222108	-0.0430016	14	0.966308	0.981207	NA	0	0
AXA2L_Y24	T1_IR(r_0h)	0.529093	0.408477	1.29528	14	0.216175	0.544441	NA	0	0
CDK1_Y15	T1_IR(r_0h)	0.372019	0.35181	1.05744	14	0.308215	0.673285	NA	0	0
CDN1B_S10	T1_IR(r_0h)	0.05112	0.270131	0.189241	14	0.85262	0.981207	NA	0	0
CDN1B_S140	T1_IR(r_0h)	3.04796	0.175087	17.4082	14	6.99409e-11	6.79426e-10	NA	0	0
CHK1_S280	T1_IR(r_0h)	0.409011	0.376569	1.08615	14	0.29576	0.67039	NA	0	0
CHK1_S317	T1_IR(r_0h)	1.15851	0.241486	4.79741	14	0.000283943	0.000965408	NA	0	0
CHK2_S379	T1_IR(r_0h)	1.67483	0.576745	2.90394	14	0.0115519	0.0327303	NA	0	0
CTNB1_S552	T1_IR(r_0h)	-0.0795223	0.18965	-0.41931	14	0.681352	0.926639	NA	0	0
DYR1A_Y321	T1_IR(r_0h)	-0.00414222	0.0953055	-0.0434625	14	0.965947	0.981207	NA	0	0
EGFR_T693	T1_IR(r_0h)	0.0397206	0.354393	0.112081	14	0.912351	0.981207	NA	0	0
EI2BE_S544	T1_IR(r_0h)	0.0319049	0.28228	0.113026	14	0.911615	0.981207	NA	0	0
F262_S466	T1_IR(r_0h)	0.119191	0.320402	0.372004	14	0.71546	0.935602	NA	0	0
GSK3A_Y279	T1_IR(r_0h)	0.118244	0.261971	0.451364	14	0.65864	0.926639	NA	0	0
H2AX_S139	T1_IR(r_0h)	1.9598	0.21207	9.24125	14	2.45984e-07	1.19478e-06	NA	0	0
H2AX_T136&S139	T1_IR(r_0h)	0.935002	0.253514	3.68817	14	0.00243368	0.00719524	NA	0	0
HNRPK_S284	T1_IR(r_0h)	-0.0828877	0.159197	-0.520662	14	0.610739	0.922894	NA	0	0
IF4B_S422	T1_IR(r_0h)	0.154182	0.276501	0.557618	14	0.585912	0.922894	NA	0	0
IRS1_S1101	T1_IR(r_0h)	0.152817	0.170584	0.895842	14	0.385481	0.673285	NA	0	0
JUN_S73	T1_IR(r_0h)	0.0958839	0.207145	0.462883	14	0.650561	0.926639	NA	0	0
KAPCA_T198	T1_IR(r_0h)	0.0699271	0.316533	0.220916	14	0.828348	0.981207	NA	0	0
KAT7_S57	T1_IR(r_0h)	-1.03423	0.21534	-4.80276	14	0.000281101	0.000965408	NA	0	0
KS6A3_S227	T1_IR(r_0h)	-0.0706293	0.341377	-0.206896	14	0.83907	0.981207	NA	0	0
LARP1_S774	T1_IR(r_0h)	0.185229	0.208837	0.886957	14	0.390084	0.673285	NA	0	0
MCM2_S41	T1_IR(r_0h)	-0.332972	0.301745	-1.10349	14	0.288422	0.67039	NA	0	0
MET_S1016	T1_IR(r_0h)	0.313198	0.317532	0.986349	14	0.340703	0.673285	NA	0	0
MET_Y1234&Y1235	T1_IR(r_0h)	0.400049	0.258057	1.55023	14	0.143391	0.390025	NA	0	0
NBN_S343	T1_IR(r_0h)	3.30841	0.121014	27.339	14	1.50102e-13	1.02069e-11	NA	0	0
NBN_S397	T1_IR(r_0h)	2.91684	0.173374	16.824	14	1.1051e-10	8.34965e-10	NA	0	0
NCBP1_S22	T1_IR(r_0h)	-0.0466434	0.278584	-0.16743	14	0.869426	0.981207	NA	0	0
NUMA1_S395	T1_IR(r_0h)	5.70896	0.31334	18.2197	14	3.79052e-11	4.29593e-10	NA	0	0
ODPA_S293	T1_IR(r_0h)	0.16931	0.5448	0.310774	14	0.760551	0.975801	NA	0	0
P3C2A_S259	T1_IR(r_0h)	0.220583	0.160942	1.37058	14	0.192082	0.502369	NA	0	0
PDCD4_S457	T1_IR(r_0h)	0.19773	0.377372	0.523965	14	0.608499	0.922894	NA	0	0
PDPK1_S241	T1_IR(r_0h)	0.306561	0.298968	1.0254	14	0.322567	0.673285	NA	0	0
PML_S527	T1_IR(r_0h)	-0.171403	0.264551	-0.6479	14	0.527533	0.854101	NA	0	0
PPM1G_S183	T1_IR(r_0h)	4.28947	0.202363	21.1969	14	4.88365e-12	6.64176e-11	NA	0	0
PRKDC_S3205	T1_IR(r_0h)	4.54089	0.192495	23.5897	14	1.13509e-12	2.57288e-11	NA	0	0
PYR1_S1859	T1_IR(r_0h)	0.230333	0.258249	0.8919	14	0.387519	0.673285	NA	0	0
RAD50_S635	T1_IR(r_0h)	2.26668	0.434781	5.21339	14	0.000131333	0.000496146	NA	0	0
RB_S807	T1_IR(r_0h)	-0.155594	0.360619	-0.431464	14	0.672701	0.926639	NA	0	0
RB_T821	T1_IR(r_0h)	0.313825	0.338818	0.926233	14	0.370017	0.673285	NA	0	0
RPTOR_S863	T1_IR(r_0h)	-0.172077	0.225249	-0.763943	14	0.457584	0.75892	NA	0	0
RS3_T221	T1_IR(r_0h)	-0.0309828	0.20191	-0.153449	14	0.880234	0.981207	NA	0	0
SHC1_Y427	T1_IR(r_0h)	0.20193	0.428025	0.471771	14	0.644358	0.926639	NA	0	0
SIR1_S47	T1_IR(r_0h)	-0.0424428	0.204049	-0.208003	14	0.838222	0.981207	NA	0	0
SMC1A_S957	T1_IR(r_0h)	2.59146	0.236044	10.9787	14	2.904e-08	1.51901e-07	NA	0	0
SMC3_S1083	T1_IR(r_0h)	3.66532	0.165511	22.1455	14	2.69029e-12	4.5735e-11	NA	0	0
STAT3_S727	T1_IR(r_0h)	-0.042391	0.19849	-0.213567	14	0.833963	0.981207	NA	0	0
STAT6_Y641	T1_IR(r_0h)	0.663957	0.548449	1.21061	14	0.246087	0.597641	NA	0	0
STMN1_S25	T1_IR(r_0h)	-0.00445423	0.314898	-0.014145	14	0.988914	0.988914	NA	0	0
STMN1_S38	T1_IR(r_0h)	0.0774405	0.369627	0.20951	14	0.837068	0.981207	NA	0	0
TIF1B_S473	T1_IR(r_0h)	0.00885534	0.196961	0.04496	14	0.964774	0.981207	NA	0	0
TIF1B_S824	T1_IR(r_0h)	4.28385	0.166598	25.7137	14	3.48166e-13	1.18376e-11	NA	0	0
TOPB1_S888	T1_IR(r_0h)	1.48124	0.131578	11.2575	14	2.11393e-08	1.1979e-07	NA	0	0
TP53B_S831	T1_IR(r_0h)	1.05885	0.126245	8.38727	14	7.86521e-07	3.34271e-06	NA	0	0
TP53B_T855	T1_IR(r_0h)	1.79713	0.383741	4.68319	14	0.000352219	0.00114052	NA	0	0
TSC1_S505	T1_IR(r_0h)	-0.26849	0.285331	-0.940977	14	0.362671	0.673285	NA	0	0
TSC2_S939	T1_IR(r_0h)	-0.0115981	0.27353	-0.0424014	14	0.966778	0.981207	NA	0	0
UIMC1_S140	T1_IR(r_0h)	1.77406	0.126749	13.9967	14	1.26735e-09	8.61799e-09	NA	0	0
UT14A_S453	T1_IR(r_0h)	2.98935	0.222014	13.4647	14	2.10485e-09	1.30118e-08	NA	0	0
ACINU_S243	T1_IR_METi(r_0h)	4.15368	0.213198	19.4828	14	1.53346e-11	1.48965e-10	NA	0	0
ACLY_S455	T1_IR_METi(r_0h)	-1.29681	0.271393	-4.77836	14	0.000294299	0.000606435	NA	0	0
AKTS1_T246	T1_IR_METi(r_0h)	-2.4025	0.410783	-5.84858	14	4.22935e-05	0.000102713	NA	0	0
ATM_S1981	T1_IR_METi(r_0h)	1.27707	0.366684	3.48276	14	0.00365842	0.00710779	NA	0	0
ATM_S2996	T1_IR_METi(r_0h)	2.75574	0.402395	6.84836	14	7.95477e-06	2.70462e-05	NA	0	0
ATR_T1989	T1_IR_METi(r_0h)	-0.411569	0.232932	-1.76691	14	0.0990258	0.137424	NA	0	0
ATRIP_S224	T1_IR_METi(r_0h)	-2.42166	0.222108	-10.903	14	3.16898e-08	1.959e-07	NA	0	0
AXA2L_Y24	T1_IR_METi(r_0h)	-2.63232	0.408477	-6.44424	14	1.53727e-05	4.18139e-05	NA	0	0
CDK1_Y15	T1_IR_METi(r_0h)	-1.86704	0.35181	-5.30695	14	0.000110764	0.000251065	NA	0	0
CDN1B_S10	T1_IR_METi(r_0h)	-0.0386432	0.270131	-0.143054	14	0.888286	0.936359	NA	0	0
CDN1B_S140	T1_IR_METi(r_0h)	2.80378	0.175087	16.0136	14	2.13627e-10	1.81583e-09	NA	0	0
CHK1_S280	T1_IR_METi(r_0h)	-1.01136	0.376569	-2.68572	14	0.017746	0.0301682	NA	0	0
CHK1_S317	T1_IR_METi(r_0h)	0.290589	0.241486	1.20334	14	0.248799	0.330149	NA	0	0
CHK2_S379	T1_IR_METi(r_0h)	1.69579	0.576745	2.94027	14	0.0107509	0.0187452	NA	0	0
CTNB1_S552	T1_IR_METi(r_0h)	-0.388317	0.18965	-2.04754	14	0.0598489	0.08659	NA	0	0
DYR1A_Y321	T1_IR_METi(r_0h)	0.322194	0.0953055	3.38064	14	0.00448219	0.00846637	NA	0	0
EGFR_T693	T1_IR_METi(r_0h)	-1.74311	0.354393	-4.91859	14	0.00022631	0.000480908	NA	0	0
EI2BE_S544	T1_IR_METi(r_0h)	0.00962775	0.28228	0.0341071	14	0.973273	0.984085	NA	0	0
F262_S466	T1_IR_METi(r_0h)	-0.847696	0.320402	-2.64573	14	0.0191885	0.0318248	NA	0	0
GSK3A_Y279	T1_IR_METi(r_0h)	-0.31269	0.261971	-1.19361	14	0.252467	0.330149	NA	0	0
H2AX_S139	T1_IR_METi(r_0h)	2.23253	0.21207	10.5273	14	4.92479e-08	2.57605e-07	NA	0	0
H2AX_T136&S139	T1_IR_METi(r_0h)	1.90237	0.253514	7.504	14	2.86142e-06	1.02409e-05	NA	0	0
HNRPK_S284	T1_IR_METi(r_0h)	-0.12935	0.159197	-0.812515	14	0.430097	0.513098	NA	0	0
IF4B_S422	T1_IR_METi(r_0h)	-1.85503	0.276501	-6.70892	14	9.96003e-06	2.9447e-05	NA	0	0
IRS1_S1101	T1_IR_METi(r_0h)	-0.0153003	0.170584	-0.0896938	14	0.929801	0.957977	NA	0	0
JUN_S73	T1_IR_METi(r_0h)	-1.30231	0.207145	-6.28697	14	1.99858e-05	5.03347e-05	NA	0	0
KAPCA_T198	T1_IR_METi(r_0h)	0.350082	0.316533	1.10599	14	0.287375	0.368708	NA	0	0
KAT7_S57	T1_IR_METi(r_0h)	-1.45466	0.21534	-6.75519	14	9.24141e-06	2.85644e-05	NA	0	0
KS6A3_S227	T1_IR_METi(r_0h)	-0.147227	0.341377	-0.431273	14	0.672836	0.73795	NA	0	0
LARP1_S774	T1_IR_METi(r_0h)	-0.253937	0.208837	-1.21596	14	0.244105	0.330149	NA	0	0
MCM2_S41	T1_IR_METi(r_0h)	-0.296156	0.301745	-0.981479	14	0.343015	0.416518	NA	0	0
MET_S1016	T1_IR_METi(r_0h)	-0.685013	0.317532	-2.1573	14	0.0488479	0.0722099	NA	0	0
MET_Y1234&Y1235	T1_IR_METi(r_0h)	-2.51013	0.258057	-9.727	14	1.31472e-07	5.96006e-07	NA	0	0
NBN_S343	T1_IR_METi(r_0h)	3.29493	0.121014	27.2276	14	1.5854e-13	8.97889e-12	NA	0	0
NBN_S397	T1_IR_METi(r_0h)	2.6137	0.173374	15.0755	14	4.76225e-10	3.59814e-09	NA	0	0
NCBP1_S22	T1_IR_METi(r_0h)	-1.75587	0.278584	-6.30284	14	1.94605e-05	5.03347e-05	NA	0	0
NUMA1_S395	T1_IR_METi(r_0h)	6.82999	0.31334	21.7973	14	3.33888e-12	4.54088e-11	NA	0	0
ODPA_S293	T1_IR_METi(r_0h)	1.24837	0.5448	2.29143	14	0.037962	0.0573648	NA	0	0
P3C2A_S259	T1_IR_METi(r_0h)	-1.37596	0.160942	-8.54947	14	6.26775e-07	2.36782e-06	NA	0	0
PDCD4_S457	T1_IR_METi(r_0h)	-0.2542	0.377372	-0.673605	14	0.511531	0.589561	NA	0	0
PDPK1_S241	T1_IR_METi(r_0h)	0.00607124	0.298968	0.0203073	14	0.984085	0.984085	NA	0	0
PML_S527	T1_IR_METi(r_0h)	0.0780693	0.264551	0.295101	14	0.772248	0.833537	NA	0	0
PPM1G_S183	T1_IR_METi(r_0h)	3.9913	0.202363	19.7235	14	1.29861e-11	1.47175e-10	NA	0	0
PRKDC_S3205	T1_IR_METi(r_0h)	4.96558	0.192495	25.7959	14	3.33511e-13	8.97889e-12	NA	0	0
PYR1_S1859	T1_IR_METi(r_0h)	-1.70919	0.258249	-6.61839	14	1.15415e-05	3.2701e-05	NA	0	0
RAD50_S635	T1_IR_METi(r_0h)	2.9534	0.434781	6.79286	14	8.69666e-06	2.81606e-05	NA	0	0
RB_S807	T1_IR_METi(r_0h)	-1.399	0.360619	-3.87946	14	0.00166787	0.00333574	NA	0	0
RB_T821	T1_IR_METi(r_0h)	-0.622433	0.338818	-1.83707	14	0.0875172	0.123983	NA	0	0
RPTOR_S863	T1_IR_METi(r_0h)	-1.11265	0.225249	-4.93965	14	0.000217601	0.000477318	NA	0	0
RS3_T221	T1_IR_METi(r_0h)	-0.521455	0.20191	-2.58261	14	0.0216989	0.0351316	NA	0	0
SHC1_Y427	T1_IR_METi(r_0h)	-0.435381	0.428025	-1.01719	14	0.326322	0.403453	NA	0	0
SIR1_S47	T1_IR_METi(r_0h)	-0.103633	0.204049	-0.507885	14	0.619441	0.690525	NA	0	0
SMC1A_S957	T1_IR_METi(r_0h)	2.66701	0.236044	11.2988	14	2.01796e-08	1.37221e-07	NA	0	0
SMC3_S1083	T1_IR_METi(r_0h)	3.87274	0.165511	23.3987	14	1.26876e-12	2.1569e-11	NA	0	0
STAT3_S727	T1_IR_METi(r_0h)	-0.204349	0.19849	-1.02952	14	0.320695	0.403453	NA	0	0
STAT6_Y641	T1_IR_METi(r_0h)	-1.83072	0.548449	-3.338	14	0.00487911	0.00896701	NA	0	0
STMN1_S25	T1_IR_METi(r_0h)	-0.784357	0.314898	-2.49083	14	0.0259216	0.0409923	NA	0	0
STMN1_S38	T1_IR_METi(r_0h)	0.227152	0.369627	0.614543	14	0.548714	0.621876	NA	0	0
TIF1B_S473	T1_IR_METi(r_0h)	0.0264589	0.196961	0.134336	14	0.895049	0.936359	NA	0	0
TIF1B_S824	T1_IR_METi(r_0h)	4.24386	0.166598	25.4737	14	3.96128e-13	8.97889e-12	NA	0	0
TOPB1_S888	T1_IR_METi(r_0h)	0.309266	0.131578	2.35045	14	0.0339346	0.0524444	NA	0	0
TP53B_S831	T1_IR_METi(r_0h)	1.11882	0.126245	8.8623	14	4.0794e-07	1.63176e-06	NA	0	0
TP53B_T855	T1_IR_METi(r_0h)	2.1775	0.383741	5.67441	14	5.73884e-05	0.000134566	NA	0	0
TSC1_S505	T1_IR_METi(r_0h)	-0.219389	0.285331	-0.768892	14	0.454734	0.533136	NA	0	0
TSC2_S939	T1_IR_METi(r_0h)	-0.862303	0.27353	-3.15249	14	0.00705656	0.0126275	NA	0	0
UIMC1_S140	T1_IR_METi(r_0h)	1.25846	0.126749	9.9288	14	1.02051e-07	4.95677e-07	NA	0	0
UT14A_S453	T1_IR_METi(r_0h)	2.38876	0.222014	10.7595	14	3.74481e-08	2.12206e-07	NA	0	0
ACINU_S243	T1_IR_METi_ATMi(r_0h)	-0.466442	0.213198	-2.18784	14	0.0461393	0.0922786	NA	0	0
ACLY_S455	T1_IR_METi_ATMi(r_0h)	-1.6181	0.271393	-5.96222	14	3.47358e-05	0.000213689	NA	0	0
AKTS1_T246	T1_IR_METi_ATMi(r_0h)	-3.75954	0.410783	-9.15213	14	2.76676e-07	3.13566e-06	NA	0	0
ATM_S1981	T1_IR_METi_ATMi(r_0h)	-0.338736	0.366684	-0.923782	14	0.371248	0.450802	NA	0	0
ATM_S2996	T1_IR_METi_ATMi(r_0h)	0.0523665	0.402395	0.130137	14	0.898309	0.898309	NA	0	0
ATR_T1989	T1_IR_METi_ATMi(r_0h)	-0.571931	0.232932	-2.45536	14	0.0277559	0.057194	NA	0	0
ATRIP_S224	T1_IR_METi_ATMi(r_0h)	-2.16626	0.222108	-9.75317	14	1.27195e-07	2.16232e-06	NA	0	0
AXA2L_Y24	T1_IR_METi_ATMi(r_0h)	-3.0633	0.408477	-7.49932	14	2.88184e-06	2.44957e-05	NA	0	0
CDK1_Y15	T1_IR_METi_ATMi(r_0h)	-1.9378	0.35181	-5.50809	14	7.71074e-05	0.000374522	NA	0	0
CDN1B_S10	T1_IR_METi_ATMi(r_0h)	0.0651858	0.270131	0.241311	14	0.812812	0.850327	NA	0	0
CDN1B_S140	T1_IR_METi_ATMi(r_0h)	-0.570586	0.175087	-3.25887	14	0.00571108	0.0152578	NA	0	0
CHK1_S280	T1_IR_METi_ATMi(r_0h)	-1.34284	0.376569	-3.56598	14	0.00310094	0.00958472	NA	0	0
CHK1_S317	T1_IR_METi_ATMi(r_0h)	-0.784388	0.241486	-3.24817	14	0.00583385	0.0152578	NA	0	0
CHK2_S379	T1_IR_METi_ATMi(r_0h)	-0.0975124	0.576745	-0.169074	14	0.868157	0.881115	NA	0	0
CTNB1_S552	T1_IR_METi_ATMi(r_0h)	-0.352795	0.18965	-1.86024	14	0.0839884	0.139298	NA	0	0
DYR1A_Y321	T1_IR_METi_ATMi(r_0h)	0.203057	0.0953055	2.13059	14	0.0513372	0.0997408	NA	0	0
EGFR_T693	T1_IR_METi_ATMi(r_0h)	-2.2036	0.354393	-6.21795	14	2.24496e-05	0.000152658	NA	0	0
EI2BE_S544	T1_IR_METi_ATMi(r_0h)	-0.199663	0.28228	-0.707325	14	0.490972	0.569641	NA	0	0
F262_S466	T1_IR_METi_ATMi(r_0h)	-1.29339	0.320402	-4.03676	14	0.00122458	0.0046262	NA	0	0
GSK3A_Y279	T1_IR_METi_ATMi(r_0h)	-0.524103	0.261971	-2.00061	14	0.0652152	0.123184	NA	0	0
H2AX_S139	T1_IR_METi_ATMi(r_0h)	0.40272	0.21207	1.89899	14	0.0783699	0.138966	NA	0	0
H2AX_T136&S139	T1_IR_METi_ATMi(r_0h)	0.988085	0.253514	3.89755	14	0.00160948	0.00576026	NA	0	0
HNRPK_S284	T1_IR_METi_ATMi(r_0h)	-0.119621	0.159197	-0.751403	14	0.464855	0.554563	NA	0	0
IF4B_S422	T1_IR_METi_ATMi(r_0h)	-2.04305	0.276501	-7.38892	14	3.41005e-06	2.57648e-05	NA	0	0
IRS1_S1101	T1_IR_METi_ATMi(r_0h)	0.079094	0.170584	0.463665	14	0.650014	0.724606	NA	0	0
JUN_S73	T1_IR_METi_ATMi(r_0h)	-2.08513	0.207145	-10.066	14	8.60948e-08	2.16232e-06	NA	0	0
KAPCA_T198	T1_IR_METi_ATMi(r_0h)	-0.066173	0.316533	-0.209056	14	0.837416	0.862792	NA	0	0
KAT7_S57	T1_IR_METi_ATMi(r_0h)	-0.384212	0.21534	-1.78421	14	0.0960694	0.155541	NA	0	0
KS6A3_S227	T1_IR_METi_ATMi(r_0h)	-0.384455	0.341377	-1.12619	14	0.27902	0.364872	NA	0	0
LARP1_S774	T1_IR_METi_ATMi(r_0h)	-0.257088	0.208837	-1.23105	14	0.238586	0.318115	NA	0	0
MCM2_S41	T1_IR_METi_ATMi(r_0h)	-0.568273	0.301745	-1.88329	14	0.080604	0.138966	NA	0	0
MET_S1016	T1_IR_METi_ATMi(r_0h)	-1.53054	0.317532	-4.82012	14	0.000272087	0.00108835	NA	0	0
MET_Y1234&Y1235	T1_IR_METi_ATMi(r_0h)	-2.78269	0.258057	-10.7832	14	3.64257e-08	2.16232e-06	NA	0	0
NBN_S343	T1_IR_METi_ATMi(r_0h)	0.299491	0.121014	2.47484	14	0.0267337	0.0568091	NA	0	0
NBN_S397	T1_IR_METi_ATMi(r_0h)	0.171617	0.173374	0.989867	14	0.33904	0.426939	NA	0	0
NCBP1_S22	T1_IR_METi_ATMi(r_0h)	-2.65454	0.278584	-9.52871	14	1.69294e-07	2.3024e-06	NA	0	0
NUMA1_S395	T1_IR_METi_ATMi(r_0h)	-0.457891	0.31334	-1.46132	14	0.166007	0.235177	NA	0	0
ODPA_S293	T1_IR_METi_ATMi(r_0h)	0.961827	0.5448	1.76547	14	0.0992759	0.156994	NA	0	0
P3C2A_S259	T1_IR_METi_ATMi(r_0h)	-1.57005	0.160942	-9.75542	14	1.26834e-07	2.16232e-06	NA	0	0
PDCD4_S457	T1_IR_METi_ATMi(r_0h)	-0.607917	0.377372	-1.61092	14	0.129506	0.195697	NA	0	0
PDPK1_S241	T1_IR_METi_ATMi(r_0h)	-0.400361	0.298968	-1.33914	14	0.201862	0.280135	NA	0	0
PML_S527	T1_IR_METi_ATMi(r_0h)	0.0677476	0.264551	0.256085	14	0.80161	0.850327	NA	0	0
PPM1G_S183	T1_IR_METi_ATMi(r_0h)	-0.0734318	0.202363	-0.362872	14	0.722121	0.792003	NA	0	0
PRKDC_S3205	T1_IR_METi_ATMi(r_0h)	-0.301381	0.192495	-1.56566	14	0.139747	0.206582	NA	0	0
PYR1_S1859	T1_IR_METi_ATMi(r_0h)	-2.04433	0.258249	-7.91612	14	1.5479e-06	1.50367e-05	NA	0	0
RAD50_S635	T1_IR_METi_ATMi(r_0h)	-0.11786	0.434781	-0.271079	14	0.790286	0.850327	NA	0	0
RB_S807	T1_IR_METi_ATMi(r_0h)	-1.78196	0.360619	-4.94141	14	0.000216889	0.000983232	NA	0	0
RB_T821	T1_IR_METi_ATMi(r_0h)	-1.07536	0.338818	-3.17384	14	0.00676334	0.0170336	NA	0	0
RPTOR_S863	T1_IR_METi_ATMi(r_0h)	-1.33227	0.225249	-5.91467	14	3.77098e-05	0.000213689	NA	0	0
RS3_T221	T1_IR_METi_ATMi(r_0h)	-0.666387	0.20191	-3.30042	14	0.00525787	0.0148973	NA	0	0
SHC1_Y427	T1_IR_METi_ATMi(r_0h)	-1.24078	0.428025	-2.89884	14	0.0116688	0.0264492	NA	0	0
SIR1_S47	T1_IR_METi_ATMi(r_0h)	-0.265629	0.204049	-1.30179	14	0.214	0.291041	NA	0	0
SMC1A_S957	T1_IR_METi_ATMi(r_0h)	-0.227259	0.236044	-0.962783	14	0.351992	0.435191	NA	0	0
SMC3_S1083	T1_IR_METi_ATMi(r_0h)	-0.569657	0.165511	-3.44181	14	0.00396879	0.0117338	NA	0	0
STAT3_S727	T1_IR_METi_ATMi(r_0h)	-0.132138	0.19849	-0.665715	14	0.516413	0.585268	NA	0	0
STAT6_Y641	T1_IR_METi_ATMi(r_0h)	-2.10603	0.548449	-3.83998	14	0.00180282	0.00612959	NA	0	0
STMN1_S25	T1_IR_METi_ATMi(r_0h)	-0.948952	0.314898	-3.01352	14	0.00929882	0.022454	NA	0	0
STMN1_S38	T1_IR_METi_ATMi(r_0h)	0.25944	0.369627	0.701898	14	0.494247	0.569641	NA	0	0
TIF1B_S473	T1_IR_METi_ATMi(r_0h)	-0.369385	0.196961	-1.87543	14	0.0817444	0.138966	NA	0	0
TIF1B_S824	T1_IR_METi_ATMi(r_0h)	0.270014	0.166598	1.62075	14	0.127369	0.195697	NA	0	0
TOPB1_S888	T1_IR_METi_ATMi(r_0h)	-0.372902	0.131578	-2.83408	14	0.0132598	0.0290859	NA	0	0
TP53B_S831	T1_IR_METi_ATMi(r_0h)	0.730525	0.126245	5.78656	14	4.71265e-05	0.000246508	NA	0	0
TP53B_T855	T1_IR_METi_ATMi(r_0h)	0.578168	0.383741	1.50666	14	0.154126	0.22299	NA	0	0
TSC1_S505	T1_IR_METi_ATMi(r_0h)	-0.314998	0.285331	-1.10397	14	0.288218	0.369789	NA	0	0
TSC2_S939	T1_IR_METi_ATMi(r_0h)	-1.32054	0.27353	-4.82776	14	0.000268214	0.00108835	NA	0	0
UIMC1_S140	T1_IR_METi_ATMi(r_0h)	-0.458929	0.126749	-3.62078	14	0.00278142	0.00900651	NA	0	0
UT14A_S453	T1_IR_METi_ATMi(r_0h)	-0.665756	0.222014	-2.99871	14	0.00957597	0.022454	NA	0	0
ACINU_S243	T8_IR(r_0h)	1.22553	0.213198	5.74834	14	5.03891e-05	0.000214154	NA	0	0
ACLY_S455	T8_IR(r_0h)	-0.0996759	0.271393	-0.367276	14	0.718906	0.857642	NA	0	0
AKTS1_T246	T8_IR(r_0h)	0.0557807	0.410783	0.135791	14	0.893919	0.952821	NA	0	0
ATM_S1981	T8_IR(r_0h)	0.957545	0.366684	2.61136	14	0.0205184	0.0536636	NA	0	0
ATM_S2996	T8_IR(r_0h)	1.35583	0.402395	3.36941	14	0.0045835	0.0148418	NA	0	0
ATR_T1989	T8_IR(r_0h)	1.38714	0.232932	5.95515	14	3.51619e-05	0.000170787	NA	0	0
ATRIP_S224	T8_IR(r_0h)	0.173524	0.222108	0.781257	14	0.447662	0.676467	NA	0	0
AXA2L_Y24	T8_IR(r_0h)	0.640934	0.408477	1.56908	14	0.138948	0.30479	NA	0	0
CDK1_Y15	T8_IR(r_0h)	-0.00420426	0.35181	-0.0119504	14	0.990634	0.990634	NA	0	0
CDN1B_S10	T8_IR(r_0h)	0.245884	0.270131	0.910238	14	0.378102	0.609765	NA	0	0
CDN1B_S140	T8_IR(r_0h)	1.8608	0.175087	10.6278	14	4.3715e-08	2.70238e-07	NA	0	0
CHK1_S280	T8_IR(r_0h)	-0.0600018	0.376569	-0.159338	14	0.875678	0.952821	NA	0	0
CHK1_S317	T8_IR(r_0h)	1.27189	0.241486	5.26694	14	0.000119115	0.00044999	NA	0	0
CHK2_S379	T8_IR(r_0h)	1.5344	0.576745	2.66044	14	0.0186449	0.0507141	NA	0	0
CTNB1_S552	T8_IR(r_0h)	-0.553393	0.18965	-2.91796	14	0.0112359	0.031835	NA	0	0
DYR1A_Y321	T8_IR(r_0h)	0.0529328	0.0953055	0.555401	14	0.587386	0.784227	NA	0	0
EGFR_T693	T8_IR(r_0h)	-0.0795203	0.354393	-0.224385	14	0.8257	0.935793	NA	0	0
EI2BE_S544	T8_IR(r_0h)	-0.0837772	0.28228	-0.296788	14	0.770986	0.895056	NA	0	0
F262_S466	T8_IR(r_0h)	-0.0155215	0.320402	-0.0484437	14	0.962047	0.976406	NA	0	0
GSK3A_Y279	T8_IR(r_0h)	0.0260225	0.261971	0.0993333	14	0.922282	0.964849	NA	0	0
H2AX_S139	T8_IR(r_0h)	1.06662	0.21207	5.02957	14	0.000184145	0.000626093	NA	0	0
H2AX_T136&S139	T8_IR(r_0h)	0.741168	0.253514	2.92358	14	0.0111119	0.031835	NA	0	0
HNRPK_S284	T8_IR(r_0h)	-0.333887	0.159197	-2.09732	14	0.0546027	0.132607	NA	0	0
IF4B_S422	T8_IR(r_0h)	-0.113623	0.276501	-0.41093	14	0.687345	0.834633	NA	0	0
IRS1_S1101	T8_IR(r_0h)	-0.209109	0.170584	-1.22584	14	0.24048	0.480959	NA	0	0
JUN_S73	T8_IR(r_0h)	0.0138995	0.207145	0.0671003	14	0.947451	0.976161	NA	0	0
KAPCA_T198	T8_IR(r_0h)	0.0538233	0.316533	0.17004	14	0.867411	0.952821	NA	0	0
KAT7_S57	T8_IR(r_0h)	-0.254444	0.21534	-1.18159	14	0.25705	0.489325	NA	0	0
KS6A3_S227	T8_IR(r_0h)	-0.212946	0.341377	-0.623787	14	0.542798	0.768964	NA	0	0
LARP1_S774	T8_IR(r_0h)	-0.300234	0.208837	-1.43765	14	0.172509	0.366581	NA	0	0
MCM2_S41	T8_IR(r_0h)	-0.270254	0.301745	-0.895638	14	0.385587	0.609765	NA	0	0
MET_S1016	T8_IR(r_0h)	-0.273373	0.317532	-0.86093	14	0.403781	0.624025	NA	0	0
MET_Y1234&Y1235	T8_IR(r_0h)	0.119742	0.258057	0.464012	14	0.649772	0.82478	NA	0	0
NBN_S343	T8_IR(r_0h)	2.87964	0.121014	23.7958	14	1.00786e-12	6.85345e-11	NA	0	0
NBN_S397	T8_IR(r_0h)	2.43919	0.173374	14.069	14	1.18448e-09	1.34242e-08	NA	0	0
NCBP1_S22	T8_IR(r_0h)	-0.314496	0.278584	-1.12891	14	0.27791	0.497313	NA	0	0
NUMA1_S395	T8_IR(r_0h)	4.03423	0.31334	12.8749	14	3.77096e-09	2.84917e-08	NA	0	0
ODPA_S293	T8_IR(r_0h)	0.977346	0.5448	1.79395	14	0.0944397	0.214063	NA	0	0
P3C2A_S259	T8_IR(r_0h)	-0.159893	0.160942	-0.993488	14	0.337334	0.573468	NA	0	0
PDCD4_S457	T8_IR(r_0h)	0.497853	0.377372	1.31926	14	0.208252	0.429125	NA	0	0
PDPK1_S241	T8_IR(r_0h)	-0.172098	0.298968	-0.575639	14	0.573996	0.784227	NA	0	0
PML_S527	T8_IR(r_0h)	0.266046	0.264551	1.00565	14	0.33165	0.573468	NA	0	0
PPM1G_S183	T8_IR(r_0h)	2.774	0.202363	13.7081	14	1.66535e-09	1.61777e-08	NA	0	0
PRKDC_S3205	T8_IR(r_0h)	3.19933	0.192495	16.6203	14	1.30058e-10	4.42196e-09	NA	0	0
PYR1_S1859	T8_IR(r_0h)	-0.648778	0.258249	-2.51222	14	0.0248724	0.0626416	NA	0	0
RAD50_S635	T8_IR(r_0h)	2.43126	0.434781	5.59191	14	6.64111e-05	0.000265644	NA	0	0
RB_S807	T8_IR(r_0h)	-0.167467	0.360619	-0.464387	14	0.649509	0.82478	NA	0	0
RB_T821	T8_IR(r_0h)	0.248564	0.338818	0.733621	14	0.475286	0.702597	NA	0	0
RPTOR_S863	T8_IR(r_0h)	-0.029759	0.225249	-0.132116	14	0.896772	0.952821	NA	0	0
RS3_T221	T8_IR(r_0h)	-0.0921803	0.20191	-0.456542	14	0.655003	0.82478	NA	0	0
SHC1_Y427	T8_IR(r_0h)	0.48541	0.428025	1.13407	14	0.275811	0.497313	NA	0	0
SIR1_S47	T8_IR(r_0h)	-0.0896522	0.204049	-0.439367	14	0.667101	0.82478	NA	0	0
SMC1A_S957	T8_IR(r_0h)	2.72454	0.236044	11.5425	14	1.53799e-08	1.04584e-07	NA	0	0
SMC3_S1083	T8_IR(r_0h)	2.14595	0.165511	12.9656	14	3.44262e-09	2.84917e-08	NA	0	0
STAT3_S727	T8_IR(r_0h)	-0.12632	0.19849	-0.636406	14	0.534779	0.768964	NA	0	0
STAT6_Y641	T8_IR(r_0h)	0.516151	0.548449	0.94111	14	0.362605	0.601393	NA	0	0
STMN1_S25	T8_IR(r_0h)	-0.60249	0.314898	-1.91329	14	0.0763845	0.179109	NA	0	0
STMN1_S38	T8_IR(r_0h)	-1.08169	0.369627	-2.92645	14	0.011049	0.031835	NA	0	0
TIF1B_S473	T8_IR(r_0h)	-0.231703	0.196961	-1.17639	14	0.259054	0.489325	NA	0	0
TIF1B_S824	T8_IR(r_0h)	2.61039	0.166598	15.6688	14	2.85381e-10	5.89111e-09	NA	0	0
TOPB1_S888	T8_IR(r_0h)	1.96719	0.131578	14.9508	14	5.31554e-10	7.22914e-09	NA	0	0
TP53B_S831	T8_IR(r_0h)	1.02548	0.126245	8.12292	14	1.14622e-06	5.99561e-06	NA	0	0
TP53B_T855	T8_IR(r_0h)	2.25478	0.383741	5.8758	14	4.03392e-05	0.000182871	NA	0	0
TSC1_S505	T8_IR(r_0h)	-0.158137	0.285331	-0.554224	14	0.58817	0.784227	NA	0	0
TSC2_S939	T8_IR(r_0h)	-0.079132	0.27353	-0.289299	14	0.776593	0.895056	NA	0	0
UIMC1_S140	T8_IR(r_0h)	1.95718	0.126749	15.4414	14	3.46536e-10	5.89111e-09	NA	0	0
UT14A_S453	T8_IR(r_0h)	2.17044	0.222014	9.77613	14	1.23563e-07	7.00193e-07	NA	0	0
ACINU_S243	T8_IR_METi(r_0h)	1.83124	0.213198	8.58939	14	5.9298e-07	1.92013e-06	NA	0	0
ACLY_S455	T8_IR_METi(r_0h)	-1.83582	0.271393	-6.76445	14	9.10425e-06	2.38111e-05	NA	0	0
AKTS1_T246	T8_IR_METi(r_0h)	-1.74894	0.410783	-4.25758	14	0.000796359	0.00146358	NA	0	0
ATM_S1981	T8_IR_METi(r_0h)	0.320387	0.366684	0.87374	14	0.397	0.45756	NA	0	0
ATM_S2996	T8_IR_METi(r_0h)	0.953309	0.402395	2.36909	14	0.0327487	0.0454472	NA	0	0
ATR_T1989	T8_IR_METi(r_0h)	-0.0274085	0.232932	-0.117668	14	0.908002	0.921555	NA	0	0
ATRIP_S224	T8_IR_METi(r_0h)	-2.87815	0.222108	-12.9583	14	3.46777e-09	3.93014e-08	NA	0	0
AXA2L_Y24	T8_IR_METi(r_0h)	-2.0052	0.408477	-4.90898	14	0.000230404	0.000489608	NA	0	0
CDK1_Y15	T8_IR_METi(r_0h)	-3.09078	0.35181	-8.78536	14	4.52928e-07	1.53995e-06	NA	0	0
CDN1B_S10	T8_IR_METi(r_0h)	-0.236121	0.270131	-0.874098	14	0.396812	0.45756	NA	0	0
CDN1B_S140	T8_IR_METi(r_0h)	1.54486	0.175087	8.82335	14	4.30091e-07	1.53927e-06	NA	0	0
CHK1_S280	T8_IR_METi(r_0h)	-1.05008	0.376569	-2.78854	14	0.0145036	0.0219165	NA	0	0
CHK1_S317	T8_IR_METi(r_0h)	-0.101817	0.241486	-0.421627	14	0.6797	0.750647	NA	0	0
CHK2_S379	T8_IR_METi(r_0h)	1.63016	0.576745	2.82649	14	0.0134595	0.0208011	NA	0	0
CTNB1_S552	T8_IR_METi(r_0h)	-0.669442	0.18965	-3.52988	14	0.00333147	0.0053938	NA	0	0
DYR1A_Y321	T8_IR_METi(r_0h)	0.440806	0.0953055	4.62519	14	0.000393173	0.000775911	NA	0	0
EGFR_T693	T8_IR_METi(r_0h)	-2.48868	0.354393	-7.02238	14	6.03073e-06	1.64036e-05	NA	0	0
EI2BE_S544	T8_IR_METi(r_0h)	-0.0376306	0.28228	-0.13331	14	0.895846	0.921555	NA	0	0
F262_S466	T8_IR_METi(r_0h)	-1.28358	0.320402	-4.00614	14	0.0013003	0.00226719	NA	0	0
GSK3A_Y279	T8_IR_METi(r_0h)	-0.636595	0.261971	-2.43002	14	0.0291419	0.0412844	NA	0	0
H2AX_S139	T8_IR_METi(r_0h)	1.18077	0.21207	5.56783	14	6.93157e-05	0.000162533	NA	0.0185185	0
H2AX_T136&S139	T8_IR_METi(r_0h)	3.03018	0.253514	11.9527	14	9.83951e-09	7.4343e-08	NA	0	0
HNRPK_S284	T8_IR_METi(r_0h)	-0.367663	0.159197	-2.30949	14	0.0366841	0.0498903	NA	0	0
IF4B_S422	T8_IR_METi(r_0h)	-2.52203	0.276501	-9.12121	14	2.88253e-07	1.08896e-06	NA	0	0
IRS1_S1101	T8_IR_METi(r_0h)	-0.0376811	0.170584	-0.220895	14	0.828364	0.866596	NA	0	0
JUN_S73	T8_IR_METi(r_0h)	-1.36535	0.207145	-6.5913	14	1.20644e-05	3.03845e-05	NA	0	0
KAPCA_T198	T8_IR_METi(r_0h)	1.07499	0.316533	3.39614	14	0.0043461	0.0068729	NA	0	0
KAT7_S57	T8_IR_METi(r_0h)	0.426849	0.21534	1.98221	14	0.067437	0.0881868	NA	0	0
KS6A3_S227	T8_IR_METi(r_0h)	-0.583659	0.341377	-1.70972	14	0.109378	0.132816	NA	0	0
LARP1_S774	T8_IR_METi(r_0h)	-0.85732	0.208837	-4.10522	14	0.00107116	0.00191682	NA	0	0
MCM2_S41	T8_IR_METi(r_0h)	-0.217999	0.301745	-0.722463	14	0.481905	0.546159	NA	0	0
MET_S1016	T8_IR_METi(r_0h)	-1.46604	0.317532	-4.61697	14	0.000399366	0.000775911	NA	0	0
MET_Y1234&Y1235	T8_IR_METi(r_0h)	-2.50977	0.258057	-9.72563	14	1.31701e-07	5.97045e-07	NA	0	0
NBN_S343	T8_IR_METi(r_0h)	2.57998	0.121014	21.3196	14	4.51461e-12	3.06994e-10	NA	0	0
NBN_S397	T8_IR_METi(r_0h)	1.76048	0.173374	10.1542	14	7.72558e-08	3.75242e-07	NA	0	0
NCBP1_S22	T8_IR_METi(r_0h)	-2.94759	0.278584	-10.5806	14	4.62265e-08	2.6195e-07	NA	0	0
NUMA1_S395	T8_IR_METi(r_0h)	5.09339	0.31334	16.2551	14	1.74981e-10	3.41441e-09	NA	0	0
ODPA_S293	T8_IR_METi(r_0h)	2.03953	0.5448	3.74364	14	0.00218066	0.00370711	NA	0	0
P3C2A_S259	T8_IR_METi(r_0h)	-1.92794	0.160942	-11.9791	14	9.56462e-09	7.4343e-08	NA	0	0
PDCD4_S457	T8_IR_METi(r_0h)	0.0281241	0.377372	0.074526	14	0.941646	0.941646	NA	0	0
PDPK1_S241	T8_IR_METi(r_0h)	-0.531746	0.298968	-1.7786	14	0.0970191	0.122172	NA	0	0
PML_S527	T8_IR_METi(r_0h)	0.504428	0.264551	1.90673	14	0.0772893	0.0991637	NA	0	0
PPM1G_S183	T8_IR_METi(r_0h)	2.49561	0.202363	12.3324	14	6.58138e-09	6.39334e-08	NA	0	0
PRKDC_S3205	T8_IR_METi(r_0h)	3.66729	0.192495	19.0514	14	2.07576e-11	7.05759e-10	NA	0	0
PYR1_S1859	T8_IR_METi(r_0h)	-1.98705	0.258249	-7.69432	14	2.14888e-06	6.55272e-06	NA	0	0
RAD50_S635	T8_IR_METi(r_0h)	3.09391	0.434781	7.11603	14	5.20454e-06	1.47462e-05	NA	0	0
RB_S807	T8_IR_METi(r_0h)	-2.14582	0.360619	-5.95038	14	3.54524e-05	8.60987e-05	NA	0	0
RB_T821	T8_IR_METi(r_0h)	-1.58937	0.338818	-4.69092	14	0.000347101	0.000715239	NA	0	0
RPTOR_S863	T8_IR_METi(r_0h)	-1.2351	0.225249	-5.48325	14	8.06095e-05	0.000182715	NA	0	0
RS3_T221	T8_IR_METi(r_0h)	-0.51267	0.20191	-2.5391	14	0.0236109	0.0349031	NA	0	0
SHC1_Y427	T8_IR_METi(r_0h)	-0.116291	0.428025	-0.271692	14	0.789824	0.849121	NA	0	0
SIR1_S47	T8_IR_METi(r_0h)	-0.500526	0.204049	-2.45297	14	0.0278838	0.0403425	NA	0	0
SMC1A_S957	T8_IR_METi(r_0h)	2.79804	0.236044	11.8539	14	1.09446e-08	7.44234e-08	NA	0	0
SMC3_S1083	T8_IR_METi(r_0h)	2.24225	0.165511	13.5475	14	1.9429e-09	2.64235e-08	NA	0	0
STAT3_S727	T8_IR_METi(r_0h)	-0.0514697	0.19849	-0.259307	14	0.799173	0.849121	NA	0	0
STAT6_Y641	T8_IR_METi(r_0h)	-1.99091	0.548449	-3.63008	14	0.00273061	0.00452882	NA	0	0
STMN1_S25	T8_IR_METi(r_0h)	-1.39436	0.314898	-4.42799	14	0.000573117	0.00108255	NA	0	0
STMN1_S38	T8_IR_METi(r_0h)	-0.635682	0.369627	-1.71979	14	0.107489	0.132816	NA	0	0
TIF1B_S473	T8_IR_METi(r_0h)	-0.439057	0.196961	-2.22916	14	0.042697	0.0569293	NA	0	0
TIF1B_S824	T8_IR_METi(r_0h)	2.68021	0.166598	16.0879	14	2.00848e-10	3.41441e-09	NA	0	0
TOPB1_S888	T8_IR_METi(r_0h)	1.00968	0.131578	7.67362	14	2.21636e-06	6.55272e-06	NA	0	0
TP53B_S831	T8_IR_METi(r_0h)	1.31084	0.126245	10.3833	14	5.85062e-08	3.06032e-07	NA	0	0
TP53B_T855	T8_IR_METi(r_0h)	3.58011	0.383741	9.32949	14	2.1913e-07	9.1006e-07	NA	0	0
TSC1_S505	T8_IR_METi(r_0h)	-0.118419	0.285331	-0.415025	14	0.684414	0.750647	NA	0	0
TSC2_S939	T8_IR_METi(r_0h)	-0.331216	0.27353	-1.21089	14	0.245982	0.293453	NA	0	0
UIMC1_S140	T8_IR_METi(r_0h)	1.43382	0.126749	11.3123	14	1.98746e-08	1.22861e-07	NA	0	0
UT14A_S453	T8_IR_METi(r_0h)	2.0649	0.222014	9.30076	14	2.27515e-07	9.1006e-07	NA	0	0
ACINU_S243	T8_IR_METi_ATMi(r_0h)	0.885678	0.213198	4.15425	14	0.000973463	0.00236412	NA	0	0
ACLY_S455	T8_IR_METi_ATMi(r_0h)	-2.03451	0.271393	-7.49656	14	2.89391e-06	1.3119e-05	NA	0	0
AKTS1_T246	T8_IR_METi_ATMi(r_0h)	-2.04088	0.410783	-4.96827	14	0.000206319	0.000637714	NA	0	0
ATM_S1981	T8_IR_METi_ATMi(r_0h)	0.281964	0.366684	0.768956	14	0.454697	0.542446	NA	0	0
ATM_S2996	T8_IR_METi_ATMi(r_0h)	-0.137652	0.402395	-0.342081	14	0.737371	0.767101	NA	0	0
ATR_T1989	T8_IR_METi_ATMi(r_0h)	-0.474201	0.232932	-2.0358	14	0.0611527	0.0899541	NA	0	0
ATRIP_S224	T8_IR_METi_ATMi(r_0h)	-2.76719	0.222108	-12.4587	14	5.77037e-09	7.84771e-08	NA	0	0
AXA2L_Y24	T8_IR_METi_ATMi(r_0h)	-2.12189	0.408477	-5.19465	14	0.000135909	0.000440087	NA	0	0
CDK1_Y15	T8_IR_METi_ATMi(r_0h)	-2.94141	0.35181	-8.3608	14	8.1645e-07	5.55186e-06	NA	0	0
CDN1B_S10	T8_IR_METi_ATMi(r_0h)	-0.111763	0.270131	-0.413735	14	0.685336	0.739728	NA	0	0
CDN1B_S140	T8_IR_METi_ATMi(r_0h)	0.617841	0.175087	3.52876	14	0.00333885	0.00688005	NA	0	0
CHK1_S280	T8_IR_METi_ATMi(r_0h)	-0.748002	0.376569	-1.98636	14	0.0669299	0.0948174	NA	0	0
CHK1_S317	T8_IR_METi_ATMi(r_0h)	-0.780376	0.241486	-3.23156	14	0.00602984	0.0110819	NA	0	0
CHK2_S379	T8_IR_METi_ATMi(r_0h)	-0.281093	0.576745	-0.487377	14	0.633534	0.695625	NA	0	0
CTNB1_S552	T8_IR_METi_ATMi(r_0h)	-0.716262	0.18965	-3.77675	14	0.00204249	0.0043403	NA	0	0
DYR1A_Y321	T8_IR_METi_ATMi(r_0h)	0.317477	0.0953055	3.33115	14	0.00494608	0.00960952	NA	0	0
EGFR_T693	T8_IR_METi_ATMi(r_0h)	-2.5752	0.354393	-7.26652	14	4.1172e-06	1.74981e-05	NA	0	0
EI2BE_S544	T8_IR_METi_ATMi(r_0h)	0.0743598	0.28228	0.263426	14	0.79606	0.807942	NA	0	0
F262_S466	T8_IR_METi_ATMi(r_0h)	-1.07592	0.320402	-3.35804	14	0.00468835	0.0093767	NA	0	0
GSK3A_Y279	T8_IR_METi_ATMi(r_0h)	-0.583737	0.261971	-2.22825	14	0.0427705	0.0676371	NA	0	0
H2AX_S139	T8_IR_METi_ATMi(r_0h)	1.18684	0.21207	5.59642	14	6.58813e-05	0.000223997	NA	0	0
H2AX_T136&S139	T8_IR_METi_ATMi(r_0h)	3.54891	0.253514	13.9988	14	1.26479e-09	6.45023e-08	NA	0	0
HNRPK_S284	T8_IR_METi_ATMi(r_0h)	-0.103488	0.159197	-0.650065	14	0.526174	0.606438	NA	0	0
IF4B_S422	T8_IR_METi_ATMi(r_0h)	-2.23484	0.276501	-8.08257	14	1.21492e-06	7.5104e-06	NA	0	0
IRS1_S1101	T8_IR_METi_ATMi(r_0h)	0.082963	0.170584	0.486346	14	0.634246	0.695625	NA	0	0
JUN_S73	T8_IR_METi_ATMi(r_0h)	-1.82057	0.207145	-8.78887	14	4.50764e-07	3.8315e-06	NA	0	0
KAPCA_T198	T8_IR_METi_ATMi(r_0h)	0.974927	0.316533	3.08002	14	0.00814948	0.0142093	NA	0	0
KAT7_S57	T8_IR_METi_ATMi(r_0h)	0.54733	0.21534	2.54171	14	0.0234922	0.0389626	NA	0	0
KS6A3_S227	T8_IR_METi_ATMi(r_0h)	-0.589293	0.341377	-1.72623	14	0.106297	0.144564	NA	0	0
LARP1_S774	T8_IR_METi_ATMi(r_0h)	-0.81086	0.208837	-3.88275	14	0.00165709	0.00363491	NA	0	0
MCM2_S41	T8_IR_METi_ATMi(r_0h)	-0.327075	0.301745	-1.08395	14	0.296703	0.373626	NA	0	0
MET_S1016	T8_IR_METi_ATMi(r_0h)	-1.8404	0.317532	-5.79594	14	4.63602e-05	0.000185441	NA	0	0
MET_Y1234&Y1235	T8_IR_METi_ATMi(r_0h)	-3.2346	0.258057	-12.5344	14	5.33586e-09	7.84771e-08	NA	0	0
NBN_S343	T8_IR_METi_ATMi(r_0h)	1.61074	0.121014	13.3103	14	2.44664e-09	6.45023e-08	NA	0	0
NBN_S397	T8_IR_METi_ATMi(r_0h)	0.69503	0.173374	4.00886	14	0.00129339	0.00293169	NA	0	0
NCBP1_S22	T8_IR_METi_ATMi(r_0h)	-2.82273	0.278584	-10.1324	14	7.93495e-08	7.70824e-07	NA	0	0
NUMA1_S395	T8_IR_METi_ATMi(r_0h)	-0.104143	0.31334	-0.332363	14	0.744539	0.767101	NA	0	0
ODPA_S293	T8_IR_METi_ATMi(r_0h)	1.78393	0.5448	3.27447	14	0.00553647	0.0104578	NA	0	0
P3C2A_S259	T8_IR_METi_ATMi(r_0h)	-1.84611	0.160942	-11.4707	14	1.66531e-08	1.88735e-07	NA	0	0
PDCD4_S457	T8_IR_METi_ATMi(r_0h)	-0.202201	0.377372	-0.535814	14	0.600497	0.680563	NA	0	0
PDPK1_S241	T8_IR_METi_ATMi(r_0h)	-0.101701	0.298968	-0.340172	14	0.738777	0.767101	NA	0	0
PML_S527	T8_IR_METi_ATMi(r_0h)	0.312621	0.264551	1.1817	14	0.257007	0.329904	NA	0	0
PPM1G_S183	T8_IR_METi_ATMi(r_0h)	1.73189	0.202363	8.55836	14	6.19072e-07	4.67743e-06	NA	0	0
PRKDC_S3205	T8_IR_METi_ATMi(r_0h)	0.530596	0.192495	2.75642	14	0.015449	0.0262633	NA	0	0
PYR1_S1859	T8_IR_METi_ATMi(r_0h)	-1.9978	0.258249	-7.73594	14	2.01964e-06	1.05643e-05	NA	0	0
RAD50_S635	T8_IR_METi_ATMi(r_0h)	0.687042	0.434781	1.5802	14	0.136383	0.181843	NA	0	0
RB_S807	T8_IR_METi_ATMi(r_0h)	-2.07173	0.360619	-5.74493	14	5.06913e-05	0.000191501	NA	0	0
RB_T821	T8_IR_METi_ATMi(r_0h)	-1.61277	0.338818	-4.75998	14	0.000304667	0.000900755	NA	0	0
RPTOR_S863	T8_IR_METi_ATMi(r_0h)	-1.05233	0.225249	-4.67185	14	0.000359866	0.00101962	NA	0	0
RS3_T221	T8_IR_METi_ATMi(r_0h)	-0.446081	0.20191	-2.20931	14	0.0443199	0.0684945	NA	0	0
SHC1_Y427	T8_IR_METi_ATMi(r_0h)	-1.04154	0.428025	-2.43337	14	0.0289551	0.0468796	NA	0	0
SIR1_S47	T8_IR_METi_ATMi(r_0h)	-0.413556	0.204049	-2.02675	14	0.0621742	0.0899541	NA	0	0
SMC1A_S957	T8_IR_METi_ATMi(r_0h)	0.750521	0.236044	3.17958	14	0.0066866	0.0119655	NA	0	0
SMC3_S1083	T8_IR_METi_ATMi(r_0h)	0.729521	0.165511	4.40769	14	0.000595936	0.0015586	NA	0	0
STAT3_S727	T8_IR_METi_ATMi(r_0h)	-0.13555	0.19849	-0.682906	14	0.505811	0.593019	NA	0	0
STAT6_Y641	T8_IR_METi_ATMi(r_0h)	-2.33178	0.548449	-4.25159	14	0.000805654	0.00202905	NA	0	0
STMN1_S25	T8_IR_METi_ATMi(r_0h)	-0.691434	0.314898	-2.19574	14	0.0454618	0.0686978	NA	0	0
STMN1_S38	T8_IR_METi_ATMi(r_0h)	0.390575	0.369627	1.05667	14	0.308554	0.381486	NA	0	0
TIF1B_S473	T8_IR_METi_ATMi(r_0h)	-0.808937	0.196961	-4.1071	14	0.00106723	0.00250248	NA	0	0
TIF1B_S824	T8_IR_METi_ATMi(r_0h)	1.26382	0.166598	7.58603	14	2.52776e-06	1.22777e-05	NA	0	0
TOPB1_S888	T8_IR_METi_ATMi(r_0h)	0.246141	0.131578	1.87069	14	0.0824385	0.114404	NA	0	0
TP53B_S831	T8_IR_METi_ATMi(r_0h)	1.66098	0.126245	13.1568	14	2.84569e-09	6.45023e-08	NA	0	0
TP53B_T855	T8_IR_METi_ATMi(r_0h)	2.98949	0.383741	7.79039	14	1.86283e-06	1.0556e-05	NA	0	0
TSC1_S505	T8_IR_METi_ATMi(r_0h)	-0.00376175	0.285331	-0.0131838	14	0.989667	0.989667	NA	0	0
TSC2_S939	T8_IR_METi_ATMi(r_0h)	-0.24094	0.27353	-0.880854	14	0.393268	0.477539	NA	0	0
UIMC1_S140	T8_IR_METi_ATMi(r_0h)	0.709601	0.126749	5.59849	14	6.56398e-05	0.000223997	NA	0	0
UT14A_S453	T8_IR_METi_ATMi(r_0h)	0.262283	0.222014	1.18138	14	0.257131	0.329904	NA	0	0

## Sheet: SRM results 2_2
Table S4. Statistical analysis of SRM expriment 2, part 2
(MSstats, the respective reference condition is listed in brackets, corresponding to heatmap in Fig. 3)
	log2 fold change								adjusted pvalue
Protein_site	1h_IR (vs. ctrl)	8h_IR (vs. ctrl)	ATMi+METi+IR-1h (vs. METi+IR-1h)	ATMi+METi+IR-8h (vs. METi+IR-8h)	METi-0h (vs. Ctrl)	METi+IR-8h (vs. IR-8h)	METi+IR-1h (vs. IR-8h)		1h_IR (vs. ctrl)	8h_IR (vs. ctrl)	ATMi+METi+IR-1h (vs. METi+IR-1h)	ATMi+METi+IR-8h (vs. METi+IR-8h)	METi-0h (vs. Ctrl)	METi+IR-8h (vs. IR-8h)	METi+IR-1h (vs. IR-8h)
NUMA1_S395	5.70896	4.03423	-7.28788	-5.19753	1.2264	1.12103	1.05915		4.29593e-10	2.84917e-08	1.87288e-11	5.75824e-09	0.00588721	0.0103016	0.0112985
ACINU_S243	3.63834	1.22553	-4.62012	-0.945561	0.00355012	0.515339	0.605706		7.76083e-10	0.000214154	4.09687e-11	0.00295696	0.986949	0.0655181	0.0296451
SMC3_S1083	3.66532	2.14595	-4.4424	-1.51273	0.035822	0.207415	0.0963084		4.5735e-11	2.84917e-08	6.56808e-12	6.37489e-06	0.927222	0.356485	0.679876
RAD50_S635	2.26668	2.43126	-3.07126	-2.40687	0.436471	0.686723	0.662654		0.000496146	0.000265644	2.73152e-05	0.000453636	0.459357	0.238088	0.231429
PRKDC_S3205	4.54089	3.19933	-5.26696	-3.13669	0.70861	0.424689	0.46796		2.57288e-11	4.42196e-09	6.56808e-12	5.75824e-09	0.00799008	0.0947237	0.0549394
TP53B_S831	1.05885	1.02548	-0.388297	0.350141	0.372331	0.0599704	0.285366		3.34271e-06	5.99561e-06	0.0206996	0.053466	0.0265982	0.823814	0.0739828
TP53B_T855	1.79713	2.25478	-1.59934	-0.590615	0.375202	0.380373	1.32532		0.00114052	0.000182871	0.0030704	0.354748	0.459357	0.483208	0.0101374
NBN_S343	3.30841	2.87964	-2.99544	-0.969245	0.120699	-0.0134825	-0.299655		1.02069e-11	6.85345e-11	1.33123e-11	1.31238e-05	0.459357	0.952217	0.0518049
NBN_S397	2.91684	2.43919	-2.44208	-1.06545	-0.263061	-0.303141	-0.678712		8.34965e-10	1.34242e-08	8.81137e-09	0.000215786	0.257452	0.193164	0.00440862
H2AX_S139	1.9598	1.06662	-1.82981	0.00606439	0.0153714	0.272736	0.114148		1.19478e-06	0.000626093	2.93908e-06	0.987066	0.961031	0.346775	0.702106
H2AX_T136&S139	0.935002	0.741168	-0.914286	0.518726	1.82611	0.967369	2.28901		0.00719524	0.031835	0.00846045	0.170008	3.86094e-05	0.00756304	4.43195e-06
ATM_S1981	1.50383	0.957545	-1.61581	-0.0384225	-0.0508253	-0.226753	-0.637158		0.00333727	0.0536636	0.00203064	0.975411	0.961031	0.714326	0.164805
ATM_S2996	2.89987	1.35583	-2.70338	-1.09096	0.0313747	-0.144126	-0.402523		1.8075e-05	0.0148418	4.16968e-05	0.0574026	0.961031	0.89285	0.428698
PPM1G_S183	4.28947	2.774	-4.06473	-0.76372	0.76859	-0.298173	-0.278387		6.64176e-11	1.61777e-08	9.85341e-11	0.00997438	0.00665792	0.269933	0.281654
UT14A_S453	2.98935	2.17044	-3.05452	-1.80262	0.0290261	-0.600586	-0.105539		1.30118e-08	7.00193e-07	1.07956e-08	1.30569e-05	0.961031	0.0430231	0.739763
CDN1B_S140	3.04796	1.8608	-3.37436	-0.927016	-0.168831	-0.244181	-0.315944		6.79426e-10	2.70238e-07	1.5096e-10	0.000641898	0.459357	0.299305	0.153752
TIF1B_S473	0.00885534	-0.231703	-0.395844	-0.36988	-0.478848	0.0176035	-0.207355		0.981207	0.489325	0.150387	0.212837	0.060481	0.952217	0.413704
ATR_T1989	0.203942	1.38714	-0.160362	-0.446792	-0.913156	-0.615512	-1.41455		0.673285	0.000170787	0.62757	0.205965	0.00588721	0.046899	0.000150271
CHK1_S317	1.15851	1.27189	-1.07498	-0.67856	-0.930339	-0.867916	-1.37371		0.000965408	0.00044999	0.00196056	0.053466	0.00629407	0.0103016	0.00027187
UIMC1_S140	1.77406	1.95718	-1.71739	-0.724218	-0.391308	-0.515599	-0.52336		8.61799e-09	5.89111e-09	1.1986e-08	0.000364067	0.0227597	0.00489691	0.00331043
CHK2_S379	1.67483	1.5344	-1.7933	-1.91126	-0.619297	0.0209555	0.0957662		0.0327303	0.0507141	0.0201081	0.0232065	0.435608	0.971529	0.8855
SMC1A_S957	2.59146	2.72454	-2.89426	-2.04751	0.121087	0.0755447	0.0734997		1.51901e-07	1.04584e-07	4.01683e-08	8.96542e-06	0.747954	0.89285	0.820425
TIF1B_S824	4.28385	2.61039	-3.97384	-1.41639	0.224802	-0.0399945	0.0698159		1.18376e-11	5.89111e-09	1.65787e-11	9.10852e-06	0.314227	0.920458	0.772394
TOPB1_S888	1.48124	1.96719	-0.682168	-0.763537	-0.243152	-1.17197	-0.957515		1.1979e-07	7.22914e-09	0.000553805	0.000346024	0.157762	6.52763e-06	3.44239e-05
MET_S1016	0.313198	-0.273373	-0.845531	-0.374362	-0.96047	-0.998211	-1.19266		0.673285	0.624025	0.0450708	0.566065	0.0247339	0.0212329	0.00578771
MET_Y1234&Y1235	0.400049	0.119742	-0.272561	-0.724834	-2.23465	-2.91017	-2.62951		0.390025	0.82478	0.477942	0.053466	7.31976e-06	1.13251e-06	1.67697e-06
STAT6_Y641	0.663957	0.516151	-0.275311	-0.340869	-1.73549	-2.49468	-2.50706		0.597641	0.601393	0.71859	0.892769	0.0203765	0.00220954	0.00155945
AXA2L_Y24	0.529093	0.640934	-0.430977	-0.116691	-2.76686	-3.16142	-2.64614		0.544441	0.30479	0.477942	0.909903	6.77788e-05	2.73212e-05	8.98564e-05
SHC1_Y427	0.20193	0.48541	-0.805395	-0.925251	-0.164625	-0.637311	-0.601701		0.926639	0.497313	0.183238	0.143247	0.818895	0.269751	0.274416
CDN1B_S10	0.05112	0.245884	0.103829	0.124358	-0.0880851	-0.0897632	-0.482005		0.981207	0.609765	0.800681	0.894963	0.849076	0.89285	0.155507
STMN1_S25	-0.00445423	-0.60249	-0.164595	0.702931	-0.79589	-0.779903	-0.791875		0.988914	0.179109	0.714423	0.137456	0.0547392	0.0624633	0.0495059
P3C2A_S259	0.220583	-0.159893	-0.194088	0.0818311	-1.7051	-1.59655	-1.76805		0.502369	0.573468	0.432099	0.894963	1.54609e-06	2.33854e-06	9.79523e-07
CDK1_Y15	0.372019	-0.00420426	-0.0707617	0.149366	-2.32804	-2.23906	-3.08657		0.673285	0.990634	0.90749	0.894963	7.14713e-05	0.000132646	4.87583e-06
ATRIP_S224	-0.00955102	0.173524	0.255397	0.110964	-2.41772	-2.41211	-3.05167		0.981207	0.676467	0.446909	0.894963	1.54609e-06	1.13251e-06	1.09892e-07
RB_S807	-0.155594	-0.167467	-0.382958	0.0740874	-1.851	-1.24341	-1.97835		0.926639	0.82478	0.477942	0.909903	0.000690051	0.0126942	0.000363643
KAT7_S57	-1.03423	-0.254444	1.07045	0.120482	0.372289	-0.420435	0.681293		0.000965408	0.489325	0.000775513	0.894963	0.189354	0.138292	0.0161786
MCM2_S41	-0.332972	-0.270254	-0.272117	-0.109076	-0.298419	0.0368159	0.0522547		0.67039	0.609765	0.553274	0.902574	0.459357	0.952217	0.8855
RB_T821	0.313825	0.248564	-0.452923	-0.0233977	-0.956665	-0.936258	-1.83793		0.673285	0.702597	0.395789	0.987066	0.0317447	0.0398623	0.000380656
RS3_T221	-0.0309828	-0.0921803	-0.144933	0.0665892	-0.470982	-0.490472	-0.420489		0.981207	0.82478	0.62757	0.902574	0.0682047	0.0655181	0.100412
STMN1_S38	0.0774405	-1.08169	0.0322885	1.02626	0.288861	0.149711	0.446013		0.981207	0.031835	0.974625	0.053466	0.563553	0.870871	0.345467
SIR1_S47	-0.0424428	-0.0896522	-0.161996	0.0869702	-0.275294	-0.0611905	-0.410874		0.981207	0.82478	0.599079	0.894963	0.314227	0.89285	0.111043
PML_S527	-0.171403	0.266046	-0.0103217	-0.191807	0.315937	0.249472	0.238382		0.854101	0.573468	0.983898	0.856142	0.389805	0.501909	0.473262
STAT3_S727	-0.042391	-0.12632	0.0722116	-0.0840802	-0.214871	-0.161958	0.0748504		0.981207	0.768964	0.804227	0.894963	0.435608	0.570923	0.792415
EGFR_T693	0.0397206	-0.0795203	-0.460486	-0.0865194	-2.3658	-1.78283	-2.40916		0.981207	0.935793	0.395789	0.909903	7.14713e-05	0.000961271	6.51667e-05
HNRPK_S284	-0.0828877	-0.333887	0.00972875	0.264175	-0.129943	-0.0464621	-0.0337756		0.922894	0.132607	0.980987	0.300348	0.549175	0.89285	0.8855
JUN_S73	0.0958839	0.0138995	-0.782814	-0.455215	-1.87862	-1.3982	-1.37925		0.926639	0.976161	0.0062843	0.140037	6.3488e-06	7.92319e-05	7.35232e-05
LARP1_S774	0.185229	-0.300234	-0.0031502	0.0464599	-0.40542	-0.439167	-0.557086		0.673285	0.366581	0.988178	0.909903	0.137175	0.111356	0.0403329
ACLY_S455	0.263418	-0.0996759	-0.321289	-0.198691	-1.68159	-1.56023	-1.73615		0.673285	0.857642	0.435511	0.856142	0.000131993	0.000285219	9.41957e-05
F262_S466	0.119191	-0.0155215	-0.44569	0.207652	-1.33074	-0.966887	-1.26805		0.935602	0.976406	0.395098	0.892769	0.00414457	0.0250827	0.00422776
NCBP1_S22	-0.0466434	-0.314496	-0.898674	0.124867	-2.48709	-1.70923	-2.6331		0.981207	0.497313	0.0165882	0.894963	6.3488e-06	0.000159617	3.17823e-06
PYR1_S1859	0.230333	-0.648778	-0.335137	-0.0107492	-1.89367	-1.93953	-1.33827		0.673285	0.0626416	0.395789	0.987066	3.61102e-05	3.21218e-05	0.000525363
RPTOR_S863	-0.172077	-0.029759	-0.219623	0.182769	-1.28749	-0.940573	-1.20534		0.75892	0.952821	0.522988	0.846798	0.000259119	0.0042325	0.000408974
IF4B_S422	0.154182	-0.113623	-0.188021	0.287185	-2.08684	-2.00921	-2.4084		0.922894	0.834633	0.62757	0.67273	3.0371e-05	3.99942e-05	4.87583e-06
AKTS1_T246	0.159402	0.0557807	-1.35704	-0.291939	-2.41984	-2.5619	-1.80472		0.935602	0.952821	0.0148049	0.856142	0.000205578	0.000147921	0.00208279
ODPA_S293	0.16931	0.977346	-0.286543	-0.255601	1.62636	1.07906	1.06219		0.975801	0.214063	0.714423	0.894963	0.0257224	0.135256	0.121607
GSK3A_Y279	0.118244	0.0260225	-0.211412	0.0528581	-0.386049	-0.430935	-0.662617		0.926639	0.964849	0.599079	0.909903	0.269857	0.224646	0.0495059
CHK1_S280	0.409011	-0.0600018	-0.331481	0.302078	-0.92131	-1.42037	-0.990078		0.67039	0.952821	0.557565	0.846798	0.060481	0.00779086	0.0421113
EI2BE_S544	0.0319049	-0.0837772	-0.209291	0.11199	-0.0191404	-0.0222772	0.0461466		0.981207	0.895056	0.62757	0.894963	0.961031	0.952217	0.8855
TSC2_S939	-0.0115981	-0.079132	-0.458236	0.0902754	-0.886341	-0.850705	-0.252084		0.981207	0.895056	0.254592	0.902574	0.0183138	0.0217513	0.468885
PDCD4_S457	0.19773	0.497853	-0.353717	-0.230325	-0.142952	-0.45193	-0.469729		0.922894	0.429125	0.538804	0.892769	0.818895	0.379241	0.338066
PDPK1_S241	0.306561	-0.172098	-0.406432	0.430045	-0.345584	-0.30049	-0.359648		0.673285	0.784227	0.395789	0.403991	0.403557	0.483208	0.345467
KS6A3_S227	-0.0706293	-0.212946	-0.237229	-0.00563391	-0.56921	-0.0765973	-0.370713		0.981207	0.768964	0.62757	0.987066	0.205116	0.920458	0.40236
CTNB1_S552	-0.0795223	-0.553393	0.0355226	-0.0468195	-0.548733	-0.308795	-0.116049		0.926639	0.031835	0.90749	0.909903	0.0286451	0.22505	0.66835
KAPCA_T198	0.0699271	0.0538233	-0.416255	-0.100065	0.763077	0.280155	1.02117		0.981207	0.952821	0.395789	0.902574	0.060481	0.531849	0.0148038
DYR1A_Y321	-0.00414222	0.0529328	-0.119137	-0.12333	0.230829	0.326336	0.387874		0.981207	0.784227	0.414753	0.490938	0.060481	0.0127066	0.00354817
IRS1_S1101	0.152817	-0.209109	0.0943943	0.120644	0.0683231	-0.168117	0.171428		0.673285	0.480959	0.714423	0.856142	0.818895	0.483208	0.428698
TSC1_S505	-0.26849	-0.158137	-0.0956093	0.114658	0.0344933	0.0491011	0.0397176		0.673285	0.784227	0.814389	0.894963	0.961031	0.943939	0.891276
